# Supplementary material for: Improved Identification of Large-effect Rare Genetic Variants using Haplotype Aggregated Allele-specific Expression Data
Source: medRxiv. 2025 Dec 18:2025.12.16.25341855. Preprint. [Version 1] doi: 10.64898/2025.12.16.25341855 (PMC12723776; doi:10.64898/2025.12.16.25341855)
Supplement: Supplement 1 [file media-1.zip]

Archive with 14 entries (13 files):
- Tables_Excel/
- __MACOSX/._Tables_Excel
- Tables_Excel/.DS_Store
- __MACOSX/Tables_Excel/._.DS_Store
- Tables_Excel/TableS1.xlsx
- __MACOSX/Tables_Excel/._TableS1.xlsx
- Tables_Excel/TableS3.xlsx
- __MACOSX/Tables_Excel/._TableS3.xlsx
- Tables_Excel/TableS2.xlsx
- __MACOSX/Tables_Excel/._TableS2.xlsx
- Tables_Excel/TableS5.xlsx
- __MACOSX/Tables_Excel/._TableS5.xlsx
- Tables_Excel/TableS4.xlsx
- __MACOSX/Tables_Excel/._TableS4.xlsx
