# Supplementary material for: Improved Identification of Large-effect Rare Genetic Variants using Haplotype Aggregated Allele-specific Expression Data
Source: medRxiv. 2025 Dec 18:2025.12.16.25341855. Preprint. [Version 1] doi: 10.64898/2025.12.16.25341855 (PMC12723776; doi:10.64898/2025.12.16.25341855)
Supplement: Supplement 1 [file media-1.zip › Tables_Excel/TableS1.xlsx]

## Sheet: List of Sheets
Sheet Name	Contents
Tissue Abbreviations	List of full tissue names and abbreviations in GTEx V8
ANEVA-h VGs	ANEVA-h VG estimates with parametric 95% confidence intervals for 49 GTEx tissues with over 25 samples per tissue.
Corr. Variant- Haplotype VGs	Mean Pearson correlation of SDG (√VG) among commonly tested genes from ANEVA and ANEVA-h estimates.
Gene Sets	Gene sets identified by ENSEMBL ID or Gene Symbol for genes corresponding to various functional classes.

## Sheet: Tissue Abbreviations
Table S1: GTEx Tissue Names and Abbreviations
Abbreviation	Tissue Name
ADPSBQ	Adipose - Subcutaneous
ADPVSC	Adipose - Visceral (Omentum)
ADRNLG	Adrenal Gland
ARTAORT	Artery - Aorta
ARTCRN	Artery - Coronary
ARTTBL	Artery - Tibial
BLDDER	Bladder
BREAST	Breast - Mammary Tissue
BRNACC	Brain - Anterior cingulate cortex (BA24)
BRNAMY	Brain - Amygdala
BRNCDT	Brain - Caudate (basal ganglia)
BRNCHA	Brain - Cerebellum
BRNCHB	Brain - Cerebellar Hemisphere
BRNCTXA	Brain - Cortex
BRNCTXB	Brain - Frontal Cortex (BA9)
BRNHPP	Brain - Hippocampus
BRNHPT	Brain - Hypothalamus
BRNNCC	Brain - Nucleus accumbens (basal ganglia)
BRNPTM	Brain - Putamen (basal ganglia)
BRNSNG	Brain - Substantia nigra
BRNSPC	Brain - Spinal cord (cervical c-1)
CLNSGM	Colon - Sigmoid
CLNTRN	Colon - Transverse
CVSEND	Cervix - Endocervix
CVXECT	Cervix - Ectocervix
ESPGEJ	Esophagus - Gastroesophageal Junction
ESPMCS	Esophagus - Mucosa
ESPMSL	Esophagus - Muscularis
FIBRBLS	Cells - Transformed fibroblasts
FLLPNT	Fallopian Tube
HRTAA	Heart - Atrial Appendage
HRTLV	Heart - Left Ventricle
KDNCTX	Kidney - Cortex
LCL	Cells - EBV-transformed lymphocytes
LIVER	Liver
LUNG	Lung
MSCLSK	Muscle - Skeletal
NERVET	Nerve - Tibial
OVARY	Ovary
PNCREAS	Pancreas
PRSTTE	Prostate
PTTARY	Pituitary
SKINNS	Skin - Not Sun Exposed (Suprapubic)
SKINS	Skin - Sun Exposed (Lower leg)
SLVRYG	Minor Salivary Gland
SNTTRM	Small Intestine - Terminal Ileum
SPLEEN	Spleen
STMACH	Stomach
TESTIS	Testis
THYROID	Thyroid
UTERUS	Uterus
VAGINA	Vagina
WHLBLD	Whole Blood

## Sheet: ANEVA-h VGs
Table S1: ANEVA-h VG Estimates with Confidence Intervals Across 49 GTEx Tissues
## Values represent (lower bound, VG estimate, upper bound), denoting a 95% parametric confidence interval for a given gene.
Gene ID	ADPSBQ	ADPVSC	ADRNLG	ARTAORT	ARTCRN	ARTTBL	BLDDER	BREAST	BRNACC	BRNAMY	BRNCDT	BRNCHA	BRNCHB	BRNCTXA	BRNCTXB	BRNHPP	BRNHPT	BRNNCC	BRNPTM	BRNSNG	BRNSPC	CLNSGM	CLNTRN	ESPGEJ	ESPMCS	ESPMSL	FIBRBLS	HRTAA	HRTLV	KDNCTX	LCL	LIVER	LUNG	MSCLSK	NERVET	OVARY	PNCREAS	PRSTTE	PTTARY	SKINNS	SKINS	SLVRYG	SNTTRM	SPLEEN	STMACH	TESTIS	THYROID	UTERUS	VAGINA
ENSG00000000419	(0.017, 0.0291, 0.0442)	(0.0113, 0.023, 0.04)	(0.0012, 0.0073, 0.0187)	(0.0017, 0.0096, 0.0232)	(0.0074, 0.023, 0.0467)	(0.0291, 0.0474, 0.0693)	VG Unavailable	(0.0125, 0.0252, 0.0414)	(0.0, 0.0017, 0.0491)	(0.0054, 0.032, 0.0872)	(0.0074, 0.027, 0.0582)	(0.0033, 0.0117, 0.0257)	(0.0, 0.0035, 0.0127)	(0.0178, 0.0423, 0.0767)	(0.0, 0.0044, 0.0328)	(0.0087, 0.032, 0.068)	(0.0019, 0.0172, 0.0457)	(0.0051, 0.0239, 0.0541)	VG Unavailable	(0.0, 0.015, 0.0699)	(0.0, 0.0067, 0.0549)	(0.0106, 0.0259, 0.0482)	(0.0044, 0.0134, 0.0279)	(0.0023, 0.0126, 0.0295)	(0.0032, 0.0105, 0.0224)	(0.0016, 0.0088, 0.0214)	(0.0036, 0.0106, 0.0227)	(0.0097, 0.0214, 0.0392)	(0.0096, 0.0255, 0.0497)	(0.0032, 0.0377, 0.1144)	(0.0, 0.004, 0.0208)	(0.0117, 0.0332, 0.0703)	(0.0134, 0.023, 0.034)	(0.0007, 0.0089, 0.026)	(0.018, 0.0269, 0.0371)	(0.007, 0.0199, 0.0393)	(0.0101, 0.027, 0.0509)	(0.0, 0.0032, 0.0206)	(0.0033, 0.0106, 0.0232)	(0.0116, 0.0197, 0.0301)	(0.01, 0.0179, 0.0282)	(0.0, 0.0038, 0.0329)	(0.0066, 0.0214, 0.0437)	(0.0008, 0.0075, 0.0228)	(0.0, 0.0038, 0.027)	(0.0018, 0.0047, 0.0091)	(0.0109, 0.0189, 0.0278)	(0.0125, 0.0327, 0.0636)	(0.0101, 0.0275, 0.0524)
ENSG00000000457	(0.0074, 0.0097, 0.0121)	(0.0065, 0.0093, 0.0126)	(0.0036, 0.0062, 0.0096)	(0.0023, 0.0044, 0.0068)	(0.0051, 0.0083, 0.0128)	(0.0084, 0.0111, 0.0143)	(0.0, 0.0038, 0.0153)	(0.0065, 0.009, 0.0121)	(0.0127, 0.0223, 0.0361)	(0.0172, 0.0296, 0.0476)	(0.0113, 0.0188, 0.0289)	(0.0105, 0.0149, 0.0205)	(0.01, 0.0149, 0.0199)	(0.0093, 0.0151, 0.0225)	(0.0078, 0.0145, 0.0228)	(0.0146, 0.0238, 0.036)	(0.0147, 0.0237, 0.0349)	(0.0054, 0.0107, 0.0172)	(0.0089, 0.0167, 0.0269)	(0.008, 0.0167, 0.0291)	(0.0064, 0.0129, 0.0223)	(0.0073, 0.0101, 0.014)	(0.0055, 0.0078, 0.0104)	(0.0062, 0.0089, 0.0121)	(0.0033, 0.0049, 0.007)	(0.0076, 0.0103, 0.0135)	(0.0055, 0.0083, 0.0117)	(0.0037, 0.0067, 0.0106)	(0.0013, 0.0037, 0.0076)	(0.0022, 0.0076, 0.0162)	(0.0047, 0.0076, 0.0112)	(0.0042, 0.0071, 0.0112)	(0.0063, 0.0086, 0.0112)	(0.0056, 0.0081, 0.0108)	(0.007, 0.0091, 0.0114)	(0.0045, 0.0076, 0.0119)	(0.004, 0.007, 0.0108)	(0.0052, 0.008, 0.0113)	(0.0093, 0.0131, 0.018)	(0.0066, 0.0088, 0.0114)	(0.007, 0.0089, 0.011)	(0.0017, 0.0039, 0.0071)	(0.003, 0.0055, 0.009)	(0.0076, 0.011, 0.0152)	(0.0035, 0.0061, 0.009)	(0.0033, 0.005, 0.0071)	(0.005, 0.0067, 0.0084)	(0.0067, 0.0106, 0.016)	(0.0038, 0.0076, 0.0124)
ENSG00000000460	(0.0079, 0.01, 0.0122)	(0.0053, 0.007, 0.0089)	(0.0068, 0.0113, 0.0165)	(0.0059, 0.0087, 0.012)	(0.0052, 0.0084, 0.0124)	(0.0083, 0.0114, 0.0148)	(0.0007, 0.0088, 0.0271)	(0.0124, 0.0156, 0.0192)	(0.0226, 0.0376, 0.0558)	(0.0178, 0.0313, 0.0466)	(0.0146, 0.0239, 0.0354)	(0.0216, 0.0297, 0.0407)	(0.0166, 0.0244, 0.0342)	(0.0119, 0.0189, 0.028)	(0.016, 0.0264, 0.0394)	(0.0249, 0.038, 0.054)	(0.0133, 0.0221, 0.0333)	(0.0105, 0.0174, 0.0269)	(0.0227, 0.0357, 0.0515)	(0.0129, 0.0233, 0.0363)	(0.016, 0.0249, 0.0359)	(0.0093, 0.013, 0.0181)	(0.0047, 0.0076, 0.0108)	(0.0092, 0.0129, 0.0172)	(0.0042, 0.0063, 0.0088)	(0.0064, 0.0091, 0.0123)	(0.0019, 0.0043, 0.0078)	(0.0066, 0.01, 0.0145)	(0.0077, 0.0128, 0.0182)	(0.0, 0.0005, 0.0141)	(0.0375, 0.0501, 0.0648)	(0.0261, 0.0354, 0.0451)	(0.0122, 0.0147, 0.0174)	(0.0166, 0.0229, 0.0299)	(0.0068, 0.0088, 0.0112)	(0.0053, 0.0095, 0.0156)	(0.0117, 0.0179, 0.0267)	(0.0051, 0.0081, 0.0116)	(0.0088, 0.0119, 0.0158)	(0.0114, 0.0145, 0.0186)	(0.0149, 0.0188, 0.023)	(0.0049, 0.0091, 0.0148)	(0.003, 0.0053, 0.0081)	(0.0033, 0.0044, 0.0055)	(0.0102, 0.0146, 0.0203)	(0.0186, 0.0236, 0.0298)	(0.0118, 0.0143, 0.0168)	(0.0072, 0.0121, 0.0185)	(0.0057, 0.0102, 0.0157)
ENSG00000000938	(0.0156, 0.0269, 0.0398)	(0.0153, 0.0265, 0.0412)	VG Unavailable	(0.008, 0.0351, 0.0826)	(0.002, 0.0211, 0.0599)	(0.0038, 0.0372, 0.0982)	VG Unavailable	(0.0024, 0.012, 0.0289)	VG Unavailable	VG Unavailable	VG Unavailable	VG Unavailable	VG Unavailable	VG Unavailable	VG Unavailable	VG Unavailable	VG Unavailable	VG Unavailable	VG Unavailable	VG Unavailable	(0.0, 0.0135, 0.054)	(0.0228, 0.0664, 0.1362)	(0.0222, 0.0564, 0.1116)	VG Unavailable	(0.0013, 0.0208, 0.0611)	(0.0107, 0.0378, 0.0798)	VG Unavailable	(0.0115, 0.0464, 0.1179)	VG Unavailable	VG Unavailable	(0.057, 0.0904, 0.1291)	VG Unavailable	(0.0056, 0.0086, 0.0124)	VG Unavailable	(0.0227, 0.0401, 0.0643)	VG Unavailable	VG Unavailable	(0.0144, 0.051, 0.1103)	VG Unavailable	(0.0164, 0.0492, 0.1028)	(0.0128, 0.0413, 0.0837)	VG Unavailable	(0.0023, 0.0296, 0.0821)	(0.0089, 0.0142, 0.0209)	(0.0, 0.0222, 0.0865)	VG Unavailable	(0.0154, 0.0338, 0.063)	(0.0012, 0.0244, 0.0805)	VG Unavailable
ENSG00000000971	(0.0102, 0.0118, 0.0137)	(0.0056, 0.0069, 0.0082)	(0.0051, 0.0075, 0.0102)	(0.0091, 0.0111, 0.0131)	(0.0069, 0.0089, 0.011)	(0.011, 0.0128, 0.0146)	(0.0042, 0.0109, 0.0212)	(0.0077, 0.0095, 0.0114)	(0.0095, 0.0183, 0.0292)	(0.0129, 0.0235, 0.0361)	(0.0085, 0.0133, 0.0189)	(0.0101, 0.0214, 0.0355)	(0.0167, 0.0342, 0.0589)	(0.0102, 0.0161, 0.0241)	(0.0162, 0.0269, 0.0405)	(0.019, 0.0286, 0.0415)	(0.008, 0.0147, 0.0238)	(0.0071, 0.0129, 0.0205)	(0.008, 0.0138, 0.0215)	(0.0079, 0.0144, 0.0219)	(0.0066, 0.012, 0.0195)	(0.0087, 0.0117, 0.0147)	(0.0086, 0.0111, 0.0138)	(0.0108, 0.0135, 0.0164)	(0.0081, 0.0099, 0.0118)	(0.0101, 0.0123, 0.0148)	(0.0112, 0.0137, 0.0164)	(0.0114, 0.014, 0.0165)	(0.0081, 0.0108, 0.014)	(0.0025, 0.0062, 0.0115)	VG Unavailable	(0.0064, 0.0083, 0.0103)	(0.0067, 0.0081, 0.0096)	(0.0112, 0.0138, 0.0168)	(0.0093, 0.011, 0.0128)	(0.0087, 0.0115, 0.0146)	(0.0098, 0.0148, 0.0213)	(0.0051, 0.0074, 0.0103)	(0.0048, 0.0074, 0.0108)	(0.0088, 0.0108, 0.0128)	(0.0106, 0.0125, 0.0145)	(0.0051, 0.0072, 0.0095)	(0.0082, 0.0115, 0.0154)	(0.0042, 0.008, 0.0131)	(0.0081, 0.0109, 0.0138)	(0.0055, 0.0083, 0.0114)	(0.0071, 0.0084, 0.0097)	(0.008, 0.0146, 0.0228)	(0.0032, 0.0061, 0.0098)
ENSG00000001036	(0.006, 0.0074, 0.0089)	(0.0046, 0.006, 0.0079)	(0.0052, 0.0072, 0.0094)	(0.0064, 0.0085, 0.011)	(0.0041, 0.0065, 0.0091)	(0.0048, 0.0064, 0.0083)	(0.0, 0.0016, 0.0054)	(0.0053, 0.007, 0.009)	(0.0045, 0.0096, 0.0163)	(0.0, 0.0008, 0.006)	(0.0032, 0.0064, 0.0107)	(0.0009, 0.0033, 0.0072)	(0.0028, 0.0061, 0.011)	(0.0027, 0.0058, 0.0102)	(0.0019, 0.0048, 0.0093)	(0.0048, 0.009, 0.0145)	(0.0026, 0.0052, 0.0086)	(0.0036, 0.0068, 0.0109)	(0.003, 0.0062, 0.0106)	(0.003, 0.0066, 0.0115)	(0.0058, 0.01, 0.0157)	(0.0053, 0.008, 0.0111)	(0.004, 0.0054, 0.0072)	(0.0051, 0.0072, 0.0097)	(0.0036, 0.0053, 0.0073)	(0.005, 0.0069, 0.0088)	(0.0055, 0.0058, 0.0062)	(0.0025, 0.0039, 0.0057)	(0.0027, 0.0043, 0.0062)	(0.0027, 0.0055, 0.0094)	(0.0092, 0.0136, 0.0191)	(0.0054, 0.0087, 0.0125)	(0.0046, 0.006, 0.0074)	(0.0044, 0.0076, 0.0116)	(0.0044, 0.0058, 0.0072)	(0.0044, 0.0068, 0.0099)	(0.0065, 0.0092, 0.0123)	(0.0061, 0.0089, 0.0128)	(0.0072, 0.0104, 0.014)	(0.0072, 0.0098, 0.0129)	(0.011, 0.014, 0.017)	(0.0047, 0.0076, 0.011)	(0.0017, 0.003, 0.0048)	(0.0061, 0.0085, 0.0114)	(0.0038, 0.0054, 0.0071)	(0.0029, 0.0049, 0.0074)	(0.0047, 0.006, 0.0076)	(0.0023, 0.0045, 0.0074)	(0.0035, 0.006, 0.009)
ENSG00000001084	(0.0179, 0.0229, 0.0286)	(0.0085, 0.0132, 0.0188)	(0.0351, 0.0505, 0.0706)	(0.0101, 0.0198, 0.0332)	(0.0069, 0.016, 0.0308)	(0.0268, 0.0392, 0.0536)	(0.0011, 0.0077, 0.0208)	(0.0163, 0.0224, 0.0298)	(0.0201, 0.0463, 0.0841)	(0.0294, 0.0584, 0.0972)	(0.023, 0.0403, 0.0632)	(0.0077, 0.0162, 0.0279)	(0.0066, 0.0173, 0.033)	(0.0208, 0.035, 0.0539)	(0.012, 0.0271, 0.0476)	(0.0249, 0.0449, 0.0738)	(0.0063, 0.0185, 0.0377)	(0.0155, 0.0287, 0.047)	(0.0183, 0.033, 0.0533)	(0.0226, 0.0423, 0.0728)	(0.0387, 0.0655, 0.1032)	(0.0065, 0.0109, 0.0164)	(0.004, 0.0074, 0.012)	(0.01, 0.0159, 0.0229)	(0.0086, 0.0119, 0.0156)	(0.007, 0.0104, 0.0149)	(0.022, 0.0327, 0.0457)	(0.0147, 0.0229, 0.0335)	(0.0074, 0.0154, 0.0258)	(0.0008, 0.0091, 0.0252)	(0.0107, 0.022, 0.0371)	(0.0066, 0.0118, 0.0184)	(0.0155, 0.0217, 0.0282)	(0.0268, 0.0376, 0.0514)	(0.015, 0.0207, 0.0268)	(0.013, 0.0222, 0.0331)	(0.0042, 0.0089, 0.0158)	(0.0124, 0.0185, 0.026)	(0.0076, 0.0144, 0.0232)	(0.0133, 0.0179, 0.0232)	(0.018, 0.0243, 0.0309)	(0.0031, 0.008, 0.015)	(0.0078, 0.0136, 0.0207)	(0.0301, 0.0416, 0.0534)	(0.0039, 0.0066, 0.01)	(0.0232, 0.0318, 0.0425)	(0.0133, 0.017, 0.0212)	(0.0042, 0.0117, 0.0229)	(0.0085, 0.0141, 0.0219)
ENSG00000001167	(0.0145, 0.0251, 0.038)	(0.009, 0.0183, 0.0325)	(0.0044, 0.0222, 0.0508)	(0.0045, 0.0199, 0.0432)	(0.0018, 0.0188, 0.0559)	(0.0178, 0.035, 0.0577)	VG Unavailable	(0.0189, 0.032, 0.0493)	VG Unavailable	VG Unavailable	(0.0263, 0.0647, 0.129)	(0.0, 0.0, 0.0369)	(0.0, 0.0062, 0.0681)	(0.0119, 0.0371, 0.0811)	(0.0, 0.009, 0.0495)	(0.0063, 0.0318, 0.0813)	VG Unavailable	(0.0025, 0.0242, 0.0737)	(0.0034, 0.0226, 0.0592)	(0.0, 0.0093, 0.0482)	(0.0121, 0.035, 0.0694)	(0.0128, 0.0352, 0.0648)	(0.001, 0.0085, 0.0238)	(0.0064, 0.0247, 0.053)	(0.0088, 0.0188, 0.0338)	(0.0014, 0.0122, 0.0345)	(0.0078, 0.0155, 0.0256)	(0.0, 0.008, 0.0389)	(0.0283, 0.0688, 0.1264)	VG Unavailable	(0.0002, 0.0051, 0.0189)	VG Unavailable	(0.0135, 0.024, 0.0363)	(0.0144, 0.0363, 0.069)	(0.0032, 0.0099, 0.0212)	(0.0, 0.006, 0.0273)	(0.0045, 0.0173, 0.0398)	(0.0178, 0.0441, 0.0825)	(0.0037, 0.015, 0.0341)	(0.0, 0.0018, 0.019)	(0.0088, 0.0191, 0.0341)	(0.0, 0.0, 0.0199)	(0.0005, 0.0108, 0.0386)	(0.0006, 0.0101, 0.0352)	(0.0018, 0.0104, 0.0286)	(0.0015, 0.0042, 0.0082)	(0.0138, 0.0218, 0.0322)	(0.0023, 0.0179, 0.0475)	(0.0, 0.0, 0.1912)
ENSG00000001460	(0.0274, 0.0367, 0.0472)	(0.0129, 0.019, 0.0267)	(0.0024, 0.0087, 0.0186)	(0.0358, 0.0522, 0.0722)	(0.0222, 0.0374, 0.0566)	(0.0259, 0.0415, 0.0612)	(0.0, 0.0115, 0.07)	(0.0121, 0.0179, 0.0251)	(0.0067, 0.0182, 0.0368)	(0.005, 0.015, 0.0318)	(0.0023, 0.0067, 0.0135)	(0.0044, 0.0084, 0.0134)	(0.0021, 0.0056, 0.0105)	(0.0031, 0.0071, 0.0129)	(0.0006, 0.0038, 0.0096)	(0.0061, 0.0138, 0.0243)	(0.0, 0.002, 0.0076)	(0.0036, 0.0096, 0.0198)	(0.0013, 0.0082, 0.0196)	(0.0063, 0.0179, 0.037)	(0.0069, 0.0167, 0.0307)	(0.0143, 0.0226, 0.0329)	(0.0075, 0.0117, 0.017)	(0.0145, 0.0236, 0.0342)	(0.0079, 0.0115, 0.016)	(0.0161, 0.024, 0.0336)	(0.0239, 0.0311, 0.0393)	(0.0079, 0.016, 0.0276)	(0.0111, 0.022, 0.0367)	(0.0096, 0.0241, 0.0465)	(0.0309, 0.0593, 0.0975)	VG Unavailable	(0.0142, 0.0208, 0.0279)	(0.0458, 0.0688, 0.099)	(0.033, 0.0455, 0.0603)	(0.0139, 0.0244, 0.0382)	(0.0072, 0.0171, 0.0297)	(0.0196, 0.0302, 0.0434)	(0.0067, 0.0115, 0.0178)	(0.0179, 0.0244, 0.032)	(0.0215, 0.028, 0.0347)	(0.0037, 0.0098, 0.0195)	(0.0083, 0.0165, 0.0277)	(0.0034, 0.0128, 0.0296)	(0.0081, 0.0154, 0.0261)	(0.0034, 0.005, 0.0067)	(0.0155, 0.0205, 0.0262)	(0.0084, 0.0181, 0.0306)	(0.009, 0.0197, 0.0335)
ENSG00000001461	(0.0109, 0.016, 0.0226)	(0.0073, 0.0111, 0.0156)	(0.002, 0.0056, 0.0101)	(0.0101, 0.0163, 0.0244)	(0.01, 0.02, 0.0318)	(0.0336, 0.0507, 0.0712)	(0.0, 0.0019, 0.0601)	(0.0077, 0.0113, 0.0158)	(0.0014, 0.0032, 0.0055)	(0.0001, 0.0012, 0.0034)	(0.0011, 0.0025, 0.0043)	(0.0023, 0.0035, 0.0049)	(0.0019, 0.0029, 0.0043)	(0.0001, 0.0008, 0.0021)	(0.0014, 0.0031, 0.0053)	(0.0024, 0.0041, 0.0062)	(0.001, 0.0023, 0.0041)	(0.0009, 0.0021, 0.0038)	(0.0006, 0.0019, 0.0041)	(0.0022, 0.0036, 0.0057)	(0.0012, 0.0025, 0.0044)	(0.0031, 0.0055, 0.0087)	(0.0028, 0.0048, 0.0072)	(0.0054, 0.0096, 0.0156)	(0.006, 0.0082, 0.0108)	(0.0038, 0.0068, 0.011)	(0.0054, 0.0078, 0.0104)	(0.006, 0.0099, 0.0153)	(0.0021, 0.0047, 0.0086)	(0.0019, 0.0072, 0.0163)	(0.005, 0.0093, 0.0153)	(0.0016, 0.0111, 0.0308)	(0.0028, 0.0047, 0.0073)	(0.0138, 0.0222, 0.0324)	(0.021, 0.0268, 0.0334)	(0.001, 0.007, 0.017)	(0.003, 0.0056, 0.0094)	(0.0027, 0.0043, 0.0062)	(0.0028, 0.0057, 0.0097)	(0.0087, 0.0116, 0.0147)	(0.0084, 0.0108, 0.0132)	(0.0034, 0.0062, 0.0097)	(0.004, 0.0074, 0.0123)	(0.004, 0.008, 0.0135)	(0.0023, 0.0046, 0.0075)	(0.0157, 0.0226, 0.0307)	(0.0028, 0.0041, 0.0056)	(0.0009, 0.0055, 0.0135)	(0.0086, 0.0145, 0.0229)
ENSG00000001561	(0.0093, 0.0118, 0.0143)	(0.0063, 0.0087, 0.0114)	(0.0162, 0.0231, 0.0305)	(0.0275, 0.0336, 0.0405)	(0.0176, 0.0234, 0.0306)	(0.0243, 0.0287, 0.0335)	(0.0, 0.0066, 0.0348)	(0.0046, 0.0065, 0.009)	(0.0028, 0.0055, 0.0091)	(0.0032, 0.0066, 0.0111)	(0.0038, 0.0066, 0.01)	(0.0028, 0.0056, 0.0089)	(0.0001, 0.0012, 0.0038)	(0.0026, 0.0052, 0.0085)	(0.0025, 0.0042, 0.0065)	(0.0051, 0.0078, 0.0109)	(0.0022, 0.0041, 0.0069)	(0.0026, 0.0048, 0.0078)	(0.0045, 0.0083, 0.0128)	(0.0037, 0.0068, 0.011)	(0.0035, 0.0057, 0.0084)	(0.0006, 0.002, 0.004)	(0.0042, 0.0064, 0.0089)	(0.0103, 0.0139, 0.0177)	(0.0209, 0.0322, 0.046)	(0.0095, 0.0121, 0.0152)	(0.2163, 0.2711, 0.3313)	(0.0045, 0.0066, 0.0091)	(0.004, 0.0064, 0.0094)	(0.0011, 0.0058, 0.0135)	(0.0019, 0.0037, 0.0062)	(0.0121, 0.0201, 0.0305)	(0.0218, 0.0263, 0.031)	(0.0032, 0.0043, 0.0056)	(0.0053, 0.0071, 0.009)	(0.0077, 0.0176, 0.0308)	(0.0012, 0.0033, 0.0064)	(0.0039, 0.0071, 0.0115)	(0.0037, 0.0059, 0.0089)	(0.0205, 0.0289, 0.0382)	(0.0169, 0.0233, 0.0312)	(0.0059, 0.0093, 0.0137)	(0.004, 0.0075, 0.0115)	(0.0162, 0.0226, 0.0301)	(0.0055, 0.0082, 0.0112)	(0.011, 0.0155, 0.0207)	(0.0049, 0.0067, 0.0088)	(0.0049, 0.013, 0.0253)	(0.0077, 0.0162, 0.0286)
ENSG00000001617	(0.0031, 0.0043, 0.0059)	(0.0034, 0.0047, 0.0062)	(0.0005, 0.0033, 0.0089)	(0.0067, 0.0097, 0.0134)	(0.0036, 0.0067, 0.0105)	(0.0087, 0.0117, 0.015)	(0.0003, 0.0041, 0.0125)	(0.0033, 0.0047, 0.0065)	(0.0153, 0.039, 0.0716)	(0.0095, 0.0268, 0.0507)	(0.007, 0.0156, 0.0282)	(0.0016, 0.0065, 0.0143)	(0.0001, 0.0056, 0.019)	(0.0128, 0.0236, 0.0377)	(0.0109, 0.0229, 0.0389)	(0.0045, 0.0188, 0.0414)	(0.0036, 0.0107, 0.021)	(0.0026, 0.0095, 0.0204)	(0.0111, 0.0239, 0.0404)	(0.0121, 0.0287, 0.0554)	(0.0176, 0.0396, 0.0723)	(0.0027, 0.0062, 0.0111)	(0.0043, 0.0079, 0.0123)	(0.0016, 0.0039, 0.0073)	(0.0012, 0.0017, 0.0022)	(0.0042, 0.0068, 0.0095)	(0.0158, 0.0229, 0.0314)	(0.0054, 0.0097, 0.0154)	(0.0026, 0.0052, 0.0091)	(0.0008, 0.0031, 0.0066)	VG Unavailable	(0.0, 0.0021, 0.0155)	(0.0021, 0.003, 0.004)	(0.0009, 0.003, 0.0066)	(0.008, 0.0114, 0.0159)	(0.0, 0.0045, 0.0194)	(0.0057, 0.0143, 0.0272)	(0.0058, 0.0084, 0.0118)	(0.0, 0.0001, 0.0083)	(0.0031, 0.004, 0.005)	(0.0036, 0.0045, 0.0055)	(0.0021, 0.005, 0.009)	(0.0, 0.0, 0.0361)	(0.0075, 0.0102, 0.0136)	(0.0012, 0.0034, 0.0067)	(0.0005, 0.0047, 0.0142)	(0.004, 0.0054, 0.007)	(0.0027, 0.0062, 0.0112)	(0.0025, 0.0044, 0.0073)
ENSG00000001626	(0.019, 0.034, 0.0533)	(0.0092, 0.0196, 0.0336)	VG Unavailable	VG Unavailable	(0.005, 0.0246, 0.0622)	(0.0287, 0.0451, 0.0664)	VG Unavailable	(0.002, 0.0087, 0.0208)	(0.0, 0.007, 0.0312)	(0.0075, 0.0225, 0.0504)	(0.0038, 0.0116, 0.0232)	(0.0, 0.0033, 0.0286)	(0.0026, 0.0268, 0.0774)	(0.0079, 0.0189, 0.0354)	(0.0088, 0.0215, 0.0395)	(0.0065, 0.0152, 0.0291)	(0.0, 0.0037, 0.0194)	(0.0039, 0.0112, 0.0219)	(0.0008, 0.0065, 0.0183)	(0.0015, 0.0089, 0.0232)	(0.005, 0.0122, 0.023)	(0.0, 0.0035, 0.0149)	(0.0033, 0.0055, 0.0081)	(0.0032, 0.0117, 0.0259)	(0.0026, 0.0069, 0.0135)	(0.0244, 0.0402, 0.0617)	VG Unavailable	VG Unavailable	VG Unavailable	(0.0117, 0.031, 0.0606)	VG Unavailable	(0.0059, 0.0236, 0.0567)	(0.0044, 0.008, 0.013)	VG Unavailable	(0.0202, 0.0324, 0.0469)	(0.0352, 0.0725, 0.1188)	(0.0077, 0.0097, 0.0118)	(0.0146, 0.0258, 0.0393)	(0.0186, 0.0403, 0.073)	(0.0074, 0.0145, 0.0234)	(0.0083, 0.0145, 0.0212)	(0.0009, 0.0028, 0.006)	(0.0018, 0.0052, 0.0113)	(0.0163, 0.042, 0.081)	(0.0202, 0.0447, 0.0809)	(0.0037, 0.0117, 0.0239)	(0.0122, 0.0216, 0.034)	(0.0073, 0.0193, 0.0363)	(0.0035, 0.0162, 0.0397)
ENSG00000001629	(0.0027, 0.0043, 0.0064)	(0.0018, 0.0035, 0.0057)	(0.0, 0.0, 0.0365)	(0.0016, 0.0035, 0.006)	(0.0014, 0.0038, 0.0073)	(0.0047, 0.0067, 0.009)	(0.0, 0.0058, 0.0244)	(0.004, 0.0064, 0.0094)	(0.0004, 0.0032, 0.0083)	(0.0018, 0.0049, 0.0092)	(0.0019, 0.0044, 0.0082)	(0.0011, 0.0034, 0.0067)	(0.0031, 0.0067, 0.011)	(0.0001, 0.0019, 0.0056)	(0.0003, 0.0026, 0.0075)	(0.0021, 0.005, 0.0097)	(0.0038, 0.0081, 0.0142)	(0.0025, 0.0058, 0.0101)	(0.001, 0.0041, 0.0091)	(0.0015, 0.0048, 0.0101)	(0.0034, 0.0075, 0.0128)	(0.0011, 0.0032, 0.0063)	(0.0022, 0.0045, 0.0077)	(0.0011, 0.0034, 0.0067)	(0.0006, 0.0023, 0.0053)	(0.0036, 0.0061, 0.0091)	(0.001, 0.0021, 0.0036)	(0.0002, 0.0023, 0.006)	(0.0038, 0.0083, 0.0144)	(0.0001, 0.0053, 0.0158)	(0.001, 0.0022, 0.0042)	(0.0, 0.0018, 0.0116)	(0.0038, 0.0061, 0.009)	(0.0026, 0.0055, 0.0093)	(0.0022, 0.0039, 0.0058)	(0.0014, 0.0042, 0.0084)	(0.0019, 0.0052, 0.0099)	(0.0054, 0.0098, 0.0154)	(0.0036, 0.007, 0.0116)	(0.0015, 0.0029, 0.0046)	(0.0017, 0.003, 0.0045)	(0.0006, 0.0032, 0.0085)	(0.0005, 0.0026, 0.0064)	(0.0002, 0.0019, 0.0058)	(0.0015, 0.0041, 0.0081)	(0.0012, 0.0026, 0.0045)	(0.0033, 0.0051, 0.0076)	(0.0008, 0.0037, 0.009)	(0.0004, 0.0024, 0.0062)
ENSG00000001630	(0.0059, 0.0076, 0.0096)	(0.0075, 0.0096, 0.0118)	(0.0046, 0.0063, 0.0082)	(0.0077, 0.0102, 0.0132)	(0.0061, 0.0093, 0.0137)	(0.0059, 0.0077, 0.0097)	(0.002, 0.0116, 0.027)	(0.0087, 0.0116, 0.015)	(0.0037, 0.0061, 0.0088)	(0.0057, 0.0095, 0.0141)	(0.0042, 0.0067, 0.0099)	(0.0041, 0.0061, 0.0088)	(0.0031, 0.0049, 0.007)	(0.0062, 0.0087, 0.0119)	(0.006, 0.0087, 0.0122)	(0.0023, 0.0038, 0.0057)	(0.0027, 0.0042, 0.0061)	(0.0044, 0.0069, 0.0098)	(0.0062, 0.0102, 0.0147)	(0.0035, 0.0067, 0.0105)	(0.0017, 0.003, 0.0045)	(0.006, 0.0086, 0.0117)	(0.0063, 0.0084, 0.0109)	(0.0107, 0.0141, 0.0182)	(0.0064, 0.0078, 0.0094)	(0.008, 0.0108, 0.0136)	(0.0098, 0.0123, 0.015)	(0.0081, 0.0111, 0.0145)	(0.0132, 0.0176, 0.0231)	(0.0044, 0.0093, 0.016)	(0.0067, 0.0097, 0.0134)	(0.0023, 0.0035, 0.0048)	(0.0117, 0.0145, 0.0171)	(0.1084, 0.127, 0.1491)	(0.0035, 0.0047, 0.0059)	(0.0041, 0.0063, 0.0092)	(0.0052, 0.0074, 0.01)	(0.005, 0.0075, 0.0107)	(0.0054, 0.0076, 0.0103)	(0.0086, 0.0106, 0.0128)	(0.0088, 0.0108, 0.0127)	(0.0056, 0.0088, 0.0129)	(0.0069, 0.0101, 0.0145)	(0.0083, 0.0124, 0.0173)	(0.0052, 0.007, 0.0091)	(0.0052, 0.0067, 0.0083)	(0.0061, 0.0079, 0.0099)	(0.0164, 0.0251, 0.0364)	(0.0065, 0.01, 0.0145)
ENSG00000001631	(0.0061, 0.0103, 0.0159)	(0.0041, 0.0083, 0.0133)	(0.0025, 0.0078, 0.0156)	(0.001, 0.0045, 0.01)	(0.0009, 0.0048, 0.0122)	(0.0033, 0.0071, 0.0128)	VG Unavailable	(0.0037, 0.0081, 0.0148)	(0.0031, 0.0162, 0.0396)	(0.0017, 0.0162, 0.043)	(0.0002, 0.0068, 0.0231)	(0.0002, 0.0052, 0.0144)	(0.0006, 0.0045, 0.0124)	(0.0019, 0.008, 0.0191)	(0.0042, 0.013, 0.0267)	(0.0, 0.0, 0.0133)	(0.0016, 0.0117, 0.031)	(0.0002, 0.005, 0.0166)	(0.0, 0.0, 1.2653)	(0.0, 0.0055, 0.0247)	(0.0, 0.0038, 0.023)	(0.0012, 0.0053, 0.0119)	(0.0018, 0.0053, 0.0109)	(0.0001, 0.002, 0.0066)	(0.0002, 0.0023, 0.0067)	(0.0032, 0.0075, 0.0135)	(0.0, 0.0004, 0.0051)	(0.0012, 0.0047, 0.0104)	(0.0001, 0.004, 0.0134)	(0.0, 0.0052, 0.0187)	(0.0, 0.0002, 0.0098)	(0.0, 0.0022, 0.0167)	(0.0019, 0.0053, 0.01)	(0.0058, 0.0116, 0.0194)	(0.0076, 0.0116, 0.0171)	(0.0026, 0.0087, 0.018)	(0.0, 0.0009, 0.0082)	(0.0002, 0.003, 0.0098)	(0.003, 0.0081, 0.0158)	(0.002, 0.0051, 0.0106)	(0.0079, 0.0131, 0.0199)	(0.0004, 0.0046, 0.0138)	(0.0002, 0.0037, 0.0114)	(0.002, 0.0068, 0.0148)	(0.0, 0.0021, 0.0077)	(0.0, 0.0013, 0.0059)	(0.0017, 0.0041, 0.0077)	(0.0, 0.0, 0.0041)	(0.0033, 0.0097, 0.0197)
ENSG00000002016	(0.0227, 0.0275, 0.0322)	(0.0197, 0.0245, 0.0297)	(0.0141, 0.0196, 0.0259)	(0.0259, 0.0315, 0.0379)	(0.0232, 0.0313, 0.0407)	(0.0214, 0.026, 0.0305)	(0.0144, 0.0395, 0.074)	(0.0196, 0.0245, 0.03)	(0.0094, 0.0152, 0.0221)	(0.0102, 0.0172, 0.0261)	(0.0107, 0.0157, 0.0214)	(0.0131, 0.0172, 0.0221)	(0.0122, 0.0165, 0.0216)	(0.0167, 0.0223, 0.029)	(0.0128, 0.0183, 0.0249)	(0.0105, 0.0164, 0.0236)	(0.0134, 0.0193, 0.0266)	(0.0112, 0.0164, 0.0226)	(0.0111, 0.0175, 0.0254)	(0.014, 0.0219, 0.0322)	(0.0056, 0.0107, 0.017)	(0.0186, 0.0237, 0.0289)	(0.0169, 0.021, 0.0255)	(0.0157, 0.02, 0.0249)	(0.0194, 0.0244, 0.0294)	(0.019, 0.0231, 0.0275)	(0.0228, 0.028, 0.0336)	(0.021, 0.0269, 0.0331)	(0.0213, 0.028, 0.0354)	(0.0179, 0.0303, 0.0465)	(0.0281, 0.0417, 0.0573)	(0.0165, 0.0242, 0.0335)	(0.0203, 0.0249, 0.0297)	(0.0228, 0.0267, 0.0314)	(0.0148, 0.0179, 0.021)	(0.0137, 0.019, 0.0253)	(0.0138, 0.0189, 0.0247)	(0.0195, 0.0247, 0.0308)	(0.0143, 0.0189, 0.0243)	(0.0191, 0.0236, 0.0285)	(0.0238, 0.0283, 0.0334)	(0.0143, 0.0208, 0.0296)	(0.013, 0.0191, 0.0264)	(0.0197, 0.0256, 0.0323)	(0.0192, 0.0246, 0.0312)	(0.015, 0.0187, 0.0234)	(0.023, 0.0269, 0.0311)	(0.011, 0.0164, 0.0227)	(0.0138, 0.0206, 0.0283)
ENSG00000002079	VG Unavailable	VG Unavailable	VG Unavailable	VG Unavailable	VG Unavailable	VG Unavailable	VG Unavailable	VG Unavailable	VG Unavailable	VG Unavailable	VG Unavailable	VG Unavailable	VG Unavailable	VG Unavailable	VG Unavailable	VG Unavailable	VG Unavailable	VG Unavailable	VG Unavailable	VG Unavailable	VG Unavailable	VG Unavailable	VG Unavailable	VG Unavailable	VG Unavailable	VG Unavailable	VG Unavailable	VG Unavailable	VG Unavailable	VG Unavailable	VG Unavailable	VG Unavailable	VG Unavailable	VG Unavailable	VG Unavailable	VG Unavailable	VG Unavailable	VG Unavailable	VG Unavailable	VG Unavailable	VG Unavailable	VG Unavailable	VG Unavailable	VG Unavailable	VG Unavailable	(0.001, 0.0046, 0.0112)	VG Unavailable	VG Unavailable	VG Unavailable
ENSG00000002330	(0.0014, 0.0028, 0.0044)	(0.0006, 0.0019, 0.0037)	(0.0003, 0.0016, 0.0038)	(0.0002, 0.0012, 0.003)	(0.0022, 0.0047, 0.0078)	(0.0013, 0.0026, 0.0043)	(0.0, 0.0032, 0.0155)	(0.0019, 0.0039, 0.0063)	(0.0002, 0.0014, 0.0037)	(0.0027, 0.0061, 0.0108)	(0.0002, 0.0015, 0.0039)	(0.0018, 0.0046, 0.0088)	(0.0017, 0.0046, 0.0093)	(0.0004, 0.0017, 0.0037)	(0.0004, 0.0015, 0.0031)	(0.0001, 0.0014, 0.0045)	(0.0005, 0.0024, 0.0055)	(0.0001, 0.0012, 0.0037)	(0.0005, 0.002, 0.0044)	(0.0002, 0.0018, 0.0049)	(0.0, 0.0005, 0.0051)	(0.0008, 0.0021, 0.0042)	(0.0012, 0.0026, 0.0049)	(0.0005, 0.0016, 0.0031)	(0.0003, 0.0013, 0.0032)	(0.0016, 0.003, 0.0048)	(0.0007, 0.002, 0.0037)	(0.0032, 0.0052, 0.0079)	(0.001, 0.003, 0.0062)	(0.0, 0.0004, 0.0069)	(0.0001, 0.0026, 0.0087)	(0.0021, 0.0052, 0.0095)	(0.0013, 0.0028, 0.0045)	(0.0003, 0.0016, 0.0041)	(0.0019, 0.0032, 0.0053)	(0.001, 0.0037, 0.0078)	(0.0002, 0.0025, 0.0068)	(0.0, 0.001, 0.0034)	(0.0017, 0.0039, 0.007)	(0.0016, 0.003, 0.005)	(0.0014, 0.0027, 0.0046)	(0.0001, 0.0019, 0.0058)	(0.0015, 0.0048, 0.0095)	(0.0, 0.001, 0.0047)	(0.0008, 0.0023, 0.0047)	(0.0, 0.0005, 0.0028)	(0.0013, 0.0023, 0.0036)	(0.0, 0.0004, 0.0067)	(0.0, 0.0017, 0.0059)
ENSG00000002549	(0.0042, 0.0054, 0.0069)	(0.0051, 0.0068, 0.0087)	(0.0024, 0.0047, 0.0076)	(0.0028, 0.0048, 0.0076)	(0.0045, 0.0074, 0.0114)	(0.0047, 0.0068, 0.0092)	(0.0, 0.0, 0.0049)	(0.0036, 0.0051, 0.007)	(0.0077, 0.0152, 0.0259)	(0.0093, 0.0185, 0.0301)	(0.0122, 0.0189, 0.0271)	(0.0044, 0.0089, 0.0152)	(0.0065, 0.0138, 0.0236)	(0.0096, 0.0155, 0.0229)	(0.0086, 0.0141, 0.0218)	(0.0102, 0.0184, 0.0293)	(0.0047, 0.01, 0.0167)	(0.0066, 0.0125, 0.0201)	(0.0119, 0.0204, 0.0306)	(0.0065, 0.0137, 0.0227)	(0.0053, 0.01, 0.0161)	(0.0032, 0.0055, 0.0083)	(0.0053, 0.0078, 0.0106)	(0.0034, 0.0058, 0.0086)	(0.0059, 0.0083, 0.0116)	(0.0053, 0.0076, 0.0104)	(0.0088, 0.0119, 0.0153)	(0.0036, 0.006, 0.0092)	(0.0027, 0.0047, 0.0072)	(0.0079, 0.0157, 0.0268)	(0.0083, 0.0127, 0.0177)	(0.0143, 0.0214, 0.0298)	(0.0214, 0.026, 0.0309)	(0.0071, 0.0096, 0.0124)	(0.0064, 0.0086, 0.0109)	(0.0044, 0.0089, 0.0149)	(0.0039, 0.0082, 0.0136)	(0.0043, 0.0078, 0.0125)	(0.0037, 0.0072, 0.0114)	(0.0057, 0.0081, 0.011)	(0.0058, 0.0079, 0.0105)	(0.0039, 0.0072, 0.0117)	(0.0079, 0.0125, 0.0185)	(0.0289, 0.0392, 0.0505)	(0.0037, 0.0067, 0.0103)	(0.0111, 0.0154, 0.0204)	(0.0071, 0.0094, 0.012)	(0.0, 0.0014, 0.0048)	(0.0029, 0.0064, 0.0116)
ENSG00000002587	(0.0111, 0.0236, 0.0415)	(0.0175, 0.0286, 0.0411)	(0.0155, 0.0332, 0.0566)	(0.0202, 0.0437, 0.0751)	(0.0189, 0.0389, 0.0663)	(0.0424, 0.0722, 0.1188)	VG Unavailable	(0.0045, 0.0127, 0.0266)	(0.005, 0.0218, 0.0533)	(0.0068, 0.0335, 0.0748)	VG Unavailable	(0.0072, 0.0103, 0.0143)	(0.0094, 0.0137, 0.0189)	(0.0, 0.0035, 0.0215)	(0.0, 0.0049, 0.0223)	(0.0003, 0.0153, 0.0554)	(0.0005, 0.0099, 0.0312)	(0.0091, 0.0351, 0.078)	VG Unavailable	(0.0044, 0.0244, 0.0649)	(0.0005, 0.0128, 0.0435)	(0.0117, 0.03, 0.0548)	(0.0013, 0.0085, 0.0223)	(0.0053, 0.0155, 0.0308)	(0.0137, 0.0183, 0.0239)	(0.0131, 0.0253, 0.0407)	VG Unavailable	(0.0319, 0.0556, 0.0826)	(0.0283, 0.0624, 0.1039)	(0.0086, 0.0232, 0.0463)	(0.0843, 0.1553, 0.2453)	VG Unavailable	(0.0127, 0.0217, 0.0337)	(0.0175, 0.0417, 0.0745)	(0.0433, 0.0615, 0.0836)	(0.0085, 0.0127, 0.0185)	VG Unavailable	(0.0027, 0.0098, 0.022)	(0.0065, 0.0129, 0.0214)	(0.0003, 0.0143, 0.0528)	VG Unavailable	(0.0118, 0.0235, 0.0402)	(0.0008, 0.0096, 0.0273)	(0.0062, 0.0181, 0.0365)	(0.001, 0.0059, 0.0144)	(0.0101, 0.0153, 0.021)	(0.0173, 0.0281, 0.042)	(0.0002, 0.0045, 0.0131)	(0.005, 0.0169, 0.0356)
ENSG00000002726	VG Unavailable	VG Unavailable	VG Unavailable	VG Unavailable	VG Unavailable	VG Unavailable	VG Unavailable	VG Unavailable	VG Unavailable	VG Unavailable	VG Unavailable	VG Unavailable	VG Unavailable	VG Unavailable	VG Unavailable	VG Unavailable	VG Unavailable	VG Unavailable	VG Unavailable	VG Unavailable	VG Unavailable	(0.0076, 0.0145, 0.0235)	(0.0058, 0.0075, 0.0094)	VG Unavailable	(0.1236, 0.1595, 0.2027)	VG Unavailable	VG Unavailable	VG Unavailable	VG Unavailable	(0.2802, 0.429, 0.6277)	VG Unavailable	(0.703, 0.8939, 1.1149)	VG Unavailable	VG Unavailable	VG Unavailable	VG Unavailable	VG Unavailable	(0.0863, 0.1388, 0.2032)	VG Unavailable	(0.0463, 0.0684, 0.0955)	(0.0565, 0.077, 0.101)	VG Unavailable	(0.0092, 0.0133, 0.0182)	VG Unavailable	(0.0379, 0.0678, 0.11)	(0.0607, 0.0757, 0.0934)	VG Unavailable	VG Unavailable	VG Unavailable
ENSG00000002745	VG Unavailable	VG Unavailable	VG Unavailable	VG Unavailable	VG Unavailable	VG Unavailable	VG Unavailable	VG Unavailable	VG Unavailable	VG Unavailable	VG Unavailable	VG Unavailable	VG Unavailable	VG Unavailable	VG Unavailable	VG Unavailable	VG Unavailable	VG Unavailable	VG Unavailable	VG Unavailable	VG Unavailable	VG Unavailable	VG Unavailable	VG Unavailable	VG Unavailable	VG Unavailable	VG Unavailable	VG Unavailable	VG Unavailable	VG Unavailable	VG Unavailable	VG Unavailable	VG Unavailable	VG Unavailable	VG Unavailable	VG Unavailable	VG Unavailable	VG Unavailable	VG Unavailable	(0.1248, 0.1564, 0.1899)	(0.099, 0.1217, 0.1473)	VG Unavailable	VG Unavailable	VG Unavailable	VG Unavailable	VG Unavailable	VG Unavailable	VG Unavailable	(0.0341, 0.0755, 0.1288)
ENSG00000002746	(0.0708, 0.0965, 0.1269)	VG Unavailable	VG Unavailable	VG Unavailable	VG Unavailable	VG Unavailable	VG Unavailable	(0.0762, 0.1176, 0.1704)	(0.0019, 0.0039, 0.007)	(0.0026, 0.007, 0.0133)	(0.0004, 0.003, 0.0082)	(0.0014, 0.003, 0.0053)	(0.0011, 0.0026, 0.0051)	(0.0011, 0.0024, 0.0042)	(0.0005, 0.0016, 0.0034)	(0.0028, 0.009, 0.0194)	(0.0053, 0.011, 0.019)	(0.0, 0.0019, 0.0063)	(0.0053, 0.0114, 0.0196)	(0.0, 0.0014, 0.0196)	(0.0007, 0.0112, 0.0378)	VG Unavailable	VG Unavailable	VG Unavailable	VG Unavailable	VG Unavailable	(0.0501, 0.0672, 0.0854)	VG Unavailable	VG Unavailable	(0.0004, 0.0044, 0.0125)	VG Unavailable	VG Unavailable	VG Unavailable	(0.0867, 0.1222, 0.1632)	(0.0373, 0.0522, 0.0684)	(0.0468, 0.0858, 0.142)	VG Unavailable	(0.006, 0.0123, 0.02)	VG Unavailable	(0.021, 0.0436, 0.0751)	(0.0356, 0.0668, 0.1062)	(0.0285, 0.0615, 0.1097)	VG Unavailable	VG Unavailable	VG Unavailable	(0.002, 0.0034, 0.0052)	(0.057, 0.0793, 0.1044)	VG Unavailable	(0.0159, 0.0444, 0.0932)
ENSG00000002822	(0.0058, 0.0082, 0.0111)	(0.0072, 0.0105, 0.0143)	(0.0028, 0.0066, 0.012)	(0.0017, 0.0043, 0.0079)	(0.0027, 0.0066, 0.0121)	(0.0051, 0.0079, 0.0109)	(0.0, 0.0013, 0.0279)	(0.0063, 0.0089, 0.0122)	(0.0019, 0.0055, 0.0111)	(0.0027, 0.0079, 0.0159)	(0.0015, 0.0038, 0.0069)	(0.0003, 0.0021, 0.0055)	(0.0011, 0.0036, 0.0075)	(0.0085, 0.0126, 0.0176)	(0.0036, 0.0067, 0.0105)	(0.005, 0.01, 0.0173)	(0.0054, 0.0102, 0.0165)	(0.0023, 0.0051, 0.0095)	(0.002, 0.0044, 0.0079)	(0.0072, 0.0138, 0.0236)	(0.0044, 0.0088, 0.0151)	(0.0037, 0.0068, 0.011)	(0.0013, 0.0033, 0.0064)	(0.0027, 0.006, 0.0098)	(0.0036, 0.006, 0.009)	(0.0046, 0.0076, 0.0116)	(0.0059, 0.0083, 0.011)	(0.0177, 0.0226, 0.0288)	(0.0311, 0.0402, 0.0499)	(0.0044, 0.0134, 0.0279)	(0.0138, 0.0196, 0.0262)	(0.0186, 0.0266, 0.0358)	(0.0244, 0.0296, 0.0349)	(0.0048, 0.007, 0.0099)	(0.0028, 0.0046, 0.0065)	(0.0031, 0.007, 0.0128)	(0.0063, 0.0125, 0.0206)	(0.0047, 0.008, 0.0118)	(0.0033, 0.0058, 0.0087)	(0.0046, 0.0065, 0.0085)	(0.004, 0.0057, 0.0074)	(0.001, 0.004, 0.0092)	(0.0075, 0.0119, 0.0175)	(0.0186, 0.0238, 0.0306)	(0.0052, 0.0089, 0.0139)	(0.0011, 0.0018, 0.0026)	(0.0058, 0.0082, 0.0108)	(0.001, 0.004, 0.0086)	(0.0052, 0.01, 0.0163)
ENSG00000002834	(0.0082, 0.0097, 0.0113)	(0.0076, 0.0092, 0.011)	(0.0064, 0.0089, 0.0118)	(0.0064, 0.0082, 0.0101)	(0.0067, 0.0089, 0.0115)	(0.0077, 0.0093, 0.0112)	(0.0017, 0.0095, 0.0233)	(0.008, 0.0101, 0.0123)	(0.0044, 0.0071, 0.0107)	(0.0057, 0.0103, 0.0159)	(0.0056, 0.0088, 0.0128)	(0.0021, 0.004, 0.0066)	(0.0057, 0.009, 0.0133)	(0.0071, 0.0104, 0.0141)	(0.0068, 0.0101, 0.0142)	(0.0067, 0.011, 0.0165)	(0.0052, 0.0086, 0.0127)	(0.0046, 0.0073, 0.0105)	(0.0066, 0.0114, 0.017)	(0.0059, 0.0107, 0.0164)	(0.0054, 0.0111, 0.0178)	(0.0061, 0.0083, 0.0107)	(0.007, 0.0088, 0.0108)	(0.0071, 0.0094, 0.0121)	(0.0054, 0.0069, 0.0085)	(0.0065, 0.0083, 0.0103)	(0.009, 0.0105, 0.012)	(0.0057, 0.0079, 0.0104)	(0.0051, 0.0072, 0.0096)	(0.0031, 0.0063, 0.0102)	(0.0067, 0.0093, 0.0124)	(0.0064, 0.0091, 0.0123)	(0.0061, 0.0074, 0.009)	(0.0114, 0.0152, 0.0196)	(0.0075, 0.009, 0.0106)	(0.0064, 0.0091, 0.0124)	(0.0054, 0.0074, 0.0098)	(0.0038, 0.0062, 0.0088)	(0.0092, 0.0127, 0.0167)	(0.0065, 0.0082, 0.0101)	(0.0076, 0.0093, 0.0113)	(0.0047, 0.0071, 0.0101)	(0.0067, 0.0092, 0.0117)	(0.0032, 0.0044, 0.006)	(0.0082, 0.0101, 0.0127)	(0.0143, 0.0183, 0.0229)	(0.0077, 0.0092, 0.0109)	(0.004, 0.0065, 0.0096)	(0.0048, 0.0077, 0.0113)
ENSG00000002919	(0.005, 0.0083, 0.0124)	(0.004, 0.0076, 0.0122)	(0.0015, 0.0047, 0.009)	(0.003, 0.007, 0.0127)	(0.0016, 0.0064, 0.0134)	(0.002, 0.0047, 0.0087)	VG Unavailable	(0.0052, 0.0091, 0.0141)	(0.0, 0.0017, 0.009)	(0.0029, 0.0111, 0.0239)	(0.005, 0.0115, 0.022)	(0.0008, 0.0049, 0.0126)	(0.0, 0.0008, 0.0113)	(0.0006, 0.004, 0.0099)	(0.0011, 0.0049, 0.0111)	(0.0002, 0.0037, 0.012)	(0.0023, 0.0071, 0.0145)	(0.0, 0.0014, 0.0073)	(0.0001, 0.0026, 0.0091)	(0.0, 0.0017, 0.0102)	(0.0, 0.0015, 0.0123)	(0.0, 0.0015, 0.0059)	(0.0018, 0.0049, 0.009)	(0.0026, 0.0059, 0.0105)	(0.0021, 0.0042, 0.007)	(0.0028, 0.0052, 0.0086)	(0.0024, 0.0057, 0.0101)	(0.0, 0.0, 0.0187)	(0.0, 0.0017, 0.0106)	(0.0007, 0.0066, 0.017)	(0.0003, 0.0012, 0.0024)	(0.0026, 0.0079, 0.0177)	(0.003, 0.0063, 0.0108)	(0.0057, 0.0103, 0.017)	(0.0097, 0.0148, 0.0202)	(0.0013, 0.0067, 0.0169)	(0.0027, 0.009, 0.0188)	(0.0026, 0.0071, 0.0141)	(0.0, 0.0012, 0.0074)	(0.0066, 0.0111, 0.0167)	(0.0048, 0.0078, 0.0121)	(0.0, 0.0014, 0.0097)	(0.0005, 0.0036, 0.0101)	(0.004, 0.0071, 0.0114)	(0.0, 0.0023, 0.0078)	(0.0003, 0.0022, 0.006)	(0.001, 0.0028, 0.0053)	(0.0043, 0.0125, 0.0242)	(0.0004, 0.0042, 0.0133)
ENSG00000002933	(0.0464, 0.0539, 0.0617)	(0.0346, 0.0399, 0.0457)	(0.0794, 0.1013, 0.1264)	(0.0377, 0.0458, 0.0547)	(0.0397, 0.0495, 0.0622)	(0.0832, 0.0977, 0.1141)	(0.0143, 0.0407, 0.0802)	(0.0376, 0.0444, 0.0523)	(0.0132, 0.0199, 0.0278)	(0.0089, 0.0136, 0.0194)	(0.0082, 0.0121, 0.0167)	(0.033, 0.0489, 0.066)	(0.016, 0.0274, 0.0417)	(0.012, 0.0183, 0.0256)	(0.0089, 0.0138, 0.0199)	(0.0116, 0.0176, 0.0244)	(0.0095, 0.014, 0.0194)	(0.0063, 0.0093, 0.0129)	(0.0121, 0.0181, 0.0243)	(0.0079, 0.0123, 0.0178)	(0.0108, 0.0162, 0.0224)	(0.0152, 0.0185, 0.0226)	(0.0165, 0.0196, 0.0232)	(0.0267, 0.0324, 0.0389)	(0.0155, 0.0194, 0.0234)	(0.0245, 0.0291, 0.0344)	(0.389, 0.4606, 0.5387)	(0.0792, 0.0946, 0.1113)	(0.1417, 0.1695, 0.1991)	(0.0183, 0.0268, 0.0371)	(0.575, 0.8939, 1.3295)	(nan, nan, nan)	(0.0411, 0.0474, 0.0547)	(0.0494, 0.0612, 0.0746)	(0.0268, 0.0312, 0.0358)	(0.0137, 0.018, 0.0231)	(0.086, 0.1051, 0.1263)	(0.0483, 0.0625, 0.0795)	(0.036, 0.048, 0.061)	(0.0305, 0.0364, 0.0427)	(0.0496, 0.0581, 0.0672)	(0.0257, 0.0349, 0.046)	(0.0089, 0.0112, 0.014)	(0.0442, 0.0547, 0.0677)	(0.0198, 0.024, 0.0287)	(0.0629, 0.0815, 0.1015)	(0.0794, 0.0922, 0.1069)	(0.0546, 0.076, 0.0998)	(0.0166, 0.0229, 0.03)
ENSG00000003056	(0.0085, 0.0117, 0.0153)	(0.006, 0.0096, 0.0143)	(0.0056, 0.0105, 0.0172)	(0.0084, 0.0129, 0.0182)	(0.0019, 0.0065, 0.0135)	(0.0124, 0.0175, 0.0234)	(0.0, 0.0011, 0.0555)	(0.0084, 0.0125, 0.0174)	(0.0037, 0.0171, 0.0395)	(0.01, 0.0303, 0.0646)	(0.0, 0.0063, 0.0253)	(0.0065, 0.0126, 0.0196)	(0.0007, 0.0043, 0.011)	(0.0083, 0.0183, 0.0321)	(0.0095, 0.0233, 0.0437)	(0.0199, 0.0414, 0.0723)	(0.0021, 0.0122, 0.032)	(0.0076, 0.0199, 0.0377)	(0.0025, 0.0155, 0.0395)	(0.0165, 0.0408, 0.0775)	(0.0048, 0.0203, 0.0419)	(0.0058, 0.01, 0.0157)	(0.0021, 0.0049, 0.0088)	(0.0056, 0.0094, 0.0144)	(0.0048, 0.0086, 0.0134)	(0.0043, 0.0074, 0.0115)	(0.0053, 0.0093, 0.0139)	(0.0064, 0.0117, 0.0189)	(0.0048, 0.0107, 0.0196)	(0.0008, 0.0084, 0.0242)	(0.0029, 0.0057, 0.0096)	(0.0036, 0.0121, 0.025)	(0.0039, 0.0057, 0.0078)	(0.0101, 0.017, 0.026)	(0.0071, 0.0105, 0.0145)	(0.0052, 0.0098, 0.0159)	(0.0028, 0.007, 0.0134)	(0.0086, 0.0149, 0.023)	(0.0023, 0.0056, 0.0107)	(0.0065, 0.0101, 0.0143)	(0.0097, 0.0136, 0.018)	(0.0015, 0.0055, 0.0121)	(0.0045, 0.0083, 0.0134)	(0.0034, 0.0058, 0.009)	(0.0035, 0.0071, 0.0122)	(0.0044, 0.0077, 0.012)	(0.0055, 0.0081, 0.0112)	(0.0066, 0.0127, 0.0212)	(0.0021, 0.007, 0.0147)
ENSG00000003137	(0.0277, 0.0344, 0.0413)	(0.0395, 0.0507, 0.0632)	(0.0022, 0.0077, 0.0166)	(0.006, 0.0099, 0.0153)	(0.013, 0.0233, 0.0356)	(0.0077, 0.0136, 0.0208)	VG Unavailable	(0.0327, 0.045, 0.0596)	(0.0028, 0.0091, 0.0189)	(0.0024, 0.0079, 0.0162)	(0.0113, 0.0292, 0.057)	(0.0024, 0.0044, 0.0072)	(0.0034, 0.0056, 0.0087)	(0.0036, 0.0092, 0.0173)	(0.0037, 0.0091, 0.0184)	(0.0006, 0.0091, 0.0272)	(0.0016, 0.0127, 0.0331)	(0.0055, 0.0149, 0.032)	(0.0008, 0.0114, 0.0356)	(0.0, 0.0051, 0.0197)	(0.0, 0.0, 0.194)	(0.0023, 0.0086, 0.0188)	(0.0041, 0.0114, 0.0223)	(0.0059, 0.0148, 0.0284)	(0.0324, 0.0448, 0.0595)	(0.0065, 0.0162, 0.0321)	VG Unavailable	(0.0046, 0.0095, 0.0161)	(0.0119, 0.0318, 0.0642)	(0.0, 0.0026, 0.0101)	VG Unavailable	(0.0014, 0.0236, 0.0797)	(0.0103, 0.0187, 0.0303)	(0.0091, 0.0159, 0.0243)	(0.0095, 0.0133, 0.0179)	(0.0138, 0.0336, 0.0598)	VG Unavailable	(0.0038, 0.0124, 0.0265)	(0.0051, 0.01, 0.0166)	(0.005, 0.0071, 0.0091)	(0.0069, 0.0092, 0.0118)	(0.0007, 0.0037, 0.0096)	(0.0014, 0.007, 0.0155)	(0.021, 0.0386, 0.0621)	(0.0122, 0.0346, 0.0673)	(0.006, 0.0089, 0.0122)	(0.0055, 0.0077, 0.0105)	(0.0032, 0.0201, 0.0505)	(0.0007, 0.0062, 0.0183)
ENSG00000003147	(0.0074, 0.0094, 0.0117)	(0.007, 0.0097, 0.0128)	(0.0105, 0.0214, 0.0368)	(0.0173, 0.0294, 0.0438)	(0.0041, 0.0095, 0.0169)	(0.0167, 0.0251, 0.0349)	(0.0, 0.0034, 0.0153)	(0.0059, 0.0078, 0.0099)	(0.0028, 0.0065, 0.0118)	(0.0018, 0.0068, 0.0144)	(0.0031, 0.0066, 0.0117)	(0.0066, 0.009, 0.0118)	(0.0037, 0.0055, 0.0079)	(0.0033, 0.0058, 0.0091)	(0.0008, 0.0025, 0.005)	(0.0044, 0.0107, 0.0195)	(0.0079, 0.0143, 0.0239)	(0.0019, 0.0044, 0.008)	(0.0003, 0.0032, 0.009)	(0.0067, 0.0181, 0.0366)	(0.0037, 0.0134, 0.0284)	(0.0066, 0.0124, 0.0212)	(0.0105, 0.0142, 0.0186)	(0.0053, 0.0099, 0.0158)	(0.0071, 0.0103, 0.0138)	(0.0095, 0.0152, 0.0219)	VG Unavailable	(0.0062, 0.0087, 0.012)	(0.0053, 0.0077, 0.0103)	(0.002, 0.006, 0.0129)	(0.0796, 0.1297, 0.1926)	(0.3475, 0.4682, 0.6148)	(0.0074, 0.0099, 0.0128)	(0.0124, 0.0197, 0.0294)	(0.0092, 0.0122, 0.016)	(0.006, 0.0209, 0.0424)	(0.0039, 0.0054, 0.0071)	(0.0058, 0.0085, 0.0118)	(0.0042, 0.0065, 0.0091)	(0.008, 0.0107, 0.0137)	(0.0082, 0.0106, 0.0133)	(0.0014, 0.0029, 0.0048)	(0.0027, 0.0055, 0.0093)	(0.0068, 0.0103, 0.0142)	(0.0033, 0.0051, 0.0075)	(0.0029, 0.0044, 0.0062)	(0.0063, 0.0083, 0.0103)	(0.0025, 0.0057, 0.0109)	(0.0053, 0.0114, 0.0204)
ENSG00000003249	VG Unavailable	VG Unavailable	(0.0154, 0.0362, 0.0677)	(0.0411, 0.0726, 0.113)	VG Unavailable	VG Unavailable	VG Unavailable	(0.0215, 0.0558, 0.1088)	(0.0, 0.0, 0.0016)	(0.0, 0.001, 0.0091)	(0.0024, 0.0083, 0.0187)	(0.0061, 0.0123, 0.0203)	(0.0073, 0.0152, 0.0285)	(0.0011, 0.0035, 0.007)	(0.0005, 0.0023, 0.0054)	(0.0009, 0.0049, 0.0124)	(0.002, 0.0083, 0.0186)	(0.0018, 0.0077, 0.0185)	(0.0005, 0.0053, 0.0165)	(0.0, 0.0036, 0.0137)	(0.0014, 0.0207, 0.0656)	(0.0312, 0.0774, 0.1393)	VG Unavailable	(0.0127, 0.0411, 0.0874)	(0.0074, 0.0129, 0.0198)	(0.0292, 0.0612, 0.1032)	VG Unavailable	VG Unavailable	VG Unavailable	(0.0061, 0.0282, 0.066)	(0.0517, 0.085, 0.1295)	(0.0263, 0.0613, 0.1156)	(0.0195, 0.046, 0.083)	(0.0206, 0.028, 0.0356)	VG Unavailable	VG Unavailable	(0.0093, 0.0206, 0.0356)	VG Unavailable	(0.0056, 0.0211, 0.0453)	(0.071, 0.118, 0.1804)	(0.0621, 0.093, 0.1317)	(0.0058, 0.0177, 0.0362)	VG Unavailable	VG Unavailable	(0.0179, 0.0396, 0.0736)	VG Unavailable	(0.0176, 0.0319, 0.0496)	VG Unavailable	(0.0012, 0.0155, 0.0458)
ENSG00000003393	(0.0047, 0.0071, 0.0102)	(0.0028, 0.0053, 0.0082)	(0.0, 0.0016, 0.0088)	(0.0047, 0.008, 0.0122)	(0.0057, 0.0113, 0.0183)	(0.0068, 0.0099, 0.0136)	(0.0, 0.0, 0.0507)	(0.0048, 0.0078, 0.0118)	(0.0004, 0.0029, 0.0076)	(0.0042, 0.0142, 0.0305)	(0.0049, 0.0114, 0.0197)	(0.0019, 0.003, 0.0041)	(0.0015, 0.0023, 0.0034)	(0.0004, 0.002, 0.0049)	(0.0022, 0.0058, 0.0107)	(0.002, 0.0073, 0.015)	(0.0029, 0.0086, 0.0173)	(0.0001, 0.0022, 0.0067)	(0.0037, 0.0107, 0.0224)	(0.0019, 0.0107, 0.0248)	(0.0049, 0.0118, 0.0209)	(0.0009, 0.0031, 0.0067)	(0.0026, 0.0058, 0.0101)	(0.0024, 0.0051, 0.0086)	(0.0035, 0.0071, 0.0115)	(0.0025, 0.0048, 0.0081)	(0.0017, 0.0032, 0.0055)	(0.0022, 0.0045, 0.0073)	(0.0008, 0.0026, 0.0055)	(0.0041, 0.0116, 0.0224)	(0.0033, 0.011, 0.0225)	(0.0031, 0.007, 0.0127)	(0.003, 0.0049, 0.0075)	(0.0036, 0.0058, 0.0089)	(0.0068, 0.009, 0.0115)	(0.0043, 0.0086, 0.0148)	(0.0002, 0.0035, 0.0111)	(0.003, 0.0068, 0.0116)	(0.0022, 0.0043, 0.0069)	(0.0054, 0.0081, 0.0115)	(0.0096, 0.0132, 0.0173)	(0.0003, 0.0034, 0.01)	(0.0026, 0.0062, 0.0111)	(0.0002, 0.0022, 0.007)	(0.001, 0.0035, 0.0083)	(0.001, 0.0034, 0.0068)	(0.0034, 0.0055, 0.0082)	(0.0004, 0.0027, 0.0071)	(0.0021, 0.0059, 0.0127)
ENSG00000003400	(0.0049, 0.0077, 0.0111)	(0.0023, 0.005, 0.0089)	(0.0028, 0.0129, 0.0293)	(0.0084, 0.02, 0.0361)	(0.0045, 0.0144, 0.0318)	(0.0119, 0.0252, 0.0414)	VG Unavailable	(0.0006, 0.0031, 0.0077)	(0.0, 0.0, 0.0773)	(0.0, 0.01, 0.0416)	(0.0, 0.0015, 0.0365)	VG Unavailable	VG Unavailable	(0.0, 0.0024, 0.0355)	(0.0026, 0.0189, 0.0486)	(0.0064, 0.0309, 0.0709)	(0.0053, 0.0212, 0.0467)	(0.0, 0.0, 0.1162)	(0.0215, 0.0537, 0.104)	(0.0025, 0.0179, 0.0505)	(0.0145, 0.0398, 0.0818)	(0.0004, 0.006, 0.019)	(0.0009, 0.0029, 0.0057)	(0.0002, 0.0037, 0.013)	(0.0269, 0.0356, 0.0458)	(0.0004, 0.005, 0.0147)	(0.0079, 0.015, 0.0245)	(0.0047, 0.0126, 0.0243)	(0.0041, 0.0121, 0.0234)	(0.0034, 0.0234, 0.0614)	(0.0053, 0.0134, 0.0244)	(0.0028, 0.0122, 0.0289)	(0.0046, 0.0075, 0.0108)	(0.0025, 0.0105, 0.0243)	(0.0076, 0.013, 0.0197)	(0.0, 0.0, 1.6222)	(0.0051, 0.0147, 0.0287)	(0.0075, 0.019, 0.0379)	(0.0172, 0.0397, 0.0715)	(0.0228, 0.0337, 0.0457)	(0.0049, 0.0102, 0.0162)	(0.0013, 0.0068, 0.0175)	(0.002, 0.0056, 0.0112)	(0.0007, 0.0025, 0.0053)	(0.0022, 0.007, 0.0141)	(0.0063, 0.0246, 0.0529)	(0.0039, 0.0075, 0.0122)	(0.0, 0.0016, 0.017)	(0.0058, 0.0157, 0.0319)
ENSG00000003402	(0.0018, 0.0022, 0.0027)	(0.0017, 0.0021, 0.0027)	(0.0023, 0.0034, 0.0047)	(0.0011, 0.0016, 0.0021)	(0.0012, 0.0019, 0.0027)	(0.0012, 0.0017, 0.0022)	(0.0, 0.0, 0.0011)	(0.0019, 0.0025, 0.0031)	(0.0017, 0.0037, 0.0067)	(0.0022, 0.0047, 0.0077)	(0.0012, 0.0022, 0.0037)	(0.0006, 0.0011, 0.0016)	(0.0009, 0.0014, 0.0022)	(0.0021, 0.0037, 0.0056)	(0.0003, 0.0016, 0.0041)	(0.0017, 0.0032, 0.0052)	(0.0009, 0.0021, 0.004)	(0.0008, 0.0018, 0.0033)	(0.0018, 0.0034, 0.0056)	(0.0006, 0.0019, 0.004)	(0.0012, 0.0025, 0.0043)	(0.0016, 0.0023, 0.003)	(0.0022, 0.003, 0.0038)	(0.0022, 0.0029, 0.0037)	(0.002, 0.0026, 0.0033)	(0.0037, 0.0045, 0.0055)	(0.0034, 0.0043, 0.0054)	(0.0027, 0.0035, 0.0044)	(0.0037, 0.0048, 0.0061)	(0.0005, 0.0015, 0.0029)	(0.0022, 0.0035, 0.0052)	(0.0019, 0.003, 0.0043)	(0.0025, 0.0031, 0.0037)	(0.0028, 0.0032, 0.0035)	(0.0022, 0.0028, 0.0035)	(0.0017, 0.0028, 0.0042)	(0.0009, 0.0017, 0.0027)	(0.0022, 0.0032, 0.0043)	(0.0014, 0.0023, 0.0034)	(0.0016, 0.0022, 0.0028)	(0.002, 0.0025, 0.0031)	(0.0006, 0.0012, 0.0021)	(0.001, 0.0017, 0.0026)	(0.0016, 0.0024, 0.0033)	(0.0013, 0.002, 0.0028)	(0.0014, 0.0022, 0.0031)	(0.0046, 0.0056, 0.0066)	(0.0015, 0.0024, 0.0036)	(0.0013, 0.0022, 0.0032)
ENSG00000003436	(0.0032, 0.0044, 0.0059)	(0.0028, 0.0042, 0.0058)	(0.0295, 0.0411, 0.0564)	(0.0107, 0.0147, 0.0197)	(0.0046, 0.0075, 0.0111)	(0.0044, 0.0063, 0.0083)	(0.0, 0.0, 0.565)	(0.0029, 0.0044, 0.0063)	VG Unavailable	VG Unavailable	VG Unavailable	VG Unavailable	VG Unavailable	VG Unavailable	VG Unavailable	VG Unavailable	VG Unavailable	VG Unavailable	VG Unavailable	VG Unavailable	(0.0101, 0.0286, 0.058)	(0.0079, 0.0123, 0.0182)	(0.0038, 0.0067, 0.0102)	(0.0086, 0.012, 0.0159)	(0.1164, 0.1376, 0.163)	(0.0052, 0.0077, 0.0107)	(0.0062, 0.008, 0.0099)	(0.0109, 0.0149, 0.0193)	(0.0125, 0.0183, 0.0261)	(0.0096, 0.0196, 0.033)	VG Unavailable	(0.0094, 0.0132, 0.0174)	(0.0048, 0.0059, 0.0074)	(0.0372, 0.0449, 0.0539)	(0.0041, 0.0058, 0.0078)	(0.0095, 0.0166, 0.0248)	(0.0123, 0.0194, 0.028)	(0.0139, 0.0228, 0.0342)	(0.0181, 0.0316, 0.047)	(0.0342, 0.0425, 0.0515)	(0.0313, 0.0382, 0.0464)	(0.0058, 0.0118, 0.0199)	(0.0043, 0.0077, 0.0118)	(0.0099, 0.0174, 0.027)	(0.0056, 0.0104, 0.0165)	(0.0438, 0.0566, 0.0727)	(0.0117, 0.0149, 0.0184)	(0.0062, 0.0109, 0.0181)	(0.0033, 0.0075, 0.0129)
ENSG00000003509	(0.0068, 0.0087, 0.0107)	(0.0049, 0.0068, 0.009)	(0.0033, 0.0052, 0.0075)	(0.0032, 0.0051, 0.0074)	(0.0035, 0.0063, 0.0099)	(0.0046, 0.0063, 0.0083)	(0.0, 0.0012, 0.0108)	(0.0054, 0.0074, 0.0099)	(0.0021, 0.0069, 0.014)	(0.004, 0.0101, 0.0189)	(0.0051, 0.0096, 0.0161)	(0.0063, 0.012, 0.0194)	(0.0049, 0.0105, 0.0181)	(0.0038, 0.0089, 0.0159)	(0.0064, 0.0124, 0.0206)	(0.0056, 0.0112, 0.0188)	(0.0047, 0.0089, 0.0157)	(0.0033, 0.0071, 0.0127)	(0.0043, 0.0096, 0.0173)	(0.0055, 0.0116, 0.02)	(0.0041, 0.0099, 0.0184)	(0.0055, 0.0077, 0.0101)	(0.0063, 0.0086, 0.0116)	(0.0054, 0.008, 0.011)	(0.007, 0.0101, 0.0135)	(0.0052, 0.0075, 0.0097)	(0.003, 0.0044, 0.0061)	(0.0072, 0.01, 0.0138)	(0.0056, 0.0087, 0.0128)	(0.0003, 0.0038, 0.0108)	(0.02, 0.0278, 0.0378)	(0.0076, 0.0134, 0.0209)	(0.0059, 0.0078, 0.0101)	(0.0061, 0.0081, 0.0106)	(0.0045, 0.006, 0.0078)	(0.0038, 0.0072, 0.0113)	(0.0016, 0.0048, 0.0095)	(0.0048, 0.0083, 0.0123)	(0.0048, 0.0076, 0.0112)	(0.0056, 0.0078, 0.0106)	(0.0062, 0.0085, 0.0109)	(0.0031, 0.0068, 0.0116)	(0.0051, 0.0086, 0.013)	(0.0079, 0.0112, 0.0153)	(0.004, 0.0066, 0.0101)	(0.0156, 0.0194, 0.0239)	(0.0055, 0.0076, 0.0099)	(0.003, 0.0058, 0.0096)	(0.0031, 0.0067, 0.0117)
ENSG00000003756	(0.0005, 0.0007, 0.001)	(0.0003, 0.0006, 0.001)	(0.0005, 0.0012, 0.0022)	(0.0005, 0.001, 0.0016)	(0.0001, 0.0005, 0.0012)	(0.0006, 0.001, 0.0014)	(0.0, 0.0003, 0.0036)	(0.0007, 0.001, 0.0014)	(0.0001, 0.0008, 0.0023)	(0.0004, 0.0015, 0.0034)	(0.0001, 0.0007, 0.0017)	(0.0003, 0.0007, 0.0013)	(0.0001, 0.0004, 0.0009)	(0.0, 0.0002, 0.0011)	(0.0001, 0.0008, 0.0022)	(0.0, 0.0004, 0.0016)	(0.0001, 0.0007, 0.0016)	(0.0, 0.0001, 0.0012)	(0.0, 0.0, 0.0046)	(0.0, 0.0007, 0.0022)	(0.0, 0.0001, 0.0023)	(0.0002, 0.0005, 0.0009)	(0.0003, 0.0006, 0.0011)	(0.0002, 0.0004, 0.0009)	(0.0003, 0.0007, 0.0011)	(0.0003, 0.0006, 0.001)	(0.0003, 0.0007, 0.0013)	(0.0003, 0.0007, 0.0013)	(0.0007, 0.0013, 0.0021)	(0.0003, 0.0011, 0.0027)	(0.0002, 0.0007, 0.0015)	(0.0008, 0.0018, 0.0034)	(0.0007, 0.0011, 0.0015)	(0.0005, 0.001, 0.0015)	(0.0003, 0.0005, 0.0008)	(0.0001, 0.0003, 0.0007)	(0.0013, 0.0021, 0.0032)	(0.0008, 0.0013, 0.002)	(0.0005, 0.0009, 0.0014)	(0.0004, 0.0007, 0.0011)	(0.0007, 0.001, 0.0013)	(0.0001, 0.0004, 0.0011)	(0.0001, 0.0005, 0.0011)	(0.0004, 0.0008, 0.0013)	(0.0, 0.0003, 0.0009)	(0.0001, 0.0003, 0.0006)	(0.0006, 0.0009, 0.0012)	(0.0, 0.0002, 0.0006)	(0.0, 0.0001, 0.0009)
ENSG00000003987	(0.0104, 0.0154, 0.0209)	(0.0129, 0.0182, 0.0245)	(0.0076, 0.0167, 0.0306)	(0.0094, 0.018, 0.0292)	(0.0043, 0.0116, 0.0225)	(0.0119, 0.0164, 0.0222)	(0.0003, 0.0285, 0.0941)	(0.0112, 0.0168, 0.0236)	(0.0016, 0.0042, 0.0087)	(0.002, 0.0066, 0.0136)	(0.0, 0.0011, 0.0048)	(0.0029, 0.0044, 0.0064)	(0.0015, 0.0029, 0.0049)	(0.0005, 0.0021, 0.0051)	(0.0013, 0.0034, 0.0064)	(0.0048, 0.009, 0.0146)	(0.0031, 0.006, 0.0098)	(0.0018, 0.004, 0.0069)	(0.0033, 0.0075, 0.0135)	(0.0038, 0.0085, 0.0155)	(0.0046, 0.0084, 0.0131)	(0.0063, 0.0127, 0.0215)	(0.0048, 0.0101, 0.0179)	(0.0072, 0.0134, 0.022)	(0.0058, 0.0134, 0.0237)	(0.007, 0.0128, 0.0206)	(0.0027, 0.0077, 0.0156)	(0.0045, 0.0135, 0.0269)	(0.0104, 0.023, 0.0417)	(0.0, 0.0008, 0.0707)	(0.0131, 0.0278, 0.0502)	(0.0081, 0.0177, 0.0295)	(0.0074, 0.0114, 0.0164)	(0.0191, 0.0257, 0.0335)	(0.0085, 0.0132, 0.0193)	(0.006, 0.0102, 0.016)	(0.0028, 0.0097, 0.0211)	(0.0154, 0.0278, 0.044)	(0.0068, 0.0097, 0.0135)	(0.0114, 0.016, 0.0212)	(0.0096, 0.0133, 0.0176)	(0.0041, 0.0136, 0.0295)	(0.0028, 0.0081, 0.0166)	(0.006, 0.0137, 0.0242)	(0.0042, 0.0114, 0.0213)	(0.0146, 0.0196, 0.0253)	(0.0292, 0.0366, 0.045)	(0.0081, 0.0193, 0.0349)	(0.0086, 0.0205, 0.0379)
ENSG00000003989	(0.0074, 0.0088, 0.0102)	(0.0078, 0.0095, 0.0114)	(0.0174, 0.0235, 0.0305)	(0.0351, 0.0433, 0.0518)	(0.0103, 0.0137, 0.0177)	(0.0102, 0.012, 0.014)	(0.0017, 0.0073, 0.0155)	(0.007, 0.0088, 0.011)	(0.0237, 0.0367, 0.0522)	(0.0227, 0.04, 0.0618)	(0.0228, 0.033, 0.0453)	(0.0109, 0.022, 0.0365)	(0.0224, 0.0425, 0.0721)	(0.0144, 0.0223, 0.0319)	(0.0227, 0.0344, 0.048)	(0.0187, 0.0314, 0.047)	(0.0183, 0.0322, 0.0499)	(0.0137, 0.022, 0.0322)	(0.0291, 0.0449, 0.0628)	(0.0042, 0.0124, 0.0254)	(0.0227, 0.0392, 0.0592)	(0.0088, 0.0123, 0.0163)	(0.0075, 0.0107, 0.0145)	(0.0075, 0.0102, 0.0131)	(0.0108, 0.0137, 0.0169)	(0.0076, 0.0098, 0.0125)	(0.0158, 0.0195, 0.0239)	(0.01, 0.0129, 0.0165)	(0.0131, 0.017, 0.0215)	(0.0022, 0.0053, 0.01)	VG Unavailable	(0.0058, 0.0075, 0.0094)	(0.0147, 0.018, 0.0217)	(0.007, 0.008, 0.009)	(0.0084, 0.0097, 0.0112)	(0.0031, 0.0042, 0.0054)	(0.0102, 0.0127, 0.0153)	(0.0104, 0.0142, 0.0185)	(0.0061, 0.0095, 0.0139)	(0.0124, 0.0152, 0.0187)	(0.0093, 0.0115, 0.0141)	(0.017, 0.0252, 0.0359)	(0.0042, 0.0076, 0.0118)	(0.0109, 0.0166, 0.0236)	(0.0088, 0.0125, 0.0166)	(0.0053, 0.0071, 0.0092)	(0.0317, 0.0367, 0.042)	(0.0076, 0.0114, 0.0161)	(0.0062, 0.0095, 0.0136)
ENSG00000004059	(0.003, 0.0089, 0.0189)	(0.0029, 0.0102, 0.0208)	(0.0, 0.0031, 0.0137)	(0.0063, 0.021, 0.0425)	(0.0015, 0.0175, 0.0516)	(0.0019, 0.0065, 0.0137)	VG Unavailable	(0.0027, 0.013, 0.0302)	VG Unavailable	VG Unavailable	VG Unavailable	(0.0061, 0.0266, 0.0618)	(0.0003, 0.0065, 0.0219)	(0.0, 0.0207, 0.0939)	VG Unavailable	VG Unavailable	VG Unavailable	(0.0002, 0.0089, 0.0289)	VG Unavailable	VG Unavailable	VG Unavailable	(0.0057, 0.0155, 0.0297)	(0.0021, 0.0077, 0.0171)	(0.0003, 0.0036, 0.0101)	(0.0025, 0.0071, 0.014)	(0.0041, 0.0174, 0.0379)	(0.003, 0.0102, 0.0218)	(0.0, 0.0056, 0.0202)	(0.0027, 0.0118, 0.0274)	VG Unavailable	VG Unavailable	VG Unavailable	(0.0029, 0.009, 0.0193)	(0.0047, 0.0133, 0.0269)	(0.0044, 0.0116, 0.0217)	(0.0032, 0.0121, 0.0276)	(0.0002, 0.0041, 0.0124)	(0.0011, 0.0096, 0.0259)	(0.001, 0.0134, 0.0392)	(0.0042, 0.0119, 0.0244)	(0.0055, 0.0129, 0.0248)	(0.0, 0.0034, 0.0187)	(0.0011, 0.0172, 0.0583)	(0.002, 0.0059, 0.0136)	(0.0007, 0.0065, 0.0186)	(0.0145, 0.025, 0.0378)	(0.0052, 0.0112, 0.0194)	(0.0015, 0.0101, 0.026)	VG Unavailable
ENSG00000004139	(0.0031, 0.0049, 0.0069)	(0.0011, 0.0022, 0.0038)	(0.0045, 0.0058, 0.0074)	(0.0006, 0.0014, 0.0027)	(0.0005, 0.0018, 0.0039)	(0.0012, 0.0023, 0.0037)	(0.0, 0.0031, 0.0156)	(0.0023, 0.0037, 0.0058)	(0.0, 0.0005, 0.0038)	(0.0009, 0.0034, 0.0068)	(0.0011, 0.0026, 0.0048)	(0.0004, 0.0011, 0.0022)	(0.0004, 0.0011, 0.0022)	(0.0012, 0.0027, 0.0048)	(0.0019, 0.0043, 0.0074)	(0.0004, 0.0023, 0.0054)	(0.0, 0.0, 0.0027)	(0.0, 0.0005, 0.0021)	(0.0014, 0.0036, 0.0068)	(0.0006, 0.0028, 0.0069)	(0.0004, 0.0022, 0.0055)	(0.0007, 0.0021, 0.0041)	(0.008, 0.0109, 0.0143)	(0.0016, 0.0033, 0.0053)	(0.0017, 0.004, 0.0075)	(0.0007, 0.0019, 0.0034)	(0.0001, 0.0014, 0.0047)	(0.0078, 0.0115, 0.0158)	(0.0158, 0.02, 0.0246)	(0.0, 0.0005, 0.0064)	(0.0065, 0.0116, 0.0182)	(0.0006, 0.0008, 0.001)	(0.0017, 0.0029, 0.0046)	(0.0006, 0.0033, 0.0088)	(0.0018, 0.0031, 0.0047)	(0.0, 0.0008, 0.0039)	(0.0035, 0.0054, 0.0076)	(0.0016, 0.0031, 0.0053)	(0.0015, 0.0025, 0.0038)	(0.0022, 0.0044, 0.0076)	(0.002, 0.0039, 0.0068)	(0.0014, 0.0043, 0.0094)	(0.0031, 0.0058, 0.0096)	(nan, nan, nan)	(0.001, 0.0024, 0.0044)	(0.0005, 0.0017, 0.0037)	(0.0019, 0.0028, 0.004)	(0.0008, 0.0026, 0.0055)	(0.0, 0.0, 0.0106)
ENSG00000004142	(0.0021, 0.0031, 0.0042)	(0.0011, 0.0021, 0.0032)	(0.0014, 0.0022, 0.0031)	(0.0023, 0.0038, 0.0055)	(0.0013, 0.0028, 0.0048)	(0.0021, 0.0031, 0.0043)	(0.0009, 0.0076, 0.0198)	(0.0021, 0.0033, 0.0047)	(0.0025, 0.005, 0.0083)	(0.0012, 0.0036, 0.0075)	(0.0001, 0.0011, 0.0032)	(0.0006, 0.0018, 0.0035)	(0.0006, 0.0018, 0.0037)	(0.0013, 0.0025, 0.0039)	(0.0015, 0.0031, 0.0053)	(0.0025, 0.005, 0.0087)	(0.0004, 0.0021, 0.0049)	(0.0018, 0.0034, 0.0057)	(0.0, 0.0007, 0.0033)	(0.002, 0.005, 0.0088)	(0.0005, 0.0025, 0.0064)	(0.0015, 0.0025, 0.0039)	(0.0015, 0.0026, 0.0038)	(0.0013, 0.0025, 0.0039)	(0.0017, 0.0026, 0.0036)	(0.0006, 0.0013, 0.0022)	(0.0007, 0.0012, 0.0019)	(0.0015, 0.0025, 0.0038)	(0.0014, 0.0021, 0.0031)	(0.0006, 0.002, 0.0044)	(0.0008, 0.0017, 0.003)	(0.001, 0.002, 0.0033)	(0.0015, 0.0024, 0.0036)	(0.002, 0.0025, 0.0031)	(0.002, 0.0031, 0.0046)	(0.0016, 0.0034, 0.0056)	(0.0014, 0.0026, 0.0041)	(0.0028, 0.0046, 0.0069)	(0.0016, 0.0029, 0.0048)	(0.0011, 0.0019, 0.0028)	(0.0026, 0.0036, 0.0048)	(0.001, 0.0024, 0.0047)	(0.0006, 0.0017, 0.0033)	(0.0029, 0.0052, 0.0078)	(0.0006, 0.0014, 0.0026)	(0.0012, 0.002, 0.003)	(0.0018, 0.0028, 0.0039)	(0.0014, 0.0032, 0.0058)	(0.0003, 0.0017, 0.0044)
ENSG00000004399	(0.0027, 0.0033, 0.0039)	(0.0025, 0.003, 0.0038)	(0.0013, 0.0022, 0.0033)	(0.0024, 0.0032, 0.0042)	(0.0016, 0.0024, 0.0034)	(0.0035, 0.0044, 0.0053)	(0.0008, 0.0046, 0.0121)	(0.0021, 0.0027, 0.0033)	(0.0027, 0.005, 0.0082)	(0.0014, 0.0031, 0.0056)	(0.0019, 0.0038, 0.006)	(0.0, 0.001, 0.0048)	(0.0018, 0.0066, 0.0143)	(0.0013, 0.0024, 0.0038)	(0.0026, 0.0047, 0.0076)	(0.0041, 0.007, 0.0107)	(0.0017, 0.0037, 0.0065)	(0.0018, 0.0038, 0.0066)	(0.0009, 0.0024, 0.0046)	(0.0058, 0.0097, 0.015)	(0.0081, 0.0127, 0.0179)	(0.0021, 0.0032, 0.0044)	(0.0016, 0.0025, 0.0035)	(0.0013, 0.0021, 0.003)	(0.0018, 0.0028, 0.0042)	(0.0016, 0.0023, 0.0031)	(0.0147, 0.0177, 0.0209)	(0.0011, 0.0017, 0.0023)	(0.0017, 0.0025, 0.0034)	(0.0002, 0.001, 0.0023)	(0.0123, 0.042, 0.0954)	(0.0033, 0.0058, 0.0091)	(0.0017, 0.0022, 0.0027)	(0.0017, 0.0027, 0.0039)	(0.0017, 0.0022, 0.0028)	(0.0008, 0.0019, 0.0036)	(0.0023, 0.0042, 0.0064)	(0.0017, 0.0028, 0.0041)	(0.0011, 0.0022, 0.0038)	(0.0018, 0.0027, 0.0038)	(0.0021, 0.003, 0.004)	(0.0019, 0.0035, 0.0054)	(0.0008, 0.0016, 0.0026)	(0.0034, 0.0047, 0.0063)	(0.0022, 0.0034, 0.0051)	(0.0019, 0.0031, 0.0046)	(0.0011, 0.0015, 0.002)	(0.0012, 0.0022, 0.0036)	(0.0019, 0.0035, 0.0055)
ENSG00000004455	(0.0045, 0.0068, 0.0097)	(0.0039, 0.0062, 0.0094)	(0.0014, 0.005, 0.0111)	(0.0051, 0.0092, 0.0146)	(0.002, 0.0056, 0.0113)	(0.0042, 0.0071, 0.0109)	(0.0, 0.0, 0.0372)	(0.004, 0.0065, 0.0097)	(0.0002, 0.0076, 0.024)	(0.0067, 0.0212, 0.0422)	(0.0002, 0.0052, 0.0174)	(0.0029, 0.0066, 0.0117)	(0.0, 0.0, 0.0049)	(0.0007, 0.0066, 0.02)	(0.0022, 0.009, 0.0223)	(0.0011, 0.0077, 0.0213)	(0.0, 0.0, 0.035)	(0.0064, 0.015, 0.0279)	(0.013, 0.0272, 0.0491)	(0.0049, 0.0157, 0.0325)	(0.0058, 0.015, 0.0279)	(0.0048, 0.009, 0.014)	(0.0035, 0.0063, 0.0099)	(0.0037, 0.0073, 0.0123)	(0.0027, 0.0048, 0.0075)	(0.0023, 0.005, 0.0089)	(0.0041, 0.0063, 0.009)	(0.0031, 0.0068, 0.012)	(0.0023, 0.0071, 0.0147)	(0.0055, 0.0124, 0.0236)	(0.0016, 0.0038, 0.0064)	(0.0008, 0.0031, 0.0068)	(0.0047, 0.0076, 0.0109)	(0.0038, 0.0072, 0.0113)	(0.0047, 0.0072, 0.0101)	(0.0054, 0.0109, 0.0187)	(0.004, 0.0092, 0.0169)	(0.006, 0.0111, 0.0181)	(0.0048, 0.0096, 0.0168)	(0.0036, 0.0061, 0.0094)	(0.0053, 0.0083, 0.0119)	(0.0003, 0.0028, 0.0076)	(0.0013, 0.0042, 0.0087)	(0.0005, 0.0028, 0.0066)	(0.002, 0.0047, 0.0085)	(0.0027, 0.0052, 0.0088)	(0.0033, 0.0052, 0.0074)	(0.0006, 0.004, 0.01)	(0.0052, 0.0115, 0.0199)
ENSG00000004468	(0.0505, 0.0617, 0.0753)	(0.034, 0.044, 0.056)	(0.0224, 0.0349, 0.0509)	(0.0379, 0.0568, 0.0797)	(0.0397, 0.0578, 0.0796)	(0.0551, 0.0728, 0.096)	VG Unavailable	(0.0452, 0.0624, 0.0824)	(0.0164, 0.0324, 0.0518)	(0.0204, 0.0376, 0.0626)	(0.0284, 0.0399, 0.0535)	VG Unavailable	VG Unavailable	(0.0151, 0.0277, 0.0445)	(0.0155, 0.0303, 0.0491)	(0.0129, 0.0243, 0.0375)	(0.0123, 0.022, 0.0339)	(0.0331, 0.0468, 0.0635)	(0.0211, 0.0319, 0.0446)	(0.0321, 0.0529, 0.0793)	(0.0057, 0.0258, 0.0615)	(0.0377, 0.0644, 0.1004)	(0.0081, 0.0154, 0.0257)	(0.0749, 0.1041, 0.1405)	(0.0526, 0.0704, 0.0938)	(0.0702, 0.0919, 0.1182)	VG Unavailable	(0.0434, 0.0558, 0.0696)	(0.0186, 0.027, 0.036)	(0.0273, 0.0843, 0.171)	(0.0101, 0.0146, 0.0199)	(0.0592, 0.0894, 0.1284)	(0.0197, 0.0253, 0.032)	(0.019, 0.025, 0.0324)	(0.049, 0.0625, 0.0771)	VG Unavailable	VG Unavailable	(0.0475, 0.068, 0.0923)	(0.0124, 0.0202, 0.0302)	VG Unavailable	VG Unavailable	(0.038, 0.067, 0.1027)	(0.0057, 0.0099, 0.0153)	(0.01, 0.0134, 0.0172)	(0.0404, 0.0664, 0.0992)	(0.005, 0.0121, 0.0224)	(0.0558, 0.0687, 0.0818)	VG Unavailable	(0.0157, 0.0484, 0.0954)
ENSG00000004478	(0.0049, 0.0115, 0.021)	(0.0024, 0.0072, 0.0148)	(0.0, 0.0006, 0.0108)	(0.0017, 0.0056, 0.0124)	(0.0006, 0.0048, 0.0131)	(0.004, 0.0086, 0.015)	VG Unavailable	(0.0026, 0.0088, 0.0175)	(0.0, 0.0009, 0.0064)	(0.0, 0.0, 0.0063)	(0.0023, 0.0093, 0.0211)	(0.0008, 0.0034, 0.0073)	(0.0, 0.0008, 0.004)	(0.0, 0.0032, 0.0121)	(0.0001, 0.0031, 0.0104)	(0.0, 0.0021, 0.0119)	(0.0, 0.0028, 0.0151)	(0.0, 0.0025, 0.0101)	(0.0, 0.0051, 0.019)	(0.0003, 0.0098, 0.0313)	(0.004, 0.0122, 0.0245)	(0.0012, 0.0051, 0.0115)	(0.0012, 0.0048, 0.0108)	(0.0039, 0.0098, 0.0188)	(0.0023, 0.0052, 0.0093)	(0.0003, 0.0025, 0.0061)	(0.0, 0.0, 0.0028)	(0.0021, 0.0082, 0.0169)	(0.0004, 0.0039, 0.011)	(0.0, 0.0021, 0.0547)	(0.0, 0.0008, 0.0087)	(0.0015, 0.0087, 0.0228)	(0.0021, 0.0047, 0.0086)	(0.0008, 0.0031, 0.0063)	(0.002, 0.0054, 0.0099)	(0.0013, 0.0071, 0.0176)	(0.002, 0.0071, 0.0155)	(0.0023, 0.0076, 0.016)	(0.0005, 0.0046, 0.0127)	(0.0017, 0.0044, 0.0086)	(0.0019, 0.0048, 0.009)	(0.0, 0.0, 0.0033)	(0.0001, 0.0033, 0.0117)	(0.0015, 0.006, 0.0149)	(0.001, 0.0038, 0.0081)	(0.0, 0.0004, 0.003)	(0.0005, 0.0023, 0.0052)	(0.0007, 0.0053, 0.015)	(0.0, 0.0024, 0.01)
ENSG00000004487	(0.0049, 0.0074, 0.0102)	(0.0046, 0.0073, 0.0108)	(0.0032, 0.0064, 0.011)	(0.0032, 0.0056, 0.0087)	(0.0065, 0.0115, 0.0176)	(0.0044, 0.0072, 0.0103)	(0.0, 0.0046, 0.0226)	(0.0055, 0.0084, 0.0117)	(0.0048, 0.0126, 0.0245)	(0.0, 0.0041, 0.0166)	(0.0067, 0.0135, 0.0226)	(0.0004, 0.002, 0.0047)	(0.0029, 0.0058, 0.0101)	(0.0007, 0.0042, 0.011)	(0.0058, 0.0124, 0.0213)	(0.0046, 0.0134, 0.0267)	(0.0002, 0.0035, 0.0112)	(0.0031, 0.0078, 0.0148)	(0.0072, 0.0168, 0.0306)	(0.0105, 0.0262, 0.0501)	(0.0013, 0.0086, 0.0227)	(0.0042, 0.0068, 0.0098)	(0.0021, 0.004, 0.0066)	(0.0035, 0.0059, 0.009)	(0.0031, 0.0055, 0.0084)	(0.0054, 0.0083, 0.0117)	(0.0047, 0.0078, 0.0121)	(0.003, 0.0062, 0.0105)	(0.0049, 0.0096, 0.0165)	(0.0017, 0.0071, 0.0173)	(0.0078, 0.0141, 0.0223)	(0.0, 0.0, 0.0127)	(0.0072, 0.0093, 0.012)	(0.0089, 0.0142, 0.0211)	(0.0058, 0.0079, 0.0104)	(0.0022, 0.0049, 0.0084)	(0.0028, 0.0066, 0.0112)	(0.0086, 0.0124, 0.0175)	(0.0044, 0.0074, 0.0114)	(0.0027, 0.0046, 0.0067)	(0.0051, 0.0072, 0.0095)	(0.0033, 0.0064, 0.0112)	(0.0029, 0.0064, 0.011)	(0.0051, 0.0087, 0.0129)	(0.0029, 0.006, 0.0101)	(0.0018, 0.0038, 0.0065)	(0.0045, 0.0062, 0.0081)	(0.001, 0.0027, 0.006)	(0.0022, 0.0051, 0.0095)
ENSG00000004534	(0.0051, 0.0064, 0.0078)	(0.0061, 0.0076, 0.0094)	(0.0042, 0.0058, 0.0078)	(0.0047, 0.0062, 0.0078)	(0.0062, 0.009, 0.0122)	(0.0047, 0.006, 0.0074)	(0.0014, 0.0075, 0.0174)	(0.0047, 0.0062, 0.0079)	(0.0041, 0.0071, 0.0106)	(0.0029, 0.006, 0.0102)	(0.0027, 0.0044, 0.0067)	(0.004, 0.0056, 0.0079)	(0.0036, 0.0053, 0.0074)	(0.0029, 0.0047, 0.0071)	(0.0034, 0.006, 0.0091)	(0.0036, 0.0064, 0.0097)	(0.004, 0.0066, 0.0098)	(0.0039, 0.0062, 0.0091)	(0.0024, 0.0045, 0.0076)	(0.002, 0.0042, 0.0077)	(0.0037, 0.0069, 0.0113)	(0.006, 0.0077, 0.0097)	(0.0058, 0.0074, 0.0093)	(0.0057, 0.0075, 0.0093)	(0.0062, 0.0078, 0.0097)	(0.007, 0.0086, 0.0104)	(0.0037, 0.0052, 0.0071)	(0.0067, 0.0089, 0.0115)	(0.0067, 0.0087, 0.0112)	(0.0027, 0.0055, 0.0093)	(0.0033, 0.0053, 0.0076)	(0.006, 0.0085, 0.0118)	(0.0049, 0.0061, 0.0075)	(0.0048, 0.0066, 0.0085)	(0.0042, 0.0053, 0.0064)	(0.0036, 0.0056, 0.0078)	(0.0035, 0.0051, 0.0068)	(0.0063, 0.0083, 0.0104)	(0.0051, 0.0068, 0.009)	(0.004, 0.0052, 0.0065)	(0.0054, 0.0067, 0.0084)	(0.0037, 0.0058, 0.0087)	(0.0057, 0.008, 0.0108)	(0.0061, 0.0079, 0.01)	(0.0051, 0.0068, 0.0086)	(0.0036, 0.0047, 0.0062)	(0.0045, 0.0056, 0.0066)	(0.0029, 0.0044, 0.0063)	(0.0033, 0.0052, 0.0074)
ENSG00000004660	(0.0086, 0.0111, 0.014)	(0.0095, 0.0132, 0.0173)	(0.0079, 0.0113, 0.0156)	(0.0054, 0.0086, 0.0127)	(0.016, 0.0238, 0.0338)	(0.0274, 0.032, 0.037)	(0.0042, 0.0129, 0.0253)	(0.0066, 0.0096, 0.013)	(0.0059, 0.0087, 0.0121)	(0.0041, 0.0071, 0.0106)	(0.0055, 0.008, 0.011)	(0.0125, 0.0158, 0.0195)	(0.0229, 0.0295, 0.037)	(0.004, 0.0055, 0.0073)	(0.0051, 0.0071, 0.0093)	(0.0072, 0.0115, 0.0162)	(0.006, 0.0095, 0.0137)	(0.0059, 0.0084, 0.0109)	(0.0059, 0.0091, 0.0124)	(0.0094, 0.0168, 0.0257)	(0.0103, 0.0189, 0.0302)	(0.0074, 0.0101, 0.0133)	(0.0047, 0.0073, 0.0104)	(0.0073, 0.0108, 0.015)	(0.0074, 0.0101, 0.0135)	(0.0066, 0.0092, 0.0124)	(0.0084, 0.0115, 0.0154)	(0.0067, 0.0107, 0.0154)	(0.0079, 0.0139, 0.0214)	(0.0014, 0.0081, 0.021)	(0.0109, 0.0218, 0.0367)	(0.0063, 0.0239, 0.0569)	(0.0059, 0.0083, 0.0112)	(0.0137, 0.0203, 0.028)	(0.0113, 0.0158, 0.0204)	(0.0015, 0.0038, 0.0074)	(0.0072, 0.0105, 0.0143)	(0.0067, 0.0102, 0.0143)	(0.0081, 0.0108, 0.0138)	(0.0072, 0.0091, 0.0112)	(0.0073, 0.0089, 0.0105)	(0.0047, 0.0081, 0.0124)	(0.0048, 0.008, 0.0123)	(0.0089, 0.0132, 0.0179)	(0.0039, 0.0077, 0.0125)	(0.0097, 0.0129, 0.016)	(0.0066, 0.0085, 0.0107)	(0.0049, 0.0081, 0.012)	(0.0013, 0.0033, 0.0058)
ENSG00000004700	(0.0057, 0.0093, 0.0136)	(0.0104, 0.016, 0.0236)	(0.0004, 0.0044, 0.0122)	(0.0025, 0.0061, 0.011)	(0.0031, 0.0084, 0.0165)	(0.011, 0.0162, 0.0224)	(0.0008, 0.0479, 0.1882)	(0.0069, 0.0118, 0.018)	VG Unavailable	VG Unavailable	VG Unavailable	(0.0107, 0.0243, 0.0419)	(0.001, 0.0107, 0.0309)	VG Unavailable	VG Unavailable	VG Unavailable	VG Unavailable	VG Unavailable	VG Unavailable	VG Unavailable	(0.0183, 0.0414, 0.0756)	(0.0059, 0.012, 0.0201)	(0.0073, 0.0149, 0.0255)	(0.0065, 0.0122, 0.0194)	(0.0107, 0.0183, 0.0294)	(0.0065, 0.0112, 0.0177)	(0.0044, 0.0064, 0.009)	(0.0031, 0.0089, 0.018)	(0.0046, 0.0123, 0.0237)	(0.0077, 0.035, 0.0835)	(0.0011, 0.0033, 0.0069)	(0.0, 0.0085, 0.0363)	(0.0085, 0.0126, 0.0176)	(0.0097, 0.017, 0.0266)	(0.0064, 0.0102, 0.0155)	(0.001, 0.0073, 0.0191)	(0.0064, 0.0163, 0.0317)	(0.0143, 0.0295, 0.047)	(0.0049, 0.0166, 0.035)	(0.0071, 0.0132, 0.0213)	(0.0097, 0.0159, 0.0234)	(0.0007, 0.0059, 0.0164)	(0.0059, 0.0129, 0.0232)	(0.0068, 0.0156, 0.0257)	(0.004, 0.012, 0.0237)	(0.0026, 0.0101, 0.0229)	(0.0071, 0.0116, 0.017)	(0.0045, 0.0143, 0.0294)	(0.0027, 0.011, 0.0244)
ENSG00000004766	(0.009, 0.0127, 0.0172)	(0.006, 0.0099, 0.0152)	(0.0033, 0.0067, 0.0113)	(0.0071, 0.0118, 0.0176)	(0.0022, 0.0062, 0.0126)	(0.0073, 0.0108, 0.0149)	(0.0, 0.0, 0.0407)	(0.0125, 0.0172, 0.0232)	(0.0002, 0.0029, 0.0084)	(0.0052, 0.0149, 0.031)	(0.0033, 0.0089, 0.0171)	(0.003, 0.0065, 0.0105)	(0.0037, 0.0071, 0.0117)	(0.0014, 0.0043, 0.009)	(0.0016, 0.0049, 0.0099)	(0.0023, 0.0097, 0.0216)	(0.0028, 0.0077, 0.0156)	(0.0044, 0.0095, 0.0171)	(0.0065, 0.0136, 0.0233)	(0.0004, 0.0049, 0.0159)	(0.0008, 0.0061, 0.018)	(0.0041, 0.0077, 0.0121)	(0.005, 0.0084, 0.013)	(0.0052, 0.0092, 0.0144)	(0.0031, 0.0058, 0.0096)	(0.005, 0.0083, 0.0121)	(0.0014, 0.0038, 0.0077)	(0.0043, 0.0095, 0.0164)	(0.0, 0.0025, 0.0091)	(0.0088, 0.0242, 0.0451)	(0.0033, 0.0082, 0.0155)	(0.0007, 0.007, 0.0203)	(0.005, 0.0083, 0.0124)	(0.0072, 0.0108, 0.0152)	(0.0077, 0.0107, 0.0146)	(0.006, 0.0125, 0.0208)	(0.0046, 0.0097, 0.017)	(0.0097, 0.0159, 0.024)	(0.0056, 0.0104, 0.0162)	(0.0066, 0.0096, 0.0132)	(0.0077, 0.0105, 0.0138)	(0.0041, 0.0096, 0.0177)	(0.0031, 0.0069, 0.0119)	(0.0032, 0.0063, 0.0103)	(0.0036, 0.0076, 0.013)	(0.0028, 0.0058, 0.0099)	(0.0064, 0.0095, 0.013)	(0.0058, 0.0115, 0.0197)	(0.0038, 0.0094, 0.0169)
ENSG00000004776	(0.0048, 0.0066, 0.0086)	(0.0032, 0.0045, 0.0059)	(0.0033, 0.0058, 0.0092)	(0.0016, 0.0026, 0.0038)	(0.0022, 0.0037, 0.0058)	(0.0025, 0.0034, 0.0045)	VG Unavailable	(0.0033, 0.0048, 0.0068)	(0.0019, 0.0178, 0.0514)	(0.0, 0.0094, 0.0352)	(0.001, 0.0051, 0.0132)	(0.0, 0.009, 0.0371)	VG Unavailable	(0.004, 0.0107, 0.0212)	(0.0, 0.0017, 0.0161)	(0.0305, 0.0765, 0.1413)	(0.0, 0.0019, 0.0161)	(0.0013, 0.0074, 0.019)	(0.0005, 0.0038, 0.0104)	(0.0, 0.004, 0.0201)	(0.0014, 0.0086, 0.0213)	(0.0063, 0.0092, 0.0126)	(0.0039, 0.0061, 0.0091)	(0.0028, 0.0044, 0.0065)	(0.0008, 0.003, 0.0062)	(0.0027, 0.004, 0.0056)	(0.0025, 0.0047, 0.0076)	(0.0026, 0.0041, 0.0061)	(0.0054, 0.0081, 0.0112)	(0.0, 0.0043, 0.0166)	VG Unavailable	(0.0006, 0.0097, 0.0309)	(0.0017, 0.0031, 0.005)	(0.0029, 0.0038, 0.0047)	(0.0035, 0.0054, 0.0076)	(0.0017, 0.0039, 0.0069)	(0.0011, 0.0057, 0.0137)	(0.0018, 0.0035, 0.0061)	(0.0122, 0.0242, 0.0426)	(0.0067, 0.0126, 0.0206)	(0.0067, 0.0116, 0.0178)	(0.0032, 0.0119, 0.025)	(0.0027, 0.0068, 0.0124)	(0.0, 0.0, 0.032)	(0.0029, 0.0058, 0.0092)	(0.0013, 0.0038, 0.0077)	(0.0026, 0.0046, 0.0074)	(0.0024, 0.0049, 0.0086)	(0.0015, 0.0039, 0.0078)
ENSG00000004777	(0.0113, 0.0157, 0.0216)	(0.0086, 0.0137, 0.0197)	(0.0042, 0.0093, 0.017)	(0.0082, 0.0122, 0.0168)	(0.0056, 0.0114, 0.0191)	(0.0082, 0.0115, 0.0156)	(0.0026, 0.0445, 0.129)	(0.0084, 0.013, 0.0183)	(0.0047, 0.0094, 0.0151)	(0.0049, 0.0102, 0.0171)	(0.0042, 0.0075, 0.0114)	(0.0047, 0.0068, 0.0093)	(0.0032, 0.0051, 0.0076)	(0.0031, 0.0053, 0.008)	(0.0039, 0.0078, 0.0124)	(0.0059, 0.0107, 0.0173)	(0.0045, 0.0086, 0.014)	(0.0063, 0.0099, 0.014)	(0.0072, 0.013, 0.0202)	(0.0066, 0.0132, 0.0235)	(0.0023, 0.0053, 0.0094)	(0.006, 0.0103, 0.0154)	(0.0068, 0.011, 0.0165)	(0.0092, 0.0143, 0.0206)	(0.0183, 0.0254, 0.0344)	(0.0109, 0.0156, 0.0216)	(0.0046, 0.01, 0.0172)	(0.0051, 0.0116, 0.0214)	(0.0041, 0.0113, 0.0223)	(0.0001, 0.0052, 0.0178)	(0.0167, 0.0268, 0.0406)	(0.0084, 0.0221, 0.0427)	(0.0073, 0.0115, 0.0169)	(0.0067, 0.0159, 0.03)	(0.0039, 0.0059, 0.0082)	(0.0023, 0.0045, 0.0075)	(0.0055, 0.0103, 0.0169)	(0.0084, 0.0147, 0.0229)	(0.0039, 0.0062, 0.0092)	(0.0175, 0.0241, 0.0311)	(0.0112, 0.0157, 0.0216)	(0.0027, 0.0093, 0.0198)	(0.0086, 0.0153, 0.0248)	(0.0118, 0.0187, 0.0275)	(0.0109, 0.0176, 0.0262)	(0.0034, 0.0049, 0.0065)	(0.0117, 0.015, 0.0189)	(0.0031, 0.0068, 0.0117)	(0.0019, 0.0058, 0.012)
ENSG00000004779	(0.001, 0.0031, 0.006)	(0.0008, 0.0026, 0.0054)	(0.0, 0.0013, 0.0039)	(0.0007, 0.0032, 0.0073)	(0.0, 0.0009, 0.006)	(0.0, 0.001, 0.0039)	VG Unavailable	(0.0006, 0.0023, 0.0053)	(0.0, 0.0004, 0.0079)	(0.0003, 0.0037, 0.0113)	(0.0, 0.0016, 0.0052)	(0.0, 0.0015, 0.0057)	(0.0001, 0.0019, 0.0064)	(0.0, 0.0012, 0.0055)	(0.0, 0.0006, 0.0043)	(0.001, 0.0055, 0.013)	(0.0001, 0.0024, 0.0077)	(0.0, 0.0007, 0.0038)	(0.0, 0.0, 0.0034)	(0.0021, 0.0138, 0.0371)	(0.0, 0.0004, 0.0274)	(0.0, 0.0001, 0.0054)	(0.0, 0.0, 0.0031)	(0.0003, 0.0021, 0.0054)	(0.0, 0.0001, 0.0076)	(0.0009, 0.0028, 0.0052)	(0.0002, 0.0013, 0.0033)	(0.0067, 0.0114, 0.0169)	(0.0084, 0.0132, 0.019)	(0.0, 0.0006, 0.0073)	(0.0, 0.0006, 0.003)	(0.0, 0.0, 0.0044)	(0.0008, 0.0029, 0.0066)	(0.0009, 0.0018, 0.0031)	(0.0008, 0.003, 0.0064)	(0.0002, 0.0028, 0.0089)	(0.0006, 0.0036, 0.0087)	(0.0012, 0.005, 0.0116)	(0.0, 0.0007, 0.0042)	(0.0005, 0.0025, 0.0059)	(0.0028, 0.0063, 0.0118)	(0.0007, 0.0044, 0.011)	(0.0, 0.0013, 0.0048)	(0.0, 0.001, 0.006)	(0.0, 0.0001, 0.0091)	(0.001, 0.0038, 0.0086)	(0.005, 0.0087, 0.0137)	(0.0, 0.0, 0.0172)	(0.0003, 0.0044, 0.0135)
ENSG00000004799	(nan, nan, nan)	(nan, nan, nan)	(0.0108, 0.014, 0.0175)	(0.0352, 0.042, 0.0502)	(0.0292, 0.0378, 0.0481)	(nan, nan, nan)	(0.0081, 0.0197, 0.0355)	(0.0164, 0.0169, 0.0174)	(0.0033, 0.0057, 0.009)	(0.0035, 0.0058, 0.0091)	(0.0019, 0.003, 0.0043)	(0.0104, 0.0165, 0.0245)	(0.0148, 0.0241, 0.034)	(0.005, 0.0075, 0.0106)	(0.0039, 0.0064, 0.0094)	(0.007, 0.011, 0.0157)	(0.0039, 0.0064, 0.0093)	(0.0028, 0.0044, 0.0063)	(0.0018, 0.0033, 0.0051)	(0.0037, 0.0064, 0.0095)	(0.0058, 0.0092, 0.013)	(0.0115, 0.014, 0.0169)	(0.0101, 0.012, 0.0143)	(0.0122, 0.0152, 0.0187)	(0.0086, 0.0108, 0.0133)	(0.0122, 0.0145, 0.017)	(0.1373, 0.1775, 0.2204)	(0.025, 0.0275, 0.0302)	(0.0193, 0.0199, 0.0205)	(0.0007, 0.0014, 0.0024)	VG Unavailable	(0.0143, 0.0189, 0.0241)	(0.0193, 0.0226, 0.0264)	VG Unavailable	(nan, nan, nan)	(0.0218, 0.0297, 0.0384)	(nan, nan, nan)	(0.0081, 0.0107, 0.0137)	(0.0131, 0.0172, 0.0212)	(0.0193, 0.0229, 0.0269)	(0.0147, 0.0175, 0.0205)	(0.0175, 0.0256, 0.0349)	(0.0091, 0.0131, 0.0176)	(0.0045, 0.006, 0.0078)	(0.0125, 0.0153, 0.0188)	(0.0043, 0.0059, 0.0078)	(0.016, 0.0187, 0.0216)	(0.0181, 0.0269, 0.0375)	(0.0218, 0.0309, 0.0414)
ENSG00000004809	VG Unavailable	VG Unavailable	VG Unavailable	VG Unavailable	VG Unavailable	VG Unavailable	VG Unavailable	VG Unavailable	VG Unavailable	VG Unavailable	VG Unavailable	VG Unavailable	VG Unavailable	VG Unavailable	VG Unavailable	VG Unavailable	VG Unavailable	VG Unavailable	VG Unavailable	VG Unavailable	VG Unavailable	VG Unavailable	VG Unavailable	VG Unavailable	VG Unavailable	VG Unavailable	VG Unavailable	VG Unavailable	VG Unavailable	VG Unavailable	VG Unavailable	VG Unavailable	(0.308, 0.4315, 0.5885)	VG Unavailable	VG Unavailable	VG Unavailable	VG Unavailable	VG Unavailable	VG Unavailable	VG Unavailable	VG Unavailable	VG Unavailable	VG Unavailable	VG Unavailable	VG Unavailable	(0.0161, 0.0206, 0.0258)	VG Unavailable	(0.0336, 0.0985, 0.2011)	VG Unavailable
ENSG00000004838	VG Unavailable	VG Unavailable	VG Unavailable	VG Unavailable	VG Unavailable	VG Unavailable	VG Unavailable	VG Unavailable	VG Unavailable	(0.0, 0.0, 0.1928)	(0.0, 0.0, 0.1098)	VG Unavailable	VG Unavailable	VG Unavailable	VG Unavailable	VG Unavailable	(0.0005, 0.0194, 0.0704)	(0.0003, 0.0078, 0.0289)	VG Unavailable	VG Unavailable	VG Unavailable	VG Unavailable	VG Unavailable	VG Unavailable	VG Unavailable	VG Unavailable	VG Unavailable	VG Unavailable	VG Unavailable	VG Unavailable	VG Unavailable	VG Unavailable	(0.0005, 0.0071, 0.0185)	VG Unavailable	VG Unavailable	VG Unavailable	VG Unavailable	VG Unavailable	(0.0, 0.0051, 0.0232)	VG Unavailable	VG Unavailable	VG Unavailable	VG Unavailable	VG Unavailable	VG Unavailable	(0.0004, 0.0017, 0.0037)	VG Unavailable	VG Unavailable	VG Unavailable
ENSG00000004846	(0.0217, 0.0294, 0.0375)	(0.0176, 0.0247, 0.0338)	VG Unavailable	(0.055, 0.1949, 0.4149)	(0.0693, 0.1652, 0.3248)	(0.0241, 0.0563, 0.0991)	VG Unavailable	(0.0149, 0.022, 0.0298)	VG Unavailable	VG Unavailable	VG Unavailable	VG Unavailable	VG Unavailable	VG Unavailable	VG Unavailable	VG Unavailable	VG Unavailable	VG Unavailable	VG Unavailable	VG Unavailable	VG Unavailable	(0.022, 0.0379, 0.0603)	(0.0178, 0.0288, 0.042)	(0.008, 0.0409, 0.1002)	(0.0212, 0.0931, 0.2148)	(0.0198, 0.073, 0.1704)	(0.0004, 0.023, 0.0777)	VG Unavailable	VG Unavailable	VG Unavailable	VG Unavailable	VG Unavailable	VG Unavailable	VG Unavailable	(0.0248, 0.0372, 0.0506)	VG Unavailable	VG Unavailable	VG Unavailable	VG Unavailable	(0.0098, 0.0218, 0.0361)	(0.01, 0.0164, 0.0246)	VG Unavailable	(0.0217, 0.0532, 0.0963)	VG Unavailable	(0.0228, 0.056, 0.0976)	(0.0058, 0.0171, 0.0327)	VG Unavailable	(0.0216, 0.0576, 0.1163)	(0.0346, 0.0665, 0.1142)
ENSG00000004864	(0.0083, 0.0116, 0.0157)	(0.0044, 0.0079, 0.0123)	(0.0015, 0.0051, 0.0114)	(0.0098, 0.016, 0.0241)	(0.0012, 0.0056, 0.0133)	(0.0044, 0.0083, 0.0129)	(0.0012, 0.0194, 0.0607)	(0.0052, 0.009, 0.0138)	(0.0119, 0.0377, 0.0828)	(0.0349, 0.074, 0.1318)	(0.0052, 0.0162, 0.0331)	(0.1655, 0.2175, 0.2799)	(0.172, 0.233, 0.304)	(0.015, 0.0312, 0.0509)	(0.0183, 0.0416, 0.0747)	(0.008, 0.0231, 0.0448)	(0.01, 0.0282, 0.0524)	(0.0158, 0.0364, 0.0652)	(0.007, 0.0221, 0.0469)	(0.0044, 0.0156, 0.0358)	(0.0009, 0.0052, 0.0133)	(0.0067, 0.0126, 0.0194)	(0.0028, 0.0064, 0.0114)	(0.0033, 0.0084, 0.0153)	(0.0, 0.0016, 0.0083)	(0.0028, 0.0067, 0.0126)	(0.0, 0.0009, 0.0106)	(0.0041, 0.0103, 0.0181)	(0.0016, 0.0078, 0.0194)	(0.0, 0.0067, 0.0249)	(0.0051, 0.0126, 0.0235)	(0.0006, 0.0028, 0.006)	(0.009, 0.0129, 0.0177)	(0.0088, 0.0141, 0.0214)	(0.0103, 0.0139, 0.0186)	(0.0003, 0.0033, 0.0102)	(0.0017, 0.0071, 0.0156)	(0.0042, 0.0091, 0.0162)	(0.0077, 0.0139, 0.0218)	(0.0081, 0.0115, 0.0156)	(0.0096, 0.013, 0.017)	(0.001, 0.0052, 0.0135)	(0.0043, 0.0108, 0.0205)	(0.0043, 0.0106, 0.0198)	(0.0005, 0.0045, 0.0111)	(0.0, 0.0017, 0.0068)	(0.0068, 0.0104, 0.0143)	(0.0, 0.0036, 0.0139)	(0.0021, 0.0082, 0.0181)
ENSG00000004866	(0.0048, 0.0095, 0.0156)	(0.0208, 0.0323, 0.0466)	(0.0, 0.0004, 0.0236)	(0.0034, 0.0067, 0.011)	(0.0, 0.0019, 0.0076)	(0.0023, 0.0047, 0.0079)	(0.0, 0.0, 0.2052)	(0.0057, 0.0112, 0.019)	(0.0027, 0.0186, 0.0499)	VG Unavailable	(0.0047, 0.0197, 0.0442)	(0.003, 0.0057, 0.009)	(0.004, 0.008, 0.0133)	(0.0024, 0.0109, 0.0263)	(0.0033, 0.0169, 0.0389)	VG Unavailable	(0.0039, 0.0221, 0.0524)	(0.001, 0.0108, 0.032)	(0.0006, 0.0162, 0.0499)	(0.0048, 0.034, 0.095)	VG Unavailable	(0.0018, 0.0066, 0.0141)	(0.001, 0.0053, 0.0131)	(0.0, 0.0006, 0.0098)	(0.0025, 0.008, 0.0175)	(0.0039, 0.0093, 0.0168)	(0.0024, 0.0083, 0.0182)	(0.0001, 0.0035, 0.011)	(0.0, 0.0004, 0.0184)	(0.0018, 0.013, 0.0353)	(0.0006, 0.005, 0.0126)	(0.0, 0.0029, 0.0264)	(0.0053, 0.0093, 0.0145)	(0.0057, 0.0143, 0.0265)	(0.0066, 0.0114, 0.0187)	(0.0, 0.0036, 0.0139)	(0.0074, 0.0157, 0.0269)	(0.0022, 0.007, 0.0147)	(0.0008, 0.0037, 0.0093)	(0.0022, 0.0061, 0.0119)	(0.0056, 0.0106, 0.0167)	(0.002, 0.0084, 0.0202)	(0.0, 0.0037, 0.0139)	(0.0025, 0.0114, 0.0266)	(0.0007, 0.0058, 0.0159)	(0.0149, 0.0249, 0.0367)	(0.0025, 0.005, 0.0081)	(0.0, 0.0028, 0.0101)	(0.011, 0.0231, 0.0406)
ENSG00000004897	(0.0018, 0.0027, 0.0039)	(0.0026, 0.004, 0.0055)	(0.0009, 0.0029, 0.0062)	(0.0015, 0.0027, 0.0045)	(0.0024, 0.0048, 0.0081)	(0.0018, 0.003, 0.0045)	(0.0, 0.0009, 0.013)	(0.0022, 0.0035, 0.0052)	(0.001, 0.0039, 0.009)	(0.0024, 0.0067, 0.0127)	(0.0003, 0.0026, 0.0063)	(0.0006, 0.0024, 0.0054)	(0.0005, 0.0019, 0.0042)	(0.001, 0.0033, 0.007)	(0.0006, 0.0026, 0.0054)	(0.0, 0.0017, 0.0059)	(0.0006, 0.0027, 0.0062)	(0.0012, 0.0036, 0.0067)	(0.0045, 0.0091, 0.0145)	(0.004, 0.0089, 0.0157)	(0.0, 0.0, 0.066)	(0.0018, 0.0037, 0.0066)	(0.0019, 0.0037, 0.0063)	(0.0014, 0.003, 0.0052)	(0.0025, 0.0044, 0.0072)	(0.0013, 0.0027, 0.0045)	(0.0004, 0.0011, 0.0019)	(0.002, 0.0039, 0.0064)	(0.0028, 0.0053, 0.0086)	(0.0018, 0.0077, 0.0179)	(0.0002, 0.0012, 0.0028)	(0.003, 0.0069, 0.0125)	(0.0009, 0.0019, 0.0034)	(0.0057, 0.008, 0.0106)	(0.0017, 0.0028, 0.0042)	(0.0023, 0.0053, 0.0098)	(0.0018, 0.0056, 0.0117)	(0.0021, 0.0046, 0.0084)	(0.0007, 0.0024, 0.0048)	(0.0017, 0.0032, 0.0052)	(0.0017, 0.003, 0.0047)	(0.0028, 0.0063, 0.0114)	(0.0002, 0.0021, 0.0057)	(0.0013, 0.0033, 0.0062)	(0.0013, 0.0036, 0.007)	(0.0009, 0.0022, 0.0043)	(0.0014, 0.0023, 0.0032)	(0.0, 0.0006, 0.0033)	(0.0009, 0.0033, 0.007)
ENSG00000004939	VG Unavailable	VG Unavailable	VG Unavailable	VG Unavailable	VG Unavailable	VG Unavailable	VG Unavailable	VG Unavailable	VG Unavailable	VG Unavailable	VG Unavailable	VG Unavailable	VG Unavailable	VG Unavailable	VG Unavailable	VG Unavailable	VG Unavailable	VG Unavailable	VG Unavailable	VG Unavailable	VG Unavailable	VG Unavailable	VG Unavailable	VG Unavailable	VG Unavailable	VG Unavailable	VG Unavailable	VG Unavailable	VG Unavailable	(0.004, 0.0086, 0.0165)	VG Unavailable	VG Unavailable	(0.0, 0.0, 0.0254)	VG Unavailable	VG Unavailable	VG Unavailable	VG Unavailable	VG Unavailable	(0.0008, 0.0444, 0.1532)	VG Unavailable	VG Unavailable	VG Unavailable	VG Unavailable	(0.0003, 0.0031, 0.01)	VG Unavailable	VG Unavailable	VG Unavailable	VG Unavailable	VG Unavailable
ENSG00000004948	VG Unavailable	VG Unavailable	VG Unavailable	VG Unavailable	VG Unavailable	VG Unavailable	VG Unavailable	VG Unavailable	VG Unavailable	VG Unavailable	VG Unavailable	VG Unavailable	VG Unavailable	VG Unavailable	VG Unavailable	VG Unavailable	(0.6097, 0.8939, 1.2605)	VG Unavailable	VG Unavailable	VG Unavailable	VG Unavailable	VG Unavailable	VG Unavailable	VG Unavailable	VG Unavailable	VG Unavailable	VG Unavailable	VG Unavailable	VG Unavailable	VG Unavailable	VG Unavailable	VG Unavailable	VG Unavailable	VG Unavailable	VG Unavailable	VG Unavailable	VG Unavailable	VG Unavailable	VG Unavailable	VG Unavailable	VG Unavailable	VG Unavailable	VG Unavailable	VG Unavailable	VG Unavailable	(0.028, 0.0517, 0.0826)	VG Unavailable	VG Unavailable	VG Unavailable
ENSG00000004975	(0.0007, 0.0014, 0.0024)	(0.0003, 0.0012, 0.0028)	(0.0001, 0.0009, 0.0023)	(0.0004, 0.0014, 0.0028)	(0.0008, 0.0023, 0.0049)	(0.0006, 0.0013, 0.0022)	(0.0, 0.0, 0.0168)	(0.0009, 0.002, 0.0033)	(0.0037, 0.0093, 0.0169)	(0.003, 0.0087, 0.0191)	(0.0004, 0.0026, 0.0069)	(0.0003, 0.001, 0.0025)	(0.0007, 0.0019, 0.0038)	(0.0001, 0.0011, 0.0033)	(0.0009, 0.0038, 0.0088)	(0.0008, 0.0043, 0.0099)	(0.0023, 0.0059, 0.0115)	(0.0004, 0.0021, 0.0055)	(0.0005, 0.0034, 0.0089)	(0.0021, 0.0074, 0.0156)	(0.0, 0.0015, 0.0053)	(0.0005, 0.0013, 0.0025)	(0.0003, 0.0013, 0.0026)	(0.0006, 0.0014, 0.0026)	(0.0005, 0.0013, 0.0024)	(0.0009, 0.0017, 0.0029)	(0.0002, 0.0007, 0.0016)	(0.0, 0.001, 0.0035)	(0.0, 0.0, 0.0029)	(0.0004, 0.003, 0.0082)	(0.0029, 0.0056, 0.0092)	(0.0003, 0.0034, 0.0105)	(0.001, 0.0021, 0.0036)	(0.0015, 0.0029, 0.0049)	(0.0007, 0.0014, 0.0023)	(0.0, 0.0005, 0.0018)	(0.0017, 0.0044, 0.0088)	(0.0004, 0.0012, 0.0026)	(0.0004, 0.0012, 0.0024)	(0.0031, 0.0044, 0.0058)	(0.0026, 0.0036, 0.0047)	(0.0, 0.0001, 0.0088)	(0.0012, 0.0029, 0.0053)	(0.0003, 0.0014, 0.0032)	(0.0009, 0.0023, 0.0046)	(0.0, 0.0004, 0.0016)	(0.0003, 0.0009, 0.0018)	(0.0003, 0.0014, 0.003)	(0.0003, 0.0013, 0.0032)
ENSG00000005001	VG Unavailable	VG Unavailable	VG Unavailable	VG Unavailable	VG Unavailable	VG Unavailable	VG Unavailable	(0.0098, 0.019, 0.0316)	VG Unavailable	VG Unavailable	VG Unavailable	VG Unavailable	VG Unavailable	VG Unavailable	VG Unavailable	VG Unavailable	VG Unavailable	VG Unavailable	VG Unavailable	VG Unavailable	VG Unavailable	VG Unavailable	(0.0258, 0.0746, 0.1531)	VG Unavailable	(0.0117, 0.0142, 0.0172)	(0.0026, 0.0252, 0.0715)	VG Unavailable	VG Unavailable	VG Unavailable	(0.0, 0.0088, 0.033)	VG Unavailable	VG Unavailable	(0.0093, 0.016, 0.0246)	VG Unavailable	VG Unavailable	VG Unavailable	(0.0028, 0.0073, 0.0137)	(0.0101, 0.0158, 0.0236)	(0.005, 0.0133, 0.024)	(0.014, 0.0225, 0.0331)	(0.0307, 0.0472, 0.0672)	(0.0054, 0.0098, 0.0154)	VG Unavailable	VG Unavailable	(0.0096, 0.0176, 0.0277)	VG Unavailable	(0.0468, 0.0596, 0.0744)	VG Unavailable	(0.0121, 0.0213, 0.0324)
ENSG00000005007	(0.0036, 0.0056, 0.0078)	(0.0031, 0.0053, 0.0078)	(0.0034, 0.0062, 0.0105)	(0.0042, 0.0069, 0.0104)	(0.005, 0.0088, 0.014)	(0.0045, 0.0064, 0.0091)	(0.0, 0.0031, 0.0149)	(0.0049, 0.0072, 0.0102)	(0.0009, 0.0041, 0.0101)	(0.0002, 0.0041, 0.0128)	(0.0014, 0.0046, 0.0105)	(0.0047, 0.0075, 0.011)	(0.0042, 0.0076, 0.0122)	(0.0021, 0.0051, 0.0093)	(0.0003, 0.0026, 0.007)	(0.0009, 0.0053, 0.0139)	(0.0, 0.0009, 0.0077)	(0.0027, 0.0066, 0.012)	(0.0005, 0.0036, 0.0101)	(0.0009, 0.0056, 0.0143)	(0.0022, 0.0076, 0.0167)	(0.0047, 0.0075, 0.0111)	(0.0062, 0.0092, 0.0129)	(0.0024, 0.0044, 0.0072)	(0.0027, 0.0046, 0.0069)	(0.0036, 0.0057, 0.008)	(0.0015, 0.003, 0.0051)	(0.003, 0.0062, 0.0108)	(0.0051, 0.0091, 0.0143)	(0.0, 0.0009, 0.0075)	(0.001, 0.003, 0.006)	(0.0023, 0.0064, 0.0117)	(0.0044, 0.0066, 0.0095)	(0.0046, 0.0075, 0.0109)	(0.0043, 0.0063, 0.0087)	(0.0028, 0.0065, 0.0118)	(0.0038, 0.007, 0.0112)	(0.0024, 0.0048, 0.0082)	(0.0023, 0.0044, 0.0073)	(0.0037, 0.0056, 0.008)	(0.0044, 0.0062, 0.0083)	(0.0009, 0.0034, 0.0081)	(0.0023, 0.0046, 0.0083)	(0.0015, 0.0033, 0.0059)	(0.0024, 0.0048, 0.008)	(0.0014, 0.0029, 0.0049)	(0.0036, 0.0053, 0.0076)	(0.004, 0.0084, 0.0146)	(0.0021, 0.0048, 0.0091)
ENSG00000005020	(0.0085, 0.0118, 0.0155)	(0.0071, 0.0094, 0.0124)	(0.003, 0.0061, 0.0104)	(0.0047, 0.0097, 0.0164)	(0.0058, 0.0134, 0.0237)	(0.0131, 0.017, 0.0222)	(0.0018, 0.0149, 0.0387)	(0.0057, 0.0083, 0.0115)	(0.0071, 0.0177, 0.0318)	(0.0, 0.0051, 0.0237)	(0.0108, 0.0299, 0.0568)	(0.0064, 0.0186, 0.0397)	(0.0107, 0.0254, 0.0478)	(0.0, 0.0045, 0.0157)	(0.0018, 0.0077, 0.0172)	(0.0019, 0.0125, 0.0337)	(0.0084, 0.0187, 0.033)	(0.0089, 0.0215, 0.0394)	(0.0034, 0.0207, 0.0482)	(0.0076, 0.0213, 0.044)	(0.008, 0.014, 0.022)	(0.0022, 0.0051, 0.0097)	(0.0044, 0.0073, 0.0107)	(0.0019, 0.0035, 0.0056)	(0.0025, 0.0044, 0.0068)	(0.0048, 0.0069, 0.0094)	(0.0053, 0.0084, 0.0122)	(0.0114, 0.0206, 0.0327)	(0.0121, 0.0284, 0.0541)	(0.0058, 0.0173, 0.0346)	(0.0048, 0.0089, 0.0144)	(0.0147, 0.0308, 0.0546)	(0.0045, 0.0061, 0.0081)	(0.0157, 0.023, 0.0326)	(0.0041, 0.0063, 0.0087)	(0.0054, 0.0113, 0.0186)	(0.0065, 0.017, 0.0329)	(0.0011, 0.005, 0.0117)	(0.0056, 0.0131, 0.0238)	(0.0044, 0.0071, 0.0107)	(0.0073, 0.0107, 0.0148)	(0.0057, 0.0173, 0.0357)	(0.0053, 0.0091, 0.0147)	(0.0087, 0.0134, 0.0183)	(0.0061, 0.0111, 0.0185)	(0.0008, 0.0024, 0.0048)	(0.0084, 0.0132, 0.0188)	(0.001, 0.0081, 0.0241)	(0.0025, 0.0065, 0.0125)
ENSG00000005059	(0.0024, 0.0034, 0.0046)	(0.0046, 0.0064, 0.0084)	(0.0038, 0.0118, 0.0255)	(0.0046, 0.0081, 0.0122)	(0.0009, 0.0026, 0.0052)	(0.0058, 0.0086, 0.0121)	(0.0, 0.0, 0.0086)	(0.0024, 0.0041, 0.0062)	(0.0005, 0.0064, 0.0197)	(0.0, 0.0, 0.0762)	(0.0046, 0.0154, 0.0336)	VG Unavailable	VG Unavailable	(0.0114, 0.0242, 0.0423)	(0.0076, 0.0207, 0.043)	(0.0135, 0.0262, 0.0439)	(0.0, 0.0019, 0.0111)	(0.0026, 0.0113, 0.0254)	(0.0002, 0.0086, 0.0287)	(0.013, 0.0327, 0.0614)	(0.0056, 0.0126, 0.0225)	(0.004, 0.0074, 0.0122)	(0.0036, 0.0062, 0.0095)	(0.0038, 0.0062, 0.0096)	(0.0031, 0.0051, 0.0074)	(0.003, 0.0051, 0.0078)	(0.0023, 0.0038, 0.0057)	(0.0022, 0.0041, 0.0065)	(0.0025, 0.0069, 0.0133)	(0.0025, 0.012, 0.0274)	(0.0021, 0.0035, 0.0054)	(0.0009, 0.0091, 0.0251)	(0.0034, 0.0054, 0.0075)	(0.0068, 0.0137, 0.0232)	(0.0032, 0.005, 0.0072)	(0.0048, 0.0091, 0.0145)	(0.002, 0.0088, 0.0212)	(0.0083, 0.014, 0.0214)	(0.0029, 0.0063, 0.0108)	(0.0032, 0.0051, 0.0073)	(0.0035, 0.0052, 0.0072)	(0.0004, 0.0026, 0.0077)	(0.0013, 0.0031, 0.0058)	(0.0012, 0.0029, 0.005)	(0.0005, 0.0035, 0.0085)	(0.0016, 0.004, 0.0076)	(0.0051, 0.0078, 0.0111)	(0.003, 0.0057, 0.0094)	(0.0011, 0.0031, 0.0058)
ENSG00000005073	(0.0, 0.0074, 0.0278)	VG Unavailable	VG Unavailable	VG Unavailable	VG Unavailable	(0.0177, 0.0303, 0.0457)	VG Unavailable	VG Unavailable	VG Unavailable	VG Unavailable	VG Unavailable	VG Unavailable	VG Unavailable	VG Unavailable	VG Unavailable	VG Unavailable	VG Unavailable	VG Unavailable	VG Unavailable	VG Unavailable	VG Unavailable	(0.0002, 0.0025, 0.0084)	(0.0022, 0.0081, 0.0168)	VG Unavailable	VG Unavailable	VG Unavailable	(0.0, 0.0032, 0.0134)	VG Unavailable	VG Unavailable	VG Unavailable	VG Unavailable	VG Unavailable	VG Unavailable	(0.0117, 0.0251, 0.0455)	(0.0071, 0.0181, 0.0354)	VG Unavailable	VG Unavailable	(0.0056, 0.0163, 0.0342)	VG Unavailable	VG Unavailable	(0.0067, 0.0371, 0.0947)	VG Unavailable	VG Unavailable	VG Unavailable	VG Unavailable	VG Unavailable	VG Unavailable	(0.0029, 0.0077, 0.0146)	(0.0, 0.0032, 0.0191)
ENSG00000005075	(0.0157, 0.0204, 0.026)	(0.0096, 0.0128, 0.0166)	(0.0107, 0.0153, 0.0213)	(0.0188, 0.0252, 0.033)	(0.0105, 0.0165, 0.0246)	(0.009, 0.0119, 0.0153)	(0.0005, 0.0065, 0.02)	(0.0152, 0.0201, 0.026)	(0.0068, 0.0131, 0.0214)	(0.0109, 0.0182, 0.0275)	(0.0088, 0.0138, 0.0204)	(0.0063, 0.0106, 0.016)	(0.0064, 0.0105, 0.0151)	(0.0045, 0.0085, 0.0134)	(0.0065, 0.0114, 0.0177)	(0.0073, 0.0131, 0.0206)	(0.0036, 0.0065, 0.0105)	(0.0097, 0.0149, 0.0206)	(0.0083, 0.0141, 0.0215)	(0.0172, 0.03, 0.0466)	(0.0078, 0.0145, 0.0239)	(0.0116, 0.0162, 0.0222)	(0.0107, 0.0152, 0.0201)	(0.0067, 0.0097, 0.0134)	(0.017, 0.0217, 0.0279)	(0.0082, 0.0114, 0.0147)	(0.0102, 0.0135, 0.0171)	(0.012, 0.0166, 0.0224)	(0.0129, 0.0182, 0.024)	(0.0064, 0.0145, 0.027)	(0.0084, 0.0136, 0.0199)	(0.0076, 0.0124, 0.0186)	(0.0098, 0.0131, 0.0168)	(0.0246, 0.0297, 0.0353)	(0.0127, 0.0166, 0.0213)	(0.0058, 0.0105, 0.0168)	(0.012, 0.018, 0.0247)	(0.0109, 0.0168, 0.0231)	(0.0062, 0.0096, 0.014)	(0.014, 0.0182, 0.0231)	(0.0174, 0.022, 0.027)	(0.0183, 0.0292, 0.0425)	(0.0138, 0.0213, 0.0299)	(0.0126, 0.0177, 0.0233)	(0.0081, 0.0125, 0.0173)	(0.0051, 0.0078, 0.011)	(0.014, 0.018, 0.0221)	(0.0071, 0.014, 0.0227)	(0.0173, 0.0298, 0.0467)
ENSG00000005100	(0.0045, 0.0083, 0.0127)	(0.0062, 0.011, 0.0175)	(0.0029, 0.0082, 0.0163)	(0.0049, 0.011, 0.0205)	(0.0063, 0.0154, 0.0285)	(0.009, 0.0149, 0.0221)	(0.0, 0.0, 0.0431)	(0.0021, 0.0054, 0.0101)	(0.0081, 0.0238, 0.0476)	(0.0006, 0.0099, 0.0322)	(0.0, 0.0033, 0.0186)	(0.0045, 0.0105, 0.0175)	(0.0049, 0.0111, 0.0212)	(0.0065, 0.0142, 0.0263)	(0.003, 0.0136, 0.0333)	(0.0106, 0.0279, 0.0582)	(0.005, 0.0188, 0.0406)	(0.0039, 0.0126, 0.0277)	(0.0083, 0.0254, 0.0529)	(0.0188, 0.0477, 0.0926)	(0.0023, 0.0164, 0.0425)	(0.0054, 0.0112, 0.0198)	(0.0033, 0.0075, 0.0137)	(0.0109, 0.0189, 0.0291)	(0.0069, 0.0119, 0.0186)	(0.005, 0.0097, 0.0154)	(0.0006, 0.0016, 0.0032)	(0.0036, 0.0107, 0.0198)	(0.0012, 0.007, 0.0183)	(0.0, 0.0, 0.0448)	(0.002, 0.0047, 0.0086)	(0.008, 0.0212, 0.0407)	(0.0066, 0.0114, 0.0181)	(0.0057, 0.0097, 0.0149)	(0.0052, 0.009, 0.0135)	(0.0002, 0.0039, 0.0126)	(0.0002, 0.0044, 0.0131)	(0.0091, 0.0176, 0.0289)	(0.009, 0.0176, 0.0297)	(0.0025, 0.0059, 0.0107)	(0.0066, 0.0112, 0.0164)	(0.0, 0.0019, 0.0103)	(0.0033, 0.0088, 0.017)	(0.0016, 0.006, 0.013)	(0.0003, 0.0035, 0.0106)	(0.0001, 0.0026, 0.0075)	(0.0058, 0.0104, 0.0162)	(0.0, 0.0034, 0.0129)	(0.0, 0.0011, 0.0152)
ENSG00000005102	(0.0204, 0.0258, 0.0319)	(0.0265, 0.0362, 0.0467)	VG Unavailable	(0.0172, 0.0421, 0.0807)	(0.0098, 0.0225, 0.0381)	(0.0131, 0.0287, 0.0488)	(0.0, 0.0087, 0.0452)	(0.0217, 0.0288, 0.0383)	VG Unavailable	VG Unavailable	VG Unavailable	VG Unavailable	VG Unavailable	VG Unavailable	VG Unavailable	VG Unavailable	VG Unavailable	VG Unavailable	VG Unavailable	VG Unavailable	VG Unavailable	(0.0086, 0.0215, 0.0416)	(0.0181, 0.0334, 0.0556)	(0.0133, 0.0224, 0.0337)	(0.0086, 0.0173, 0.0295)	(0.0168, 0.0252, 0.0362)	VG Unavailable	(0.0122, 0.0196, 0.0286)	(0.0183, 0.0265, 0.0365)	VG Unavailable	VG Unavailable	VG Unavailable	(0.0245, 0.0661, 0.1318)	(0.0143, 0.0247, 0.0388)	(0.0194, 0.0286, 0.0394)	VG Unavailable	VG Unavailable	(0.009, 0.0334, 0.0791)	VG Unavailable	(0.022, 0.0336, 0.0461)	(0.0241, 0.0336, 0.0455)	(0.0105, 0.0284, 0.0594)	(0.0114, 0.0281, 0.0515)	(0.1367, 0.1969, 0.2601)	(0.0116, 0.0356, 0.0716)	(0.001, 0.0173, 0.0497)	(0.0429, 0.0711, 0.1074)	(0.0229, 0.0471, 0.0791)	(0.0196, 0.0389, 0.0669)
ENSG00000005108	(0.0071, 0.009, 0.0113)	(0.0041, 0.0059, 0.0084)	(0.0286, 0.0415, 0.0598)	(0.0112, 0.0212, 0.0331)	(0.0025, 0.0061, 0.0118)	(0.0107, 0.0177, 0.0268)	(0.0, 0.0, 0.0167)	(0.0083, 0.0112, 0.0147)	(0.0105, 0.0225, 0.0389)	(0.006, 0.0172, 0.033)	(0.0032, 0.0099, 0.019)	(0.0139, 0.0285, 0.0482)	(0.0082, 0.0296, 0.0683)	(0.007, 0.0144, 0.0254)	(0.012, 0.0225, 0.0377)	(0.0287, 0.0414, 0.0581)	(0.0067, 0.0152, 0.0267)	(0.006, 0.0137, 0.025)	(0.0051, 0.0148, 0.0308)	(0.0033, 0.0125, 0.0276)	(0.0105, 0.0217, 0.0377)	(0.0043, 0.009, 0.0156)	(0.0068, 0.0118, 0.0184)	(0.0049, 0.0087, 0.014)	(0.0066, 0.0127, 0.0215)	(0.0082, 0.0127, 0.0181)	(0.0438, 0.0652, 0.0915)	(0.0062, 0.0117, 0.0185)	(0.0148, 0.0291, 0.047)	(0.0045, 0.0101, 0.0189)	VG Unavailable	(0.02, 0.0294, 0.0415)	(0.0097, 0.0142, 0.0195)	(0.0312, 0.049, 0.0701)	(0.005, 0.0065, 0.0081)	(0.0409, 0.0566, 0.0739)	(0.0344, 0.0675, 0.1093)	(0.0028, 0.0064, 0.0115)	(0.0057, 0.0092, 0.0135)	(0.0101, 0.0167, 0.0251)	(0.0179, 0.0249, 0.0336)	(0.0022, 0.0103, 0.024)	(0.0042, 0.0116, 0.0219)	(0.0149, 0.0311, 0.0544)	(0.0102, 0.0192, 0.031)	(0.004, 0.0074, 0.0118)	(0.0336, 0.0406, 0.049)	(0.0056, 0.011, 0.0176)	(0.0069, 0.0133, 0.0215)
ENSG00000005156	(0.0109, 0.0166, 0.0229)	(0.0055, 0.0103, 0.0171)	(0.0075, 0.0142, 0.0227)	(0.0082, 0.0143, 0.0216)	(0.0079, 0.0158, 0.0258)	(0.0098, 0.0148, 0.0208)	(0.0071, 0.029, 0.0683)	(0.0147, 0.0221, 0.0311)	(0.0112, 0.0263, 0.0483)	(0.0111, 0.0264, 0.047)	(0.0143, 0.0271, 0.0441)	(0.0119, 0.0194, 0.0286)	(0.0125, 0.0217, 0.0327)	(0.0019, 0.0084, 0.0187)	(0.0068, 0.0168, 0.0303)	(0.0206, 0.0387, 0.0629)	(0.0143, 0.0284, 0.0476)	(0.0097, 0.0199, 0.0346)	(0.0126, 0.0271, 0.046)	(0.0012, 0.0113, 0.032)	(0.0114, 0.0275, 0.0534)	(0.001, 0.0037, 0.0078)	(0.0043, 0.0083, 0.0136)	(0.0023, 0.0058, 0.0108)	(0.01, 0.0144, 0.0198)	(0.0076, 0.0119, 0.0167)	(0.0037, 0.007, 0.0115)	(0.0098, 0.0171, 0.0267)	(0.0078, 0.0159, 0.0262)	(0.0039, 0.0163, 0.0405)	(0.0056, 0.0115, 0.0193)	(0.0099, 0.0202, 0.034)	(0.0136, 0.0195, 0.0267)	(0.0195, 0.0264, 0.0338)	(0.0116, 0.016, 0.0216)	(0.0078, 0.0138, 0.0222)	(0.0094, 0.0162, 0.0257)	(0.0091, 0.0143, 0.0213)	(0.0101, 0.0167, 0.0245)	(0.0163, 0.0216, 0.0277)	(0.0136, 0.0178, 0.0228)	(0.0046, 0.0117, 0.0223)	(0.0024, 0.0076, 0.0165)	(0.0092, 0.0151, 0.022)	(0.0098, 0.0165, 0.0244)	(0.0076, 0.0111, 0.0153)	(0.0091, 0.0125, 0.0167)	(0.0045, 0.0093, 0.0164)	(0.0063, 0.0133, 0.023)
ENSG00000005175	(0.0114, 0.0203, 0.032)	(0.0059, 0.0145, 0.0268)	(0.0057, 0.0165, 0.0334)	(0.0002, 0.0057, 0.0176)	(0.0074, 0.0192, 0.0364)	(0.0166, 0.0259, 0.0376)	(0.0002, 0.0308, 0.1159)	(0.0069, 0.0138, 0.0235)	(0.0, 0.0029, 0.0294)	(0.0, 0.0078, 0.0354)	(0.0075, 0.0201, 0.0375)	(0.0061, 0.0129, 0.0221)	(0.0022, 0.0071, 0.0152)	(0.0033, 0.0136, 0.033)	(0.004, 0.0138, 0.0299)	(0.0, 0.0011, 0.0855)	(0.0023, 0.0104, 0.0243)	(0.0066, 0.017, 0.033)	(0.003, 0.0155, 0.0366)	(0.005, 0.0242, 0.0606)	(0.0014, 0.0101, 0.0276)	(0.0079, 0.0152, 0.0261)	(0.0045, 0.0121, 0.0243)	(0.0032, 0.0105, 0.0213)	(0.0063, 0.0148, 0.0266)	(0.0067, 0.0139, 0.0241)	(0.0022, 0.008, 0.0182)	(0.0186, 0.0371, 0.06)	(0.0021, 0.0144, 0.0398)	VG Unavailable	(0.002, 0.0126, 0.0314)	(0.0137, 0.0354, 0.0699)	(0.0126, 0.0211, 0.0312)	(0.0066, 0.0127, 0.0199)	(0.0127, 0.02, 0.0297)	(0.009, 0.0163, 0.0253)	(0.0011, 0.0114, 0.0337)	(0.0108, 0.0226, 0.0393)	(0.0048, 0.0141, 0.029)	(0.0089, 0.0178, 0.0303)	(0.0235, 0.0354, 0.0495)	(0.0, 0.0043, 0.0227)	(0.0005, 0.0061, 0.0187)	(0.0003, 0.0052, 0.0169)	(0.0042, 0.0148, 0.0307)	(0.0, 0.0025, 0.0111)	(0.0009, 0.0045, 0.0109)	(0.0, 0.0014, 0.0183)	(0.0073, 0.0194, 0.0372)
ENSG00000005187	(0.0035, 0.0048, 0.0062)	(0.0068, 0.0087, 0.0108)	(0.0022, 0.0035, 0.0051)	(0.0079, 0.0102, 0.013)	(0.0028, 0.0045, 0.0066)	(0.0071, 0.0088, 0.0108)	(0.0001, 0.0018, 0.0056)	(0.0049, 0.0064, 0.0082)	(0.0026, 0.0049, 0.008)	(0.0026, 0.0052, 0.0089)	(0.0011, 0.0027, 0.0048)	(0.0017, 0.0034, 0.0055)	(0.0016, 0.0036, 0.0061)	(0.0011, 0.0028, 0.0049)	(0.0014, 0.0031, 0.0055)	(0.0046, 0.0092, 0.0147)	(0.0015, 0.0031, 0.0055)	(0.0004, 0.0014, 0.0031)	(0.0017, 0.0037, 0.0063)	(0.0028, 0.0055, 0.0092)	(0.0024, 0.0049, 0.0088)	(0.0044, 0.0062, 0.0083)	(0.0024, 0.0035, 0.0048)	(0.0038, 0.0051, 0.007)	(0.0019, 0.0029, 0.0043)	(0.0025, 0.0034, 0.0045)	(0.0024, 0.0034, 0.0046)	(0.0067, 0.0089, 0.0114)	(0.0048, 0.0068, 0.0089)	(0.0053, 0.0092, 0.0144)	(0.0011, 0.0022, 0.0036)	(0.0128, 0.0184, 0.0251)	(0.0022, 0.0031, 0.0042)	(0.003, 0.0043, 0.0059)	(0.002, 0.0028, 0.0038)	(0.0051, 0.0067, 0.0086)	(0.0037, 0.0051, 0.0068)	(0.0075, 0.01, 0.013)	(0.0031, 0.0051, 0.0075)	(0.0062, 0.0079, 0.0098)	(0.0043, 0.0056, 0.007)	(0.0012, 0.0026, 0.0045)	(0.0013, 0.0023, 0.0035)	(0.0019, 0.0029, 0.0044)	(0.0039, 0.0055, 0.0072)	(0.0004, 0.0007, 0.0011)	(0.0053, 0.0067, 0.0081)	(0.0072, 0.0102, 0.0138)	(0.0051, 0.0077, 0.0109)
ENSG00000005189	(0.0294, 0.0473, 0.068)	(0.0226, 0.0401, 0.0647)	(0.0, 0.0032, 0.0308)	VG Unavailable	VG Unavailable	VG Unavailable	VG Unavailable	(0.0241, 0.0423, 0.0656)	VG Unavailable	VG Unavailable	VG Unavailable	(0.0483, 0.0796, 0.1184)	(0.0316, 0.0545, 0.087)	VG Unavailable	VG Unavailable	VG Unavailable	VG Unavailable	(0.012, 0.0357, 0.0723)	VG Unavailable	VG Unavailable	VG Unavailable	VG Unavailable	(0.007, 0.0223, 0.0476)	VG Unavailable	(0.0042, 0.015, 0.032)	VG Unavailable	(0.0, 0.0, 0.3402)	VG Unavailable	VG Unavailable	VG Unavailable	(0.0001, 0.0042, 0.0153)	VG Unavailable	VG Unavailable	VG Unavailable	VG Unavailable	(0.1129, 0.1889, 0.2777)	VG Unavailable	(0.0149, 0.0264, 0.0413)	VG Unavailable	(0.0131, 0.0294, 0.0502)	(0.006, 0.0167, 0.0318)	(0.0, 0.0127, 0.0504)	VG Unavailable	VG Unavailable	(0.002, 0.0087, 0.0204)	(0.005, 0.0064, 0.0081)	VG Unavailable	(0.0706, 0.1297, 0.217)	(0.0, 0.0039, 0.0343)
ENSG00000005194	(0.0088, 0.0149, 0.022)	(0.0152, 0.0245, 0.0371)	(0.0069, 0.015, 0.0259)	(0.0102, 0.019, 0.0319)	(0.0065, 0.0194, 0.0403)	(0.0042, 0.0112, 0.0219)	VG Unavailable	(0.0091, 0.0156, 0.0249)	(0.0, 0.0, 0.0131)	(0.0039, 0.0176, 0.0453)	(0.0, 0.0016, 0.0199)	(0.0039, 0.0107, 0.02)	(0.0026, 0.009, 0.0188)	(0.0157, 0.0336, 0.0595)	(0.001, 0.006, 0.0155)	(0.0222, 0.0489, 0.0884)	(0.0058, 0.019, 0.0385)	(0.0002, 0.0066, 0.0197)	(0.0054, 0.0198, 0.0429)	(0.0251, 0.0632, 0.1187)	(0.0124, 0.0324, 0.0652)	(0.0059, 0.014, 0.0261)	(0.0076, 0.0133, 0.0201)	(0.0029, 0.0087, 0.0179)	(0.0019, 0.005, 0.01)	(0.0081, 0.0148, 0.0241)	(0.007, 0.0131, 0.02)	(0.0048, 0.0107, 0.019)	(0.005, 0.0111, 0.0199)	(0.0196, 0.0444, 0.0791)	(0.0006, 0.0044, 0.0118)	(0.0055, 0.019, 0.0401)	(0.0047, 0.0102, 0.0178)	(0.0072, 0.0124, 0.0197)	(0.0047, 0.0097, 0.0167)	(0.0, 0.0032, 0.0231)	(0.0062, 0.0167, 0.0337)	(0.0043, 0.0113, 0.0225)	(0.0007, 0.0047, 0.0127)	(0.01, 0.0155, 0.0221)	(0.0092, 0.0139, 0.0196)	(0.0, 0.0033, 0.0136)	(0.0048, 0.0129, 0.0247)	(0.0014, 0.0066, 0.0171)	(0.0009, 0.0055, 0.014)	(0.0101, 0.0154, 0.022)	(0.0087, 0.0139, 0.0201)	(0.0022, 0.014, 0.0359)	(0.0, 0.0, 0.009)
ENSG00000005206	(0.0023, 0.003, 0.0038)	(0.0021, 0.0029, 0.0038)	(0.0017, 0.0028, 0.004)	(0.0021, 0.0031, 0.0042)	(0.0017, 0.0027, 0.0041)	(0.003, 0.004, 0.0049)	(0.0001, 0.002, 0.0057)	(0.0018, 0.0025, 0.0033)	(0.001, 0.0023, 0.004)	(0.001, 0.0024, 0.0044)	(0.001, 0.002, 0.0034)	(0.0025, 0.0034, 0.0046)	(0.0023, 0.0033, 0.0045)	(0.0016, 0.0025, 0.0038)	(0.0014, 0.0025, 0.0041)	(0.0025, 0.0043, 0.0065)	(0.0009, 0.002, 0.0035)	(0.0009, 0.0017, 0.0028)	(0.0005, 0.0016, 0.003)	(0.0016, 0.0035, 0.0058)	(0.0025, 0.0042, 0.0065)	(0.002, 0.0028, 0.0038)	(0.0039, 0.005, 0.0062)	(0.0012, 0.0019, 0.0027)	(0.0023, 0.0031, 0.004)	(0.0025, 0.0034, 0.0043)	(0.0025, 0.0034, 0.0045)	(0.0016, 0.0025, 0.0036)	(0.002, 0.0031, 0.0044)	(0.0016, 0.0035, 0.0062)	(0.0015, 0.0027, 0.0041)	(0.0012, 0.0021, 0.0033)	(0.0026, 0.0034, 0.0043)	(0.0039, 0.005, 0.0061)	(0.002, 0.0027, 0.0034)	(0.0009, 0.0017, 0.0026)	(0.0108, 0.0135, 0.0166)	(0.0015, 0.0022, 0.003)	(0.0026, 0.0034, 0.0044)	(0.005, 0.0062, 0.0075)	(0.0058, 0.0069, 0.0083)	(0.0013, 0.0023, 0.0036)	(0.0021, 0.0032, 0.0046)	(0.0014, 0.0021, 0.0028)	(0.0029, 0.004, 0.0052)	(0.0012, 0.0017, 0.0022)	(0.0022, 0.0028, 0.0034)	(0.0019, 0.0032, 0.005)	(0.0017, 0.003, 0.0046)
ENSG00000005238	(0.0093, 0.0146, 0.0209)	(0.0091, 0.0158, 0.0247)	(0.0013, 0.0064, 0.0146)	(0.0087, 0.013, 0.0193)	(0.0068, 0.0131, 0.0221)	(0.0077, 0.0117, 0.0164)	VG Unavailable	(0.0065, 0.0138, 0.0238)	(0.0018, 0.0097, 0.0248)	(0.0, 0.0049, 0.0229)	(0.0, 0.0002, 0.0476)	(0.0061, 0.0156, 0.0279)	(0.0011, 0.0075, 0.0195)	(0.0026, 0.0084, 0.0178)	(0.0, 0.0028, 0.0164)	(0.0, 0.0006, 0.0322)	(0.0003, 0.0059, 0.02)	(0.0004, 0.0057, 0.017)	(0.0, 0.0046, 0.0199)	(0.0069, 0.0224, 0.0488)	(0.0006, 0.0058, 0.0149)	(0.0084, 0.0167, 0.0273)	(0.0041, 0.0089, 0.0161)	(0.0063, 0.013, 0.0219)	(0.0112, 0.0164, 0.0223)	(0.0071, 0.0132, 0.0212)	(0.0024, 0.0064, 0.0122)	(0.0062, 0.0133, 0.0226)	(0.0039, 0.0098, 0.0182)	(0.0119, 0.0382, 0.0804)	(0.004, 0.016, 0.0345)	(0.0, 0.002, 0.0286)	(0.0061, 0.0092, 0.0135)	(0.0096, 0.0166, 0.0258)	(0.009, 0.0149, 0.0225)	(0.0101, 0.0289, 0.0564)	(0.003, 0.0169, 0.042)	(0.0049, 0.0129, 0.0252)	(0.005, 0.0121, 0.0217)	(0.0105, 0.0168, 0.0242)	(0.0172, 0.0241, 0.0321)	(0.0059, 0.0162, 0.0322)	(0.004, 0.0122, 0.0262)	(0.0015, 0.0047, 0.0099)	(0.0061, 0.0146, 0.0266)	(0.0022, 0.008, 0.0175)	(0.0018, 0.005, 0.0102)	(0.0192, 0.0427, 0.0703)	(0.003, 0.0116, 0.0258)
ENSG00000005243	(0.007, 0.0092, 0.0118)	(0.0073, 0.0098, 0.0126)	(0.0046, 0.0081, 0.0127)	(0.0051, 0.007, 0.009)	(0.0057, 0.0088, 0.0128)	(0.0059, 0.0078, 0.01)	(0.0, 0.0, 0.0186)	(0.0065, 0.0094, 0.013)	(0.0, 0.005, 0.0225)	(0.0011, 0.0112, 0.0294)	(0.0002, 0.0069, 0.0244)	(0.0099, 0.0328, 0.0719)	VG Unavailable	(0.0005, 0.0064, 0.0189)	(0.0, 0.0079, 0.0256)	(0.0055, 0.0154, 0.0312)	(0.0, 0.0057, 0.0177)	(0.0007, 0.0075, 0.0228)	(0.0001, 0.006, 0.0193)	(0.0136, 0.0297, 0.0517)	(0.0027, 0.0082, 0.0152)	(0.0068, 0.0097, 0.013)	(0.0061, 0.0095, 0.014)	(0.0064, 0.0091, 0.0123)	(0.0112, 0.0171, 0.0242)	(0.0068, 0.0091, 0.0119)	(0.0047, 0.0067, 0.0088)	(0.0043, 0.0069, 0.0098)	(0.0009, 0.0027, 0.0052)	(0.0055, 0.0144, 0.0291)	VG Unavailable	(0.0088, 0.0147, 0.0225)	(0.0077, 0.0114, 0.016)	(0.0097, 0.0124, 0.0153)	(0.0052, 0.007, 0.0089)	(0.0119, 0.0245, 0.0437)	(0.009, 0.0181, 0.031)	(0.0034, 0.0062, 0.0095)	(0.0059, 0.0113, 0.0193)	(0.0093, 0.0133, 0.0175)	(0.0078, 0.0108, 0.0139)	(0.0036, 0.0083, 0.0148)	(0.0022, 0.0074, 0.0162)	(0.0088, 0.0177, 0.0287)	(0.0053, 0.0099, 0.0157)	(0.0272, 0.0371, 0.0475)	(0.0055, 0.0076, 0.0098)	(0.0022, 0.0055, 0.0106)	(0.0044, 0.0095, 0.0163)
ENSG00000005249	(0.0033, 0.0041, 0.0051)	(0.0017, 0.0023, 0.0029)	(0.002, 0.0031, 0.0045)	(0.0482, 0.072, 0.1001)	(0.0033, 0.0082, 0.0157)	(0.0219, 0.03, 0.0397)	(0.0004, 0.0052, 0.0153)	(0.0022, 0.003, 0.0041)	(0.0018, 0.004, 0.0073)	(0.0034, 0.0083, 0.0166)	(0.0012, 0.0029, 0.0054)	(0.0021, 0.0058, 0.0122)	(0.0009, 0.0034, 0.0076)	(0.0008, 0.0023, 0.0044)	(0.0006, 0.0016, 0.0031)	(0.0008, 0.0036, 0.0086)	(0.0045, 0.0087, 0.0137)	(0.0005, 0.0016, 0.0034)	(0.0006, 0.0023, 0.0052)	(0.01, 0.0204, 0.0355)	(0.0002, 0.0043, 0.0139)	(0.0029, 0.0052, 0.008)	(0.0053, 0.0088, 0.0124)	(0.0046, 0.0062, 0.0081)	(0.0028, 0.0065, 0.012)	(0.005, 0.0064, 0.0081)	(0.0049, 0.018, 0.0374)	(0.0097, 0.0134, 0.0177)	(0.0083, 0.0134, 0.02)	(0.0055, 0.0192, 0.0398)	VG Unavailable	(0.0191, 0.0504, 0.0961)	(0.0051, 0.0078, 0.0113)	(0.0217, 0.0398, 0.0612)	(0.0078, 0.0107, 0.0139)	(0.0067, 0.0099, 0.0144)	(0.0057, 0.0125, 0.0209)	(0.0105, 0.0171, 0.0243)	(0.0026, 0.005, 0.0086)	(0.0116, 0.0189, 0.0284)	(0.0073, 0.0126, 0.0189)	(0.0023, 0.0053, 0.0101)	(0.0001, 0.0019, 0.006)	(0.0059, 0.0093, 0.0137)	(0.0064, 0.0104, 0.0157)	(0.0005, 0.0013, 0.0025)	(0.01, 0.0152, 0.022)	(0.0059, 0.0123, 0.0225)	(0.0041, 0.0101, 0.0184)
ENSG00000005339	(0.0048, 0.0075, 0.011)	(0.0054, 0.0092, 0.014)	(0.0011, 0.0054, 0.0133)	(0.0027, 0.0054, 0.0093)	(0.004, 0.0098, 0.0176)	(0.0057, 0.0088, 0.0122)	(0.0004, 0.0144, 0.0518)	(0.0042, 0.0074, 0.0117)	(0.0007, 0.0072, 0.0197)	(0.0035, 0.0147, 0.0357)	(0.0024, 0.0077, 0.0164)	(0.0022, 0.0044, 0.0073)	(0.0013, 0.003, 0.0054)	(0.0023, 0.0061, 0.012)	(0.0022, 0.0076, 0.0161)	(0.0026, 0.0108, 0.0253)	(0.0009, 0.0066, 0.0189)	(0.003, 0.0089, 0.0184)	(0.005, 0.0146, 0.0285)	(0.0107, 0.0271, 0.0531)	(0.0042, 0.0155, 0.036)	(0.0048, 0.0081, 0.0128)	(0.0033, 0.0061, 0.0101)	(0.0021, 0.0047, 0.0086)	(0.003, 0.0066, 0.0114)	(0.0026, 0.0052, 0.0083)	(0.0, 0.0013, 0.0058)	(0.0029, 0.0079, 0.0153)	(0.0023, 0.0071, 0.0146)	(0.0069, 0.0267, 0.0576)	(0.0007, 0.005, 0.0132)	(0.0033, 0.0115, 0.0233)	(0.0056, 0.0092, 0.0138)	(0.0041, 0.0072, 0.0111)	(0.0043, 0.0067, 0.0098)	(0.0035, 0.0078, 0.0139)	(0.0043, 0.0101, 0.0189)	(0.0004, 0.0024, 0.0061)	(0.0068, 0.0128, 0.0217)	(0.0042, 0.0066, 0.0099)	(0.0068, 0.0097, 0.0133)	(0.0042, 0.0099, 0.018)	(0.0036, 0.0088, 0.0162)	(0.0023, 0.0051, 0.0089)	(0.0018, 0.0052, 0.0106)	(0.0034, 0.0063, 0.0102)	(0.0058, 0.0087, 0.012)	(0.001, 0.0049, 0.0115)	(0.0, 0.001, 0.0083)
ENSG00000005379	(0.0071, 0.0115, 0.0164)	(0.0046, 0.0075, 0.0113)	(0.0045, 0.0072, 0.0104)	(0.0043, 0.0061, 0.0083)	(0.0015, 0.0036, 0.0067)	(0.0068, 0.009, 0.0116)	(0.0, 0.0012, 0.0061)	(0.006, 0.009, 0.0125)	(0.0007, 0.0013, 0.0021)	(0.0011, 0.0021, 0.0035)	(0.0025, 0.0042, 0.0061)	(0.0063, 0.0086, 0.0113)	(0.0042, 0.006, 0.0084)	(0.0005, 0.0009, 0.0014)	(0.0009, 0.0016, 0.0025)	(0.0016, 0.0031, 0.005)	(0.0014, 0.003, 0.0049)	(0.0024, 0.0037, 0.0053)	(0.0027, 0.0046, 0.0069)	(0.0021, 0.0049, 0.0092)	(0.004, 0.0098, 0.0193)	(0.0034, 0.0049, 0.0066)	(0.0031, 0.0049, 0.0071)	(0.0029, 0.0043, 0.0061)	(0.0039, 0.0065, 0.0099)	(0.0035, 0.0049, 0.0064)	(0.0357, 0.0641, 0.1016)	(0.0074, 0.0106, 0.0147)	(0.0049, 0.0081, 0.0123)	(0.0028, 0.0079, 0.0155)	(0.0039, 0.0109, 0.0208)	(0.005, 0.0105, 0.0184)	(0.0029, 0.0044, 0.0061)	(0.0095, 0.0144, 0.0202)	(0.0069, 0.0094, 0.0121)	(0.0013, 0.0024, 0.0038)	(0.0021, 0.004, 0.0066)	(0.0034, 0.0051, 0.007)	(0.0016, 0.0026, 0.0039)	(0.0099, 0.0139, 0.0186)	(0.0082, 0.0112, 0.0147)	(0.0031, 0.0068, 0.0122)	(0.0056, 0.0092, 0.0142)	(0.004, 0.0068, 0.0106)	(0.0015, 0.0029, 0.0048)	(0.0031, 0.0075, 0.0141)	(0.0018, 0.0025, 0.0032)	(0.0028, 0.0047, 0.007)	(0.0053, 0.0088, 0.013)
ENSG00000005381	VG Unavailable	VG Unavailable	VG Unavailable	VG Unavailable	VG Unavailable	VG Unavailable	VG Unavailable	VG Unavailable	VG Unavailable	VG Unavailable	VG Unavailable	VG Unavailable	VG Unavailable	VG Unavailable	VG Unavailable	VG Unavailable	VG Unavailable	VG Unavailable	VG Unavailable	VG Unavailable	VG Unavailable	VG Unavailable	VG Unavailable	VG Unavailable	VG Unavailable	VG Unavailable	VG Unavailable	VG Unavailable	VG Unavailable	VG Unavailable	VG Unavailable	VG Unavailable	(0.0193, 0.0347, 0.0545)	VG Unavailable	VG Unavailable	VG Unavailable	VG Unavailable	VG Unavailable	VG Unavailable	VG Unavailable	VG Unavailable	(0.0034, 0.0193, 0.0475)	VG Unavailable	(0.0206, 0.046, 0.0799)	VG Unavailable	VG Unavailable	VG Unavailable	VG Unavailable	VG Unavailable
ENSG00000005421	VG Unavailable	VG Unavailable	(0.751, 0.8939, 1.0463)	VG Unavailable	VG Unavailable	VG Unavailable	VG Unavailable	VG Unavailable	VG Unavailable	VG Unavailable	VG Unavailable	VG Unavailable	VG Unavailable	VG Unavailable	VG Unavailable	VG Unavailable	VG Unavailable	VG Unavailable	VG Unavailable	VG Unavailable	VG Unavailable	VG Unavailable	VG Unavailable	VG Unavailable	VG Unavailable	VG Unavailable	VG Unavailable	VG Unavailable	VG Unavailable	VG Unavailable	VG Unavailable	(0.0543, 0.0682, 0.0856)	(0.0558, 0.0898, 0.1345)	VG Unavailable	VG Unavailable	(0.1594, 0.255, 0.3665)	VG Unavailable	VG Unavailable	(0.3338, 0.4563, 0.6077)	(0.0505, 0.0958, 0.1563)	VG Unavailable	VG Unavailable	VG Unavailable	VG Unavailable	VG Unavailable	(0.055, 0.0869, 0.1246)	VG Unavailable	VG Unavailable	VG Unavailable
ENSG00000005436	(0.0036, 0.0046, 0.0057)	(0.0017, 0.0026, 0.0036)	(0.0014, 0.0023, 0.0034)	(0.0009, 0.0017, 0.0029)	(0.001, 0.0019, 0.0033)	(0.0022, 0.0031, 0.0041)	(0.0007, 0.006, 0.0171)	(0.0018, 0.0026, 0.0036)	(0.0035, 0.0058, 0.0087)	(0.0012, 0.0026, 0.0047)	(0.0012, 0.0024, 0.004)	(0.0012, 0.0023, 0.0038)	(0.0011, 0.0022, 0.0036)	(0.0009, 0.0021, 0.0036)	(0.0025, 0.0041, 0.0064)	(0.0029, 0.0049, 0.0073)	(0.0024, 0.004, 0.0062)	(0.0021, 0.0036, 0.0056)	(0.0014, 0.0028, 0.0048)	(0.0029, 0.0053, 0.0081)	(0.004, 0.0063, 0.0091)	(0.0019, 0.0029, 0.0042)	(0.0021, 0.0032, 0.0047)	(0.0015, 0.0026, 0.0039)	(0.0019, 0.0029, 0.0039)	(0.002, 0.0029, 0.0041)	(0.002, 0.0027, 0.0036)	(0.0032, 0.0046, 0.0063)	(0.0068, 0.0092, 0.0118)	(0.0029, 0.006, 0.0104)	(0.002, 0.0032, 0.0049)	(0.0064, 0.0089, 0.0121)	(0.0027, 0.0039, 0.0052)	(0.0038, 0.0048, 0.0058)	(0.0017, 0.0023, 0.0033)	(0.0019, 0.0034, 0.0052)	(0.0013, 0.0024, 0.0039)	(0.0011, 0.0022, 0.0035)	(0.0021, 0.0034, 0.0052)	(0.0029, 0.0039, 0.0053)	(0.005, 0.0066, 0.0084)	(0.0004, 0.0015, 0.0033)	(0.002, 0.0038, 0.0062)	(0.0015, 0.0028, 0.0045)	(0.0019, 0.0034, 0.0049)	(0.0024, 0.0036, 0.005)	(0.0015, 0.0021, 0.0029)	(0.0004, 0.0012, 0.0025)	(0.0015, 0.003, 0.0049)
ENSG00000005448	(0.0694, 0.1608, 0.2925)	(0.0258, 0.091, 0.1878)	VG Unavailable	VG Unavailable	VG Unavailable	VG Unavailable	VG Unavailable	(0.0353, 0.0982, 0.2021)	(0.0193, 0.0963, 0.2443)	VG Unavailable	(0.0129, 0.057, 0.1293)	(0.0006, 0.0225, 0.0826)	(0.0216, 0.0816, 0.1862)	(0.0039, 0.037, 0.1066)	VG Unavailable	VG Unavailable	VG Unavailable	(0.0103, 0.0536, 0.1446)	VG Unavailable	VG Unavailable	VG Unavailable	VG Unavailable	(0.0117, 0.0607, 0.1577)	(0.0, 0.0097, 0.0619)	VG Unavailable	(0.0, 0.0166, 0.0664)	(0.0006, 0.0135, 0.0443)	VG Unavailable	VG Unavailable	VG Unavailable	(0.0003, 0.0111, 0.0351)	VG Unavailable	(0.0018, 0.0219, 0.066)	VG Unavailable	(0.0078, 0.0225, 0.0481)	VG Unavailable	VG Unavailable	VG Unavailable	(0.0133, 0.0481, 0.0941)	(0.0339, 0.0885, 0.1707)	(0.0368, 0.0878, 0.1625)	VG Unavailable	VG Unavailable	(0.0, 0.0, 0.026)	VG Unavailable	(0.0054, 0.0288, 0.0731)	(0.0107, 0.043, 0.0932)	VG Unavailable	VG Unavailable
ENSG00000005469	(0.0125, 0.0236, 0.0368)	(0.0041, 0.0146, 0.0309)	(0.0013, 0.0094, 0.0265)	(0.007, 0.015, 0.0266)	(0.0032, 0.0129, 0.0338)	(0.0072, 0.0151, 0.0266)	VG Unavailable	(0.0025, 0.0079, 0.0165)	(0.0075, 0.0311, 0.0674)	(0.0, 0.0, 0.0317)	(0.0, 0.0015, 0.0329)	(0.0, 0.0029, 0.0159)	(0.0009, 0.0101, 0.0288)	(0.0018, 0.0117, 0.0302)	(0.0098, 0.0301, 0.0668)	(0.0211, 0.0576, 0.1167)	(0.005, 0.0201, 0.0463)	(0.0002, 0.0071, 0.0238)	(0.0002, 0.0123, 0.041)	(0.0056, 0.0486, 0.1371)	(0.0, 0.0119, 0.0667)	(0.0051, 0.0133, 0.0254)	(0.0185, 0.0283, 0.0409)	(0.0065, 0.0151, 0.0272)	(0.0126, 0.0195, 0.0279)	(0.0037, 0.0103, 0.0208)	(0.0041, 0.0106, 0.0205)	(0.0, 0.0073, 0.0287)	(0.0042, 0.0174, 0.0398)	(0.0042, 0.0339, 0.0895)	(0.0, 0.0046, 0.0193)	(0.0079, 0.0152, 0.0229)	(0.0129, 0.0223, 0.0356)	(0.0046, 0.0134, 0.0262)	(0.0036, 0.0078, 0.0141)	(0.0041, 0.0145, 0.0325)	(0.0146, 0.0325, 0.0579)	(0.0075, 0.0183, 0.0343)	(0.0032, 0.0129, 0.0289)	(0.0106, 0.0164, 0.0235)	(0.0127, 0.0186, 0.0254)	(0.0, 0.0007, 0.0225)	(0.0244, 0.0411, 0.0615)	(0.0072, 0.0173, 0.0329)	(0.0017, 0.012, 0.0325)	(0.0004, 0.0081, 0.0269)	(0.003, 0.0057, 0.0094)	(0.0, 0.0056, 0.0233)	(0.0024, 0.0087, 0.018)
ENSG00000005471	(0.0259, 0.0517, 0.0839)	VG Unavailable	(0.0083, 0.0158, 0.0251)	(0.0456, 0.0678, 0.0968)	VG Unavailable	(0.1373, 0.2077, 0.2977)	VG Unavailable	(0.0371, 0.0729, 0.1232)	VG Unavailable	VG Unavailable	VG Unavailable	VG Unavailable	VG Unavailable	VG Unavailable	VG Unavailable	VG Unavailable	VG Unavailable	VG Unavailable	VG Unavailable	VG Unavailable	VG Unavailable	(0.0292, 0.0644, 0.1108)	VG Unavailable	VG Unavailable	VG Unavailable	(0.0456, 0.087, 0.1419)	VG Unavailable	(0.0022, 0.0097, 0.0223)	(0.0089, 0.0196, 0.0361)	VG Unavailable	(0.01, 0.0229, 0.0419)	(0.0067, 0.0098, 0.0135)	VG Unavailable	(0.0245, 0.0386, 0.0558)	(0.0595, 0.085, 0.1138)	VG Unavailable	VG Unavailable	VG Unavailable	VG Unavailable	(0.012, 0.0335, 0.0639)	(0.0202, 0.0385, 0.0632)	VG Unavailable	(0.0, 0.0033, 0.0189)	(0.0132, 0.023, 0.0355)	VG Unavailable	(0.296, 0.3978, 0.518)	(0.0136, 0.0333, 0.0614)	VG Unavailable	VG Unavailable
ENSG00000005483	(0.0046, 0.0072, 0.0104)	(0.003, 0.0057, 0.0091)	(0.0019, 0.0072, 0.0152)	(0.0069, 0.0108, 0.0155)	(0.0017, 0.0051, 0.0106)	(0.0015, 0.0033, 0.0057)	(0.0, 0.007, 0.0277)	(0.0045, 0.0076, 0.0118)	(0.0017, 0.0073, 0.0166)	(0.002, 0.008, 0.0183)	(0.0052, 0.0114, 0.0202)	(0.0004, 0.002, 0.0054)	(0.0014, 0.0037, 0.0067)	(0.0, 0.0, 0.004)	(0.0027, 0.0075, 0.0146)	(0.0078, 0.0169, 0.0292)	(0.0026, 0.0078, 0.0159)	(0.007, 0.0151, 0.0258)	(0.0, 0.0, 0.0309)	(0.0013, 0.0085, 0.0203)	(0.0015, 0.0054, 0.0119)	(0.0016, 0.0043, 0.0085)	(0.0007, 0.0026, 0.0058)	(0.0036, 0.0067, 0.0105)	(0.0069, 0.011, 0.0164)	(0.0039, 0.0065, 0.01)	(0.001, 0.0035, 0.0072)	(0.0033, 0.0074, 0.0131)	(0.0, 0.0028, 0.0117)	(0.008, 0.0237, 0.0468)	(0.0, 0.0003, 0.0073)	(0.0018, 0.0098, 0.0248)	(0.0064, 0.0094, 0.013)	(0.005, 0.0093, 0.0154)	(0.0013, 0.0028, 0.005)	(0.0006, 0.0035, 0.0089)	(0.0085, 0.0153, 0.0256)	(0.0014, 0.0048, 0.0097)	(0.0009, 0.004, 0.0101)	(0.0036, 0.0059, 0.0089)	(0.0068, 0.0098, 0.0131)	(0.0018, 0.0067, 0.0151)	(0.0072, 0.0128, 0.0206)	(0.0006, 0.0036, 0.0092)	(0.0008, 0.004, 0.0093)	(0.0049, 0.0087, 0.0134)	(0.0041, 0.0065, 0.0095)	(0.0004, 0.0032, 0.0095)	(0.0003, 0.0026, 0.0082)
ENSG00000005486	(0.0059, 0.0081, 0.0103)	(0.0053, 0.0077, 0.0104)	(0.004, 0.0057, 0.0077)	(0.0067, 0.0093, 0.0129)	(0.0037, 0.0066, 0.0105)	(0.0064, 0.0093, 0.0127)	(0.001, 0.0075, 0.0199)	(0.0054, 0.008, 0.0111)	(0.005, 0.0073, 0.0101)	(0.0039, 0.0061, 0.009)	(0.0035, 0.0053, 0.0072)	(0.0042, 0.0065, 0.0095)	(0.0053, 0.0082, 0.0119)	(0.0048, 0.0069, 0.0092)	(0.0051, 0.0074, 0.0102)	(0.0044, 0.0064, 0.0087)	(0.009, 0.0126, 0.0166)	(0.0045, 0.0064, 0.0087)	(0.0033, 0.005, 0.007)	(0.0073, 0.0124, 0.0185)	(0.0047, 0.0081, 0.0126)	(0.0044, 0.0071, 0.0104)	(0.0042, 0.0065, 0.0093)	(0.007, 0.0103, 0.0141)	(0.0077, 0.0104, 0.0137)	(0.0046, 0.0072, 0.0097)	(0.0046, 0.0076, 0.0113)	(0.0055, 0.0085, 0.0121)	(0.0066, 0.0102, 0.0146)	(0.0014, 0.0045, 0.0091)	(0.0052, 0.0133, 0.0253)	(0.0024, 0.0042, 0.0066)	(0.005, 0.0066, 0.0086)	(0.0101, 0.0142, 0.019)	(0.0066, 0.0086, 0.0109)	(0.0172, 0.0269, 0.0382)	(0.0031, 0.0056, 0.0091)	(0.0037, 0.0058, 0.0084)	(0.0038, 0.0053, 0.0069)	(0.0058, 0.0082, 0.0109)	(0.0066, 0.0088, 0.0112)	(0.0052, 0.0098, 0.016)	(0.0025, 0.0052, 0.0086)	(0.0049, 0.008, 0.0117)	(0.0043, 0.0067, 0.0096)	(0.0039, 0.0055, 0.0074)	(0.0036, 0.0048, 0.0061)	(0.0075, 0.0128, 0.0201)	(0.0068, 0.012, 0.0188)
ENSG00000005513	(0.0215, 0.0343, 0.0492)	(0.0377, 0.0535, 0.0724)	(0.0143, 0.0342, 0.0675)	(0.0409, 0.051, 0.063)	(0.013, 0.0259, 0.0433)	(0.0867, 0.1097, 0.1366)	(0.0, 0.0029, 0.0472)	(0.0171, 0.0271, 0.0393)	(0.0024, 0.004, 0.0063)	(0.0017, 0.0028, 0.0041)	(0.0013, 0.0021, 0.003)	(0.0023, 0.0042, 0.0065)	(0.0001, 0.0013, 0.0039)	(0.0016, 0.0026, 0.0038)	(0.0011, 0.0021, 0.0034)	(0.0022, 0.0033, 0.0045)	(0.0016, 0.0026, 0.0039)	(0.0011, 0.0018, 0.0027)	(0.0013, 0.0022, 0.0032)	(0.0013, 0.0023, 0.0035)	(0.0026, 0.004, 0.0055)	(0.0057, 0.0103, 0.0164)	(0.0045, 0.0107, 0.0195)	(0.004, 0.0082, 0.0145)	(0.0131, 0.0265, 0.0459)	(0.008, 0.0133, 0.0197)	VG Unavailable	(0.0059, 0.0098, 0.0143)	(0.0101, 0.0192, 0.0316)	(0.0085, 0.0418, 0.0975)	VG Unavailable	VG Unavailable	(0.0364, 0.0597, 0.0881)	(0.0091, 0.0178, 0.0296)	(0.0098, 0.0113, 0.0131)	VG Unavailable	(0.0136, 0.0256, 0.0439)	(0.0085, 0.0191, 0.0342)	(0.0048, 0.0138, 0.0258)	(0.0073, 0.0105, 0.0144)	(0.0068, 0.0094, 0.0123)	(0.0094, 0.0176, 0.0278)	(0.0111, 0.0217, 0.0351)	(0.0156, 0.0288, 0.0457)	(0.006, 0.0168, 0.0321)	(0.0028, 0.006, 0.0098)	(0.0211, 0.0328, 0.0463)	(0.0, 0.0084, 0.0324)	(0.0014, 0.0094, 0.0244)
ENSG00000005700	(0.0043, 0.0066, 0.0092)	(0.0059, 0.0091, 0.0127)	(0.0021, 0.0044, 0.0076)	(0.004, 0.0069, 0.0102)	(0.0016, 0.0041, 0.0077)	(0.0035, 0.0059, 0.0087)	(0.0, 0.0039, 0.0167)	(0.004, 0.0069, 0.0102)	(0.002, 0.0078, 0.0172)	(0.0015, 0.0074, 0.0168)	(0.0023, 0.0063, 0.0125)	(0.0013, 0.0034, 0.0066)	(0.0001, 0.0015, 0.0039)	(0.0013, 0.005, 0.0109)	(0.0, 0.0007, 0.0067)	(0.0045, 0.0106, 0.021)	(0.0019, 0.0064, 0.0135)	(0.0, 0.0021, 0.0088)	(0.0001, 0.0036, 0.0124)	(0.0023, 0.0087, 0.0197)	(0.0005, 0.003, 0.0082)	(0.0024, 0.0054, 0.0099)	(0.0048, 0.0081, 0.0119)	(0.0058, 0.0107, 0.0171)	(0.0047, 0.0075, 0.0109)	(0.0034, 0.006, 0.0089)	(0.0023, 0.0044, 0.007)	(0.002, 0.0044, 0.0076)	(0.0023, 0.0052, 0.0092)	(0.0011, 0.009, 0.0231)	(0.0015, 0.0034, 0.0059)	(0.0076, 0.0128, 0.0194)	(0.0043, 0.0065, 0.0091)	(0.0032, 0.0051, 0.0075)	(0.0035, 0.0054, 0.0075)	(0.0, 0.0008, 0.0032)	(0.0105, 0.0158, 0.0229)	(0.0089, 0.0154, 0.0239)	(0.0027, 0.0055, 0.0092)	(0.0029, 0.0054, 0.0085)	(0.0077, 0.0106, 0.0144)	(0.0054, 0.0108, 0.0188)	(0.0027, 0.0069, 0.0129)	(0.0032, 0.0075, 0.0135)	(0.0064, 0.0104, 0.0158)	(0.0019, 0.0049, 0.0096)	(0.0034, 0.0055, 0.008)	(0.0013, 0.0042, 0.0089)	(0.0014, 0.0046, 0.009)
ENSG00000005801	(0.02, 0.0263, 0.0331)	(0.0256, 0.0335, 0.0428)	(0.0127, 0.02, 0.0298)	(0.0243, 0.0367, 0.051)	(0.0185, 0.0304, 0.0471)	(0.0229, 0.0333, 0.0464)	(0.0036, 0.0262, 0.0682)	(0.0124, 0.0178, 0.0239)	(0.0187, 0.0343, 0.0546)	(0.006, 0.0172, 0.0353)	(0.0216, 0.0354, 0.0524)	(0.0093, 0.0146, 0.0211)	(0.0131, 0.0214, 0.0309)	(0.0169, 0.0265, 0.0377)	(0.0112, 0.0203, 0.0327)	(0.0219, 0.0371, 0.0569)	(0.013, 0.0225, 0.034)	(0.0151, 0.0254, 0.039)	(0.0108, 0.0199, 0.0342)	(0.0188, 0.0391, 0.0649)	(0.0117, 0.0255, 0.0447)	(0.0092, 0.0163, 0.0254)	(0.011, 0.0154, 0.0206)	(0.0108, 0.0178, 0.0265)	(0.0148, 0.02, 0.0259)	(0.0094, 0.0143, 0.0205)	(0.027, 0.0331, 0.0403)	(0.0123, 0.0199, 0.0299)	(0.0155, 0.0243, 0.0354)	(0.0097, 0.0249, 0.0468)	(0.0089, 0.0135, 0.0192)	(0.0198, 0.0331, 0.0496)	(0.0229, 0.0296, 0.0373)	(0.0338, 0.0423, 0.0507)	(0.0295, 0.0375, 0.046)	(0.0098, 0.0186, 0.0316)	(0.0147, 0.0215, 0.0296)	(0.0086, 0.0145, 0.0217)	(0.0113, 0.0185, 0.028)	(0.0185, 0.0246, 0.0326)	(0.0204, 0.0273, 0.0349)	(0.0091, 0.0158, 0.0242)	(0.0085, 0.0136, 0.0199)	(0.0129, 0.0193, 0.0269)	(0.0116, 0.0171, 0.0234)	(0.0136, 0.0219, 0.0325)	(0.0166, 0.0215, 0.0264)	(0.0103, 0.0208, 0.0355)	(0.0158, 0.028, 0.043)
ENSG00000005810	(0.0057, 0.0076, 0.0098)	(0.0091, 0.0125, 0.0164)	(0.0082, 0.0164, 0.0286)	(0.0126, 0.0177, 0.0242)	(0.0082, 0.0139, 0.0208)	(0.0071, 0.0096, 0.0126)	(0.0, 0.0095, 0.0465)	(0.0057, 0.0088, 0.0122)	(0.0134, 0.0255, 0.0402)	(0.0101, 0.0257, 0.0483)	(0.0136, 0.0242, 0.0363)	(0.0062, 0.0103, 0.0158)	(0.0056, 0.0098, 0.0154)	(0.005, 0.0094, 0.0153)	(0.0083, 0.015, 0.023)	(0.0039, 0.0119, 0.0238)	(0.0067, 0.0149, 0.0251)	(0.0083, 0.0164, 0.0271)	(0.0152, 0.0307, 0.0524)	(0.0066, 0.0182, 0.0338)	(0.004, 0.0124, 0.0255)	(0.0068, 0.0114, 0.0176)	(0.0159, 0.0241, 0.034)	(0.0092, 0.0146, 0.0214)	(0.0086, 0.0124, 0.0166)	(0.003, 0.006, 0.0102)	(0.0011, 0.0026, 0.0051)	(0.0103, 0.016, 0.0232)	(0.0041, 0.0109, 0.0205)	(0.0149, 0.0391, 0.0777)	(0.0022, 0.0044, 0.0074)	(0.0031, 0.0145, 0.0338)	(0.007, 0.0105, 0.0146)	(0.0119, 0.0172, 0.0234)	(0.0059, 0.0084, 0.0113)	(0.0021, 0.0057, 0.0106)	(0.0122, 0.0219, 0.035)	(0.0092, 0.0164, 0.026)	(0.0059, 0.011, 0.0178)	(0.0051, 0.007, 0.0091)	(0.0076, 0.0098, 0.0123)	(0.0007, 0.0038, 0.0094)	(0.008, 0.0145, 0.023)	(0.0049, 0.0095, 0.0161)	(0.0069, 0.0134, 0.0218)	(0.0047, 0.0079, 0.0119)	(0.0058, 0.0087, 0.0123)	(0.001, 0.0051, 0.012)	(0.0034, 0.0071, 0.0123)
ENSG00000005812	(0.0141, 0.0192, 0.0259)	(0.0111, 0.017, 0.0248)	(0.004, 0.0102, 0.019)	(0.0104, 0.0155, 0.0219)	(0.0093, 0.0155, 0.0237)	(0.0233, 0.03, 0.0377)	VG Unavailable	(0.0059, 0.0099, 0.0152)	(0.0019, 0.0091, 0.0204)	(0.0, 0.0017, 0.0098)	(0.0015, 0.0075, 0.0175)	(0.0009, 0.0031, 0.0067)	(0.0006, 0.0035, 0.0087)	(0.0032, 0.0109, 0.0221)	(0.0012, 0.0062, 0.0147)	(0.0019, 0.0076, 0.0165)	(0.0004, 0.0043, 0.0128)	(0.003, 0.0105, 0.0226)	(0.0039, 0.0141, 0.031)	(0.0056, 0.0201, 0.0438)	(0.0013, 0.0057, 0.0133)	(0.0024, 0.0057, 0.0105)	(0.0048, 0.0082, 0.0128)	(0.0087, 0.0156, 0.0243)	(0.0026, 0.0052, 0.0083)	(0.0031, 0.0058, 0.0091)	(0.0071, 0.0116, 0.0171)	(0.0149, 0.0262, 0.0416)	(0.0043, 0.01, 0.0177)	(0.0019, 0.0082, 0.019)	(0.0, 0.0007, 0.0082)	(0.0059, 0.0134, 0.0248)	(0.0049, 0.0085, 0.0137)	(0.0009, 0.0024, 0.0052)	(0.0145, 0.0203, 0.0271)	(0.003, 0.0086, 0.0167)	(0.0027, 0.0075, 0.015)	(0.0055, 0.0111, 0.0197)	(0.0004, 0.0034, 0.0093)	(0.0048, 0.0097, 0.0155)	(0.0099, 0.0158, 0.0228)	(0.0017, 0.0059, 0.0126)	(0.0019, 0.0057, 0.0117)	(0.0018, 0.005, 0.0099)	(0.0032, 0.0072, 0.0123)	(0.0026, 0.0056, 0.0099)	(0.0094, 0.0131, 0.0179)	(0.0003, 0.0026, 0.007)	(0.0002, 0.0049, 0.0139)
ENSG00000005844	(0.0215, 0.0361, 0.054)	(0.0083, 0.0181, 0.032)	(0.0568, 0.0826, 0.1108)	(0.0238, 0.0556, 0.1023)	(0.0291, 0.0572, 0.1016)	(0.0125, 0.0502, 0.1112)	VG Unavailable	(0.0545, 0.0834, 0.1143)	VG Unavailable	VG Unavailable	VG Unavailable	(0.0373, 0.055, 0.0797)	(0.0417, 0.066, 0.0938)	VG Unavailable	VG Unavailable	VG Unavailable	VG Unavailable	VG Unavailable	VG Unavailable	VG Unavailable	(0.0061, 0.033, 0.082)	VG Unavailable	(0.0035, 0.0101, 0.0205)	VG Unavailable	(0.0001, 0.0098, 0.0341)	VG Unavailable	VG Unavailable	VG Unavailable	VG Unavailable	(0.0123, 0.0555, 0.1373)	(0.005, 0.0082, 0.0121)	(0.002, 0.0117, 0.0278)	(0.0065, 0.0094, 0.0129)	VG Unavailable	(0.0158, 0.0375, 0.0693)	VG Unavailable	VG Unavailable	(0.0056, 0.0218, 0.0494)	(0.0127, 0.0296, 0.0541)	VG Unavailable	VG Unavailable	(0.0159, 0.045, 0.087)	(0.0054, 0.0099, 0.0163)	(0.0073, 0.0105, 0.0143)	(0.0035, 0.019, 0.0471)	(0.0217, 0.0416, 0.0697)	(0.0181, 0.0322, 0.0509)	VG Unavailable	(0.0, 0.0029, 0.0555)
ENSG00000005882	(0.0128, 0.0165, 0.0205)	(0.0157, 0.0205, 0.0259)	(0.0071, 0.0104, 0.0145)	(0.0107, 0.0147, 0.019)	(0.0103, 0.0156, 0.022)	(0.0094, 0.0121, 0.0151)	(0.0034, 0.021, 0.0576)	(0.0161, 0.0214, 0.0277)	(0.0017, 0.005, 0.0097)	(0.0004, 0.0035, 0.009)	(0.0009, 0.0029, 0.0062)	(0.0035, 0.0052, 0.0072)	(0.0032, 0.005, 0.0071)	(0.0012, 0.0031, 0.0057)	(0.0007, 0.0024, 0.0052)	(0.0022, 0.0062, 0.0124)	(0.0062, 0.0117, 0.0197)	(0.0013, 0.0031, 0.0056)	(0.0005, 0.0028, 0.0063)	(0.0056, 0.0131, 0.023)	(0.0035, 0.0099, 0.0183)	(0.009, 0.0127, 0.0173)	(0.0103, 0.0145, 0.0187)	(0.0083, 0.0116, 0.0158)	(0.0119, 0.0173, 0.0238)	(0.0092, 0.0127, 0.0165)	(0.0193, 0.0265, 0.0344)	(0.0054, 0.0074, 0.0096)	(0.0043, 0.0062, 0.0084)	(0.0044, 0.0115, 0.0221)	(0.0233, 0.056, 0.1021)	(0.0083, 0.0152, 0.024)	(0.0124, 0.0182, 0.0248)	(0.0068, 0.0084, 0.0101)	(0.0075, 0.0103, 0.0138)	(0.0027, 0.0056, 0.0104)	(0.0236, 0.0317, 0.0421)	(0.0094, 0.0156, 0.0246)	(0.0175, 0.0269, 0.0384)	(0.0056, 0.009, 0.0132)	(0.0069, 0.01, 0.0137)	(0.007, 0.0141, 0.0235)	(0.0139, 0.0222, 0.0311)	(0.0156, 0.0247, 0.0366)	(0.0062, 0.0099, 0.0142)	(0.0092, 0.0154, 0.0227)	(0.0169, 0.0216, 0.0265)	(0.0062, 0.0114, 0.0188)	(0.0034, 0.0083, 0.0149)
ENSG00000005884	(0.0024, 0.0035, 0.0046)	(0.0013, 0.0022, 0.0034)	(0.0094, 0.0129, 0.0168)	(0.0017, 0.0023, 0.003)	(0.0022, 0.0033, 0.0047)	(0.0022, 0.0028, 0.0035)	(0.0003, 0.0028, 0.0077)	(0.0046, 0.0065, 0.0086)	(0.0012, 0.0048, 0.0101)	(0.0015, 0.0066, 0.0155)	(0.0033, 0.0072, 0.0139)	(0.0047, 0.0069, 0.0095)	(0.0052, 0.0076, 0.0106)	(0.003, 0.0058, 0.0092)	(0.0055, 0.01, 0.016)	(0.0039, 0.0093, 0.0175)	(0.0, 0.0008, 0.0036)	(0.0018, 0.0048, 0.0087)	(0.007, 0.0133, 0.0221)	(0.0, 0.0016, 0.0119)	(0.0005, 0.0065, 0.0215)	(0.0029, 0.0043, 0.0059)	(0.0035, 0.0048, 0.0062)	(0.0016, 0.0025, 0.0037)	(0.0048, 0.0062, 0.0077)	(0.0035, 0.0047, 0.0061)	(0.0039, 0.0054, 0.0069)	(0.0029, 0.0046, 0.0069)	(0.0022, 0.0042, 0.0068)	(0.0014, 0.003, 0.0052)	(0.0577, 0.1054, 0.1779)	(0.0066, 0.0177, 0.0362)	(0.0019, 0.0025, 0.0031)	(0.0045, 0.0068, 0.0096)	(0.0018, 0.0026, 0.0035)	(0.0051, 0.0083, 0.0127)	(0.0035, 0.0055, 0.0082)	(0.0039, 0.0056, 0.0076)	(0.0025, 0.0037, 0.0051)	(0.0038, 0.0049, 0.0061)	(0.004, 0.005, 0.006)	(0.0024, 0.0044, 0.0072)	(0.0031, 0.0051, 0.0079)	(0.0017, 0.0033, 0.0054)	(0.0039, 0.0056, 0.0075)	(0.0004, 0.0029, 0.0077)	(0.0056, 0.0067, 0.0077)	(0.0004, 0.0013, 0.0027)	(0.0013, 0.0028, 0.0048)
ENSG00000005961	VG Unavailable	(0.0075, 0.0204, 0.0381)	VG Unavailable	VG Unavailable	VG Unavailable	VG Unavailable	VG Unavailable	VG Unavailable	(0.0018, 0.0135, 0.0355)	(0.0019, 0.0228, 0.069)	(0.0, 0.0104, 0.0511)	(0.0011, 0.0043, 0.0098)	(0.0, 0.0015, 0.0097)	(0.0049, 0.0131, 0.0256)	(0.0001, 0.0056, 0.0213)	VG Unavailable	(0.002, 0.0104, 0.0274)	(0.0048, 0.023, 0.0533)	VG Unavailable	VG Unavailable	VG Unavailable	VG Unavailable	VG Unavailable	(0.0003, 0.0124, 0.0425)	VG Unavailable	(0.0139, 0.0333, 0.0602)	VG Unavailable	(0.0105, 0.0231, 0.0411)	VG Unavailable	VG Unavailable	VG Unavailable	VG Unavailable	(0.0205, 0.029, 0.0374)	VG Unavailable	(0.0013, 0.0101, 0.0265)	(0.0012, 0.0094, 0.0242)	VG Unavailable	(0.0103, 0.0299, 0.0593)	(0.0106, 0.0199, 0.0324)	VG Unavailable	VG Unavailable	VG Unavailable	VG Unavailable	(0.0072, 0.013, 0.0201)	VG Unavailable	(0.0041, 0.0076, 0.0125)	(0.0267, 0.0349, 0.0434)	(0.005, 0.0184, 0.0397)	(0.0051, 0.0233, 0.0517)
ENSG00000005981	VG Unavailable	VG Unavailable	(0.0097, 0.0134, 0.0183)	VG Unavailable	VG Unavailable	VG Unavailable	VG Unavailable	VG Unavailable	VG Unavailable	VG Unavailable	VG Unavailable	VG Unavailable	VG Unavailable	VG Unavailable	VG Unavailable	VG Unavailable	VG Unavailable	VG Unavailable	VG Unavailable	VG Unavailable	(0.0235, 0.0576, 0.102)	VG Unavailable	VG Unavailable	VG Unavailable	VG Unavailable	VG Unavailable	VG Unavailable	VG Unavailable	VG Unavailable	VG Unavailable	VG Unavailable	VG Unavailable	VG Unavailable	(0.0049, 0.0085, 0.0132)	VG Unavailable	VG Unavailable	VG Unavailable	VG Unavailable	(0.0214, 0.0314, 0.0434)	VG Unavailable	VG Unavailable	VG Unavailable	VG Unavailable	VG Unavailable	VG Unavailable	VG Unavailable	VG Unavailable	VG Unavailable	VG Unavailable
ENSG00000006007	(0.0024, 0.0038, 0.0057)	(0.0005, 0.0018, 0.0039)	(0.0009, 0.0024, 0.005)	(0.0007, 0.0022, 0.0044)	(0.0011, 0.0035, 0.007)	(0.0023, 0.004, 0.0062)	(0.0, 0.0038, 0.0155)	(0.0028, 0.005, 0.0078)	(0.0002, 0.0017, 0.0045)	(0.002, 0.0051, 0.0094)	(0.0007, 0.0021, 0.0041)	(0.0014, 0.0039, 0.0077)	(0.0028, 0.0059, 0.0104)	(0.0002, 0.0011, 0.003)	(0.001, 0.0026, 0.005)	(0.0017, 0.004, 0.0071)	(0.0004, 0.0023, 0.0058)	(0.0029, 0.0053, 0.0084)	(0.0012, 0.0029, 0.0057)	(0.0018, 0.005, 0.0097)	(0.0028, 0.006, 0.0106)	(0.0018, 0.003, 0.0047)	(0.0012, 0.0023, 0.0035)	(0.0012, 0.0027, 0.0045)	(0.0018, 0.0035, 0.0057)	(0.002, 0.0031, 0.0045)	(0.0004, 0.0014, 0.0029)	(0.0015, 0.0029, 0.005)	(0.0007, 0.0017, 0.0033)	(0.0, 0.0, 0.0145)	(0.0004, 0.0028, 0.0078)	(0.0037, 0.0085, 0.016)	(0.0016, 0.0027, 0.0042)	(0.0016, 0.0025, 0.0037)	(0.0012, 0.0024, 0.0041)	(0.0001, 0.0029, 0.0094)	(0.0008, 0.0032, 0.0067)	(0.0023, 0.0042, 0.0069)	(0.0016, 0.0036, 0.0067)	(0.0052, 0.0075, 0.01)	(0.0037, 0.0052, 0.0071)	(0.002, 0.0046, 0.0083)	(0.0, 0.0007, 0.0036)	(0.0016, 0.0049, 0.0099)	(0.0009, 0.002, 0.0037)	(0.0011, 0.0029, 0.0058)	(0.0014, 0.0029, 0.0049)	(0.0, 0.0016, 0.0071)	(0.0011, 0.004, 0.0087)
ENSG00000006015	(0.0016, 0.0024, 0.0035)	(0.0031, 0.0045, 0.006)	(0.0, 0.0008, 0.0029)	(0.0021, 0.0037, 0.0054)	(0.0021, 0.0041, 0.0065)	(0.0031, 0.0043, 0.0057)	(0.0, 0.0007, 0.0254)	(0.0021, 0.0032, 0.0046)	(0.0, 0.0006, 0.0026)	(0.0015, 0.0034, 0.0063)	(0.0014, 0.0029, 0.0047)	(0.0014, 0.0023, 0.0034)	(0.0013, 0.0022, 0.0034)	(0.0014, 0.0026, 0.0043)	(0.0012, 0.0023, 0.0041)	(0.002, 0.0038, 0.006)	(0.0014, 0.0029, 0.005)	(0.0019, 0.0034, 0.0057)	(0.0011, 0.0026, 0.0048)	(0.0, 0.0008, 0.0032)	(0.0003, 0.0016, 0.0037)	(0.001, 0.0022, 0.0039)	(0.0008, 0.0017, 0.0028)	(0.0019, 0.0032, 0.0048)	(0.002, 0.0033, 0.0051)	(0.001, 0.0021, 0.0036)	(0.0007, 0.0018, 0.0035)	(0.0022, 0.0036, 0.0055)	(0.0021, 0.0037, 0.0058)	(0.0, 0.0009, 0.0037)	(0.0017, 0.0037, 0.007)	(0.0012, 0.0029, 0.0055)	(0.0017, 0.0027, 0.0039)	(0.0027, 0.0036, 0.0048)	(0.0019, 0.0028, 0.0039)	(0.0021, 0.004, 0.0064)	(0.0008, 0.0021, 0.0041)	(0.0031, 0.0051, 0.0073)	(0.0015, 0.0029, 0.0046)	(0.0019, 0.0029, 0.0043)	(0.0025, 0.0037, 0.0052)	(0.0001, 0.0013, 0.0035)	(0.0015, 0.0029, 0.0045)	(0.0025, 0.0039, 0.0054)	(0.0011, 0.0026, 0.0049)	(0.0, 0.0009, 0.0042)	(0.0014, 0.0023, 0.0034)	(0.0029, 0.0056, 0.0094)	(0.0018, 0.0039, 0.0068)
ENSG00000006016	(0.009, 0.0106, 0.0123)	(0.0094, 0.0114, 0.0135)	(0.0084, 0.0109, 0.0138)	(0.008, 0.0097, 0.0116)	(0.0079, 0.0103, 0.0132)	(0.0092, 0.0108, 0.0123)	(0.0042, 0.0118, 0.0227)	(0.0082, 0.0101, 0.0122)	(0.003, 0.0044, 0.0062)	(0.004, 0.0059, 0.0081)	(0.0033, 0.0047, 0.0063)	(0.0014, 0.0021, 0.0029)	(0.0017, 0.0025, 0.0034)	(0.0023, 0.0031, 0.0042)	(0.0024, 0.0034, 0.0046)	(0.0034, 0.005, 0.0067)	(0.0027, 0.0038, 0.0053)	(0.0044, 0.0061, 0.0082)	(0.0035, 0.005, 0.0069)	(0.0041, 0.0063, 0.009)	(0.0063, 0.0091, 0.0126)	(0.0078, 0.0097, 0.0117)	(0.0075, 0.0092, 0.0109)	(0.0068, 0.0084, 0.0103)	(0.0079, 0.0093, 0.011)	(0.008, 0.0097, 0.0116)	(0.0106, 0.0126, 0.0149)	(0.0103, 0.0128, 0.0154)	(0.0088, 0.0108, 0.013)	(0.0057, 0.009, 0.0138)	(0.0075, 0.0104, 0.0138)	(0.0045, 0.0062, 0.0082)	(0.0087, 0.0104, 0.0121)	(0.0094, 0.0108, 0.0124)	(0.0089, 0.0104, 0.0122)	(0.0081, 0.011, 0.0143)	(0.0099, 0.0122, 0.0148)	(0.0067, 0.0089, 0.0115)	(0.008, 0.0102, 0.0128)	(0.0089, 0.0105, 0.0124)	(0.0088, 0.0104, 0.012)	(0.0093, 0.0126, 0.0163)	(0.0075, 0.0099, 0.0125)	(0.0082, 0.0104, 0.0132)	(0.0082, 0.0103, 0.0126)	(0.0081, 0.0102, 0.0124)	(0.0087, 0.0102, 0.0119)	(0.0061, 0.0086, 0.0118)	(0.0074, 0.0102, 0.0134)
ENSG00000006025	(0.0021, 0.0036, 0.0055)	(0.0032, 0.0052, 0.0079)	(0.0011, 0.0042, 0.0091)	(0.0013, 0.0025, 0.0044)	(0.0006, 0.002, 0.0042)	(0.0032, 0.0053, 0.0079)	(0.0004, 0.0055, 0.017)	(0.0035, 0.0058, 0.0086)	(0.0012, 0.0032, 0.0061)	(0.0026, 0.0061, 0.0107)	(0.0018, 0.0043, 0.0079)	(0.0004, 0.0013, 0.0025)	(0.0012, 0.0026, 0.0045)	(0.0, 0.0007, 0.0022)	(0.0009, 0.0027, 0.0053)	(0.0012, 0.0036, 0.0069)	(0.0, 0.0005, 0.0041)	(0.002, 0.0041, 0.0071)	(0.0, 0.0002, 0.0074)	(0.0034, 0.0078, 0.0146)	(0.0006, 0.0027, 0.0064)	(0.0003, 0.0017, 0.0039)	(0.0008, 0.0014, 0.002)	(0.0014, 0.0033, 0.0062)	(0.0007, 0.0026, 0.0056)	(0.0027, 0.005, 0.0076)	(0.0008, 0.0031, 0.0066)	(0.0011, 0.0028, 0.0057)	(0.0021, 0.0048, 0.0084)	(0.0, 0.0012, 0.0058)	(0.0006, 0.0021, 0.0047)	(0.0013, 0.009, 0.0234)	(0.0037, 0.0051, 0.0068)	(0.013, 0.0167, 0.0208)	(0.0014, 0.0023, 0.0035)	(0.0001, 0.0012, 0.0034)	(0.001, 0.0022, 0.0038)	(0.001, 0.0019, 0.003)	(0.0038, 0.0059, 0.0083)	(0.0016, 0.0049, 0.0107)	(0.0035, 0.0081, 0.014)	(0.0009, 0.0024, 0.0049)	(0.0011, 0.002, 0.0032)	(0.0021, 0.0033, 0.0048)	(0.0009, 0.0016, 0.0024)	(0.0, 0.0018, 0.008)	(0.0103, 0.0128, 0.0153)	(0.0007, 0.0025, 0.0052)	(0.0, 0.0011, 0.0044)
ENSG00000006042	(0.0114, 0.0142, 0.0171)	(0.0066, 0.0083, 0.0104)	(0.0048, 0.0069, 0.0093)	(0.008, 0.0102, 0.0126)	(0.0102, 0.0144, 0.0186)	(0.0177, 0.0212, 0.0252)	(0.0009, 0.0082, 0.0224)	(0.0125, 0.0158, 0.0197)	(0.0149, 0.0228, 0.0335)	(0.0087, 0.0137, 0.0196)	(0.0101, 0.0146, 0.0198)	(0.0241, 0.0334, 0.0441)	(0.0349, 0.0497, 0.0675)	(0.0112, 0.0164, 0.0229)	(0.015, 0.0225, 0.0313)	(0.0096, 0.0135, 0.0185)	(0.0114, 0.0166, 0.0229)	(0.0156, 0.0224, 0.0301)	(0.0112, 0.0159, 0.0218)	(0.0138, 0.0209, 0.0293)	(0.0276, 0.0386, 0.0511)	(0.0156, 0.0206, 0.026)	(0.0062, 0.0078, 0.01)	(0.0054, 0.0072, 0.0093)	(0.0119, 0.0153, 0.0195)	(0.0067, 0.0087, 0.0107)	(0.0037, 0.0046, 0.0056)	(0.0033, 0.0046, 0.0061)	(0.0124, 0.0178, 0.0245)	(0.0057, 0.0121, 0.0207)	VG Unavailable	(0.0313, 0.0447, 0.0612)	(0.0061, 0.0075, 0.0092)	(0.0133, 0.0211, 0.0305)	(0.0039, 0.0048, 0.0057)	(0.0019, 0.0029, 0.004)	(0.0045, 0.0065, 0.0087)	(0.0071, 0.0095, 0.0124)	(0.0065, 0.0093, 0.0125)	(0.0118, 0.0149, 0.0186)	(0.0088, 0.011, 0.0135)	(0.0166, 0.0237, 0.0324)	(0.0036, 0.0055, 0.008)	(0.0284, 0.0385, 0.0507)	(0.0037, 0.0051, 0.0066)	(0.0117, 0.0156, 0.0202)	(0.016, 0.019, 0.0222)	(0.005, 0.0081, 0.0119)	(0.0109, 0.0172, 0.0244)
ENSG00000006047	(0.0081, 0.0157, 0.0259)	(0.0049, 0.0133, 0.0251)	VG Unavailable	VG Unavailable	VG Unavailable	VG Unavailable	VG Unavailable	(0.0046, 0.0118, 0.0216)	VG Unavailable	VG Unavailable	VG Unavailable	VG Unavailable	VG Unavailable	(0.0076, 0.0292, 0.0633)	(0.0142, 0.0465, 0.0977)	VG Unavailable	VG Unavailable	VG Unavailable	VG Unavailable	VG Unavailable	VG Unavailable	(0.0075, 0.0166, 0.0295)	(0.0315, 0.0424, 0.0546)	(0.0056, 0.0132, 0.0239)	(0.0818, 0.1109, 0.1459)	(0.0066, 0.012, 0.0191)	VG Unavailable	(0.004, 0.0175, 0.0405)	(0.0, 0.0055, 0.0239)	VG Unavailable	VG Unavailable	(0.0754, 0.1471, 0.2355)	VG Unavailable	(0.0037, 0.0076, 0.0135)	VG Unavailable	VG Unavailable	VG Unavailable	(0.0062, 0.0261, 0.0615)	(0.0054, 0.0218, 0.0503)	(0.0177, 0.0316, 0.0493)	(0.0196, 0.0338, 0.0513)	(0.0, 0.004, 0.0239)	(0.0478, 0.0748, 0.1074)	VG Unavailable	(0.0, 0.0057, 0.0406)	(0.0036, 0.0046, 0.006)	(0.0162, 0.0282, 0.0425)	(0.0, 0.0142, 0.0687)	VG Unavailable
ENSG00000006059	VG Unavailable	VG Unavailable	VG Unavailable	VG Unavailable	VG Unavailable	VG Unavailable	VG Unavailable	VG Unavailable	VG Unavailable	VG Unavailable	VG Unavailable	VG Unavailable	VG Unavailable	VG Unavailable	VG Unavailable	VG Unavailable	VG Unavailable	VG Unavailable	VG Unavailable	VG Unavailable	VG Unavailable	VG Unavailable	VG Unavailable	VG Unavailable	VG Unavailable	VG Unavailable	VG Unavailable	VG Unavailable	VG Unavailable	VG Unavailable	VG Unavailable	VG Unavailable	VG Unavailable	VG Unavailable	VG Unavailable	VG Unavailable	VG Unavailable	VG Unavailable	VG Unavailable	(0.0106, 0.0177, 0.0287)	(0.0129, 0.0256, 0.0432)	VG Unavailable	VG Unavailable	VG Unavailable	VG Unavailable	(0.0106, 0.0247, 0.0432)	VG Unavailable	VG Unavailable	VG Unavailable
ENSG00000006062	(0.002, 0.0036, 0.0058)	(0.0012, 0.0026, 0.0047)	(0.002, 0.0054, 0.0103)	(0.0043, 0.0082, 0.0129)	(0.0028, 0.0063, 0.0116)	(0.0018, 0.0042, 0.0082)	(0.0, 0.0028, 0.0145)	(0.0015, 0.0033, 0.0055)	(0.0024, 0.0103, 0.0211)	(0.0, 0.0, 0.0754)	(0.0003, 0.0023, 0.0056)	(0.0014, 0.0039, 0.0069)	(0.0003, 0.0025, 0.0063)	(0.0004, 0.0037, 0.0102)	(0.0, 0.0022, 0.0105)	(0.0018, 0.0079, 0.0186)	(0.0012, 0.0047, 0.0114)	(0.0006, 0.003, 0.007)	(0.0008, 0.0038, 0.0088)	(0.0006, 0.0063, 0.0173)	(0.0039, 0.0116, 0.0234)	(0.0009, 0.0017, 0.0028)	(0.0009, 0.0018, 0.0031)	(0.0007, 0.0017, 0.003)	(0.0012, 0.0023, 0.0039)	(0.0007, 0.0016, 0.003)	(0.001, 0.0033, 0.0064)	(0.0023, 0.0041, 0.0062)	(0.0006, 0.0019, 0.0038)	(0.0002, 0.0025, 0.0088)	(0.0016, 0.0034, 0.006)	(0.0013, 0.0041, 0.0084)	(0.0023, 0.0036, 0.005)	(0.0087, 0.0106, 0.0129)	(0.0005, 0.0016, 0.0034)	(0.0018, 0.0047, 0.0093)	(0.0004, 0.0019, 0.0044)	(0.0002, 0.0012, 0.0031)	(0.0007, 0.0017, 0.0033)	(0.0016, 0.0028, 0.0043)	(0.0013, 0.0025, 0.0041)	(0.0009, 0.003, 0.0062)	(0.0011, 0.0025, 0.0046)	(0.0001, 0.0009, 0.0023)	(0.0007, 0.0018, 0.0035)	(0.002, 0.0033, 0.005)	(0.0026, 0.0041, 0.0055)	(0.0001, 0.0019, 0.0061)	(0.0001, 0.002, 0.006)
ENSG00000006071	VG Unavailable	(0.1094, 0.1644, 0.2336)	(0.0011, 0.0052, 0.012)	VG Unavailable	VG Unavailable	VG Unavailable	VG Unavailable	(0.1123, 0.1468, 0.1853)	(0.0057, 0.0091, 0.0134)	(0.0206, 0.0324, 0.0481)	(0.0199, 0.0275, 0.0366)	(0.0095, 0.0119, 0.0149)	(0.0094, 0.012, 0.0152)	(0.0083, 0.0112, 0.0147)	(0.0091, 0.0133, 0.0181)	(0.0137, 0.0211, 0.03)	(0.0204, 0.0301, 0.0408)	(0.0276, 0.0359, 0.0467)	(0.0261, 0.0387, 0.0537)	(0.0228, 0.0381, 0.057)	(0.0437, 0.066, 0.0897)	(0.0365, 0.0601, 0.0876)	(0.01, 0.0237, 0.0409)	VG Unavailable	VG Unavailable	VG Unavailable	VG Unavailable	(0.1413, 0.1865, 0.2335)	(0.1514, 0.2027, 0.2571)	VG Unavailable	VG Unavailable	VG Unavailable	(0.0838, 0.102, 0.1243)	(0.2329, 0.2826, 0.3356)	(0.0437, 0.0555, 0.0695)	VG Unavailable	(0.0056, 0.0079, 0.0107)	(0.0887, 0.121, 0.158)	(0.0111, 0.0143, 0.018)	VG Unavailable	VG Unavailable	VG Unavailable	(0.0413, 0.0717, 0.1138)	VG Unavailable	(0.0188, 0.0268, 0.0362)	(0.0158, 0.0332, 0.0543)	(0.3299, 0.3867, 0.4455)	(0.0754, 0.116, 0.166)	(0.0726, 0.1204, 0.1788)
ENSG00000006116	VG Unavailable	VG Unavailable	VG Unavailable	VG Unavailable	VG Unavailable	VG Unavailable	VG Unavailable	VG Unavailable	(0.0041, 0.0092, 0.017)	(0.0068, 0.0162, 0.0299)	(0.0018, 0.0071, 0.0162)	VG Unavailable	VG Unavailable	(0.0051, 0.0104, 0.0177)	(0.0058, 0.0111, 0.0186)	(0.012, 0.0204, 0.0317)	(0.001, 0.0208, 0.0635)	(0.0051, 0.0121, 0.0214)	(0.0113, 0.0234, 0.0385)	VG Unavailable	VG Unavailable	VG Unavailable	VG Unavailable	VG Unavailable	VG Unavailable	VG Unavailable	VG Unavailable	VG Unavailable	VG Unavailable	VG Unavailable	VG Unavailable	VG Unavailable	VG Unavailable	VG Unavailable	VG Unavailable	VG Unavailable	VG Unavailable	VG Unavailable	VG Unavailable	VG Unavailable	VG Unavailable	VG Unavailable	VG Unavailable	VG Unavailable	VG Unavailable	(0.0071, 0.0203, 0.0398)	VG Unavailable	VG Unavailable	VG Unavailable
ENSG00000006118	(0.0055, 0.0093, 0.0143)	(0.0002, 0.0015, 0.004)	(0.0106, 0.0148, 0.02)	(0.0054, 0.0093, 0.0148)	(0.0031, 0.0072, 0.0127)	(0.0111, 0.0211, 0.0338)	(0.0, 0.0016, 0.0267)	(0.0147, 0.0201, 0.0271)	(0.0019, 0.0029, 0.0043)	(0.0016, 0.0029, 0.0049)	(0.0061, 0.0083, 0.011)	(0.0004, 0.0008, 0.0013)	(0.0006, 0.0011, 0.0017)	(0.0041, 0.0055, 0.0073)	(0.0025, 0.0036, 0.0049)	(0.001, 0.0023, 0.0038)	(0.0012, 0.0022, 0.0034)	(0.0047, 0.0067, 0.009)	(0.0046, 0.0068, 0.009)	(0.0005, 0.0017, 0.0035)	(0.0018, 0.0048, 0.0093)	(0.0011, 0.004, 0.0088)	(0.0068, 0.0116, 0.0173)	(0.0002, 0.0029, 0.0078)	(0.0059, 0.0079, 0.0099)	(0.0006, 0.0026, 0.0061)	(0.0012, 0.002, 0.003)	(0.0021, 0.0053, 0.0101)	(0.0004, 0.0022, 0.0052)	(0.0075, 0.0177, 0.031)	(0.014, 0.0244, 0.0384)	(0.0016, 0.0178, 0.0518)	(0.0015, 0.0031, 0.0051)	(0.0042, 0.0104, 0.0192)	(0.0055, 0.0073, 0.0092)	(0.0037, 0.0063, 0.0101)	(0.0043, 0.0099, 0.018)	(0.0045, 0.0083, 0.0136)	(0.0029, 0.0047, 0.0069)	(0.0046, 0.0079, 0.0127)	(0.0028, 0.0057, 0.01)	(0.0031, 0.0058, 0.009)	(0.0015, 0.0057, 0.0125)	(0.0017, 0.0048, 0.0097)	(0.0062, 0.0086, 0.0113)	(0.0091, 0.0136, 0.0191)	(0.0029, 0.0057, 0.0094)	(0.0002, 0.0021, 0.0063)	(0.0032, 0.0067, 0.0121)
ENSG00000006125	(0.0005, 0.0009, 0.0013)	(0.0004, 0.0007, 0.0011)	(0.0005, 0.0011, 0.0019)	(0.0005, 0.001, 0.0016)	(0.0012, 0.0021, 0.0032)	(0.0009, 0.0013, 0.0018)	(0.0, 0.0006, 0.0037)	(0.0008, 0.0013, 0.0018)	(0.0008, 0.0014, 0.0022)	(0.0012, 0.0021, 0.0034)	(0.0007, 0.0012, 0.0018)	(0.0003, 0.0007, 0.0011)	(0.0003, 0.0007, 0.0013)	(0.001, 0.0015, 0.0021)	(0.0007, 0.0011, 0.0016)	(0.0008, 0.0014, 0.0021)	(0.0005, 0.001, 0.0017)	(0.0004, 0.0008, 0.0013)	(0.0004, 0.0008, 0.0014)	(0.0006, 0.0014, 0.0024)	(0.001, 0.0018, 0.0027)	(0.0004, 0.0009, 0.0015)	(0.0004, 0.0008, 0.0012)	(0.0015, 0.002, 0.0027)	(0.0008, 0.0015, 0.0024)	(0.0009, 0.0013, 0.0018)	(0.0002, 0.0004, 0.0007)	(0.001, 0.0015, 0.0022)	(0.0011, 0.0017, 0.0025)	(0.0001, 0.0007, 0.002)	(0.0003, 0.0009, 0.0018)	(0.003, 0.0059, 0.0096)	(0.0004, 0.0007, 0.001)	(0.0053, 0.0066, 0.0079)	(0.0012, 0.0016, 0.0021)	(0.0007, 0.0013, 0.0022)	(0.0008, 0.0017, 0.0029)	(0.0007, 0.0013, 0.0021)	(0.0008, 0.0013, 0.002)	(0.0017, 0.0024, 0.0033)	(0.0021, 0.0028, 0.0035)	(0.0, 0.0005, 0.0014)	(0.0004, 0.0009, 0.0017)	(0.001, 0.0019, 0.0029)	(0.0014, 0.0021, 0.0029)	(0.0019, 0.0025, 0.0032)	(0.0012, 0.0016, 0.002)	(0.0007, 0.0014, 0.0025)	(0.0001, 0.0006, 0.0017)
ENSG00000006128	(0.2052, 0.3507, 0.5459)	(0.0555, 0.099, 0.1608)	(0.0256, 0.0514, 0.0868)	(0.0802, 0.157, 0.2666)	(0.043, 0.0651, 0.0903)	(0.1199, 0.1849, 0.2617)	VG Unavailable	(0.1226, 0.1812, 0.2541)	(0.0013, 0.0033, 0.0061)	(0.0116, 0.0237, 0.04)	(0.0028, 0.0043, 0.006)	VG Unavailable	VG Unavailable	(0.0076, 0.0154, 0.0261)	(0.0012, 0.0049, 0.01)	(0.0042, 0.0099, 0.0181)	(0.0041, 0.0078, 0.0121)	(0.0044, 0.0064, 0.009)	(0.0029, 0.0046, 0.0066)	(0.123, 0.2007, 0.2845)	(0.0003, 0.0046, 0.0141)	(0.0289, 0.0436, 0.0607)	(0.014, 0.0262, 0.0424)	(0.0696, 0.1241, 0.1895)	VG Unavailable	(0.0325, 0.0672, 0.1148)	VG Unavailable	(0.0377, 0.0763, 0.134)	VG Unavailable	(0.0535, 0.1415, 0.294)	VG Unavailable	VG Unavailable	(0.0572, 0.1157, 0.1969)	VG Unavailable	(0.0834, 0.1008, 0.1186)	VG Unavailable	VG Unavailable	(0.1098, 0.2156, 0.3638)	(0.0859, 0.1569, 0.2548)	VG Unavailable	VG Unavailable	(0.0697, 0.1227, 0.192)	(0.0195, 0.0466, 0.0831)	(0.0444, 0.0589, 0.0773)	(0.0382, 0.0769, 0.1331)	VG Unavailable	(0.0258, 0.0364, 0.0485)	VG Unavailable	VG Unavailable
ENSG00000006194	(0.0025, 0.0045, 0.0075)	(0.002, 0.0042, 0.0074)	(0.0002, 0.0025, 0.0076)	(0.0003, 0.0023, 0.0063)	(0.0007, 0.0039, 0.0091)	(0.0024, 0.0049, 0.008)	(0.0, 0.0031, 0.032)	(0.0, 0.0008, 0.0043)	(0.0011, 0.0063, 0.0159)	(0.0033, 0.0117, 0.0249)	(0.0, 0.003, 0.0103)	(0.0006, 0.0028, 0.0065)	(0.0002, 0.002, 0.0058)	(0.0005, 0.003, 0.0077)	(0.0, 0.0016, 0.0085)	(0.0025, 0.0092, 0.0191)	(0.0029, 0.0093, 0.0186)	(0.0011, 0.0049, 0.0109)	(0.0052, 0.0125, 0.0232)	(0.0, 0.0026, 0.0149)	(0.0002, 0.0051, 0.0157)	(0.0027, 0.0061, 0.0109)	(0.002, 0.0048, 0.0087)	(0.0023, 0.0054, 0.0099)	(0.0012, 0.0037, 0.0073)	(0.0015, 0.0035, 0.0066)	(0.0001, 0.0014, 0.0038)	(0.003, 0.0075, 0.0147)	(0.0007, 0.0041, 0.0113)	(0.0, 0.0, 0.0104)	(0.0, 0.0017, 0.0064)	(0.0018, 0.0063, 0.0139)	(0.0025, 0.0051, 0.0086)	(0.0029, 0.0072, 0.0137)	(0.0008, 0.0022, 0.0047)	(0.0001, 0.0018, 0.006)	(0.0036, 0.0091, 0.0169)	(0.0021, 0.005, 0.009)	(0.0038, 0.0064, 0.0097)	(0.0029, 0.005, 0.0075)	(0.0013, 0.0032, 0.0057)	(0.0002, 0.0036, 0.0107)	(0.0001, 0.0023, 0.007)	(0.0006, 0.0025, 0.0061)	(0.0007, 0.0033, 0.0073)	(0.0, 0.0012, 0.0048)	(0.0004, 0.0019, 0.0044)	(0.0001, 0.0021, 0.0068)	(0.0004, 0.0039, 0.0119)
ENSG00000006210	(0.0038, 0.0051, 0.0064)	(0.0076, 0.01, 0.0128)	(0.0216, 0.038, 0.0576)	(0.0024, 0.0034, 0.0047)	(0.0028, 0.0045, 0.0065)	(0.0025, 0.0034, 0.0045)	(0.0005, 0.0052, 0.0153)	(0.0064, 0.0083, 0.0103)	(0.0015, 0.003, 0.005)	(0.0006, 0.002, 0.0041)	(0.0018, 0.0033, 0.005)	(0.0021, 0.0059, 0.0116)	(0.0106, 0.0194, 0.0315)	(0.0017, 0.0029, 0.0044)	(0.001, 0.0021, 0.0036)	(0.0016, 0.0034, 0.0058)	(0.0004, 0.0014, 0.0029)	(0.001, 0.0021, 0.0037)	(0.0012, 0.0026, 0.0046)	(0.0006, 0.003, 0.0071)	(0.0027, 0.0071, 0.013)	(0.0052, 0.009, 0.0139)	(0.0033, 0.0069, 0.0127)	(0.0014, 0.0028, 0.0045)	(0.0025, 0.005, 0.0082)	(0.0018, 0.0029, 0.0043)	VG Unavailable	(0.008, 0.0121, 0.0172)	(0.0062, 0.0094, 0.0131)	(0.0021, 0.006, 0.0119)	VG Unavailable	(0.0086, 0.0176, 0.03)	(0.0041, 0.0052, 0.0064)	(0.0012, 0.0037, 0.0075)	(0.0033, 0.005, 0.0072)	(0.0028, 0.0095, 0.0201)	(0.0005, 0.0033, 0.0087)	(0.0023, 0.0037, 0.0054)	(0.0044, 0.0092, 0.0148)	(0.0023, 0.0042, 0.0066)	(0.0026, 0.0039, 0.0055)	(0.0093, 0.0138, 0.0187)	(0.0024, 0.0066, 0.0125)	(0.0, 0.0075, 0.0496)	(0.0052, 0.0093, 0.0149)	(0.0008, 0.0034, 0.008)	(0.0088, 0.0112, 0.0141)	(0.0031, 0.0076, 0.0138)	(0.0026, 0.0066, 0.0117)
ENSG00000006282	(0.0774, 0.0899, 0.1031)	(0.0628, 0.0746, 0.0877)	(0.0431, 0.0544, 0.0672)	(0.0293, 0.0354, 0.0424)	(0.0407, 0.0531, 0.0675)	(0.0446, 0.0522, 0.0606)	(0.0161, 0.0437, 0.0858)	(0.0569, 0.0676, 0.0809)	(0.0337, 0.0456, 0.0605)	(0.0344, 0.0482, 0.065)	(0.0524, 0.0692, 0.0879)	(0.0043, 0.006, 0.0078)	(0.0051, 0.0071, 0.0097)	(0.0214, 0.0275, 0.0343)	(0.0315, 0.0421, 0.0548)	(0.0496, 0.0683, 0.0893)	(0.0304, 0.0407, 0.0532)	(0.0523, 0.0687, 0.086)	(0.0584, 0.0786, 0.1016)	(0.0568, 0.0811, 0.1108)	(0.0692, 0.097, 0.1303)	(0.0301, 0.0369, 0.0447)	(0.0258, 0.0317, 0.0385)	(0.0292, 0.0359, 0.0438)	(0.0585, 0.0696, 0.0809)	(0.0317, 0.0376, 0.0442)	(0.0427, 0.0499, 0.0576)	(0.0529, 0.0637, 0.0767)	(0.0759, 0.0918, 0.1099)	(0.02, 0.0325, 0.0472)	(0.3297, 0.4435, 0.5845)	(0.0649, 0.0841, 0.1041)	(0.0817, 0.0953, 0.111)	(0.1366, 0.1584, 0.1825)	(0.0588, 0.069, 0.0795)	(0.0154, 0.021, 0.0272)	(0.0186, 0.0234, 0.0293)	(0.0148, 0.0194, 0.0244)	(0.0345, 0.0439, 0.0536)	(0.0546, 0.0647, 0.0755)	(0.0639, 0.0742, 0.0853)	(0.0416, 0.0579, 0.0774)	(0.0457, 0.0613, 0.0781)	(0.0772, 0.0965, 0.1195)	(0.0223, 0.0277, 0.0332)	(0.0065, 0.0081, 0.01)	(0.0142, 0.0165, 0.0193)	(0.0278, 0.0381, 0.0506)	(0.0304, 0.0413, 0.0534)
ENSG00000006283	VG Unavailable	(0.0088, 0.0162, 0.0267)	VG Unavailable	VG Unavailable	VG Unavailable	VG Unavailable	VG Unavailable	(0.006, 0.0168, 0.0331)	(0.0024, 0.0066, 0.0136)	(0.0064, 0.0185, 0.0374)	(0.0068, 0.0202, 0.0436)	(0.0, 0.0004, 0.0021)	(0.0, 0.001, 0.0045)	(0.0016, 0.0041, 0.0077)	(0.0013, 0.0038, 0.0074)	(0.0086, 0.0274, 0.0553)	(0.0017, 0.0054, 0.0116)	(0.0062, 0.0192, 0.0398)	(0.0111, 0.0319, 0.0586)	(0.0024, 0.0078, 0.0162)	(0.0, 0.0038, 0.0207)	(0.039, 0.0822, 0.1386)	VG Unavailable	VG Unavailable	VG Unavailable	VG Unavailable	VG Unavailable	(0.0252, 0.037, 0.0512)	VG Unavailable	VG Unavailable	VG Unavailable	VG Unavailable	(0.0488, 0.0961, 0.1578)	VG Unavailable	VG Unavailable	(0.0077, 0.0143, 0.024)	VG Unavailable	(0.0113, 0.026, 0.0483)	VG Unavailable	(0.0107, 0.0225, 0.0372)	(0.0139, 0.0257, 0.0414)	VG Unavailable	VG Unavailable	VG Unavailable	VG Unavailable	(0.0026, 0.0107, 0.0229)	(0.0269, 0.0551, 0.0917)	(0.0039, 0.013, 0.026)	(0.0041, 0.0096, 0.0169)
ENSG00000006327	(0.0038, 0.0076, 0.0137)	(0.0001, 0.001, 0.0027)	(0.0002, 0.0021, 0.0065)	(0.0004, 0.0012, 0.0025)	(0.0009, 0.0033, 0.0076)	(0.0012, 0.0024, 0.0041)	VG Unavailable	(0.0004, 0.0024, 0.0062)	VG Unavailable	VG Unavailable	VG Unavailable	VG Unavailable	VG Unavailable	(0.0012, 0.0361, 0.1134)	(0.0, 0.0, 0.0078)	(0.0, 0.0026, 0.0287)	(0.0, 0.0036, 0.0526)	VG Unavailable	VG Unavailable	(0.0, 0.0145, 0.0612)	VG Unavailable	(0.0029, 0.0085, 0.0164)	(0.0003, 0.0029, 0.008)	(0.0, 0.0005, 0.0042)	(0.0001, 0.0028, 0.0082)	(0.0, 0.0005, 0.0035)	(0.0002, 0.0006, 0.0012)	(0.0006, 0.0023, 0.0051)	(0.0, 0.0, 0.0066)	(0.0, 0.0003, 0.0066)	VG Unavailable	(0.0, 0.0023, 0.0101)	(0.0014, 0.0027, 0.0044)	(0.0009, 0.0024, 0.0047)	(0.0017, 0.0061, 0.0137)	(0.0, 0.0044, 0.0256)	(0.0002, 0.0015, 0.004)	(0.0003, 0.0028, 0.008)	(0.0004, 0.0019, 0.0046)	(0.0042, 0.0092, 0.0156)	(0.0021, 0.0059, 0.0108)	(0.0, 0.0001, 0.0082)	(0.0012, 0.0082, 0.0211)	(0.0021, 0.0129, 0.0336)	(0.0017, 0.0056, 0.0121)	(0.0007, 0.01, 0.0284)	(0.0003, 0.0013, 0.0033)	(0.0004, 0.0047, 0.0134)	(0.0, 0.0013, 0.0167)
ENSG00000006377	VG Unavailable	VG Unavailable	VG Unavailable	VG Unavailable	VG Unavailable	(0.0056, 0.0347, 0.0863)	VG Unavailable	VG Unavailable	(0.0006, 0.0177, 0.0607)	VG Unavailable	(0.0082, 0.0169, 0.0281)	VG Unavailable	VG Unavailable	VG Unavailable	VG Unavailable	VG Unavailable	(0.0029, 0.0161, 0.0438)	(0.001, 0.0054, 0.0131)	(0.0139, 0.0292, 0.0498)	VG Unavailable	VG Unavailable	VG Unavailable	VG Unavailable	VG Unavailable	VG Unavailable	VG Unavailable	VG Unavailable	VG Unavailable	VG Unavailable	VG Unavailable	VG Unavailable	VG Unavailable	VG Unavailable	VG Unavailable	VG Unavailable	VG Unavailable	VG Unavailable	VG Unavailable	VG Unavailable	VG Unavailable	VG Unavailable	VG Unavailable	VG Unavailable	VG Unavailable	VG Unavailable	(0.0032, 0.0092, 0.0178)	VG Unavailable	VG Unavailable	VG Unavailable
ENSG00000006432	VG Unavailable	(0.0113, 0.032, 0.0641)	(0.0007, 0.0082, 0.0256)	VG Unavailable	VG Unavailable	VG Unavailable	VG Unavailable	(0.0, 0.0038, 0.0155)	(0.0027, 0.006, 0.011)	(0.0034, 0.0102, 0.0207)	(0.0039, 0.0086, 0.015)	(0.0068, 0.0094, 0.0125)	(0.0055, 0.0081, 0.0112)	(0.0051, 0.0081, 0.0117)	(0.0016, 0.0032, 0.0055)	(0.0025, 0.0063, 0.0119)	(0.0008, 0.0028, 0.0059)	(0.002, 0.0051, 0.0098)	(0.0017, 0.0063, 0.014)	(0.0025, 0.0079, 0.0167)	(0.0165, 0.044, 0.0835)	(0.0372, 0.094, 0.1841)	(0.0001, 0.0037, 0.0126)	(0.0102, 0.0294, 0.0573)	(0.002, 0.0032, 0.0048)	(0.0201, 0.0364, 0.0592)	VG Unavailable	(0.0202, 0.0424, 0.0742)	(0.0, 0.0102, 0.0399)	(0.0, 0.0057, 0.0231)	(0.0339, 0.0559, 0.0823)	(0.0036, 0.0127, 0.0278)	(0.0045, 0.0084, 0.0138)	(0.0154, 0.0236, 0.0336)	VG Unavailable	(0.0011, 0.015, 0.0478)	(0.0035, 0.0087, 0.0159)	(0.009, 0.0194, 0.0334)	(0.0014, 0.0034, 0.0062)	(0.0034, 0.0063, 0.0098)	(0.0019, 0.0035, 0.0059)	(0.003, 0.0094, 0.02)	(0.0026, 0.0089, 0.019)	(0.0, 0.0035, 0.0151)	(0.0031, 0.0087, 0.0162)	(0.0027, 0.0046, 0.0066)	(0.005, 0.0078, 0.0116)	VG Unavailable	(0.0008, 0.0038, 0.0085)
ENSG00000006451	(0.0065, 0.0103, 0.0149)	(0.0018, 0.005, 0.0099)	(0.0016, 0.0058, 0.0121)	(0.0087, 0.0185, 0.0325)	(0.0031, 0.0106, 0.024)	(0.0064, 0.0133, 0.0223)	(0.0, 0.0225, 0.0863)	(0.0071, 0.0126, 0.0192)	(0.0001, 0.0046, 0.0176)	(0.0025, 0.0124, 0.0305)	(0.0, 0.0012, 0.0177)	(0.0123, 0.0258, 0.044)	(0.0008, 0.0078, 0.0216)	(0.0027, 0.0106, 0.0246)	(0.0036, 0.0116, 0.0258)	(0.0028, 0.0115, 0.0269)	(0.0, 0.0036, 0.0163)	(0.0089, 0.018, 0.031)	(0.0023, 0.0101, 0.0235)	(0.0, 0.0039, 0.0161)	(0.0073, 0.0172, 0.0305)	(0.0058, 0.0128, 0.0217)	(0.0004, 0.0028, 0.0073)	(0.0024, 0.0084, 0.0177)	(0.0055, 0.0085, 0.012)	(0.0045, 0.0104, 0.0181)	(0.0036, 0.0066, 0.0106)	(0.0023, 0.0081, 0.0188)	(0.0019, 0.0099, 0.0227)	(0.0, 0.0003, 0.27)	(0.0, 0.0026, 0.0113)	(0.0056, 0.0201, 0.0442)	(0.0047, 0.0075, 0.0108)	(0.0024, 0.009, 0.0184)	(0.0035, 0.0066, 0.0109)	(0.0007, 0.0057, 0.0164)	(0.0, 0.0051, 0.023)	(0.0013, 0.008, 0.0203)	(0.0058, 0.0163, 0.0343)	(0.0016, 0.0041, 0.0082)	(0.0098, 0.0147, 0.0206)	(0.0008, 0.0055, 0.0151)	(0.0019, 0.0076, 0.0168)	(0.0031, 0.0104, 0.021)	(0.0015, 0.0064, 0.016)	(0.0005, 0.0039, 0.0115)	(0.0075, 0.0129, 0.0205)	(0.0026, 0.0104, 0.0242)	(0.0007, 0.0051, 0.0131)
ENSG00000006453	(0.0677, 0.0797, 0.0935)	(0.0436, 0.0531, 0.063)	(0.0102, 0.0142, 0.0186)	(0.1125, 0.1389, 0.1683)	(0.0982, 0.1329, 0.1662)	(0.1588, 0.1897, 0.2203)	(0.0077, 0.0262, 0.053)	(0.0385, 0.0484, 0.0592)	(0.1256, 0.2012, 0.2981)	(0.1691, 0.2692, 0.3839)	(0.0803, 0.1197, 0.167)	(0.0935, 0.1254, 0.1673)	(0.1318, 0.1883, 0.2526)	(0.0645, 0.098, 0.1311)	(0.1113, 0.162, 0.2249)	(0.1426, 0.2255, 0.3233)	(0.1104, 0.1571, 0.219)	(0.1642, 0.2361, 0.3157)	(0.0951, 0.1409, 0.2036)	(0.0916, 0.154, 0.2364)	(0.1578, 0.2436, 0.3534)	(0.0755, 0.098, 0.1234)	(0.0289, 0.0367, 0.0467)	(0.102, 0.1275, 0.1582)	(0.0191, 0.023, 0.0272)	(0.0813, 0.0993, 0.1181)	(0.2111, 0.2505, 0.2945)	(0.0736, 0.0935, 0.1172)	(0.0447, 0.0578, 0.0734)	(0.0016, 0.0054, 0.0115)	(0.4162, 0.5684, 0.7447)	(0.0019, 0.0033, 0.0054)	(0.0114, 0.0144, 0.0176)	(0.0691, 0.08, 0.0927)	(0.0866, 0.104, 0.1229)	(0.3156, 0.4138, 0.5264)	(0.014, 0.0185, 0.0238)	(0.0131, 0.0178, 0.023)	(0.0098, 0.0145, 0.0196)	(0.0225, 0.0272, 0.0324)	(0.0294, 0.0351, 0.0413)	(0.0075, 0.0115, 0.0168)	(0.0375, 0.053, 0.0708)	(0.0624, 0.0816, 0.1053)	(0.0097, 0.014, 0.0186)	(0.0211, 0.0274, 0.0338)	(0.0129, 0.0156, 0.0188)	(0.0704, 0.0986, 0.1356)	(0.0177, 0.0255, 0.0343)
ENSG00000006459	(0.0066, 0.0081, 0.0099)	(0.0059, 0.0079, 0.0105)	(0.015, 0.0246, 0.036)	(0.0057, 0.0084, 0.0112)	(0.0079, 0.0132, 0.0187)	(0.0047, 0.0064, 0.0083)	(0.0001, 0.0055, 0.0178)	(0.005, 0.0068, 0.009)	(0.0142, 0.0255, 0.0407)	(0.0085, 0.0202, 0.0353)	(0.0233, 0.0365, 0.0523)	(0.0045, 0.0079, 0.0122)	(0.0043, 0.0071, 0.0113)	(0.0079, 0.0155, 0.0267)	(0.0151, 0.0241, 0.0358)	(0.0146, 0.0259, 0.0395)	(0.0138, 0.026, 0.041)	(0.008, 0.0158, 0.0262)	(0.0158, 0.0268, 0.0405)	(0.0113, 0.0255, 0.0448)	(0.0172, 0.03, 0.0467)	(0.0049, 0.0075, 0.0106)	(0.0105, 0.0135, 0.0174)	(0.0064, 0.0096, 0.013)	(0.0066, 0.0084, 0.0107)	(0.0057, 0.0079, 0.0105)	(0.0055, 0.0091, 0.0137)	(0.0087, 0.0119, 0.0157)	(0.0091, 0.0134, 0.0193)	(0.0009, 0.007, 0.0198)	(0.0273, 0.0553, 0.0905)	(0.0064, 0.011, 0.0172)	(0.0054, 0.0071, 0.009)	(0.0091, 0.0109, 0.013)	(0.0068, 0.0088, 0.0111)	(0.0036, 0.0075, 0.0128)	(0.0101, 0.0156, 0.0222)	(0.0065, 0.0106, 0.0157)	(0.0052, 0.0099, 0.0158)	(0.0039, 0.0049, 0.0061)	(0.0035, 0.0045, 0.0055)	(0.0025, 0.0048, 0.0077)	(0.0042, 0.0071, 0.0108)	(0.0093, 0.0137, 0.0191)	(0.0061, 0.0087, 0.0119)	(0.0026, 0.0046, 0.0072)	(0.0046, 0.0065, 0.0088)	(0.0049, 0.0091, 0.0146)	(0.003, 0.006, 0.01)
ENSG00000006468	(0.0148, 0.0251, 0.0372)	(0.0122, 0.0197, 0.0292)	(0.0044, 0.0077, 0.0117)	(0.0088, 0.0157, 0.0246)	(0.0005, 0.0036, 0.01)	(0.0121, 0.0186, 0.0267)	VG Unavailable	(0.0222, 0.0341, 0.0493)	(0.0041, 0.0093, 0.0161)	(0.0024, 0.0071, 0.0139)	(0.0022, 0.0053, 0.0098)	(0.0019, 0.0027, 0.0037)	(0.0023, 0.0032, 0.0043)	(0.0015, 0.0052, 0.0112)	(0.0025, 0.0057, 0.0103)	(0.0126, 0.0218, 0.0322)	(0.0047, 0.0112, 0.0213)	(0.0032, 0.0063, 0.0107)	(0.0017, 0.0054, 0.0111)	(0.0019, 0.0078, 0.0175)	(0.0, 0.002, 0.0141)	(0.0026, 0.0067, 0.0134)	(0.0018, 0.0062, 0.0132)	(0.0054, 0.0108, 0.0177)	(0.0105, 0.0235, 0.0399)	(0.0037, 0.007, 0.0113)	(0.0205, 0.0273, 0.0354)	(0.0041, 0.0073, 0.0113)	(0.0086, 0.0125, 0.017)	(0.0, 0.0, 0.0243)	VG Unavailable	(0.0092, 0.0252, 0.0462)	(0.004, 0.0057, 0.0076)	VG Unavailable	(0.0055, 0.0083, 0.0114)	(0.0208, 0.0511, 0.0955)	VG Unavailable	(0.0108, 0.0226, 0.0382)	(0.0056, 0.0103, 0.0159)	(0.0138, 0.0255, 0.0406)	(0.0224, 0.033, 0.0464)	(0.0217, 0.0332, 0.0471)	(0.0033, 0.0177, 0.0433)	(0.0053, 0.0119, 0.0208)	(0.0076, 0.0184, 0.0333)	(0.0018, 0.0056, 0.0107)	(0.0071, 0.0112, 0.0157)	(0.0016, 0.0161, 0.0458)	(0.0064, 0.0282, 0.0627)
ENSG00000006530	(0.0118, 0.0226, 0.0386)	(0.0029, 0.0107, 0.0228)	(0.0034, 0.0213, 0.0563)	(0.0008, 0.0073, 0.0192)	(0.0, 0.0072, 0.0315)	(0.015, 0.0293, 0.0466)	VG Unavailable	(0.0121, 0.0238, 0.04)	(0.0058, 0.0251, 0.0593)	(0.0, 0.0114, 0.0498)	(0.0017, 0.014, 0.039)	(0.0047, 0.0112, 0.0203)	(0.0051, 0.0126, 0.0242)	(0.0134, 0.0308, 0.0554)	(0.0057, 0.0198, 0.0463)	(0.0078, 0.0351, 0.0788)	(0.0077, 0.0274, 0.0596)	(0.0008, 0.0127, 0.0408)	(0.0, 0.0, 0.053)	(0.0129, 0.0628, 0.1493)	(0.0055, 0.0255, 0.0563)	(0.0066, 0.0188, 0.0355)	(0.001, 0.0066, 0.0188)	(0.0024, 0.01, 0.0236)	(0.0071, 0.0165, 0.0293)	(0.0102, 0.0225, 0.04)	(0.0005, 0.0056, 0.0176)	(0.0027, 0.0121, 0.0271)	(0.0064, 0.0185, 0.0371)	(0.0006, 0.0143, 0.0499)	(0.0, 0.002, 0.0112)	(0.0086, 0.0282, 0.0605)	(0.0084, 0.0165, 0.0277)	(0.0083, 0.0261, 0.054)	(0.0094, 0.0183, 0.0305)	(0.0014, 0.0104, 0.0292)	(0.0, 0.0036, 0.0223)	(0.0071, 0.0198, 0.0402)	(0.0023, 0.0094, 0.0208)	(0.0064, 0.015, 0.0279)	(0.0112, 0.0202, 0.033)	(0.0084, 0.0234, 0.0487)	(0.0002, 0.0106, 0.036)	(0.0063, 0.0155, 0.0298)	(0.0015, 0.0091, 0.0255)	(0.0, 0.0, 0.0282)	(0.0146, 0.0239, 0.0353)	(0.0, 0.004, 0.0194)	(0.0039, 0.0152, 0.0364)
ENSG00000006534	(0.0022, 0.0037, 0.0056)	(0.0044, 0.0066, 0.0092)	(0.0094, 0.0128, 0.0166)	(0.0107, 0.0161, 0.0214)	(0.0084, 0.0135, 0.0201)	(0.0092, 0.0124, 0.0164)	(0.0, 0.0, 0.0205)	(0.0068, 0.0109, 0.0161)	(0.0062, 0.0174, 0.0344)	(0.0081, 0.0249, 0.0495)	(0.0027, 0.0099, 0.0233)	(0.0051, 0.0229, 0.0551)	VG Unavailable	(0.0, 0.0058, 0.0272)	(0.0025, 0.015, 0.0346)	(0.0009, 0.0076, 0.0217)	(0.0063, 0.0165, 0.0327)	(0.0, 0.0037, 0.0143)	(0.0, 0.0036, 0.018)	(0.0078, 0.0198, 0.0352)	(0.0128, 0.0234, 0.0377)	(0.0049, 0.0082, 0.0116)	(0.0075, 0.0108, 0.0149)	(0.0073, 0.0116, 0.0172)	(0.0808, 0.097, 0.1143)	(0.0113, 0.0155, 0.0204)	(0.0076, 0.0094, 0.0117)	(0.0056, 0.0121, 0.0214)	(0.0113, 0.0201, 0.031)	(0.0041, 0.0096, 0.0182)	VG Unavailable	(0.0032, 0.0102, 0.0233)	(0.0049, 0.0063, 0.0077)	(0.0033, 0.011, 0.0233)	(0.007, 0.0089, 0.0107)	(0.0046, 0.0117, 0.0236)	(0.0251, 0.0361, 0.0495)	(0.0104, 0.0181, 0.0275)	(0.0768, 0.1013, 0.1298)	(0.0066, 0.0105, 0.0153)	(0.0108, 0.0152, 0.0204)	(0.0061, 0.0107, 0.0169)	(0.0042, 0.0078, 0.0127)	(0.005, 0.0074, 0.0103)	(0.0083, 0.0121, 0.0168)	(0.0153, 0.0231, 0.0326)	(0.0091, 0.0147, 0.0213)	(0.0057, 0.0129, 0.0229)	(0.0063, 0.0128, 0.0214)
ENSG00000006555	VG Unavailable	(0.0031, 0.0231, 0.0624)	VG Unavailable	VG Unavailable	VG Unavailable	VG Unavailable	VG Unavailable	(0.0051, 0.0111, 0.0201)	VG Unavailable	VG Unavailable	(0.0006, 0.012, 0.041)	VG Unavailable	VG Unavailable	VG Unavailable	VG Unavailable	VG Unavailable	(0.0, 0.0075, 0.044)	(0.0017, 0.0072, 0.0181)	(0.0118, 0.0398, 0.0827)	VG Unavailable	VG Unavailable	(0.0209, 0.0421, 0.0715)	(0.0036, 0.0059, 0.0085)	VG Unavailable	(0.0031, 0.0038, 0.0046)	(0.0, 0.0025, 0.0201)	VG Unavailable	VG Unavailable	VG Unavailable	(0.0085, 0.0222, 0.042)	VG Unavailable	(0.0104, 0.0222, 0.0382)	(0.0156, 0.0252, 0.0368)	VG Unavailable	VG Unavailable	VG Unavailable	(0.0012, 0.0037, 0.0078)	(0.0022, 0.006, 0.0116)	(0.0038, 0.008, 0.0136)	(0.003, 0.0041, 0.0055)	(0.0022, 0.0031, 0.0042)	(0.0008, 0.0026, 0.0057)	(0.002, 0.0047, 0.0088)	(0.0041, 0.0141, 0.0297)	(0.0053, 0.0099, 0.0157)	(0.0108, 0.02, 0.0316)	(0.0025, 0.0054, 0.0092)	(0.0099, 0.0304, 0.066)	(0.0026, 0.0046, 0.007)
ENSG00000006576	(0.0043, 0.0086, 0.0147)	(0.0047, 0.0094, 0.0158)	(0.0004, 0.0077, 0.0236)	(0.0035, 0.0069, 0.0116)	(0.0003, 0.0039, 0.0105)	(0.005, 0.0089, 0.0143)	VG Unavailable	(0.002, 0.0065, 0.013)	(0.003, 0.0182, 0.0493)	(0.0001, 0.0181, 0.0678)	(0.003, 0.0114, 0.0257)	(0.001, 0.006, 0.0143)	(0.0, 0.0036, 0.0141)	(0.006, 0.0198, 0.0416)	(0.0, 0.0034, 0.0284)	(0.0019, 0.0191, 0.0508)	(0.0001, 0.0114, 0.0458)	(0.0001, 0.0085, 0.033)	(0.0048, 0.0212, 0.047)	(0.0161, 0.0486, 0.1048)	(0.0007, 0.011, 0.0343)	(0.0019, 0.0075, 0.0167)	(0.0003, 0.0038, 0.0106)	(0.001, 0.005, 0.0123)	(0.0021, 0.0069, 0.0144)	(0.0018, 0.0058, 0.0122)	(0.0014, 0.0041, 0.0083)	(0.0043, 0.0122, 0.0235)	(0.0025, 0.0088, 0.0188)	(0.0, 0.0056, 0.0343)	(0.0, 0.0009, 0.004)	(0.0036, 0.0239, 0.0625)	(0.0011, 0.0043, 0.0091)	(0.0028, 0.0046, 0.0068)	(0.0096, 0.0161, 0.0246)	(0.0, 0.0005, 0.0203)	(0.0, 0.0054, 0.0282)	(0.0033, 0.0118, 0.0248)	(0.0016, 0.0098, 0.0239)	(0.0101, 0.0171, 0.0252)	(0.0159, 0.0244, 0.0355)	(0.0058, 0.0179, 0.0383)	(0.0002, 0.003, 0.0089)	(0.0015, 0.005, 0.0114)	(0.0066, 0.0172, 0.0323)	(0.0005, 0.0038, 0.0105)	(0.0036, 0.0075, 0.0128)	(0.0007, 0.0073, 0.0214)	(0.0, 0.0, 0.0056)
ENSG00000006606	(0.0852, 0.1428, 0.2095)	VG Unavailable	VG Unavailable	VG Unavailable	VG Unavailable	VG Unavailable	VG Unavailable	VG Unavailable	VG Unavailable	VG Unavailable	VG Unavailable	VG Unavailable	VG Unavailable	VG Unavailable	VG Unavailable	VG Unavailable	VG Unavailable	VG Unavailable	VG Unavailable	VG Unavailable	VG Unavailable	VG Unavailable	VG Unavailable	VG Unavailable	VG Unavailable	VG Unavailable	VG Unavailable	VG Unavailable	VG Unavailable	VG Unavailable	VG Unavailable	VG Unavailable	(0.0643, 0.1252, 0.2071)	VG Unavailable	(0.4406, 0.5649, 0.6999)	(0.018, 0.0409, 0.0745)	VG Unavailable	VG Unavailable	(0.0518, 0.0827, 0.1207)	VG Unavailable	VG Unavailable	VG Unavailable	VG Unavailable	VG Unavailable	VG Unavailable	VG Unavailable	VG Unavailable	VG Unavailable	(0.0532, 0.0953, 0.147)
ENSG00000006607	(0.003, 0.0046, 0.0063)	(0.004, 0.006, 0.0083)	(0.0011, 0.0035, 0.0072)	(0.0054, 0.0077, 0.0105)	(0.0062, 0.0096, 0.0141)	(0.0063, 0.0083, 0.0105)	(0.0003, 0.0054, 0.0165)	(0.0042, 0.0063, 0.0087)	(0.0034, 0.009, 0.0183)	(0.0035, 0.009, 0.0179)	(0.0059, 0.0108, 0.0171)	(0.0137, 0.018, 0.0225)	(0.0157, 0.0212, 0.0272)	(0.0039, 0.0074, 0.0123)	(0.0076, 0.0144, 0.0223)	(0.0065, 0.0127, 0.0215)	(0.0017, 0.0049, 0.0095)	(0.0085, 0.0136, 0.0197)	(0.0069, 0.0131, 0.0212)	(0.0023, 0.0068, 0.014)	(0.0082, 0.0143, 0.0223)	(0.0072, 0.0103, 0.0138)	(0.0031, 0.0047, 0.0065)	(0.0056, 0.0083, 0.0116)	(0.003, 0.0044, 0.0063)	(0.0058, 0.0081, 0.0109)	(0.0022, 0.0035, 0.0053)	(0.0038, 0.007, 0.0111)	(0.0057, 0.0099, 0.0155)	(0.0043, 0.0097, 0.0176)	(0.004, 0.007, 0.0103)	(0.0075, 0.0125, 0.0191)	(0.003, 0.0044, 0.006)	(0.0058, 0.0082, 0.0111)	(0.0054, 0.0068, 0.0087)	(0.0055, 0.0087, 0.0128)	(0.0045, 0.0073, 0.011)	(0.004, 0.0067, 0.0102)	(0.0017, 0.0036, 0.0063)	(0.0028, 0.0037, 0.0047)	(0.0038, 0.0049, 0.006)	(0.0023, 0.0053, 0.009)	(0.0025, 0.0043, 0.0069)	(0.0028, 0.0046, 0.0072)	(0.0019, 0.0035, 0.0057)	(0.0023, 0.0034, 0.0046)	(0.0074, 0.0096, 0.0123)	(0.0059, 0.0101, 0.0155)	(0.0024, 0.0053, 0.0091)
ENSG00000006611	VG Unavailable	VG Unavailable	VG Unavailable	VG Unavailable	VG Unavailable	(0.0762, 0.1464, 0.2419)	VG Unavailable	(0.2537, 0.4737, 0.7772)	(0.0007, 0.0059, 0.0158)	(0.0019, 0.0066, 0.0138)	(0.0085, 0.0127, 0.0178)	(0.0094, 0.0277, 0.0556)	(0.0071, 0.0262, 0.0603)	(0.013, 0.0204, 0.0301)	(0.0113, 0.0232, 0.0384)	(0.0062, 0.0103, 0.0149)	(0.0089, 0.0141, 0.021)	(0.0197, 0.0354, 0.0552)	(0.0059, 0.0096, 0.0141)	(0.0095, 0.0146, 0.0214)	(0.0263, 0.0362, 0.0474)	(0.0053, 0.0109, 0.0181)	(0.0246, 0.0249, 0.0253)	VG Unavailable	VG Unavailable	VG Unavailable	VG Unavailable	VG Unavailable	VG Unavailable	(0.0028, 0.0051, 0.0078)	VG Unavailable	(0.0223, 0.0467, 0.0824)	(0.6014, 0.8939, 1.2057)	VG Unavailable	VG Unavailable	VG Unavailable	(0.0143, 0.0215, 0.0306)	VG Unavailable	(0.0519, 0.0664, 0.0809)	VG Unavailable	VG Unavailable	VG Unavailable	(nan, nan, nan)	VG Unavailable	(0.0258, 0.0339, 0.0423)	(0.0042, 0.011, 0.0211)	(0.7834, 0.8939, 1.004)	VG Unavailable	VG Unavailable
ENSG00000006625	(0.0026, 0.0039, 0.0053)	(0.0044, 0.0061, 0.0079)	(0.0037, 0.0069, 0.0112)	(0.0037, 0.0068, 0.0104)	(0.0026, 0.0057, 0.0097)	(0.0059, 0.0088, 0.0127)	(0.0001, 0.0053, 0.0193)	(0.0031, 0.0046, 0.0065)	(0.0038, 0.0072, 0.0119)	(0.0068, 0.014, 0.0227)	(0.0062, 0.0119, 0.019)	(0.0068, 0.0118, 0.0178)	(0.006, 0.0104, 0.0164)	(0.0033, 0.0061, 0.0101)	(0.0038, 0.0071, 0.012)	(0.0074, 0.0146, 0.0244)	(0.0027, 0.0071, 0.0132)	(0.0025, 0.0063, 0.0121)	(0.0052, 0.0115, 0.0193)	(0.0059, 0.0156, 0.0296)	(0.0088, 0.0186, 0.0317)	(0.0027, 0.0054, 0.0088)	(0.0013, 0.0028, 0.005)	(0.0024, 0.0051, 0.0084)	(0.0022, 0.0034, 0.0048)	(0.0027, 0.0048, 0.0073)	(0.0013, 0.0026, 0.0042)	(0.003, 0.006, 0.01)	(0.0059, 0.0103, 0.0157)	(0.0031, 0.0103, 0.0196)	(0.002, 0.0038, 0.0064)	(0.0033, 0.0088, 0.0166)	(0.0069, 0.0095, 0.0124)	(0.0063, 0.0094, 0.0133)	(0.0047, 0.0067, 0.0093)	(0.0032, 0.0071, 0.0124)	(0.0015, 0.0046, 0.0092)	(0.0041, 0.0071, 0.0111)	(0.0041, 0.0076, 0.0125)	(0.0106, 0.0135, 0.017)	(0.0111, 0.0135, 0.0161)	(0.0016, 0.004, 0.0076)	(0.0004, 0.003, 0.0082)	(0.0034, 0.0064, 0.0106)	(0.0019, 0.0044, 0.0078)	(0.0013, 0.0037, 0.0073)	(0.0076, 0.01, 0.0128)	(0.0043, 0.0088, 0.015)	(0.0022, 0.0049, 0.0085)
ENSG00000006634	(0.0205, 0.0464, 0.0846)	(0.0026, 0.0138, 0.0349)	VG Unavailable	VG Unavailable	VG Unavailable	(0.0197, 0.0553, 0.1165)	VG Unavailable	(0.0014, 0.0184, 0.0511)	VG Unavailable	VG Unavailable	VG Unavailable	(0.0082, 0.0417, 0.0992)	(0.0103, 0.0425, 0.0968)	VG Unavailable	VG Unavailable	VG Unavailable	VG Unavailable	VG Unavailable	VG Unavailable	VG Unavailable	VG Unavailable	VG Unavailable	(0.0155, 0.0403, 0.0755)	VG Unavailable	(0.0075, 0.0212, 0.0417)	VG Unavailable	(0.0004, 0.006, 0.0164)	VG Unavailable	VG Unavailable	VG Unavailable	(0.001, 0.0041, 0.0092)	VG Unavailable	(0.0097, 0.0254, 0.0543)	VG Unavailable	(0.0163, 0.0349, 0.0595)	(0.0, 0.0034, 0.0269)	VG Unavailable	(0.0246, 0.0593, 0.1162)	(0.0268, 0.0791, 0.1594)	(0.0177, 0.0331, 0.0519)	(0.0273, 0.0481, 0.0746)	(0.0, 0.0, 0.0627)	(0.0027, 0.0181, 0.0456)	(0.0, 0.0101, 0.0419)	(0.0068, 0.0302, 0.0669)	(0.0038, 0.007, 0.0113)	(0.0183, 0.0396, 0.0694)	(0.0, 0.0087, 0.0489)	(0.002, 0.0252, 0.0774)
ENSG00000006638	(0.0034, 0.0069, 0.011)	(0.0062, 0.0106, 0.0158)	(0.0151, 0.0223, 0.0303)	(0.0034, 0.0046, 0.0061)	(0.0031, 0.0049, 0.0071)	(0.0051, 0.0064, 0.0077)	VG Unavailable	(0.0112, 0.0208, 0.0326)	VG Unavailable	VG Unavailable	VG Unavailable	VG Unavailable	VG Unavailable	VG Unavailable	VG Unavailable	VG Unavailable	VG Unavailable	VG Unavailable	VG Unavailable	VG Unavailable	VG Unavailable	(0.0054, 0.0133, 0.0243)	(0.0058, 0.0121, 0.0205)	(0.0061, 0.0107, 0.0162)	(0.0156, 0.0261, 0.0399)	(0.0087, 0.0124, 0.0168)	(0.0, 0.0035, 0.017)	(0.0002, 0.0043, 0.0136)	(0.0037, 0.0093, 0.0178)	(0.0, 0.0, 0.014)	VG Unavailable	(0.0006, 0.0046, 0.0116)	(0.0047, 0.008, 0.012)	VG Unavailable	(0.0074, 0.0101, 0.0136)	(0.0024, 0.0118, 0.027)	VG Unavailable	(0.0003, 0.004, 0.012)	(0.0049, 0.0167, 0.0356)	(0.0085, 0.022, 0.0433)	(0.0139, 0.0259, 0.0418)	VG Unavailable	(0.002, 0.0079, 0.0166)	(0.0094, 0.0138, 0.02)	(0.0086, 0.0179, 0.0296)	(0.0103, 0.0304, 0.06)	(0.0057, 0.0099, 0.0155)	(0.0007, 0.0053, 0.0145)	(0.0049, 0.0123, 0.0225)
ENSG00000006652	(0.0099, 0.0118, 0.0136)	(0.0094, 0.0112, 0.0132)	(0.0162, 0.0207, 0.0258)	(0.0068, 0.0083, 0.01)	(0.0066, 0.0089, 0.0114)	(0.0054, 0.0063, 0.0074)	(0.0005, 0.0039, 0.0102)	(0.0094, 0.0116, 0.014)	(0.0036, 0.0062, 0.0096)	(0.0036, 0.0064, 0.01)	(0.0045, 0.0067, 0.0094)	(0.0029, 0.0045, 0.0063)	(0.0026, 0.0042, 0.0063)	(0.003, 0.0048, 0.007)	(0.0029, 0.0047, 0.0069)	(0.0064, 0.0098, 0.014)	(0.0053, 0.0081, 0.0111)	(0.0056, 0.0079, 0.0111)	(0.0029, 0.0051, 0.0076)	(0.0052, 0.0085, 0.0127)	(0.0067, 0.0105, 0.0148)	(0.0096, 0.0119, 0.0145)	(0.0075, 0.0094, 0.0115)	(0.0066, 0.0081, 0.0101)	(0.0135, 0.0159, 0.0189)	(0.0095, 0.0113, 0.0134)	(0.0069, 0.0085, 0.0103)	(0.0094, 0.0113, 0.0136)	(0.0087, 0.0111, 0.0136)	(0.0102, 0.0169, 0.0254)	(0.0051, 0.0076, 0.0108)	(0.0284, 0.037, 0.0463)	(0.0094, 0.0111, 0.013)	(0.0201, 0.0232, 0.0268)	(0.0055, 0.0067, 0.0079)	(0.0053, 0.0073, 0.0097)	(0.0134, 0.0164, 0.0199)	(0.0129, 0.0169, 0.0209)	(0.0113, 0.0143, 0.0176)	(0.0061, 0.0075, 0.009)	(0.0085, 0.0103, 0.0122)	(0.0069, 0.0097, 0.0129)	(0.0048, 0.007, 0.0096)	(0.0129, 0.0163, 0.0207)	(0.0102, 0.0127, 0.0154)	(0.0107, 0.0132, 0.0158)	(0.01, 0.0118, 0.0137)	(0.0032, 0.0051, 0.0072)	(0.0091, 0.0129, 0.0172)
ENSG00000006659	VG Unavailable	VG Unavailable	VG Unavailable	VG Unavailable	VG Unavailable	VG Unavailable	VG Unavailable	VG Unavailable	VG Unavailable	VG Unavailable	VG Unavailable	VG Unavailable	VG Unavailable	VG Unavailable	VG Unavailable	VG Unavailable	VG Unavailable	VG Unavailable	VG Unavailable	VG Unavailable	VG Unavailable	VG Unavailable	VG Unavailable	VG Unavailable	VG Unavailable	VG Unavailable	VG Unavailable	VG Unavailable	VG Unavailable	VG Unavailable	(0.1201, 0.1823, 0.2596)	VG Unavailable	VG Unavailable	VG Unavailable	VG Unavailable	VG Unavailable	VG Unavailable	VG Unavailable	VG Unavailable	VG Unavailable	VG Unavailable	VG Unavailable	VG Unavailable	VG Unavailable	VG Unavailable	VG Unavailable	VG Unavailable	VG Unavailable	VG Unavailable
ENSG00000006695	(0.0037, 0.0056, 0.008)	(0.0009, 0.0023, 0.0042)	(0.0012, 0.0031, 0.006)	(0.002, 0.0045, 0.008)	(0.0007, 0.0029, 0.0066)	(0.0065, 0.0091, 0.0121)	(0.0, 0.0, 0.0238)	(0.003, 0.0052, 0.0077)	(0.0032, 0.0092, 0.0176)	(0.0013, 0.0075, 0.0193)	(0.0015, 0.0056, 0.0121)	(0.003, 0.0062, 0.0106)	(0.0006, 0.0031, 0.0076)	(0.0026, 0.0068, 0.0133)	(0.0037, 0.0083, 0.0152)	(0.0019, 0.0074, 0.016)	(0.0025, 0.0078, 0.0162)	(0.0028, 0.0074, 0.0148)	(0.0, 0.0023, 0.0143)	(0.004, 0.0124, 0.0258)	(0.0, 0.0034, 0.0146)	(0.0018, 0.0034, 0.0055)	(0.0011, 0.0021, 0.0034)	(0.0015, 0.0031, 0.005)	(0.0013, 0.0024, 0.0038)	(0.002, 0.0032, 0.0047)	(0.0016, 0.0029, 0.0046)	(0.0022, 0.0034, 0.0047)	(0.0023, 0.0033, 0.0046)	(0.0001, 0.0026, 0.008)	(0.0016, 0.0033, 0.0055)	(0.0095, 0.0149, 0.0217)	(0.0032, 0.0054, 0.008)	(0.0046, 0.0056, 0.0067)	(0.0032, 0.0054, 0.008)	(0.0011, 0.0037, 0.0081)	(0.0017, 0.0042, 0.0077)	(0.001, 0.003, 0.006)	(0.0002, 0.0025, 0.0074)	(0.0029, 0.0046, 0.0065)	(0.0029, 0.0047, 0.0064)	(0.0002, 0.0019, 0.0052)	(0.0008, 0.0023, 0.0048)	(0.0019, 0.0045, 0.0086)	(0.0011, 0.0026, 0.0047)	(0.0033, 0.0046, 0.0061)	(0.0029, 0.0044, 0.0064)	(0.0015, 0.0049, 0.0101)	(0.0006, 0.0031, 0.0069)
ENSG00000006704	(0.01, 0.0151, 0.0213)	(0.0037, 0.0081, 0.0135)	(0.0018, 0.0046, 0.0087)	(0.0259, 0.0381, 0.0515)	(0.0066, 0.0144, 0.0255)	(0.0076, 0.0114, 0.0161)	(0.0, 0.0026, 0.0194)	(0.0034, 0.0073, 0.0123)	(0.0, 0.0013, 0.0209)	(0.0077, 0.0259, 0.0513)	(0.0032, 0.01, 0.0214)	(0.0003, 0.0038, 0.0115)	(0.0001, 0.0046, 0.0151)	(0.0008, 0.0053, 0.0128)	(0.0, 0.0035, 0.0134)	(0.0024, 0.0111, 0.0259)	(0.0011, 0.0055, 0.0137)	(0.0035, 0.0104, 0.021)	(0.0124, 0.0304, 0.0574)	(0.0018, 0.0096, 0.024)	(0.007, 0.0169, 0.0314)	(0.0017, 0.0038, 0.0069)	(0.0099, 0.015, 0.0208)	(0.0028, 0.0054, 0.0085)	(0.0009, 0.0019, 0.0033)	(0.0013, 0.0029, 0.0052)	(0.0038, 0.0072, 0.011)	(0.0033, 0.0065, 0.0111)	(0.002, 0.0052, 0.0104)	(0.0015, 0.0076, 0.0198)	(0.0556, 0.0991, 0.1574)	(0.0045, 0.0153, 0.0334)	(0.0065, 0.0092, 0.0128)	(0.0031, 0.0043, 0.0055)	(0.0039, 0.0065, 0.0097)	(0.0021, 0.0058, 0.0118)	(0.0017, 0.006, 0.0136)	(0.0019, 0.0048, 0.0084)	(0.0006, 0.0016, 0.0032)	(0.0023, 0.0036, 0.0053)	(0.0026, 0.0041, 0.0057)	(0.0015, 0.004, 0.0075)	(0.0069, 0.0164, 0.0299)	(0.005, 0.0185, 0.0439)	(0.0004, 0.0024, 0.0061)	(0.0025, 0.0063, 0.0121)	(0.0032, 0.0046, 0.0065)	(0.0001, 0.0027, 0.0092)	(0.0, 0.0001, 0.006)
ENSG00000006712	(0.0012, 0.0042, 0.0085)	(0.0013, 0.0042, 0.0092)	(0.0, 0.0005, 0.0097)	(0.0, 0.0008, 0.0039)	(0.0009, 0.0061, 0.0156)	(0.0008, 0.0029, 0.0063)	VG Unavailable	(0.0008, 0.0036, 0.0085)	(0.0024, 0.0131, 0.0331)	(0.0, 0.0023, 0.0158)	(0.0, 0.0013, 0.0123)	(0.0012, 0.0048, 0.0115)	(0.0, 0.0, 0.0437)	(0.0019, 0.0074, 0.0163)	(0.0, 0.0, 0.1294)	(0.0, 0.0044, 0.0168)	(0.0, 0.0023, 0.0159)	(0.0005, 0.0064, 0.0193)	(0.0, 0.0037, 0.0156)	(0.0008, 0.0058, 0.0171)	(0.0001, 0.0032, 0.0104)	(0.0, 0.0, 0.0025)	(0.0, 0.0019, 0.0068)	(0.0, 0.0015, 0.0059)	(0.0001, 0.0018, 0.0059)	(0.0001, 0.0017, 0.0048)	(0.0002, 0.0027, 0.0073)	(0.0, 0.0022, 0.0077)	(0.0022, 0.0067, 0.0139)	(0.0, 0.0006, 0.0138)	(0.0, 0.0, 0.0059)	(0.0, 0.0005, 0.0167)	(0.0001, 0.002, 0.0071)	(0.001, 0.0031, 0.0065)	(0.0009, 0.0034, 0.0074)	(0.0, 0.0012, 0.0084)	(0.0, 0.0021, 0.0101)	(0.0016, 0.0077, 0.0184)	(0.0011, 0.0047, 0.0111)	(0.0021, 0.006, 0.0123)	(0.0003, 0.0022, 0.0059)	(0.0, 0.0014, 0.0086)	(0.0006, 0.0059, 0.0165)	(0.0, 0.0014, 0.0073)	(0.0013, 0.0058, 0.0137)	(0.0045, 0.0088, 0.0148)	(0.0, 0.0015, 0.0051)	(0.0, 0.0038, 0.0126)	(0.0004, 0.0045, 0.014)
ENSG00000006715	(0.0036, 0.0047, 0.0059)	(0.0041, 0.0054, 0.0069)	(0.0023, 0.0039, 0.0059)	(0.0032, 0.0046, 0.0059)	(0.003, 0.0044, 0.0065)	(0.003, 0.0039, 0.0049)	(0.0001, 0.0035, 0.0128)	(0.0035, 0.0048, 0.0063)	(0.0013, 0.0028, 0.0049)	(0.0009, 0.0024, 0.0048)	(0.0022, 0.0036, 0.0055)	(0.0035, 0.0054, 0.0077)	(0.0016, 0.0034, 0.006)	(0.0015, 0.0026, 0.0041)	(0.0004, 0.001, 0.0019)	(0.0018, 0.0036, 0.006)	(0.0004, 0.0011, 0.0024)	(0.0015, 0.0027, 0.0043)	(0.0026, 0.0045, 0.0072)	(0.0019, 0.0039, 0.0061)	(0.0023, 0.0039, 0.006)	(0.0039, 0.0056, 0.0078)	(0.0036, 0.0051, 0.007)	(0.0034, 0.005, 0.0067)	(0.0019, 0.0029, 0.0042)	(0.0029, 0.0041, 0.0056)	(0.0035, 0.0045, 0.0058)	(0.0023, 0.0036, 0.0053)	(0.0012, 0.0026, 0.0044)	(0.0033, 0.0069, 0.0111)	(0.0044, 0.0064, 0.0089)	(0.0018, 0.004, 0.0068)	(0.0037, 0.0048, 0.006)	(0.003, 0.0049, 0.0071)	(0.0064, 0.0079, 0.0097)	(0.01, 0.0139, 0.0182)	(0.0032, 0.0049, 0.007)	(0.003, 0.0047, 0.0066)	(0.0052, 0.0069, 0.009)	(0.003, 0.0039, 0.005)	(0.0034, 0.0044, 0.0055)	(0.0013, 0.0028, 0.005)	(0.003, 0.005, 0.0074)	(0.0031, 0.0047, 0.0068)	(0.0026, 0.0041, 0.0059)	(0.0038, 0.0054, 0.0072)	(0.0038, 0.0048, 0.006)	(0.0044, 0.0067, 0.0096)	(0.0024, 0.004, 0.0063)
ENSG00000006740	(0.0117, 0.0167, 0.0228)	(0.0027, 0.0051, 0.0083)	(0.0128, 0.0278, 0.0491)	(0.0058, 0.0085, 0.0117)	(0.0067, 0.0116, 0.0179)	(0.0092, 0.0122, 0.0163)	(0.0, 0.0088, 0.0342)	(0.0111, 0.0167, 0.0234)	(0.0007, 0.0028, 0.0062)	(0.0032, 0.0071, 0.0131)	(0.0011, 0.0034, 0.0064)	(0.0021, 0.0032, 0.0045)	(0.0031, 0.0047, 0.0064)	(0.0015, 0.0031, 0.0054)	(0.0013, 0.0027, 0.0048)	(0.0046, 0.0085, 0.0136)	(0.0015, 0.0038, 0.0071)	(0.0014, 0.0031, 0.0055)	(0.0002, 0.0019, 0.0058)	(0.0016, 0.0052, 0.0113)	(0.006, 0.0159, 0.0314)	(0.0043, 0.008, 0.013)	(0.0023, 0.0039, 0.0059)	(0.006, 0.0097, 0.014)	(0.004, 0.0123, 0.0249)	(0.0072, 0.0107, 0.0147)	VG Unavailable	(0.0051, 0.0094, 0.0151)	(0.0027, 0.0075, 0.0138)	(0.0, 0.0049, 0.0177)	(0.2379, 0.3993, 0.5913)	VG Unavailable	(0.0053, 0.0074, 0.0103)	(0.008, 0.0154, 0.0263)	(0.0132, 0.0197, 0.0275)	(0.0038, 0.0072, 0.0117)	(0.0014, 0.0059, 0.0139)	(0.0031, 0.0064, 0.0107)	(0.0006, 0.0016, 0.0031)	(0.0108, 0.017, 0.0235)	(0.014, 0.0203, 0.0283)	(0.0016, 0.0064, 0.0151)	(0.0135, 0.0226, 0.0351)	(0.0252, 0.0476, 0.0769)	(0.004, 0.008, 0.014)	(0.0003, 0.0023, 0.0061)	(0.0034, 0.0048, 0.0065)	(0.0038, 0.007, 0.0111)	(0.002, 0.0063, 0.0128)
ENSG00000006744	(0.0068, 0.0082, 0.0097)	(0.0076, 0.0095, 0.0116)	(0.0038, 0.0053, 0.0069)	(0.0096, 0.012, 0.0147)	(0.0055, 0.0078, 0.0102)	(0.0087, 0.0104, 0.0125)	(0.0043, 0.0146, 0.0312)	(0.0074, 0.0094, 0.0117)	(0.0026, 0.0045, 0.007)	(0.0058, 0.0096, 0.0147)	(0.0042, 0.0065, 0.0095)	(0.0097, 0.013, 0.017)	(0.01, 0.0141, 0.0191)	(0.0029, 0.0044, 0.0063)	(0.0032, 0.0049, 0.0069)	(0.0045, 0.007, 0.0106)	(0.0028, 0.0048, 0.0072)	(0.0025, 0.004, 0.0058)	(0.0042, 0.007, 0.0101)	(0.0034, 0.0063, 0.01)	(0.0072, 0.0108, 0.0153)	(0.0094, 0.012, 0.015)	(0.0057, 0.0074, 0.0092)	(0.0131, 0.0164, 0.0201)	(0.0035, 0.0045, 0.0057)	(0.0125, 0.015, 0.0179)	(0.0006, 0.001, 0.0016)	(0.0043, 0.0058, 0.0073)	(0.0055, 0.0072, 0.009)	(0.0045, 0.0085, 0.0139)	(0.0009, 0.002, 0.0035)	(0.0018, 0.0028, 0.0043)	(0.0073, 0.0091, 0.0111)	(0.0042, 0.0051, 0.0062)	(0.0102, 0.0122, 0.0144)	(0.0098, 0.014, 0.0187)	(0.0036, 0.0052, 0.007)	(0.0075, 0.0104, 0.0135)	(0.0069, 0.0096, 0.0124)	(0.005, 0.0063, 0.0076)	(0.0048, 0.0059, 0.0071)	(0.0053, 0.0082, 0.0119)	(0.0045, 0.0068, 0.0092)	(0.0039, 0.0054, 0.0069)	(0.0045, 0.0059, 0.0076)	(0.0052, 0.0067, 0.0082)	(0.0075, 0.0091, 0.0108)	(0.0089, 0.0132, 0.018)	(0.0051, 0.008, 0.0111)
ENSG00000006747	(0.0636, 0.085, 0.1122)	(0.0476, 0.062, 0.0783)	VG Unavailable	(0.3318, 0.4298, 0.543)	(0.2859, 0.404, 0.5395)	(0.4757, 0.6449, 0.8272)	(0.0, 0.0115, 0.0418)	(0.0615, 0.0946, 0.1352)	(0.0193, 0.0497, 0.0979)	(0.0396, 0.0733, 0.1188)	(0.0302, 0.0438, 0.0585)	VG Unavailable	(0.0298, 0.0658, 0.1212)	(0.0131, 0.0315, 0.0564)	(0.0198, 0.051, 0.0988)	(0.0213, 0.038, 0.0609)	(0.0263, 0.0422, 0.0617)	(0.034, 0.0481, 0.0639)	(0.0154, 0.0275, 0.0426)	(0.0079, 0.0187, 0.032)	(0.0056, 0.0103, 0.0152)	(0.1745, 0.2543, 0.3482)	(0.0389, 0.0507, 0.0632)	(0.3202, 0.4356, 0.5621)	(0.0078, 0.0099, 0.0125)	(0.3286, 0.4205, 0.5255)	VG Unavailable	VG Unavailable	VG Unavailable	(0.0039, 0.0067, 0.0101)	(0.4829, 0.7475, 1.0756)	VG Unavailable	(0.0365, 0.0464, 0.0579)	VG Unavailable	(0.0519, 0.0654, 0.0814)	VG Unavailable	VG Unavailable	(0.0559, 0.0769, 0.1007)	(0.0549, 0.077, 0.1009)	(0.0293, 0.0397, 0.0517)	(0.0221, 0.0297, 0.0378)	(0.0371, 0.051, 0.0663)	(0.0125, 0.0178, 0.0248)	VG Unavailable	(0.0397, 0.0544, 0.0718)	(0.0025, 0.0054, 0.0093)	(0.2507, 0.3132, 0.3814)	VG Unavailable	(0.0152, 0.0381, 0.0705)
ENSG00000006788	VG Unavailable	VG Unavailable	VG Unavailable	VG Unavailable	(0.0094, 0.0217, 0.0395)	VG Unavailable	VG Unavailable	(0.013, 0.0225, 0.0362)	VG Unavailable	VG Unavailable	VG Unavailable	VG Unavailable	VG Unavailable	VG Unavailable	VG Unavailable	VG Unavailable	VG Unavailable	VG Unavailable	VG Unavailable	VG Unavailable	VG Unavailable	VG Unavailable	VG Unavailable	VG Unavailable	VG Unavailable	VG Unavailable	(0.104, 0.1415, 0.1879)	(0.0151, 0.0261, 0.0418)	(0.0278, 0.0514, 0.0863)	VG Unavailable	VG Unavailable	VG Unavailable	VG Unavailable	VG Unavailable	VG Unavailable	VG Unavailable	VG Unavailable	VG Unavailable	VG Unavailable	VG Unavailable	VG Unavailable	VG Unavailable	VG Unavailable	(0.0447, 0.0623, 0.0826)	(0.0333, 0.0534, 0.0808)	(0.0044, 0.016, 0.0352)	VG Unavailable	(0.0002, 0.0103, 0.0364)	(0.0524, 0.1248, 0.2421)
ENSG00000006831	(0.0025, 0.0032, 0.0038)	(0.0026, 0.0033, 0.004)	(0.0006, 0.0011, 0.0017)	(0.0022, 0.0034, 0.005)	(0.0015, 0.0028, 0.0045)	(0.0026, 0.0036, 0.0048)	(0.0, 0.0, 0.0034)	(0.0035, 0.0045, 0.0057)	(0.0004, 0.0014, 0.0031)	(0.0004, 0.0013, 0.0028)	(0.0005, 0.0012, 0.0022)	(0.0013, 0.0027, 0.0047)	(0.0, 0.001, 0.0033)	(0.0003, 0.001, 0.0021)	(0.0002, 0.0008, 0.002)	(0.0009, 0.0019, 0.0031)	(0.0012, 0.0022, 0.0036)	(0.0011, 0.0023, 0.004)	(0.0011, 0.0022, 0.0037)	(0.0003, 0.0008, 0.0017)	(0.0005, 0.001, 0.0018)	(0.0012, 0.002, 0.0031)	(0.0013, 0.002, 0.0028)	(0.0028, 0.004, 0.0055)	(0.0019, 0.0026, 0.0034)	(0.0019, 0.0027, 0.0037)	(0.0007, 0.0013, 0.0022)	(0.0018, 0.0027, 0.0039)	(0.001, 0.002, 0.0032)	(0.0004, 0.0024, 0.0064)	(0.0003, 0.0011, 0.0021)	(0.0035, 0.005, 0.0068)	(0.0021, 0.0027, 0.0035)	(0.0062, 0.0075, 0.009)	(0.0031, 0.0039, 0.0047)	(0.001, 0.0021, 0.0037)	(0.0019, 0.0033, 0.0049)	(0.0005, 0.0014, 0.0028)	(0.0028, 0.0041, 0.0059)	(0.0017, 0.0023, 0.0031)	(0.0022, 0.0029, 0.0037)	(0.0013, 0.0026, 0.0045)	(0.0015, 0.0027, 0.0042)	(0.0018, 0.0033, 0.0051)	(0.0018, 0.0027, 0.0037)	(0.0003, 0.0007, 0.0013)	(0.0025, 0.0033, 0.0043)	(0.0012, 0.0024, 0.0039)	(0.0008, 0.0019, 0.0036)
ENSG00000006837	(0.0393, 0.0719, 0.1153)	VG Unavailable	(0.001, 0.0169, 0.0501)	(0.0037, 0.0214, 0.0527)	(0.0003, 0.0157, 0.0574)	(0.0182, 0.0415, 0.075)	VG Unavailable	(0.0312, 0.0669, 0.1126)	(0.0017, 0.023, 0.0709)	(0.0, 0.0126, 0.0527)	(0.0011, 0.0203, 0.0619)	(0.0081, 0.0315, 0.0706)	(0.0, 0.004, 0.0466)	(0.0045, 0.0232, 0.0598)	(0.0, 0.0077, 0.037)	(0.0009, 0.0152, 0.0469)	(0.0059, 0.0302, 0.0704)	(0.0, 0.0107, 0.0375)	(0.0, 0.0128, 0.048)	(0.0, 0.0, 0.0231)	(0.0131, 0.0665, 0.1597)	(0.0178, 0.0436, 0.0835)	(0.0294, 0.0688, 0.1223)	(0.0005, 0.0116, 0.0386)	VG Unavailable	(0.0069, 0.0216, 0.0476)	(0.0014, 0.0105, 0.0276)	(0.0046, 0.0267, 0.0655)	VG Unavailable	VG Unavailable	(0.0025, 0.0204, 0.0583)	VG Unavailable	(0.0237, 0.0496, 0.0892)	(0.0354, 0.0599, 0.0912)	(0.0109, 0.0217, 0.0362)	(0.003, 0.0159, 0.0403)	VG Unavailable	(0.0108, 0.0382, 0.0792)	(0.0139, 0.0333, 0.0622)	VG Unavailable	(0.0114, 0.029, 0.06)	(0.0, 0.0012, 0.1147)	(0.0037, 0.0278, 0.0786)	(0.003, 0.0273, 0.077)	(0.0247, 0.0773, 0.1541)	(0.005, 0.0118, 0.0227)	(0.0169, 0.0302, 0.0472)	(0.0, 0.0121, 0.0496)	VG Unavailable
ENSG00000007001	(0.0765, 0.1175, 0.1662)	VG Unavailable	VG Unavailable	VG Unavailable	VG Unavailable	VG Unavailable	VG Unavailable	(0.0558, 0.083, 0.1163)	(0.0033, 0.0122, 0.0264)	(0.001, 0.0078, 0.0222)	(0.005, 0.0122, 0.0237)	(0.0058, 0.012, 0.0213)	(0.0001, 0.0045, 0.0134)	(0.0069, 0.0166, 0.0307)	(0.0093, 0.0217, 0.038)	(0.0068, 0.0146, 0.0265)	(0.0, 0.0037, 0.0158)	(0.0043, 0.0099, 0.0174)	(0.0085, 0.0216, 0.0434)	(0.0131, 0.0407, 0.0835)	(0.013, 0.038, 0.0768)	VG Unavailable	VG Unavailable	VG Unavailable	VG Unavailable	VG Unavailable	VG Unavailable	VG Unavailable	VG Unavailable	(0.0052, 0.0183, 0.042)	VG Unavailable	(0.1396, 0.2252, 0.3231)	VG Unavailable	VG Unavailable	(0.0082, 0.0217, 0.0404)	(0.0044, 0.0148, 0.0322)	VG Unavailable	(0.0091, 0.0266, 0.0527)	(0.0018, 0.0078, 0.0171)	VG Unavailable	(0.0337, 0.0605, 0.0977)	(0.0486, 0.0726, 0.1013)	VG Unavailable	VG Unavailable	VG Unavailable	(0.0064, 0.0199, 0.0416)	(0.0076, 0.0138, 0.0213)	(0.0024, 0.0299, 0.0967)	VG Unavailable
ENSG00000007038	VG Unavailable	VG Unavailable	VG Unavailable	VG Unavailable	VG Unavailable	VG Unavailable	VG Unavailable	(0.273, 0.4631, 0.6798)	VG Unavailable	VG Unavailable	VG Unavailable	VG Unavailable	VG Unavailable	VG Unavailable	VG Unavailable	VG Unavailable	VG Unavailable	VG Unavailable	VG Unavailable	VG Unavailable	VG Unavailable	VG Unavailable	(0.294, 0.5221, 0.8005)	VG Unavailable	(0.4405, 0.5823, 0.7668)	VG Unavailable	VG Unavailable	VG Unavailable	VG Unavailable	VG Unavailable	(0.6396, 0.8939, 1.2227)	VG Unavailable	(0.4182, 0.5466, 0.6871)	VG Unavailable	VG Unavailable	VG Unavailable	VG Unavailable	(0.5191, 0.7705, 1.0671)	VG Unavailable	(0.2571, 0.3541, 0.4888)	VG Unavailable	(0.676, 0.8939, 1.1699)	(0.1392, 0.2509, 0.4068)	(0.2068, 0.3297, 0.4817)	VG Unavailable	(0.0085, 0.0111, 0.0141)	VG Unavailable	VG Unavailable	(0.5265, 0.8939, 1.3712)
ENSG00000007047	(0.0014, 0.0035, 0.0065)	(0.0009, 0.0029, 0.0059)	(0.0, 0.0014, 0.007)	(0.0008, 0.0028, 0.0059)	(0.0006, 0.0038, 0.0096)	(0.0022, 0.0041, 0.0068)	(0.0, 0.0053, 0.0321)	(0.0058, 0.0093, 0.0137)	(0.0009, 0.003, 0.0061)	(0.0012, 0.004, 0.009)	(0.001, 0.0025, 0.0047)	(0.0013, 0.0035, 0.0068)	(0.0005, 0.0024, 0.0057)	(0.0005, 0.0017, 0.0038)	(0.0001, 0.0011, 0.0033)	(0.0009, 0.0028, 0.0057)	(0.0024, 0.0056, 0.0103)	(0.0019, 0.0039, 0.0068)	(0.0006, 0.002, 0.0046)	(0.0009, 0.0045, 0.0109)	(0.0026, 0.0093, 0.0185)	(0.0013, 0.0034, 0.0068)	(0.0009, 0.0033, 0.0076)	(0.0018, 0.0039, 0.0068)	(0.0011, 0.0027, 0.005)	(0.0012, 0.0027, 0.0049)	(0.0007, 0.0026, 0.0056)	(0.0016, 0.0043, 0.0081)	(0.0025, 0.0061, 0.0108)	(0.0, 0.0002, 0.0306)	(0.0, 0.0031, 0.0128)	(0.003, 0.0072, 0.0137)	(0.0019, 0.004, 0.0069)	(0.0407, 0.0473, 0.0546)	(0.0036, 0.006, 0.009)	(0.0003, 0.0021, 0.0054)	(0.0055, 0.0112, 0.0189)	(0.0011, 0.0034, 0.0067)	(0.0006, 0.0022, 0.005)	(0.0017, 0.0031, 0.0047)	(0.0022, 0.0034, 0.0049)	(0.0032, 0.0091, 0.0168)	(0.0019, 0.0075, 0.0165)	(0.0007, 0.003, 0.0067)	(0.0002, 0.0021, 0.0062)	(0.0011, 0.0019, 0.0029)	(0.0025, 0.0044, 0.0067)	(0.0, 0.001, 0.006)	(0.0, 0.001, 0.0053)
ENSG00000007062	VG Unavailable	VG Unavailable	VG Unavailable	(0.3157, 0.3803, 0.4563)	VG Unavailable	(0.3174, 0.3885, 0.4627)	(0.0191, 0.1012, 0.2523)	(0.0034, 0.0052, 0.0073)	(0.0021, 0.011, 0.026)	(0.0051, 0.0151, 0.0299)	(0.0204, 0.0368, 0.0573)	(0.027, 0.0551, 0.0999)	VG Unavailable	(0.0136, 0.0262, 0.0415)	(0.0112, 0.0253, 0.0448)	(0.0087, 0.018, 0.03)	(0.014, 0.0267, 0.0463)	(0.0223, 0.042, 0.0652)	(0.0161, 0.0326, 0.0539)	(0.0185, 0.0377, 0.0612)	(0.0212, 0.0439, 0.0773)	(0.0243, 0.0367, 0.0516)	(0.0247, 0.0307, 0.0369)	(0.0015, 0.0072, 0.0181)	(0.0054, 0.0117, 0.021)	(0.007, 0.0125, 0.0197)	VG Unavailable	(0.0145, 0.0235, 0.0341)	(0.0555, 0.0767, 0.1012)	(0.0013, 0.0043, 0.0092)	VG Unavailable	(0.0108, 0.0327, 0.0631)	(0.0116, 0.0191, 0.0286)	(0.0551, 0.0944, 0.1475)	VG Unavailable	VG Unavailable	(0.0056, 0.0086, 0.0124)	(0.0322, 0.0512, 0.0755)	VG Unavailable	(0.0, 0.0024, 0.008)	(0.0068, 0.0122, 0.0184)	(0.001, 0.0016, 0.0024)	(0.018, 0.0246, 0.0324)	(0.0616, 0.1133, 0.1797)	(0.0046, 0.0077, 0.0113)	(0.0021, 0.0043, 0.0076)	(0.1813, 0.224, 0.2759)	(0.0, 0.0265, 0.1522)	VG Unavailable
ENSG00000007080	(0.0043, 0.0057, 0.0071)	(0.0028, 0.004, 0.0053)	(0.0004, 0.0015, 0.0034)	(0.0011, 0.002, 0.003)	(0.001, 0.0021, 0.0035)	(0.0016, 0.0024, 0.0032)	(0.0, 0.0, 0.0025)	(0.0019, 0.003, 0.0043)	(0.0001, 0.0007, 0.0021)	(0.0005, 0.0017, 0.0035)	(0.0004, 0.0014, 0.0031)	(0.0003, 0.0013, 0.003)	(0.0004, 0.0014, 0.0031)	(0.0006, 0.0013, 0.0026)	(0.0002, 0.0008, 0.0018)	(0.0001, 0.0008, 0.0027)	(0.0, 0.0003, 0.0022)	(0.0007, 0.0018, 0.0033)	(0.0007, 0.0018, 0.0036)	(0.0001, 0.0009, 0.0029)	(0.0001, 0.0012, 0.0035)	(0.001, 0.0018, 0.0029)	(0.0004, 0.0012, 0.0021)	(0.0009, 0.0017, 0.0028)	(0.0006, 0.0013, 0.0021)	(0.0012, 0.0019, 0.0027)	(0.0003, 0.0007, 0.0013)	(0.0003, 0.001, 0.002)	(0.0009, 0.0018, 0.003)	(0.0006, 0.0029, 0.0063)	(0.0006, 0.0018, 0.0033)	(0.0002, 0.0015, 0.004)	(0.0003, 0.0009, 0.0019)	(0.0011, 0.0016, 0.0022)	(0.0013, 0.0021, 0.003)	(0.0009, 0.0024, 0.005)	(0.0006, 0.0022, 0.0046)	(0.0014, 0.0027, 0.0044)	(0.0009, 0.0023, 0.0042)	(0.0009, 0.0016, 0.0025)	(0.0015, 0.0023, 0.0032)	(0.0007, 0.0022, 0.0046)	(0.0, 0.0009, 0.0035)	(0.0018, 0.0032, 0.005)	(0.0017, 0.0029, 0.0046)	(0.0007, 0.0017, 0.003)	(0.0004, 0.001, 0.0018)	(0.0003, 0.0014, 0.0033)	(0.0002, 0.0012, 0.0035)
ENSG00000007129	(0.101, 0.1365, 0.1755)	(0.0495, 0.0732, 0.1016)	VG Unavailable	(0.0572, 0.1, 0.1517)	(0.0746, 0.1309, 0.2037)	VG Unavailable	VG Unavailable	(0.0565, 0.0847, 0.1199)	VG Unavailable	VG Unavailable	VG Unavailable	VG Unavailable	VG Unavailable	VG Unavailable	VG Unavailable	(0.0514, 0.1114, 0.2055)	(0.0297, 0.0533, 0.0869)	(0.0198, 0.0593, 0.1229)	VG Unavailable	(0.1515, 0.2667, 0.4053)	(0.0324, 0.0695, 0.1227)	(0.0015, 0.0218, 0.0625)	(0.0193, 0.0338, 0.0524)	VG Unavailable	(0.0196, 0.0445, 0.0784)	VG Unavailable	VG Unavailable	VG Unavailable	VG Unavailable	VG Unavailable	(0.0228, 0.0337, 0.0451)	VG Unavailable	(0.0792, 0.1006, 0.1229)	VG Unavailable	(0.0288, 0.0484, 0.0736)	VG Unavailable	VG Unavailable	(0.1153, 0.1838, 0.2688)	VG Unavailable	VG Unavailable	VG Unavailable	(0.005, 0.0289, 0.0708)	(0.0151, 0.0243, 0.0354)	(0.0292, 0.0392, 0.0513)	(0.0251, 0.0566, 0.0988)	(0.0332, 0.0567, 0.0886)	(0.0437, 0.0659, 0.0944)	VG Unavailable	VG Unavailable
ENSG00000007168	(0.0038, 0.005, 0.0064)	(0.0026, 0.0039, 0.0053)	(0.0002, 0.0014, 0.0037)	(0.0026, 0.0039, 0.0053)	(0.0016, 0.0029, 0.0047)	(0.0025, 0.0034, 0.0046)	(0.0, 0.0014, 0.0098)	(0.0036, 0.005, 0.0071)	(0.0003, 0.0015, 0.0036)	(0.0047, 0.0083, 0.013)	(0.0004, 0.0017, 0.0036)	(0.0013, 0.0025, 0.0041)	(0.0008, 0.0015, 0.0026)	(0.0021, 0.004, 0.0063)	(0.0006, 0.0015, 0.0027)	(0.0029, 0.0054, 0.0091)	(0.0002, 0.0011, 0.0027)	(0.0026, 0.0045, 0.0069)	(0.0012, 0.003, 0.0056)	(0.0009, 0.0027, 0.0057)	(0.0011, 0.0032, 0.0062)	(0.0032, 0.0048, 0.0066)	(0.0014, 0.0025, 0.0038)	(0.0029, 0.0043, 0.0061)	(0.0009, 0.0019, 0.0031)	(0.002, 0.0032, 0.0044)	(0.0016, 0.0026, 0.0038)	(0.0024, 0.0039, 0.0057)	(0.0015, 0.003, 0.0048)	(0.0, 0.0009, 0.006)	(0.009, 0.012, 0.0158)	(0.0, 0.0017, 0.0062)	(0.0029, 0.0038, 0.005)	(0.0015, 0.0023, 0.0032)	(0.0025, 0.0035, 0.0046)	(0.0011, 0.0025, 0.0043)	(0.0021, 0.0048, 0.0087)	(0.0034, 0.0056, 0.0084)	(0.0014, 0.0026, 0.0043)	(0.0028, 0.0038, 0.005)	(0.0026, 0.0035, 0.0045)	(0.0012, 0.0031, 0.0057)	(0.0006, 0.0018, 0.0036)	(0.002, 0.0038, 0.0061)	(0.0022, 0.0038, 0.0058)	(0.0002, 0.0006, 0.0013)	(0.0026, 0.0035, 0.0046)	(0.0014, 0.0031, 0.0054)	(0.0017, 0.0033, 0.0054)
ENSG00000007171	VG Unavailable	VG Unavailable	VG Unavailable	VG Unavailable	VG Unavailable	VG Unavailable	VG Unavailable	VG Unavailable	(0.0332, 0.0695, 0.1213)	VG Unavailable	VG Unavailable	(0.0609, 0.1081, 0.1709)	(0.024, 0.058, 0.1048)	(0.009, 0.0193, 0.0335)	(0.0108, 0.0259, 0.0487)	VG Unavailable	VG Unavailable	VG Unavailable	VG Unavailable	VG Unavailable	VG Unavailable	(0.0945, 0.1989, 0.3331)	(0.0079, 0.0134, 0.0209)	VG Unavailable	(0.0106, 0.0414, 0.0852)	VG Unavailable	VG Unavailable	VG Unavailable	VG Unavailable	VG Unavailable	VG Unavailable	VG Unavailable	(0.0385, 0.0568, 0.0782)	VG Unavailable	(0.2755, 0.3569, 0.4506)	VG Unavailable	VG Unavailable	VG Unavailable	(0.0414, 0.0698, 0.1042)	VG Unavailable	VG Unavailable	VG Unavailable	(0.0123, 0.0217, 0.0333)	VG Unavailable	VG Unavailable	VG Unavailable	VG Unavailable	VG Unavailable	VG Unavailable
ENSG00000007174	(0.014, 0.0212, 0.0299)	(0.0113, 0.0211, 0.0339)	VG Unavailable	VG Unavailable	(0.0, 0.0081, 0.0371)	(0.0207, 0.0367, 0.0563)	VG Unavailable	(0.0199, 0.0329, 0.0478)	(0.0008, 0.0054, 0.0142)	(0.0073, 0.0165, 0.0302)	(0.0011, 0.0035, 0.0078)	(0.0018, 0.0101, 0.0251)	(0.0, 0.0, 0.0075)	(0.002, 0.0069, 0.014)	(0.0021, 0.0076, 0.0165)	(0.0067, 0.0125, 0.0199)	(0.002, 0.0054, 0.0106)	(0.0036, 0.0076, 0.0133)	(0.0034, 0.0109, 0.0223)	(0.0215, 0.0402, 0.0635)	(0.0174, 0.0292, 0.0433)	VG Unavailable	VG Unavailable	VG Unavailable	(0.048, 0.0663, 0.0877)	VG Unavailable	VG Unavailable	VG Unavailable	VG Unavailable	VG Unavailable	VG Unavailable	VG Unavailable	(0.001, 0.0027, 0.0053)	VG Unavailable	(0.0172, 0.0262, 0.037)	(0.0042, 0.0152, 0.0319)	VG Unavailable	(0.0216, 0.0418, 0.0692)	(0.0031, 0.0087, 0.0166)	(0.012, 0.0203, 0.031)	(0.0291, 0.0377, 0.047)	VG Unavailable	VG Unavailable	(0.0114, 0.0327, 0.066)	VG Unavailable	(0.0017, 0.0027, 0.0041)	(0.0149, 0.0236, 0.0343)	(0.0, 0.0064, 0.0387)	(0.0176, 0.0408, 0.0747)
ENSG00000007202	(0.0027, 0.0057, 0.0096)	(0.0028, 0.0063, 0.0115)	(0.002, 0.0054, 0.0109)	(0.003, 0.0071, 0.0125)	(0.0033, 0.0086, 0.0164)	(0.0051, 0.0093, 0.0142)	(0.0, 0.0, 0.1155)	(0.0023, 0.0055, 0.0108)	(0.0053, 0.0129, 0.0244)	(0.0084, 0.0245, 0.0486)	(0.0007, 0.0057, 0.0152)	(0.0004, 0.0034, 0.0086)	(0.0002, 0.003, 0.0093)	(0.0019, 0.0061, 0.0129)	(0.0, 0.0015, 0.0064)	(0.0, 0.0006, 0.0172)	(0.0024, 0.009, 0.021)	(0.005, 0.0122, 0.0226)	(0.0022, 0.0096, 0.0244)	(0.0003, 0.0076, 0.0222)	(0.0009, 0.0098, 0.0262)	(0.0014, 0.0045, 0.0092)	(0.0011, 0.0039, 0.0086)	(0.001, 0.0043, 0.0098)	(0.0018, 0.0047, 0.0092)	(0.0011, 0.0039, 0.0082)	(0.0009, 0.0023, 0.0045)	(0.0025, 0.0073, 0.0152)	(0.0028, 0.0073, 0.0142)	(0.0016, 0.0126, 0.0342)	(0.0006, 0.003, 0.0076)	(0.0036, 0.0126, 0.0259)	(0.003, 0.0057, 0.0096)	(0.0034, 0.0061, 0.0095)	(0.0037, 0.0071, 0.0116)	(0.0001, 0.0033, 0.0117)	(0.0039, 0.0103, 0.0203)	(0.004, 0.0118, 0.025)	(0.0007, 0.0038, 0.0094)	(0.0015, 0.0041, 0.0081)	(0.0019, 0.0046, 0.0087)	(0.0, 0.0026, 0.0137)	(0.0012, 0.0057, 0.0137)	(0.0004, 0.0043, 0.0118)	(0.0003, 0.0035, 0.0102)	(0.0009, 0.0031, 0.0067)	(0.0032, 0.0063, 0.0106)	(0.0004, 0.0047, 0.013)	(0.0008, 0.0066, 0.0195)
ENSG00000007216	VG Unavailable	VG Unavailable	VG Unavailable	VG Unavailable	VG Unavailable	VG Unavailable	VG Unavailable	(0.0012, 0.0075, 0.0206)	VG Unavailable	VG Unavailable	VG Unavailable	VG Unavailable	VG Unavailable	VG Unavailable	VG Unavailable	VG Unavailable	VG Unavailable	VG Unavailable	VG Unavailable	VG Unavailable	VG Unavailable	(0.0018, 0.0159, 0.0428)	(0.0561, 0.0812, 0.1102)	VG Unavailable	VG Unavailable	VG Unavailable	VG Unavailable	VG Unavailable	VG Unavailable	(0.0, 0.0, 0.0318)	VG Unavailable	VG Unavailable	VG Unavailable	VG Unavailable	VG Unavailable	VG Unavailable	VG Unavailable	VG Unavailable	VG Unavailable	(0.0086, 0.016, 0.0263)	(0.0087, 0.015, 0.0225)	(0.0111, 0.0176, 0.0264)	(0.004, 0.0065, 0.01)	VG Unavailable	VG Unavailable	VG Unavailable	VG Unavailable	VG Unavailable	VG Unavailable
ENSG00000007237	(0.0054, 0.0058, 0.0062)	(0.0037, 0.0047, 0.0057)	(0.0343, 0.0446, 0.0578)	(0.0052, 0.0074, 0.0099)	(0.0014, 0.0022, 0.0032)	(0.0084, 0.0107, 0.0132)	(0.0005, 0.0029, 0.0071)	(0.0026, 0.0035, 0.0046)	(0.0005, 0.0009, 0.0013)	(0.001, 0.0016, 0.0023)	(0.0019, 0.0026, 0.0035)	(0.0015, 0.0019, 0.0025)	(0.0014, 0.0019, 0.0025)	(0.0008, 0.0011, 0.0014)	(0.0004, 0.0006, 0.0009)	(0.0009, 0.0014, 0.0019)	(0.0013, 0.002, 0.0028)	(0.0017, 0.0024, 0.0032)	(0.0018, 0.0024, 0.0032)	(0.0024, 0.0038, 0.0054)	(0.0032, 0.005, 0.0072)	(0.0007, 0.001, 0.0014)	(0.0006, 0.001, 0.0015)	(0.002, 0.0026, 0.0034)	(0.0016, 0.0023, 0.0031)	(0.0012, 0.0016, 0.002)	(0.1341, 0.1655, 0.1993)	(0.0019, 0.0024, 0.0031)	(0.0067, 0.0086, 0.0107)	(0.0, 0.0, 0.0528)	(0.0654, 0.0898, 0.1195)	(0.0, 0.0049, 0.0194)	(0.0026, 0.0032, 0.0039)	(0.0057, 0.0085, 0.0118)	(0.0009, 0.0011, 0.0013)	(0.0045, 0.0069, 0.01)	(0.0034, 0.0069, 0.0115)	(0.0014, 0.0025, 0.004)	(0.0099, 0.0154, 0.022)	(0.0022, 0.0027, 0.0033)	(0.0023, 0.0028, 0.0033)	(0.0013, 0.0026, 0.0045)	(0.001, 0.002, 0.0032)	(0.0023, 0.0033, 0.0044)	(0.0009, 0.0017, 0.0027)	(0.0004, 0.0008, 0.0012)	(0.0036, 0.0052, 0.0068)	(0.002, 0.0036, 0.0055)	(0.0015, 0.0024, 0.0037)
ENSG00000007255	(0.0178, 0.0312, 0.0481)	(0.0049, 0.013, 0.0259)	(0.0056, 0.0227, 0.0495)	(0.0115, 0.0345, 0.0687)	(0.0148, 0.0389, 0.0757)	(0.0258, 0.0465, 0.0778)	VG Unavailable	(0.0034, 0.0104, 0.022)	(0.0064, 0.0249, 0.0546)	(0.0, 0.0027, 0.071)	(0.0128, 0.0383, 0.0768)	(0.0008, 0.0087, 0.0249)	(0.0058, 0.0201, 0.0403)	(0.0145, 0.0349, 0.0646)	(0.0064, 0.0219, 0.0486)	(0.0002, 0.0119, 0.0455)	(0.0131, 0.0408, 0.0819)	(0.0036, 0.0178, 0.0434)	(0.0072, 0.023, 0.0498)	(0.0003, 0.0158, 0.055)	(0.0047, 0.0176, 0.0381)	(0.0009, 0.0091, 0.0263)	(0.009, 0.02, 0.0357)	(0.0035, 0.0163, 0.0386)	(0.0005, 0.0064, 0.0182)	(0.0139, 0.0319, 0.0561)	(0.0, 0.0067, 0.0276)	(0.0207, 0.0479, 0.084)	(0.0044, 0.0211, 0.0526)	(0.0018, 0.0215, 0.0607)	(0.0025, 0.0078, 0.0167)	(0.0009, 0.0127, 0.0384)	(0.0012, 0.0082, 0.0214)	(0.016, 0.0328, 0.0544)	(0.0018, 0.0071, 0.0156)	(0.0, 0.0024, 0.0128)	(0.0015, 0.0116, 0.031)	(0.0074, 0.0193, 0.0361)	(0.0024, 0.0105, 0.0244)	(0.0029, 0.0068, 0.0123)	(0.0045, 0.009, 0.015)	(0.0018, 0.0104, 0.0254)	(0.0012, 0.0082, 0.0211)	(0.0044, 0.0111, 0.0205)	(0.0003, 0.01, 0.0332)	(0.0058, 0.0128, 0.0242)	(0.01, 0.0175, 0.026)	(0.001, 0.0136, 0.0436)	(0.0001, 0.0084, 0.0311)
ENSG00000007264	(0.02, 0.034, 0.051)	(0.0277, 0.0528, 0.0839)	VG Unavailable	VG Unavailable	(0.0149, 0.0542, 0.1187)	VG Unavailable	VG Unavailable	(0.0136, 0.0379, 0.0751)	(0.0038, 0.0098, 0.0182)	(0.0013, 0.0052, 0.0119)	(0.0048, 0.0149, 0.0304)	VG Unavailable	VG Unavailable	(0.0001, 0.002, 0.0062)	(0.001, 0.0043, 0.0101)	(0.0017, 0.0063, 0.0134)	(0.005, 0.0186, 0.0399)	(0.0078, 0.0172, 0.0299)	(0.0023, 0.0185, 0.0479)	(0.0063, 0.0482, 0.1284)	VG Unavailable	VG Unavailable	(0.0228, 0.0549, 0.1025)	VG Unavailable	VG Unavailable	VG Unavailable	VG Unavailable	VG Unavailable	VG Unavailable	VG Unavailable	VG Unavailable	VG Unavailable	(0.0279, 0.0383, 0.0494)	VG Unavailable	VG Unavailable	VG Unavailable	VG Unavailable	(0.0251, 0.0876, 0.1936)	(0.0248, 0.0543, 0.1003)	(0.0374, 0.0721, 0.1144)	VG Unavailable	VG Unavailable	(0.0225, 0.0443, 0.0759)	(0.0278, 0.0441, 0.0626)	VG Unavailable	(0.0, 0.0, 0.0795)	(0.0292, 0.0543, 0.0857)	VG Unavailable	VG Unavailable
ENSG00000007306	VG Unavailable	VG Unavailable	VG Unavailable	VG Unavailable	VG Unavailable	VG Unavailable	VG Unavailable	VG Unavailable	VG Unavailable	VG Unavailable	VG Unavailable	VG Unavailable	VG Unavailable	VG Unavailable	VG Unavailable	VG Unavailable	VG Unavailable	VG Unavailable	VG Unavailable	VG Unavailable	VG Unavailable	(0.0696, 0.1465, 0.2479)	(0.0528, 0.0673, 0.085)	VG Unavailable	(0.4109, 0.5105, 0.6169)	VG Unavailable	VG Unavailable	VG Unavailable	VG Unavailable	VG Unavailable	VG Unavailable	VG Unavailable	VG Unavailable	VG Unavailable	VG Unavailable	VG Unavailable	(0.0222, 0.059, 0.121)	VG Unavailable	VG Unavailable	VG Unavailable	VG Unavailable	(0.077, 0.2076, 0.4179)	VG Unavailable	VG Unavailable	VG Unavailable	VG Unavailable	VG Unavailable	VG Unavailable	(0.0697, 0.1145, 0.1702)
ENSG00000007312	(0.0631, 0.0766, 0.0928)	(0.0143, 0.02, 0.026)	(0.0098, 0.0224, 0.0412)	(0.0211, 0.0364, 0.0567)	(0.0178, 0.0299, 0.0443)	(0.0435, 0.064, 0.0883)	(0.0012, 0.017, 0.0527)	(0.0196, 0.0264, 0.0352)	VG Unavailable	VG Unavailable	VG Unavailable	VG Unavailable	VG Unavailable	VG Unavailable	VG Unavailable	VG Unavailable	VG Unavailable	VG Unavailable	VG Unavailable	VG Unavailable	VG Unavailable	(0.0144, 0.0281, 0.0466)	(0.0017, 0.0053, 0.0111)	(0.023, 0.0353, 0.0498)	(0.0092, 0.0159, 0.0257)	(0.0208, 0.0311, 0.0428)	VG Unavailable	(0.0953, 0.1351, 0.1847)	(0.0025, 0.0063, 0.0123)	(0.0042, 0.0217, 0.0549)	(0.0009, 0.0015, 0.0021)	(0.0, 0.0034, 0.0382)	(0.0054, 0.0107, 0.0187)	(0.0109, 0.0197, 0.0318)	(0.0255, 0.034, 0.0431)	VG Unavailable	VG Unavailable	(0.0007, 0.0057, 0.0154)	(0.0346, 0.0467, 0.0592)	(0.0276, 0.0339, 0.0411)	(0.0638, 0.0779, 0.0939)	(0.0127, 0.022, 0.0326)	(0.0008, 0.0018, 0.0033)	(0.0011, 0.0015, 0.0021)	(0.0013, 0.0082, 0.0201)	(0.0038, 0.0154, 0.0334)	(0.0195, 0.0288, 0.0404)	(0.0109, 0.021, 0.035)	(0.0072, 0.017, 0.0302)
ENSG00000007314	(0.0045, 0.0058, 0.0076)	(0.0058, 0.0073, 0.009)	(0.0023, 0.0174, 0.0471)	(0.001, 0.0163, 0.0489)	(0.0538, 0.0915, 0.1436)	(0.0379, 0.0663, 0.1009)	VG Unavailable	(0.0038, 0.0056, 0.0075)	VG Unavailable	VG Unavailable	VG Unavailable	VG Unavailable	VG Unavailable	VG Unavailable	VG Unavailable	VG Unavailable	VG Unavailable	VG Unavailable	VG Unavailable	VG Unavailable	VG Unavailable	(0.0502, 0.0776, 0.1143)	(0.0652, 0.1115, 0.1667)	VG Unavailable	VG Unavailable	(0.0438, 0.0924, 0.1573)	VG Unavailable	(0.0374, 0.0633, 0.0948)	(0.0356, 0.0732, 0.123)	VG Unavailable	VG Unavailable	VG Unavailable	VG Unavailable	(0.0033, 0.0039, 0.0046)	(0.0235, 0.0446, 0.0701)	VG Unavailable	VG Unavailable	(0.0233, 0.076, 0.1698)	(0.0284, 0.043, 0.0596)	(0.0152, 0.0342, 0.0635)	(0.0252, 0.0411, 0.0648)	(0.0, 0.0, 0.0074)	VG Unavailable	(0.0161, 0.0356, 0.0606)	VG Unavailable	(0.0011, 0.0053, 0.0128)	(0.0099, 0.0129, 0.0164)	VG Unavailable	VG Unavailable
ENSG00000007341	(0.023, 0.0305, 0.0386)	(0.0126, 0.0187, 0.0262)	(0.0085, 0.0171, 0.0277)	(0.007, 0.0124, 0.019)	(0.008, 0.0158, 0.0271)	(0.0177, 0.025, 0.0333)	(0.0, 0.0056, 0.0528)	(0.0197, 0.0273, 0.0375)	(0.0104, 0.0261, 0.0519)	(0.0092, 0.029, 0.0594)	(0.0093, 0.0217, 0.0391)	(0.0048, 0.0108, 0.0193)	(0.0071, 0.0149, 0.0252)	(0.0063, 0.0176, 0.0337)	(0.0048, 0.0149, 0.0335)	(0.0073, 0.0219, 0.0416)	(0.005, 0.0139, 0.0264)	(0.0028, 0.0115, 0.0252)	(0.0024, 0.0133, 0.0313)	(0.0031, 0.0161, 0.0397)	(0.0032, 0.0123, 0.0269)	(0.0169, 0.0256, 0.0358)	(0.0082, 0.0143, 0.0221)	(0.0096, 0.0169, 0.0255)	(0.0072, 0.012, 0.0179)	(0.0119, 0.019, 0.0264)	(0.0112, 0.0166, 0.0241)	(0.0055, 0.012, 0.0207)	(0.0054, 0.0129, 0.0235)	(0.0003, 0.0075, 0.0254)	(0.0001, 0.0043, 0.0157)	(0.0161, 0.0307, 0.051)	(0.0082, 0.0128, 0.018)	(0.0095, 0.0167, 0.0248)	(0.0089, 0.0128, 0.0179)	(0.0072, 0.0142, 0.0235)	(0.007, 0.0127, 0.0207)	(0.0099, 0.0162, 0.0249)	(0.0067, 0.0121, 0.0194)	(0.0148, 0.0197, 0.0259)	(0.0167, 0.0221, 0.0274)	(0.0061, 0.014, 0.0261)	(0.0117, 0.0213, 0.0336)	(0.0058, 0.0118, 0.0205)	(0.0069, 0.0136, 0.0222)	(0.0545, 0.0681, 0.0849)	(0.0092, 0.0134, 0.0184)	(0.0059, 0.014, 0.025)	(0.0042, 0.0106, 0.0206)
ENSG00000007372	VG Unavailable	VG Unavailable	VG Unavailable	VG Unavailable	VG Unavailable	VG Unavailable	VG Unavailable	VG Unavailable	(0.0041, 0.0311, 0.0859)	(0.0, 0.0086, 0.0693)	VG Unavailable	(0.0017, 0.0039, 0.0067)	(0.0019, 0.0041, 0.0073)	(0.0119, 0.051, 0.1165)	VG Unavailable	VG Unavailable	VG Unavailable	VG Unavailable	VG Unavailable	VG Unavailable	VG Unavailable	VG Unavailable	VG Unavailable	VG Unavailable	VG Unavailable	VG Unavailable	VG Unavailable	VG Unavailable	VG Unavailable	VG Unavailable	VG Unavailable	VG Unavailable	VG Unavailable	VG Unavailable	VG Unavailable	VG Unavailable	VG Unavailable	VG Unavailable	VG Unavailable	VG Unavailable	VG Unavailable	VG Unavailable	VG Unavailable	VG Unavailable	VG Unavailable	VG Unavailable	VG Unavailable	VG Unavailable	VG Unavailable
ENSG00000007376	(0.0105, 0.0155, 0.0209)	(0.0172, 0.0245, 0.0337)	(0.0059, 0.0123, 0.0209)	(0.0115, 0.0191, 0.0288)	(0.0135, 0.0249, 0.0388)	(0.0153, 0.0226, 0.0309)	(0.0067, 0.042, 0.1057)	(0.0119, 0.0183, 0.0256)	(0.0156, 0.0265, 0.0411)	(0.0066, 0.0172, 0.0323)	(0.0143, 0.0242, 0.0362)	(0.0233, 0.0369, 0.0544)	(0.0228, 0.0377, 0.0574)	(0.0204, 0.0314, 0.0461)	(0.0248, 0.0387, 0.0566)	(0.0149, 0.0297, 0.0495)	(0.003, 0.0084, 0.0167)	(0.0193, 0.0325, 0.0493)	(0.0141, 0.0264, 0.0425)	(0.0109, 0.0279, 0.0531)	(0.0179, 0.0409, 0.0709)	(0.0139, 0.0222, 0.0325)	(0.0075, 0.0119, 0.0174)	(0.0098, 0.0165, 0.0243)	(0.0093, 0.0137, 0.0187)	(0.0114, 0.0176, 0.0246)	(0.0072, 0.0109, 0.015)	(0.0164, 0.0265, 0.0402)	(0.0082, 0.0168, 0.0272)	(0.0008, 0.01, 0.0283)	(0.0049, 0.01, 0.0176)	(0.0077, 0.0166, 0.0276)	(0.0159, 0.0243, 0.0337)	(0.0191, 0.0276, 0.0382)	(0.0108, 0.016, 0.0223)	(0.0022, 0.0111, 0.0252)	(0.0112, 0.0192, 0.0294)	(0.0063, 0.012, 0.0203)	(0.015, 0.0245, 0.0367)	(0.0131, 0.0182, 0.0234)	(0.0145, 0.0194, 0.025)	(0.0019, 0.0064, 0.0143)	(0.0013, 0.0048, 0.0108)	(0.007, 0.0116, 0.0174)	(0.0104, 0.0167, 0.0242)	(0.0037, 0.008, 0.0143)	(0.0117, 0.0166, 0.0225)	(0.0189, 0.0343, 0.056)	(0.0047, 0.0147, 0.0291)
ENSG00000007384	(0.0025, 0.0035, 0.0046)	(0.003, 0.0045, 0.0062)	(0.0041, 0.0095, 0.0174)	(0.0024, 0.0033, 0.0044)	(0.0012, 0.002, 0.003)	(0.002, 0.0026, 0.0033)	(0.0, 0.0003, 0.0075)	(0.0024, 0.0036, 0.0049)	(0.0035, 0.0106, 0.0219)	(0.0015, 0.0075, 0.0177)	(0.0024, 0.0076, 0.0154)	(0.0364, 0.0523, 0.0712)	(0.0465, 0.0753, 0.106)	(0.0075, 0.0137, 0.022)	(0.0064, 0.0146, 0.0256)	(0.0091, 0.0186, 0.032)	(0.0036, 0.0112, 0.0232)	(0.0, 0.0018, 0.0074)	(0.0009, 0.0051, 0.0135)	(0.0008, 0.0067, 0.019)	(0.0, 0.0023, 0.0195)	(0.0012, 0.0023, 0.0038)	(0.0007, 0.0018, 0.0032)	(0.0004, 0.0011, 0.0022)	(0.0017, 0.0027, 0.0042)	(0.0008, 0.0014, 0.0024)	(0.0009, 0.0018, 0.003)	(0.0007, 0.0016, 0.0029)	(0.0007, 0.0019, 0.0035)	(0.0001, 0.0024, 0.0079)	VG Unavailable	(0.0027, 0.0093, 0.019)	(0.0019, 0.0026, 0.0036)	(0.0032, 0.0052, 0.0075)	(0.0018, 0.0024, 0.0029)	(0.0008, 0.002, 0.0036)	(0.0027, 0.0056, 0.0098)	(0.0001, 0.0006, 0.0015)	(0.0007, 0.0032, 0.008)	(0.0024, 0.0034, 0.0046)	(0.0031, 0.0042, 0.0055)	(0.0011, 0.0029, 0.0059)	(0.002, 0.0045, 0.0079)	(0.001, 0.003, 0.0061)	(0.0005, 0.0017, 0.0037)	(0.0014, 0.004, 0.0081)	(0.0032, 0.0045, 0.0059)	(0.0011, 0.0027, 0.0052)	(0.0004, 0.0012, 0.0026)
ENSG00000007392	(0.0032, 0.0047, 0.0064)	(0.0025, 0.0041, 0.006)	(0.0011, 0.0025, 0.0045)	(0.0052, 0.0075, 0.0103)	(0.0017, 0.0037, 0.0069)	(0.0044, 0.0065, 0.009)	(0.0001, 0.0109, 0.0361)	(0.0033, 0.0049, 0.007)	(0.0034, 0.0074, 0.0128)	(0.0028, 0.0074, 0.0147)	(0.0015, 0.0042, 0.0089)	(0.0031, 0.0051, 0.0076)	(0.0036, 0.0059, 0.0091)	(0.004, 0.0071, 0.0112)	(0.0013, 0.0038, 0.0078)	(0.0071, 0.0138, 0.0227)	(0.0026, 0.0067, 0.0121)	(0.0029, 0.0064, 0.0116)	(0.0016, 0.0053, 0.0112)	(0.0, 0.002, 0.0105)	(0.0003, 0.0033, 0.0092)	(0.0035, 0.0056, 0.0081)	(0.0034, 0.0052, 0.0073)	(0.0028, 0.0046, 0.007)	(0.004, 0.0061, 0.0084)	(0.0041, 0.0059, 0.008)	(0.0021, 0.0045, 0.0078)	(0.0024, 0.0047, 0.0078)	(0.0004, 0.0024, 0.0063)	(0.0002, 0.003, 0.0084)	(0.0007, 0.003, 0.0069)	(0.0004, 0.0028, 0.0071)	(0.0026, 0.0039, 0.0055)	(0.0054, 0.0088, 0.0126)	(0.0033, 0.0048, 0.0065)	(0.0013, 0.0026, 0.0045)	(0.0063, 0.0094, 0.0129)	(0.0015, 0.0029, 0.0049)	(0.0015, 0.0027, 0.0044)	(0.0012, 0.0025, 0.0041)	(0.0028, 0.0043, 0.0061)	(0.0034, 0.0066, 0.0112)	(0.0011, 0.0031, 0.0063)	(0.002, 0.0035, 0.0054)	(0.0041, 0.0065, 0.0095)	(0.0017, 0.0034, 0.0059)	(0.0017, 0.0023, 0.0031)	(0.0018, 0.0038, 0.0066)	(0.0015, 0.0036, 0.0068)
ENSG00000007402	VG Unavailable	VG Unavailable	VG Unavailable	VG Unavailable	VG Unavailable	VG Unavailable	VG Unavailable	VG Unavailable	(0.0041, 0.0277, 0.0789)	VG Unavailable	(0.0, 0.0024, 0.0265)	(0.0011, 0.0042, 0.0095)	(0.0001, 0.003, 0.0112)	(0.0, 0.0, 0.0122)	(0.0, 0.0027, 0.0366)	VG Unavailable	(0.0011, 0.0098, 0.0253)	(0.0012, 0.0098, 0.0269)	(0.0009, 0.0152, 0.0473)	(0.0, 0.0066, 0.0404)	VG Unavailable	VG Unavailable	VG Unavailable	VG Unavailable	VG Unavailable	VG Unavailable	VG Unavailable	(0.0049, 0.0148, 0.029)	VG Unavailable	(0.0042, 0.031, 0.0861)	VG Unavailable	VG Unavailable	(0.0037, 0.0066, 0.0104)	VG Unavailable	VG Unavailable	VG Unavailable	VG Unavailable	(0.0006, 0.0172, 0.0494)	(0.0058, 0.0127, 0.0219)	(0.0079, 0.0262, 0.0566)	(0.021, 0.0421, 0.0717)	VG Unavailable	VG Unavailable	VG Unavailable	(0.0, 0.0, 0.0405)	(0.0005, 0.004, 0.0108)	(0.013, 0.0305, 0.0563)	VG Unavailable	VG Unavailable
ENSG00000007516	(0.0299, 0.0423, 0.0561)	(0.0079, 0.0148, 0.0229)	(0.031, 0.0458, 0.0617)	(0.024, 0.039, 0.0601)	(0.0354, 0.0699, 0.1141)	VG Unavailable	VG Unavailable	(0.0206, 0.0286, 0.0379)	(0.0132, 0.0198, 0.0283)	(0.013, 0.0199, 0.0284)	(0.1195, 0.1626, 0.217)	VG Unavailable	VG Unavailable	(0.0136, 0.0183, 0.0236)	(0.0171, 0.0239, 0.0318)	(0.0181, 0.0267, 0.0365)	(0.0034, 0.0051, 0.0073)	(0.033, 0.045, 0.0585)	(0.1514, 0.2101, 0.2864)	(0.0571, 0.0946, 0.1405)	(0.0249, 0.0521, 0.0909)	(0.0124, 0.0262, 0.0442)	(0.0166, 0.0249, 0.0352)	(0.0358, 0.0661, 0.1072)	(0.0242, 0.0362, 0.0513)	(0.0208, 0.0374, 0.0591)	VG Unavailable	(0.006, 0.0187, 0.0377)	(0.0057, 0.0155, 0.03)	(0.003, 0.0089, 0.0178)	VG Unavailable	(0.0101, 0.0198, 0.0332)	(0.0189, 0.0269, 0.0355)	VG Unavailable	(0.0261, 0.0402, 0.0574)	VG Unavailable	(0.0354, 0.0517, 0.073)	(0.0058, 0.0098, 0.0154)	(0.0065, 0.0084, 0.0106)	(0.0211, 0.0326, 0.0477)	(0.0292, 0.0423, 0.0584)	(0.0121, 0.0249, 0.0428)	(0.0202, 0.0306, 0.0434)	(0.0149, 0.0234, 0.0339)	(0.0124, 0.0238, 0.0373)	(0.0251, 0.0313, 0.0379)	(0.0106, 0.0207, 0.0339)	(0.0, 0.0072, 0.0338)	(0.0126, 0.0334, 0.0674)
ENSG00000007520	(0.0045, 0.0117, 0.0229)	(0.0002, 0.0047, 0.0148)	(0.0003, 0.0067, 0.0213)	(0.004, 0.0155, 0.034)	(0.0003, 0.0043, 0.013)	(0.0061, 0.0169, 0.0337)	VG Unavailable	(0.0034, 0.0163, 0.0391)	(0.0, 0.002, 0.033)	VG Unavailable	(0.0031, 0.0345, 0.1024)	(0.0014, 0.008, 0.0206)	(0.0012, 0.0081, 0.0231)	(0.0, 0.0067, 0.0254)	(0.0009, 0.0255, 0.0944)	(0.0084, 0.034, 0.0744)	(0.0002, 0.0144, 0.0533)	(0.0013, 0.011, 0.032)	(0.0043, 0.0207, 0.0478)	(0.0013, 0.0198, 0.0621)	(0.0, 0.009, 0.0344)	(0.0011, 0.0133, 0.0378)	(0.0003, 0.0044, 0.013)	(0.0, 0.0021, 0.0085)	(0.0, 0.0015, 0.0104)	(0.0004, 0.0032, 0.0086)	(0.0018, 0.0079, 0.0168)	(0.0067, 0.0174, 0.0326)	(0.002, 0.0079, 0.019)	(0.0, 0.0075, 0.034)	(0.0, 0.0016, 0.0156)	(0.0009, 0.0115, 0.0339)	(0.0033, 0.0172, 0.0418)	(0.0031, 0.0082, 0.0163)	(0.0142, 0.0323, 0.0593)	(0.0008, 0.0156, 0.0528)	(0.0, 0.0043, 0.0161)	(0.0, 0.002, 0.0125)	(0.0011, 0.0079, 0.0205)	(0.0029, 0.0091, 0.0191)	(0.0042, 0.0108, 0.0204)	VG Unavailable	(0.0035, 0.0148, 0.0358)	(0.0, 0.0027, 0.011)	(0.0016, 0.0085, 0.0213)	(0.0, 0.0027, 0.0163)	(0.0038, 0.0096, 0.0182)	(0.0001, 0.0076, 0.0276)	(0.0, 0.0012, 0.0246)
ENSG00000007541	(0.0018, 0.0025, 0.0033)	(0.0021, 0.0031, 0.0041)	(0.0011, 0.0019, 0.0028)	(0.0033, 0.0044, 0.0057)	(0.0032, 0.0049, 0.0069)	(0.0035, 0.0045, 0.0058)	(0.0, 0.0001, 0.0115)	(0.0015, 0.0022, 0.0031)	(0.0081, 0.0115, 0.0156)	(0.007, 0.0111, 0.0159)	(0.0069, 0.0097, 0.013)	(0.0041, 0.0057, 0.0074)	(0.0043, 0.0063, 0.0085)	(0.0084, 0.0111, 0.0144)	(0.0098, 0.0135, 0.0182)	(0.0077, 0.011, 0.0149)	(0.0054, 0.008, 0.011)	(0.0061, 0.0084, 0.0111)	(0.0057, 0.0084, 0.0117)	(0.0069, 0.0107, 0.0153)	(0.0064, 0.0104, 0.0151)	(0.0028, 0.004, 0.0054)	(0.002, 0.0028, 0.0038)	(0.003, 0.0042, 0.0054)	(0.0034, 0.0045, 0.0057)	(0.004, 0.0052, 0.0065)	(0.0019, 0.0028, 0.0039)	(0.0026, 0.004, 0.0057)	(0.0023, 0.0036, 0.0053)	(0.0012, 0.0022, 0.0036)	(0.0019, 0.0038, 0.0063)	(0.0022, 0.0037, 0.0054)	(0.0022, 0.003, 0.0038)	(0.0031, 0.0042, 0.0054)	(0.0019, 0.0025, 0.0032)	(0.0031, 0.0048, 0.0069)	(0.0045, 0.006, 0.0076)	(0.0018, 0.0027, 0.0038)	(0.0012, 0.0018, 0.0025)	(0.0012, 0.0017, 0.0024)	(0.0012, 0.0017, 0.0023)	(0.0009, 0.0019, 0.0032)	(0.003, 0.0048, 0.0071)	(0.0031, 0.0044, 0.006)	(0.0011, 0.0019, 0.0028)	(0.0039, 0.005, 0.0063)	(0.0029, 0.0035, 0.0042)	(0.0017, 0.0031, 0.0047)	(0.002, 0.0034, 0.0053)
ENSG00000007545	(0.0016, 0.0033, 0.0054)	(0.0002, 0.0013, 0.0035)	(0.0, 0.0006, 0.0061)	(0.0018, 0.0041, 0.0074)	(0.0007, 0.003, 0.007)	(0.0035, 0.006, 0.009)	VG Unavailable	(0.0018, 0.0035, 0.0057)	(0.0, 0.0026, 0.0102)	(0.0026, 0.0102, 0.0257)	(0.0004, 0.004, 0.0122)	(0.0021, 0.0038, 0.0059)	(0.0015, 0.0029, 0.005)	(0.0, 0.0014, 0.0054)	(0.0, 0.0025, 0.0094)	(0.0032, 0.0153, 0.0364)	(0.0017, 0.0081, 0.0194)	(0.0, 0.0009, 0.0072)	(0.0001, 0.0033, 0.0107)	(0.0, 0.0032, 0.0209)	(0.0, 0.0025, 0.0103)	(0.0018, 0.0037, 0.0064)	(0.0024, 0.0047, 0.0077)	(0.0033, 0.0057, 0.009)	(0.0011, 0.0028, 0.0053)	(0.0007, 0.0022, 0.0043)	(0.0003, 0.0015, 0.0036)	(0.0021, 0.005, 0.009)	(0.0003, 0.0022, 0.0059)	(0.0, 0.0, 0.0053)	(0.002, 0.0067, 0.0147)	(0.0, 0.003, 0.0114)	(0.0009, 0.0022, 0.004)	(0.0018, 0.0044, 0.0081)	(0.0046, 0.0067, 0.0092)	(0.0002, 0.0013, 0.0031)	(0.0003, 0.0027, 0.0079)	(0.002, 0.004, 0.0068)	(0.0046, 0.0084, 0.0132)	(0.0019, 0.0038, 0.006)	(0.0028, 0.0044, 0.0063)	(0.0006, 0.0037, 0.0091)	(0.0002, 0.0019, 0.0054)	(0.0, 0.0003, 0.0028)	(0.0004, 0.0018, 0.0042)	(0.0022, 0.0034, 0.0049)	(0.0013, 0.0023, 0.0037)	(0.0, 0.001, 0.0047)	(0.0004, 0.0026, 0.0071)
ENSG00000007866	(0.0029, 0.0049, 0.0075)	(0.004, 0.0064, 0.0094)	(0.0015, 0.0064, 0.0144)	(0.0028, 0.0043, 0.0059)	(0.0084, 0.0127, 0.0182)	(0.0027, 0.0039, 0.0053)	(0.0001, 0.0065, 0.0206)	(0.0038, 0.006, 0.0086)	VG Unavailable	(0.0026, 0.0253, 0.0732)	(0.0, 0.0068, 0.0313)	VG Unavailable	VG Unavailable	(0.0021, 0.0152, 0.0402)	(0.0004, 0.0193, 0.0688)	VG Unavailable	(0.0036, 0.0247, 0.0664)	(0.0001, 0.0125, 0.045)	(0.0, 0.0004, 0.2085)	(0.0, 0.0134, 0.0594)	VG Unavailable	(0.0026, 0.0037, 0.0052)	(0.0016, 0.0027, 0.0041)	(0.0026, 0.004, 0.0057)	(0.0031, 0.0045, 0.0064)	(0.0037, 0.0049, 0.0064)	(0.0129, 0.0182, 0.0243)	(0.0049, 0.0072, 0.0101)	(0.002, 0.0044, 0.0079)	(0.0, 0.0008, 0.0147)	VG Unavailable	(0.0002, 0.0026, 0.0072)	(0.0029, 0.0045, 0.0064)	(0.0011, 0.0027, 0.0048)	(0.0029, 0.005, 0.0079)	(0.0014, 0.0035, 0.0068)	(0.0011, 0.0053, 0.0127)	(0.0039, 0.0062, 0.009)	(0.0052, 0.0117, 0.0214)	(0.0027, 0.004, 0.0054)	(0.0038, 0.0052, 0.007)	(0.0031, 0.0058, 0.0095)	(0.0009, 0.003, 0.0062)	(0.0023, 0.0069, 0.0139)	(0.0019, 0.0035, 0.0056)	(0.0, 0.0011, 0.0069)	(0.0035, 0.0054, 0.0077)	(0.0018, 0.0036, 0.0063)	(0.0017, 0.0037, 0.0064)
ENSG00000007908	(0.0122, 0.018, 0.025)	(0.0084, 0.0116, 0.0155)	(0.0019, 0.0108, 0.0265)	(0.0076, 0.015, 0.0252)	(0.0102, 0.0192, 0.0306)	(0.0132, 0.0225, 0.0332)	VG Unavailable	(0.02, 0.0273, 0.037)	(0.0044, 0.0336, 0.0895)	(0.0061, 0.0306, 0.0781)	(0.0045, 0.0296, 0.0727)	(0.0, 0.0009, 0.1094)	(0.0, 0.0, 0.0567)	(0.0023, 0.0115, 0.0266)	(0.0002, 0.0137, 0.0478)	(0.0001, 0.0143, 0.054)	(0.0111, 0.0467, 0.109)	(0.0, 0.0095, 0.053)	(0.0029, 0.0246, 0.0769)	(0.0106, 0.0512, 0.1222)	(0.0, 0.0048, 0.0182)	(0.0136, 0.0254, 0.0416)	(0.0181, 0.0367, 0.0617)	(0.0166, 0.0281, 0.0421)	(0.007, 0.0125, 0.0194)	(0.0081, 0.0143, 0.0235)	VG Unavailable	(0.0068, 0.0128, 0.0211)	(0.0175, 0.0318, 0.0504)	(0.0, 0.0001, 0.0218)	VG Unavailable	(0.1127, 0.1593, 0.2192)	(0.0292, 0.0385, 0.05)	(0.015, 0.0458, 0.0911)	(0.0076, 0.0123, 0.0176)	(0.0121, 0.0304, 0.0568)	(0.0377, 0.0828, 0.1604)	(0.003, 0.0062, 0.0107)	(0.0123, 0.0224, 0.0346)	(0.015, 0.0216, 0.0303)	(0.0235, 0.0342, 0.0485)	(0.0181, 0.0385, 0.0679)	(0.0144, 0.032, 0.0606)	VG Unavailable	(0.0125, 0.024, 0.0377)	(0.275, 0.3618, 0.4574)	(0.0244, 0.0303, 0.0372)	(0.0049, 0.0175, 0.0353)	(0.0119, 0.023, 0.0381)
ENSG00000007923	(0.0044, 0.0064, 0.0087)	(0.0025, 0.0044, 0.0071)	(0.0003, 0.0013, 0.0033)	(0.0023, 0.0046, 0.0078)	(0.0025, 0.0058, 0.0104)	(0.0031, 0.0053, 0.0081)	(0.0, 0.0021, 0.0191)	(0.0022, 0.004, 0.006)	(0.0, 0.0006, 0.0098)	(0.0024, 0.0082, 0.0178)	(0.0027, 0.0068, 0.0126)	(0.0002, 0.0015, 0.0038)	(0.0, 0.0, 0.0083)	(0.0035, 0.0076, 0.014)	(0.0008, 0.0036, 0.0084)	(0.0025, 0.0085, 0.0185)	(0.0, 0.0029, 0.0111)	(0.0016, 0.0056, 0.0115)	(0.0125, 0.0218, 0.0358)	(0.0059, 0.0149, 0.0281)	(0.0021, 0.008, 0.0176)	(0.0013, 0.0031, 0.0055)	(0.0009, 0.0021, 0.0036)	(0.0018, 0.0038, 0.0069)	(0.0005, 0.0015, 0.0031)	(0.0019, 0.0036, 0.006)	(0.0013, 0.0024, 0.0038)	(0.001, 0.0025, 0.005)	(0.0012, 0.0026, 0.0046)	(0.0007, 0.004, 0.0102)	(0.0007, 0.0021, 0.0042)	(0.0018, 0.0056, 0.0108)	(0.0025, 0.0044, 0.0066)	(0.0024, 0.0039, 0.0056)	(0.0039, 0.0058, 0.0079)	(0.0001, 0.0015, 0.0048)	(0.0008, 0.0027, 0.0057)	(0.0025, 0.0052, 0.0088)	(0.0, 0.0012, 0.0039)	(0.0019, 0.0032, 0.0048)	(0.0047, 0.0063, 0.0086)	(0.0008, 0.0032, 0.0075)	(0.001, 0.0029, 0.0058)	(0.0009, 0.0023, 0.0045)	(0.0, 0.0009, 0.0032)	(0.0007, 0.002, 0.0039)	(0.0018, 0.0032, 0.0049)	(0.0006, 0.0026, 0.0059)	(0.0001, 0.0016, 0.0051)
ENSG00000007933	(0.0458, 0.0546, 0.0644)	(0.078, 0.0955, 0.1176)	(0.0163, 0.0284, 0.0442)	(0.0746, 0.0964, 0.1197)	(0.0312, 0.0488, 0.07)	(0.0402, 0.0518, 0.0663)	VG Unavailable	(0.0751, 0.0937, 0.1164)	VG Unavailable	VG Unavailable	VG Unavailable	VG Unavailable	VG Unavailable	VG Unavailable	VG Unavailable	VG Unavailable	VG Unavailable	VG Unavailable	VG Unavailable	VG Unavailable	VG Unavailable	(0.0003, 0.0193, 0.0625)	(0.0578, 0.0922, 0.1324)	(0.0371, 0.0535, 0.0739)	(0.0316, 0.0418, 0.0543)	(0.0267, 0.0386, 0.0523)	(0.0594, 0.0815, 0.1054)	(0.0477, 0.0681, 0.0913)	(0.0172, 0.0301, 0.0479)	(0.0352, 0.0689, 0.1121)	VG Unavailable	(0.0169, 0.0222, 0.0275)	(0.032, 0.0391, 0.0466)	(0.0457, 0.0591, 0.0743)	(0.0402, 0.0536, 0.0697)	VG Unavailable	(0.0385, 0.0639, 0.0982)	(0.0377, 0.082, 0.1505)	(0.1803, 0.2417, 0.3202)	(0.0502, 0.0748, 0.1024)	(0.0534, 0.0686, 0.0854)	(0.0416, 0.0677, 0.099)	(0.0226, 0.0474, 0.0842)	VG Unavailable	(0.0913, 0.1279, 0.1722)	VG Unavailable	(0.0589, 0.0772, 0.0981)	(0.0974, 0.1897, 0.2993)	(0.0339, 0.1033, 0.2037)
ENSG00000007944	(0.0032, 0.0043, 0.0056)	(0.0073, 0.0094, 0.012)	(0.0018, 0.0044, 0.0077)	(0.0083, 0.0108, 0.0138)	(0.0032, 0.0053, 0.0079)	(0.0065, 0.0081, 0.01)	(0.0, 0.0, 0.0938)	(0.0053, 0.0073, 0.0096)	(0.0, 0.0015, 0.0235)	(0.0006, 0.0063, 0.0177)	(0.0, 0.0, 0.0187)	(0.0003, 0.0034, 0.0103)	(0.0009, 0.0052, 0.0141)	(0.0028, 0.0072, 0.014)	(0.0041, 0.0101, 0.0188)	(0.0035, 0.0099, 0.0182)	(0.0007, 0.0046, 0.0119)	(0.0004, 0.0044, 0.0125)	(0.0008, 0.0036, 0.008)	(0.0011, 0.0054, 0.0132)	(0.0038, 0.0106, 0.021)	(0.0026, 0.0045, 0.0067)	(0.002, 0.0034, 0.0052)	(0.0033, 0.0055, 0.0081)	(0.0042, 0.0063, 0.0088)	(0.0032, 0.0052, 0.0077)	(0.0015, 0.0037, 0.0068)	(0.0013, 0.0041, 0.0081)	(0.0026, 0.0059, 0.0101)	(0.001, 0.0046, 0.0108)	(0.0101, 0.0158, 0.0225)	(0.0065, 0.0193, 0.0393)	(0.0026, 0.0037, 0.005)	(0.0025, 0.0042, 0.0063)	(0.0045, 0.0062, 0.0083)	(0.0025, 0.0052, 0.0089)	(0.0029, 0.0061, 0.0105)	(0.0039, 0.0071, 0.0118)	(0.0029, 0.0067, 0.0119)	(0.0072, 0.0094, 0.0119)	(0.0087, 0.0109, 0.0138)	(0.001, 0.0026, 0.0048)	(0.0037, 0.0062, 0.0094)	(0.0036, 0.0057, 0.0083)	(0.0025, 0.0043, 0.007)	(0.0011, 0.0024, 0.0041)	(0.0018, 0.0025, 0.0034)	(0.0012, 0.0028, 0.0051)	(0.0018, 0.0042, 0.0075)
ENSG00000007968	(0.0631, 0.1246, 0.2115)	VG Unavailable	VG Unavailable	VG Unavailable	VG Unavailable	VG Unavailable	VG Unavailable	VG Unavailable	VG Unavailable	VG Unavailable	VG Unavailable	VG Unavailable	VG Unavailable	VG Unavailable	VG Unavailable	VG Unavailable	VG Unavailable	VG Unavailable	VG Unavailable	VG Unavailable	VG Unavailable	(0.0, 0.0074, 0.0316)	(0.0027, 0.0065, 0.0116)	VG Unavailable	(0.0054, 0.0077, 0.0103)	VG Unavailable	(0.0, 0.0013, 0.0132)	VG Unavailable	VG Unavailable	VG Unavailable	(0.0027, 0.0076, 0.0148)	VG Unavailable	(0.0032, 0.0111, 0.025)	VG Unavailable	VG Unavailable	VG Unavailable	VG Unavailable	VG Unavailable	VG Unavailable	(0.0241, 0.0332, 0.0427)	(0.0259, 0.0336, 0.0426)	(0.0, 0.0051, 0.0289)	(0.002, 0.0093, 0.0227)	(0.0046, 0.009, 0.0144)	(0.0039, 0.0185, 0.0429)	(0.0022, 0.0045, 0.0074)	(0.0978, 0.1583, 0.2309)	VG Unavailable	(0.0069, 0.0175, 0.0339)
ENSG00000008018	(0.0019, 0.0024, 0.003)	(0.0022, 0.0029, 0.0038)	(0.0007, 0.0013, 0.0022)	(0.0012, 0.0019, 0.0026)	(0.0014, 0.0024, 0.0035)	(0.0015, 0.0021, 0.0028)	(0.0021, 0.0072, 0.0161)	(0.0018, 0.0025, 0.0033)	(0.0021, 0.0044, 0.0075)	(0.0015, 0.0037, 0.0069)	(0.0031, 0.0053, 0.0082)	(0.0014, 0.0026, 0.0042)	(0.0012, 0.0026, 0.0045)	(0.0019, 0.0038, 0.0062)	(0.0024, 0.0043, 0.0068)	(0.0062, 0.0101, 0.0145)	(0.0013, 0.0029, 0.0055)	(0.0022, 0.0039, 0.0059)	(0.0012, 0.0028, 0.005)	(0.0027, 0.0056, 0.0092)	(0.0017, 0.0037, 0.0064)	(0.0012, 0.002, 0.0029)	(0.0009, 0.0016, 0.0023)	(0.0007, 0.0013, 0.002)	(0.0009, 0.0015, 0.0021)	(0.0008, 0.0013, 0.002)	(0.0011, 0.0016, 0.0022)	(0.0016, 0.0025, 0.0037)	(0.0023, 0.0034, 0.0047)	(0.0012, 0.0033, 0.0066)	(0.0007, 0.0013, 0.0021)	(0.0009, 0.0019, 0.0034)	(0.0026, 0.0033, 0.0041)	(0.0031, 0.0038, 0.0046)	(0.0021, 0.0027, 0.0035)	(0.0004, 0.001, 0.002)	(0.0014, 0.0025, 0.0039)	(0.0012, 0.0022, 0.0033)	(0.0014, 0.0023, 0.0035)	(0.0028, 0.0037, 0.0047)	(0.0017, 0.0023, 0.0029)	(0.0009, 0.0018, 0.0031)	(0.0015, 0.0025, 0.0038)	(0.0011, 0.0018, 0.0027)	(0.0007, 0.0014, 0.0024)	(0.0018, 0.0028, 0.0039)	(0.0012, 0.0016, 0.0022)	(0.0009, 0.0019, 0.0033)	(0.0013, 0.0026, 0.0043)
ENSG00000008083	(0.0054, 0.0079, 0.0108)	(0.0043, 0.0065, 0.0093)	(0.0021, 0.0068, 0.0141)	(0.0102, 0.0166, 0.0236)	(0.0033, 0.0092, 0.0172)	(0.0084, 0.0138, 0.0201)	(0.0, 0.0044, 0.0467)	(0.0034, 0.0058, 0.0088)	(0.0019, 0.0077, 0.0182)	(0.0049, 0.0162, 0.0321)	(0.0025, 0.0078, 0.0158)	(0.0018, 0.0032, 0.0052)	(0.0011, 0.0024, 0.0042)	(0.0085, 0.0149, 0.0228)	(0.0003, 0.004, 0.0123)	(0.0011, 0.007, 0.018)	(0.0, 0.0, 0.0714)	(0.002, 0.0068, 0.0145)	(0.0035, 0.0112, 0.0211)	(0.0013, 0.0103, 0.0269)	(0.0062, 0.0154, 0.03)	(0.0032, 0.0072, 0.0126)	(0.0044, 0.0084, 0.0136)	(0.0032, 0.0071, 0.0122)	(0.0021, 0.0041, 0.0067)	(0.0037, 0.0071, 0.0125)	(0.0017, 0.0034, 0.006)	(0.0024, 0.0057, 0.0109)	(0.005, 0.0103, 0.0177)	(0.0, 0.0062, 0.0226)	(0.0124, 0.019, 0.027)	(0.008, 0.0232, 0.045)	(0.0045, 0.0063, 0.0085)	(0.0118, 0.0153, 0.0193)	(0.0049, 0.0073, 0.01)	(0.0019, 0.0056, 0.0109)	(0.0044, 0.0122, 0.0244)	(0.006, 0.0111, 0.0182)	(0.0013, 0.0047, 0.0111)	(0.0034, 0.0047, 0.0062)	(0.003, 0.0043, 0.0059)	(0.0018, 0.006, 0.0126)	(0.0008, 0.0036, 0.0089)	(0.0041, 0.0079, 0.0127)	(0.0058, 0.011, 0.0175)	(0.0011, 0.0024, 0.0041)	(0.0046, 0.0078, 0.0113)	(0.0007, 0.005, 0.0112)	(0.0015, 0.0051, 0.0108)
ENSG00000008118	VG Unavailable	VG Unavailable	(0.0, 0.0071, 0.0352)	VG Unavailable	VG Unavailable	VG Unavailable	VG Unavailable	VG Unavailable	(0.002, 0.0043, 0.0076)	(0.0052, 0.0131, 0.0236)	(0.0014, 0.0035, 0.0064)	(0.0602, 0.097, 0.1437)	(0.0398, 0.0735, 0.1244)	(0.0031, 0.0049, 0.0072)	(0.0021, 0.0037, 0.0058)	(0.0014, 0.005, 0.0113)	(0.0004, 0.0033, 0.0084)	(0.0023, 0.0043, 0.0068)	(0.002, 0.0053, 0.0099)	(0.0, 0.0089, 0.0496)	VG Unavailable	VG Unavailable	VG Unavailable	VG Unavailable	VG Unavailable	VG Unavailable	VG Unavailable	VG Unavailable	VG Unavailable	(0.0, 0.0079, 0.03)	VG Unavailable	VG Unavailable	(0.0781, 0.1284, 0.1872)	VG Unavailable	(0.221, 0.3522, 0.5299)	(0.0078, 0.0124, 0.0183)	VG Unavailable	(0.0138, 0.0257, 0.0425)	(0.003, 0.0083, 0.0169)	VG Unavailable	VG Unavailable	VG Unavailable	VG Unavailable	(0.0148, 0.0246, 0.0369)	VG Unavailable	(0.0128, 0.0309, 0.0567)	VG Unavailable	VG Unavailable	VG Unavailable
ENSG00000008128	(0.0759, 0.0906, 0.1063)	(0.0768, 0.0943, 0.1129)	(0.0597, 0.081, 0.1064)	(0.0818, 0.1007, 0.1249)	(0.0592, 0.0801, 0.1057)	(0.0924, 0.11, 0.1313)	(0.0203, 0.058, 0.1176)	(0.0609, 0.0768, 0.0934)	(0.1069, 0.1704, 0.2535)	(0.0715, 0.1167, 0.1734)	(0.077, 0.1094, 0.1487)	(0.0584, 0.078, 0.103)	(0.0644, 0.0896, 0.1201)	(0.0759, 0.1043, 0.1368)	(0.0843, 0.1222, 0.1687)	(0.0682, 0.1024, 0.1453)	(0.0743, 0.1125, 0.1561)	(0.0823, 0.1201, 0.1581)	(0.0911, 0.1345, 0.1881)	(0.0682, 0.1091, 0.1544)	(0.0654, 0.1026, 0.1461)	(0.0962, 0.1229, 0.1544)	(0.0683, 0.0854, 0.1036)	(0.0864, 0.1106, 0.1403)	(0.0719, 0.0879, 0.1058)	(0.0981, 0.1199, 0.1442)	(0.1242, 0.1525, 0.1819)	(0.0681, 0.0885, 0.1111)	(0.068, 0.0863, 0.1066)	(0.0402, 0.0694, 0.1085)	(0.0864, 0.1259, 0.1755)	(0.0345, 0.0501, 0.0683)	(0.0478, 0.0584, 0.0697)	(0.128, 0.1505, 0.1784)	(0.0825, 0.0994, 0.1188)	(0.0594, 0.0847, 0.1153)	(0.0482, 0.0636, 0.0809)	(0.0579, 0.0785, 0.1)	(0.05, 0.0677, 0.0868)	(0.0729, 0.09, 0.1077)	(0.075, 0.0903, 0.1056)	(0.0565, 0.0806, 0.1098)	(0.0522, 0.0736, 0.0976)	(0.0507, 0.0654, 0.0851)	(0.0557, 0.0714, 0.0901)	(0.0833, 0.1043, 0.1267)	(0.0668, 0.0795, 0.0943)	(0.0577, 0.0867, 0.1244)	(0.0467, 0.0732, 0.1037)
ENSG00000008130	(0.0062, 0.0074, 0.0087)	(0.0038, 0.0047, 0.0057)	(0.0018, 0.0025, 0.0033)	(0.0062, 0.0076, 0.0093)	(0.0054, 0.0072, 0.0091)	(0.0067, 0.008, 0.0094)	(0.0004, 0.0035, 0.0085)	(0.005, 0.0061, 0.0076)	(0.0033, 0.0059, 0.0093)	(0.0041, 0.0076, 0.0122)	(0.0037, 0.0059, 0.0089)	(0.0038, 0.0056, 0.0078)	(0.0046, 0.0072, 0.0104)	(0.0029, 0.0046, 0.0072)	(0.0042, 0.007, 0.0105)	(0.0038, 0.0068, 0.0105)	(0.0042, 0.0072, 0.011)	(0.0056, 0.0088, 0.0127)	(0.003, 0.0051, 0.0078)	(0.0041, 0.0077, 0.0127)	(0.0012, 0.0031, 0.0055)	(0.0033, 0.0044, 0.0057)	(0.0037, 0.0049, 0.0062)	(0.0048, 0.0061, 0.0076)	(0.0025, 0.0033, 0.0043)	(0.0054, 0.0067, 0.0082)	(0.0018, 0.0025, 0.0033)	(0.0049, 0.0066, 0.0085)	(0.0042, 0.0058, 0.0074)	(0.0023, 0.0045, 0.0077)	(0.0027, 0.0041, 0.0058)	(0.002, 0.003, 0.0042)	(0.0037, 0.0046, 0.0055)	(0.0049, 0.0062, 0.0078)	(0.0071, 0.0085, 0.0104)	(0.0067, 0.0092, 0.0121)	(0.0027, 0.0038, 0.0053)	(0.0029, 0.0042, 0.0059)	(0.0025, 0.0039, 0.0055)	(0.0023, 0.003, 0.0039)	(0.0031, 0.0039, 0.0048)	(0.0014, 0.0024, 0.0037)	(0.0025, 0.0037, 0.0053)	(0.0021, 0.0028, 0.0036)	(0.0025, 0.0034, 0.0045)	(0.0017, 0.0025, 0.0033)	(0.003, 0.0038, 0.0047)	(0.0051, 0.008, 0.0113)	(0.0032, 0.0051, 0.0073)
ENSG00000008196	VG Unavailable	VG Unavailable	(0.0164, 0.0522, 0.1135)	VG Unavailable	VG Unavailable	VG Unavailable	VG Unavailable	(0.0048, 0.0077, 0.0115)	VG Unavailable	VG Unavailable	VG Unavailable	(0.0053, 0.0108, 0.0184)	(0.0012, 0.0057, 0.0132)	VG Unavailable	VG Unavailable	VG Unavailable	VG Unavailable	VG Unavailable	VG Unavailable	VG Unavailable	VG Unavailable	VG Unavailable	VG Unavailable	VG Unavailable	(0.0828, 0.1036, 0.1273)	VG Unavailable	VG Unavailable	VG Unavailable	VG Unavailable	(0.0021, 0.0106, 0.0277)	VG Unavailable	VG Unavailable	VG Unavailable	VG Unavailable	(0.0905, 0.1386, 0.1897)	VG Unavailable	VG Unavailable	VG Unavailable	VG Unavailable	(0.0091, 0.0129, 0.0173)	(0.0103, 0.0144, 0.0193)	(0.0299, 0.048, 0.0712)	VG Unavailable	VG Unavailable	VG Unavailable	(0.0084, 0.0261, 0.0555)	VG Unavailable	VG Unavailable	VG Unavailable
ENSG00000008226	(0.0064, 0.0105, 0.0156)	(0.0175, 0.0258, 0.0358)	(0.0029, 0.006, 0.0105)	(0.0001, 0.0025, 0.0079)	(0.0027, 0.0072, 0.0144)	(0.0024, 0.0054, 0.0096)	(0.0, 0.0, 0.0073)	(0.0026, 0.0057, 0.0101)	(0.0028, 0.0078, 0.0151)	(0.0016, 0.0058, 0.0135)	(0.0, 0.0015, 0.0049)	(0.0, 0.0006, 0.0054)	(0.0, 0.0, 0.015)	(0.0, 0.0021, 0.0069)	(0.0011, 0.0044, 0.01)	(0.0016, 0.0052, 0.0104)	(0.0036, 0.0089, 0.0178)	(0.0027, 0.0073, 0.0135)	(0.001, 0.005, 0.0118)	(0.0012, 0.0045, 0.0104)	(0.0009, 0.0037, 0.0093)	(0.0013, 0.004, 0.0087)	(0.0018, 0.0042, 0.0075)	(0.0, 0.0015, 0.0059)	(0.0026, 0.0049, 0.0078)	(0.0038, 0.0074, 0.0121)	(0.0, 0.0021, 0.0071)	(0.0007, 0.0026, 0.0058)	(0.004, 0.0073, 0.0116)	(0.0001, 0.0013, 0.004)	(0.0011, 0.0054, 0.0134)	(0.0036, 0.006, 0.0091)	(0.0071, 0.0101, 0.0139)	(0.0022, 0.0055, 0.0106)	(0.0225, 0.0315, 0.0424)	(0.0, 0.0008, 0.0089)	(0.0013, 0.0043, 0.0094)	(0.0005, 0.002, 0.0045)	(0.0034, 0.0058, 0.0088)	(0.0022, 0.0051, 0.0091)	(0.0012, 0.0036, 0.007)	(0.0012, 0.005, 0.0112)	(0.0, 0.0005, 0.0049)	(0.0007, 0.0032, 0.0078)	(0.0019, 0.0052, 0.0096)	(0.0007, 0.0017, 0.003)	(0.0025, 0.0047, 0.0076)	(0.0, 0.0, 0.0191)	(0.0, 0.0, 0.0076)
ENSG00000008256	(0.001, 0.0016, 0.0024)	(0.0014, 0.0022, 0.0033)	(0.0029, 0.0066, 0.0115)	(0.0018, 0.0026, 0.0035)	(0.0023, 0.0039, 0.0061)	(0.0018, 0.0027, 0.0037)	(0.0, 0.0009, 0.0124)	(0.0013, 0.0023, 0.0033)	(0.0014, 0.0035, 0.0066)	(0.0, 0.0005, 0.0067)	(0.0004, 0.0017, 0.0042)	(0.0025, 0.0045, 0.0071)	(0.0011, 0.0028, 0.0053)	(0.0028, 0.0048, 0.0073)	(0.0004, 0.0018, 0.0039)	(0.0002, 0.0018, 0.005)	(0.002, 0.0065, 0.0125)	(0.0012, 0.0034, 0.0068)	(0.0014, 0.0035, 0.0069)	(0.0026, 0.0066, 0.0128)	(0.0, 0.0029, 0.0102)	(0.0007, 0.0018, 0.0035)	(0.0001, 0.001, 0.0027)	(0.0015, 0.0027, 0.0042)	(0.0011, 0.0024, 0.0043)	(0.0012, 0.0022, 0.0035)	(0.0033, 0.0043, 0.0054)	(0.0007, 0.0016, 0.0029)	(0.001, 0.0022, 0.0038)	(0.0006, 0.0059, 0.0179)	(0.0461, 0.0666, 0.0927)	(0.0, 0.0052, 0.0234)	(0.0014, 0.0025, 0.0037)	(0.0013, 0.0029, 0.0051)	(0.0017, 0.0025, 0.0034)	(0.0001, 0.0015, 0.0042)	(0.0018, 0.0058, 0.0121)	(0.0038, 0.0067, 0.0105)	(0.0006, 0.0025, 0.0058)	(0.0028, 0.0041, 0.0057)	(0.0029, 0.0041, 0.0054)	(0.0, 0.0013, 0.0045)	(0.0005, 0.002, 0.0044)	(0.0025, 0.0049, 0.0083)	(0.0004, 0.0017, 0.0041)	(0.0003, 0.0009, 0.0019)	(0.0023, 0.0032, 0.0042)	(0.0, 0.0011, 0.0037)	(0.0001, 0.0014, 0.0045)
ENSG00000008277	(0.0215, 0.0337, 0.0479)	(0.0102, 0.0251, 0.0487)	(0.0001, 0.0026, 0.0083)	(0.0016, 0.0156, 0.0452)	VG Unavailable	(0.0296, 0.0472, 0.0701)	VG Unavailable	(0.0193, 0.0347, 0.0552)	(0.0064, 0.0164, 0.0317)	(0.0, 0.0054, 0.0219)	(0.0, 0.0026, 0.0102)	(0.0014, 0.0025, 0.0042)	(0.0019, 0.0035, 0.0057)	(0.0008, 0.0042, 0.0106)	(0.0037, 0.0093, 0.0173)	(0.009, 0.0224, 0.0411)	(0.0, 0.0045, 0.0206)	(0.0002, 0.0027, 0.0089)	(0.0023, 0.012, 0.0272)	(0.0215, 0.0459, 0.0803)	(0.0128, 0.0315, 0.0603)	(0.0042, 0.0199, 0.0486)	(0.0151, 0.0291, 0.0485)	(0.0059, 0.0308, 0.074)	VG Unavailable	VG Unavailable	VG Unavailable	VG Unavailable	VG Unavailable	(0.0, 0.0168, 0.0676)	(0.0096, 0.0179, 0.0294)	VG Unavailable	(0.0559, 0.0856, 0.1242)	VG Unavailable	(0.0222, 0.0365, 0.0544)	(0.0179, 0.0387, 0.0665)	VG Unavailable	(0.0066, 0.0153, 0.0273)	(0.0015, 0.0064, 0.0146)	(0.0269, 0.0584, 0.1033)	(0.0402, 0.0693, 0.1027)	VG Unavailable	(0.0, 0.0074, 0.0351)	(0.0059, 0.0257, 0.0617)	VG Unavailable	(0.0087, 0.0237, 0.0477)	(0.0127, 0.0201, 0.0293)	(0.0064, 0.0199, 0.0409)	(0.0016, 0.0107, 0.0262)
ENSG00000008282	(0.0049, 0.0073, 0.0105)	(0.0022, 0.0041, 0.007)	(0.0004, 0.0037, 0.01)	(0.0056, 0.01, 0.0157)	(0.0111, 0.0202, 0.0332)	(0.0067, 0.0108, 0.0161)	(0.0, 0.0, 0.0153)	(0.0045, 0.0081, 0.0123)	(0.0, 0.0014, 0.0208)	(0.0017, 0.0122, 0.0332)	(0.0, 0.0019, 0.0146)	(0.0048, 0.0185, 0.0397)	(0.0, 0.0059, 0.0271)	(0.0007, 0.0085, 0.0254)	(0.0006, 0.0109, 0.0336)	(0.0062, 0.0206, 0.0429)	(0.0007, 0.0083, 0.0245)	(0.0003, 0.0047, 0.015)	(0.0075, 0.0163, 0.0309)	(0.0048, 0.013, 0.0257)	(0.0119, 0.0254, 0.0441)	(0.0029, 0.0062, 0.0105)	(0.0068, 0.0116, 0.0189)	(0.0033, 0.0077, 0.0137)	(0.0132, 0.0188, 0.0259)	(0.0045, 0.0083, 0.0134)	(0.0015, 0.0035, 0.0064)	(0.0042, 0.0092, 0.0156)	(0.0083, 0.0143, 0.0221)	(0.0, 0.0028, 0.01)	(0.0013, 0.0044, 0.0096)	(0.0, 0.003, 0.0111)	(0.0039, 0.0064, 0.0098)	(0.044, 0.057, 0.0717)	(0.0058, 0.0092, 0.0132)	(0.0001, 0.0027, 0.009)	(0.0031, 0.0074, 0.0137)	(0.0013, 0.0049, 0.0102)	(0.0007, 0.0043, 0.011)	(0.0035, 0.0059, 0.0089)	(0.0099, 0.0147, 0.0201)	(0.0051, 0.0121, 0.0216)	(0.0024, 0.0065, 0.0128)	(0.0005, 0.0036, 0.0097)	(0.002, 0.0051, 0.01)	(0.0091, 0.0158, 0.0243)	(0.005, 0.0077, 0.0107)	(0.0069, 0.0194, 0.038)	(0.0052, 0.0124, 0.0239)
ENSG00000008283	(0.0063, 0.0091, 0.0126)	(0.0062, 0.0097, 0.014)	(0.0016, 0.0032, 0.0054)	(0.0134, 0.0217, 0.0303)	(0.0029, 0.0084, 0.0161)	(0.0069, 0.0136, 0.0229)	(0.0006, 0.0152, 0.0466)	(0.0101, 0.0134, 0.0175)	(0.036, 0.0546, 0.0773)	(0.0247, 0.0435, 0.0673)	(0.0342, 0.0504, 0.0704)	(0.0062, 0.0137, 0.0254)	(0.0001, 0.0046, 0.0175)	(0.0625, 0.0834, 0.109)	(0.049, 0.0696, 0.0943)	(0.0351, 0.0545, 0.0786)	(0.0219, 0.0319, 0.0429)	(0.0522, 0.073, 0.0969)	(0.0312, 0.048, 0.068)	(0.0119, 0.027, 0.0492)	(0.0142, 0.0334, 0.0618)	(0.0025, 0.0072, 0.0137)	(0.0033, 0.0057, 0.0087)	(0.0055, 0.0105, 0.0166)	(0.0021, 0.0031, 0.0045)	(0.0029, 0.0062, 0.0111)	(0.0185, 0.0234, 0.0294)	(0.0118, 0.0175, 0.0246)	(0.018, 0.0287, 0.0426)	(0.0, 0.001, 0.0082)	(0.0057, 0.0226, 0.0523)	(0.0072, 0.0131, 0.0219)	(0.0032, 0.0048, 0.0068)	(0.0074, 0.0209, 0.0409)	(0.0032, 0.0055, 0.0083)	(0.0, 0.0038, 0.0137)	(0.0049, 0.0069, 0.0093)	(0.0015, 0.0027, 0.0042)	(0.0025, 0.0039, 0.0055)	(0.0021, 0.0033, 0.0048)	(0.0022, 0.0033, 0.0046)	(0.0006, 0.0015, 0.0027)	(0.0001, 0.0016, 0.005)	(0.0016, 0.0062, 0.013)	(0.0046, 0.0074, 0.0109)	(0.0054, 0.0107, 0.0173)	(0.0028, 0.0039, 0.0053)	(0.0048, 0.0133, 0.0265)	(0.0067, 0.0121, 0.0195)
ENSG00000008294	(0.0029, 0.0043, 0.0061)	(0.0021, 0.0038, 0.0061)	(0.0, 0.0, 0.0017)	(0.0009, 0.0023, 0.0048)	(0.0025, 0.0055, 0.0096)	(0.0016, 0.0031, 0.005)	(0.0, 0.002, 0.0291)	(0.0041, 0.0061, 0.0086)	(0.0001, 0.0019, 0.0061)	(0.0068, 0.0144, 0.0256)	(0.0009, 0.0035, 0.0077)	(0.0001, 0.0012, 0.0039)	(0.0002, 0.0016, 0.0047)	(0.0041, 0.0087, 0.0154)	(0.0009, 0.004, 0.0095)	(0.0054, 0.0111, 0.0201)	(0.0053, 0.0113, 0.0195)	(0.0018, 0.0059, 0.0125)	(0.004, 0.0094, 0.0168)	(0.0217, 0.0369, 0.0569)	(0.0158, 0.0259, 0.0377)	(0.0006, 0.0023, 0.005)	(0.0004, 0.0022, 0.005)	(0.0017, 0.0039, 0.0069)	(0.0015, 0.0037, 0.0069)	(0.0005, 0.0016, 0.0037)	(0.0001, 0.0012, 0.0033)	(0.0013, 0.0033, 0.0062)	(0.0, 0.0017, 0.0073)	(0.0, 0.0001, 0.0208)	(0.0009, 0.0046, 0.0107)	(0.0008, 0.005, 0.0136)	(0.001, 0.0021, 0.0035)	(0.002, 0.0036, 0.0056)	(0.0027, 0.004, 0.0054)	(0.0, 0.0017, 0.0052)	(0.0021, 0.0049, 0.0096)	(0.0012, 0.0041, 0.0083)	(0.0006, 0.0024, 0.0058)	(0.003, 0.0048, 0.007)	(0.0036, 0.0052, 0.007)	(0.004, 0.0107, 0.0195)	(0.0006, 0.0036, 0.0089)	(0.0002, 0.0019, 0.0055)	(0.0013, 0.004, 0.0082)	(0.0004, 0.0016, 0.0037)	(0.0017, 0.0029, 0.0044)	(0.0014, 0.0044, 0.0089)	(0.0001, 0.0018, 0.0057)
ENSG00000008300	VG Unavailable	VG Unavailable	(0.0, 0.0123, 0.0513)	VG Unavailable	VG Unavailable	(0.0279, 0.0594, 0.1057)	VG Unavailable	VG Unavailable	(0.0, 0.0, 0.138)	(0.0046, 0.0237, 0.0595)	(0.0, 0.0014, 0.0194)	(0.0003, 0.0012, 0.0027)	(0.0001, 0.0009, 0.0027)	(0.0, 0.0002, 0.0167)	(0.0011, 0.0079, 0.0215)	(0.0, 0.0055, 0.0213)	(0.0004, 0.005, 0.0146)	(0.001, 0.0063, 0.0162)	(0.0, 0.0, 0.0384)	(0.0014, 0.0222, 0.0801)	(0.0, 0.0095, 0.0347)	VG Unavailable	VG Unavailable	VG Unavailable	VG Unavailable	VG Unavailable	(0.0001, 0.0105, 0.0396)	VG Unavailable	VG Unavailable	VG Unavailable	(0.2557, 0.4757, 0.7921)	VG Unavailable	VG Unavailable	VG Unavailable	(0.0005, 0.0114, 0.0357)	VG Unavailable	VG Unavailable	VG Unavailable	(0.0003, 0.002, 0.0048)	(0.02, 0.0444, 0.0798)	(0.0171, 0.0342, 0.0601)	VG Unavailable	(0.0059, 0.0272, 0.0727)	(0.113, 0.19, 0.3029)	VG Unavailable	(0.0, 0.0, 0.0122)	VG Unavailable	VG Unavailable	VG Unavailable
ENSG00000008311	(0.0058, 0.0091, 0.013)	(0.0093, 0.0151, 0.0215)	(0.0013, 0.0109, 0.028)	(0.0085, 0.0144, 0.0217)	(0.0024, 0.0086, 0.0189)	(0.0074, 0.0107, 0.0144)	(0.0, 0.0, 0.0283)	(0.0078, 0.0131, 0.0202)	VG Unavailable	VG Unavailable	VG Unavailable	VG Unavailable	VG Unavailable	VG Unavailable	VG Unavailable	VG Unavailable	VG Unavailable	(0.0034, 0.0274, 0.0794)	VG Unavailable	VG Unavailable	(0.0, 0.0, 0.0449)	(0.0047, 0.0114, 0.0207)	(0.0015, 0.0083, 0.0205)	(0.0182, 0.026, 0.0352)	(0.0094, 0.0183, 0.031)	(0.0022, 0.0054, 0.0099)	(0.0051, 0.0112, 0.0199)	(0.0111, 0.0222, 0.0389)	(0.0188, 0.0324, 0.0505)	(0.0, 0.0093, 0.0505)	VG Unavailable	(0.0, 0.0019, 0.0079)	(0.0079, 0.0127, 0.019)	(0.0111, 0.0195, 0.0299)	(0.0088, 0.0113, 0.0142)	(0.0061, 0.0101, 0.0149)	(0.0059, 0.013, 0.0218)	(0.0026, 0.0093, 0.0194)	(0.0059, 0.0149, 0.029)	(0.0031, 0.0094, 0.0184)	(0.0101, 0.0182, 0.0288)	(0.0227, 0.0458, 0.0767)	(0.0033, 0.0123, 0.0256)	(0.0, 0.0097, 0.0388)	(0.0025, 0.0075, 0.0148)	(0.0016, 0.0122, 0.0308)	(0.009, 0.015, 0.0231)	(0.0026, 0.0079, 0.016)	(0.0032, 0.0114, 0.0257)
ENSG00000008323	(0.0672, 0.0825, 0.0997)	(0.0162, 0.0218, 0.0282)	VG Unavailable	(0.0089, 0.0352, 0.0778)	(0.0038, 0.021, 0.0517)	VG Unavailable	VG Unavailable	(0.0204, 0.0279, 0.0364)	VG Unavailable	VG Unavailable	VG Unavailable	VG Unavailable	VG Unavailable	VG Unavailable	VG Unavailable	VG Unavailable	VG Unavailable	VG Unavailable	VG Unavailable	VG Unavailable	VG Unavailable	(0.0045, 0.016, 0.036)	(0.0041, 0.0062, 0.0086)	VG Unavailable	(0.0065, 0.009, 0.0117)	VG Unavailable	VG Unavailable	VG Unavailable	VG Unavailable	VG Unavailable	(0.0427, 0.0903, 0.1633)	(0.0, 0.0074, 0.0322)	(0.0126, 0.0223, 0.0346)	VG Unavailable	VG Unavailable	VG Unavailable	(0.0091, 0.0189, 0.033)	(0.0162, 0.0338, 0.0574)	(0.0036, 0.0101, 0.0204)	(0.0077, 0.0114, 0.0155)	(0.011, 0.0156, 0.0207)	(0.0024, 0.0068, 0.0128)	(0.0015, 0.0038, 0.0072)	VG Unavailable	(0.0047, 0.0117, 0.0224)	VG Unavailable	(0.0096, 0.0157, 0.0229)	VG Unavailable	(0.0039, 0.0085, 0.0155)
ENSG00000008324	(0.0138, 0.0194, 0.0256)	(0.0123, 0.0175, 0.0237)	(0.0072, 0.015, 0.0252)	(0.0041, 0.0086, 0.0147)	(0.0094, 0.017, 0.0264)	(0.0055, 0.0103, 0.0172)	(0.0, 0.0108, 0.0468)	(0.0103, 0.0153, 0.0218)	(0.0026, 0.0074, 0.0144)	(0.0026, 0.0097, 0.0209)	(0.0023, 0.0059, 0.0112)	(0.0087, 0.0139, 0.0209)	(0.0035, 0.007, 0.0115)	(0.0012, 0.0043, 0.0085)	(0.0024, 0.0064, 0.0119)	(0.006, 0.0122, 0.0203)	(0.004, 0.0093, 0.0163)	(0.0035, 0.0074, 0.0123)	(0.0078, 0.0145, 0.0227)	(0.0057, 0.0129, 0.0236)	(0.0043, 0.0093, 0.0167)	(0.0099, 0.0179, 0.0293)	(0.0073, 0.0125, 0.0201)	(0.0063, 0.0119, 0.019)	(0.0048, 0.0084, 0.0129)	(0.0076, 0.0128, 0.0193)	(0.0027, 0.0052, 0.0086)	(0.0039, 0.0092, 0.0164)	(0.0086, 0.0162, 0.0254)	(0.0031, 0.0135, 0.0317)	(0.0012, 0.0032, 0.0061)	(0.0051, 0.0118, 0.0209)	(0.0126, 0.0174, 0.0231)	(0.0026, 0.0066, 0.0139)	(0.0114, 0.0161, 0.0222)	(0.006, 0.013, 0.0229)	(0.0041, 0.0105, 0.02)	(0.0169, 0.0246, 0.0332)	(0.0104, 0.0155, 0.022)	(0.0044, 0.0073, 0.0105)	(0.0069, 0.0104, 0.0144)	(0.0004, 0.0043, 0.013)	(0.0057, 0.0112, 0.0192)	(0.0027, 0.0063, 0.0108)	(0.0016, 0.0046, 0.0088)	(0.0063, 0.0113, 0.0181)	(0.0115, 0.0159, 0.021)	(0.0111, 0.0235, 0.0411)	(0.0032, 0.0096, 0.0191)
ENSG00000008382	(0.0101, 0.0153, 0.0217)	(0.0002, 0.0028, 0.0079)	(0.0008, 0.0033, 0.0078)	(0.0022, 0.0062, 0.0124)	(0.0017, 0.0072, 0.0164)	(0.004, 0.0085, 0.0146)	(0.0, 0.004, 0.0916)	(0.0064, 0.012, 0.0191)	(0.0007, 0.0036, 0.0089)	(0.0005, 0.0043, 0.012)	(0.0, 0.0012, 0.0083)	(0.0029, 0.0067, 0.012)	(0.0004, 0.0033, 0.0083)	(0.0018, 0.0045, 0.0087)	(0.0013, 0.004, 0.0085)	(0.0012, 0.0054, 0.0126)	(0.0077, 0.0164, 0.0261)	(0.0013, 0.0059, 0.0134)	(0.0021, 0.008, 0.0177)	(0.0, 0.0018, 0.012)	(0.0012, 0.0076, 0.0199)	(0.0004, 0.0026, 0.0066)	(0.0025, 0.0049, 0.0085)	(0.0022, 0.0066, 0.0134)	(0.0028, 0.0053, 0.0083)	(0.0008, 0.0033, 0.0076)	(0.0003, 0.0032, 0.0092)	(0.0018, 0.0053, 0.0099)	(0.0021, 0.0061, 0.0121)	(0.0, 0.0, 0.0121)	(0.001, 0.0054, 0.0137)	(0.0043, 0.0093, 0.0168)	(0.0042, 0.0077, 0.0124)	(0.0037, 0.0075, 0.0124)	(0.006, 0.0106, 0.0165)	(0.0003, 0.0032, 0.0086)	(0.002, 0.0064, 0.0135)	(0.0043, 0.0098, 0.0172)	(0.003, 0.0066, 0.0112)	(0.0055, 0.0089, 0.0131)	(0.0064, 0.0099, 0.0142)	(0.0007, 0.0046, 0.0126)	(0.0016, 0.0058, 0.0123)	(0.0025, 0.0072, 0.0134)	(0.0043, 0.0087, 0.0148)	(0.0008, 0.0051, 0.013)	(0.007, 0.0103, 0.0145)	(0.0, 0.0011, 0.0123)	(0.0006, 0.0045, 0.0131)
ENSG00000008394	(0.0256, 0.0262, 0.0269)	(0.0284, 0.0307, 0.0331)	(0.0087, 0.0112, 0.0139)	(0.0134, 0.0184, 0.024)	(0.0125, 0.0185, 0.0262)	(0.0182, 0.0238, 0.0308)	(0.0013, 0.0061, 0.0138)	(0.0178, 0.0218, 0.0264)	(0.0313, 0.0471, 0.0653)	(0.0115, 0.0192, 0.0289)	(0.0273, 0.0376, 0.0494)	(0.0178, 0.0305, 0.0463)	(0.005, 0.0152, 0.0301)	(0.0181, 0.0264, 0.0372)	(0.0237, 0.0366, 0.0514)	(0.0362, 0.0564, 0.0817)	(0.0555, 0.082, 0.1135)	(0.0317, 0.0441, 0.0586)	(0.0416, 0.059, 0.0794)	(0.072, 0.1196, 0.1757)	(0.0491, 0.0919, 0.1536)	(0.0041, 0.0059, 0.0083)	(0.0086, 0.0113, 0.0147)	(0.005, 0.0075, 0.0107)	(0.1053, 0.1235, 0.1455)	(0.0046, 0.0066, 0.0092)	(0.0358, 0.0364, 0.037)	(0.0165, 0.0218, 0.0275)	(0.0201, 0.0291, 0.0393)	(0.0018, 0.0054, 0.0106)	(0.1636, 0.2414, 0.3281)	(0.0102, 0.0128, 0.0157)	(0.0073, 0.0093, 0.0114)	(0.0274, 0.0388, 0.051)	(0.0147, 0.0194, 0.0242)	(0.0431, 0.076, 0.1227)	(0.0087, 0.0128, 0.0174)	(0.0194, 0.0266, 0.035)	(0.0055, 0.0101, 0.0165)	(0.0134, 0.0185, 0.0249)	(0.0149, 0.0202, 0.0264)	(0.013, 0.0205, 0.0299)	(0.0061, 0.0108, 0.0165)	(0.0276, 0.059, 0.1059)	(0.013, 0.0181, 0.0241)	(0.009, 0.0171, 0.0267)	(0.0095, 0.0097, 0.01)	(0.0111, 0.0204, 0.0321)	(0.017, 0.026, 0.037)
ENSG00000008405	(0.0018, 0.0033, 0.0052)	(0.001, 0.0021, 0.0037)	(0.0016, 0.0053, 0.0112)	(0.0011, 0.0024, 0.0044)	(0.0, 0.0001, 0.0092)	(0.0026, 0.0039, 0.0054)	(0.0, 0.001, 0.0134)	(0.0006, 0.0017, 0.0034)	(0.0, 0.0026, 0.0108)	(0.0, 0.0, 0.0739)	(0.0001, 0.0024, 0.008)	(0.0006, 0.0018, 0.0036)	(0.0005, 0.0017, 0.0035)	(0.0021, 0.0071, 0.0148)	(0.0025, 0.0076, 0.0158)	(0.0, 0.002, 0.011)	(0.0025, 0.0065, 0.0123)	(0.0001, 0.0029, 0.0095)	(0.0, 0.0, 0.0076)	(0.0, 0.0007, 0.0156)	(0.0, 0.001, 0.0095)	(0.0, 0.0009, 0.0029)	(0.0001, 0.0012, 0.0033)	(0.0008, 0.0019, 0.0036)	(0.0011, 0.0033, 0.0063)	(0.0003, 0.0011, 0.0025)	(0.0, 0.0011, 0.0037)	(0.0004, 0.0018, 0.004)	(0.0029, 0.0063, 0.0109)	(0.0, 0.002, 0.0101)	(0.1314, 0.2219, 0.3382)	(0.0026, 0.0067, 0.0128)	(0.0018, 0.0031, 0.0045)	(0.0089, 0.0123, 0.0164)	(0.002, 0.0035, 0.0058)	(0.0, 0.0005, 0.0052)	(0.0, 0.0022, 0.0074)	(0.0033, 0.0065, 0.0108)	(0.0003, 0.002, 0.0052)	(0.0026, 0.0042, 0.006)	(0.0027, 0.0044, 0.0067)	(0.0, 0.0012, 0.0063)	(0.0011, 0.0037, 0.008)	(0.0013, 0.0046, 0.0096)	(0.0007, 0.0024, 0.0053)	(0.0015, 0.0025, 0.0038)	(0.0015, 0.0025, 0.0037)	(0.0011, 0.0037, 0.0076)	(0.002, 0.0051, 0.0097)
ENSG00000008438	VG Unavailable	VG Unavailable	VG Unavailable	VG Unavailable	VG Unavailable	VG Unavailable	VG Unavailable	VG Unavailable	VG Unavailable	VG Unavailable	VG Unavailable	(0.0151, 0.0399, 0.0748)	VG Unavailable	VG Unavailable	VG Unavailable	VG Unavailable	VG Unavailable	VG Unavailable	VG Unavailable	VG Unavailable	VG Unavailable	VG Unavailable	VG Unavailable	VG Unavailable	VG Unavailable	VG Unavailable	VG Unavailable	VG Unavailable	VG Unavailable	VG Unavailable	VG Unavailable	VG Unavailable	(0.0226, 0.0466, 0.0756)	VG Unavailable	VG Unavailable	VG Unavailable	VG Unavailable	VG Unavailable	(0.0086, 0.0332, 0.0764)	VG Unavailable	VG Unavailable	VG Unavailable	VG Unavailable	(0.0152, 0.027, 0.0421)	VG Unavailable	(0.0232, 0.0377, 0.0554)	VG Unavailable	VG Unavailable	VG Unavailable
ENSG00000008441	(0.0058, 0.0085, 0.0116)	(0.0038, 0.0067, 0.0105)	(0.0047, 0.0125, 0.0235)	(0.0029, 0.0047, 0.0067)	(0.0055, 0.0098, 0.0152)	(0.0064, 0.0087, 0.0115)	(0.0003, 0.0124, 0.0407)	(0.0033, 0.0059, 0.0095)	(0.0016, 0.0049, 0.0104)	(0.002, 0.0065, 0.0135)	(0.0054, 0.0101, 0.0166)	(0.0043, 0.0075, 0.0118)	(0.0024, 0.0039, 0.0058)	(0.0009, 0.0031, 0.0064)	(0.0042, 0.0083, 0.0141)	(0.0033, 0.0075, 0.0132)	(0.0022, 0.0065, 0.0127)	(0.002, 0.0064, 0.0126)	(0.0047, 0.0108, 0.0191)	(0.0012, 0.0053, 0.0116)	(0.0022, 0.0053, 0.0099)	(0.0062, 0.0098, 0.0139)	(0.0017, 0.0047, 0.009)	(0.0045, 0.0074, 0.0113)	(0.0027, 0.0048, 0.0073)	(0.0046, 0.0073, 0.0108)	(0.0057, 0.008, 0.011)	(0.0051, 0.0085, 0.0128)	(0.0028, 0.0066, 0.012)	(0.0, 0.0, 0.0167)	VG Unavailable	(0.0, 0.0048, 0.0227)	(0.0074, 0.0115, 0.0161)	(0.0053, 0.0069, 0.0088)	(0.0073, 0.0116, 0.0167)	(0.002, 0.0056, 0.0114)	(0.001, 0.0079, 0.0211)	(0.0039, 0.007, 0.0111)	(0.0065, 0.0144, 0.0249)	(0.0055, 0.0081, 0.0109)	(0.0042, 0.0061, 0.0084)	(0.0, 0.0, 0.0086)	(0.0062, 0.0152, 0.0295)	(0.0003, 0.0087, 0.0279)	(0.0069, 0.0117, 0.0179)	(0.0007, 0.0042, 0.0109)	(0.0036, 0.0068, 0.0103)	(0.0028, 0.0063, 0.0112)	(0.005, 0.0114, 0.0206)
ENSG00000008513	(0.0035, 0.0044, 0.0054)	(0.0033, 0.0042, 0.0052)	(0.004, 0.0057, 0.0076)	(0.0106, 0.0131, 0.0159)	(0.0044, 0.0063, 0.0082)	(0.0054, 0.0068, 0.0087)	(0.0004, 0.0034, 0.0097)	(0.0045, 0.006, 0.0076)	(0.0075, 0.0128, 0.02)	(0.0038, 0.0088, 0.0167)	(0.0046, 0.0089, 0.0141)	(0.0107, 0.0165, 0.0236)	(0.0089, 0.0141, 0.0205)	(0.0033, 0.006, 0.0095)	(0.0058, 0.0098, 0.0156)	(0.0194, 0.0303, 0.0441)	(0.0024, 0.0063, 0.0121)	(0.0033, 0.0072, 0.012)	(0.0059, 0.0123, 0.0214)	(0.0061, 0.0129, 0.0238)	(0.003, 0.0089, 0.018)	(0.0031, 0.0051, 0.0074)	(0.002, 0.0037, 0.0061)	(0.0029, 0.0045, 0.0065)	(0.0073, 0.0092, 0.0112)	(0.0045, 0.0063, 0.0083)	(0.0046, 0.0059, 0.0075)	(0.0033, 0.0043, 0.0054)	(0.004, 0.0051, 0.0063)	(0.0053, 0.0093, 0.0146)	(0.016, 0.0244, 0.0349)	(0.014, 0.0183, 0.0235)	(0.0033, 0.0041, 0.005)	(0.0054, 0.0064, 0.0075)	(0.0055, 0.0072, 0.0093)	(0.0011, 0.0025, 0.0044)	(0.0066, 0.0093, 0.0125)	(0.0046, 0.0073, 0.0108)	(0.0083, 0.0116, 0.0154)	(0.0055, 0.0082, 0.0113)	(0.0047, 0.0065, 0.0086)	(0.0041, 0.0067, 0.0097)	(0.0023, 0.0042, 0.0065)	(0.0014, 0.0023, 0.0034)	(0.0031, 0.0045, 0.0061)	(0.0056, 0.0088, 0.0126)	(0.0047, 0.0055, 0.0064)	(0.0022, 0.0045, 0.0076)	(0.0031, 0.0052, 0.0082)
ENSG00000008516	(0.0212, 0.0275, 0.0345)	(0.0204, 0.0253, 0.0305)	(0.0284, 0.0408, 0.0564)	(0.023, 0.0304, 0.0383)	(0.011, 0.0175, 0.0256)	(0.0282, 0.0424, 0.0579)	(0.0196, 0.0566, 0.12)	(0.0159, 0.0211, 0.0268)	(0.0172, 0.0321, 0.0526)	(0.0113, 0.0254, 0.0437)	(0.0164, 0.0272, 0.0413)	(0.0138, 0.0192, 0.0253)	(0.0148, 0.0221, 0.0311)	(0.0108, 0.0183, 0.0272)	(0.0114, 0.0209, 0.0324)	(0.0244, 0.0389, 0.0585)	(0.0153, 0.0264, 0.0407)	(0.0215, 0.0326, 0.0461)	(0.023, 0.0361, 0.0558)	(0.0188, 0.0356, 0.0578)	(0.0168, 0.0328, 0.0551)	(0.0183, 0.0272, 0.0382)	(0.0145, 0.0199, 0.0257)	(0.0174, 0.026, 0.0353)	(0.015, 0.0207, 0.0272)	(0.0129, 0.0192, 0.0273)	(0.0098, 0.0163, 0.0243)	(0.0206, 0.0283, 0.0369)	(0.016, 0.0222, 0.0295)	(0.0122, 0.0252, 0.042)	(0.0546, 0.078, 0.1023)	(0.0173, 0.0252, 0.0344)	(0.0328, 0.0389, 0.0447)	(0.0324, 0.0445, 0.0579)	(0.0139, 0.0188, 0.0243)	(0.0074, 0.0142, 0.0228)	(0.0287, 0.0388, 0.0501)	(0.0259, 0.0344, 0.0445)	(0.0267, 0.0373, 0.0476)	(0.0128, 0.0179, 0.0233)	(0.0165, 0.0228, 0.0292)	(0.0167, 0.0262, 0.038)	(0.0126, 0.0178, 0.0239)	(nan, nan, nan)	(0.0182, 0.0249, 0.0336)	(0.0359, 0.0451, 0.0556)	(0.021, 0.0256, 0.0307)	(0.0183, 0.0307, 0.0483)	(0.0121, 0.0212, 0.0327)
ENSG00000008517	(0.0139, 0.0176, 0.0215)	(0.0316, 0.0384, 0.046)	(0.0388, 0.0598, 0.0849)	(0.0548, 0.0725, 0.092)	(0.0351, 0.0511, 0.0708)	(0.0181, 0.028, 0.0398)	(0.0133, 0.0502, 0.1174)	(0.0232, 0.0293, 0.0364)	VG Unavailable	(0.0546, 0.1326, 0.2368)	(0.0863, 0.147, 0.2244)	(0.4204, 0.584, 0.8019)	VG Unavailable	(0.1914, 0.298, 0.4316)	(0.1308, 0.228, 0.3525)	(0.0759, 0.1401, 0.2367)	(0.0685, 0.1229, 0.1925)	(0.0763, 0.1429, 0.2254)	(0.0652, 0.1174, 0.1887)	(0.0438, 0.0956, 0.167)	(0.0477, 0.0903, 0.1471)	(0.0225, 0.0326, 0.0442)	(0.0352, 0.0439, 0.0535)	(0.038, 0.0494, 0.0628)	(0.0329, 0.0468, 0.0623)	(0.0226, 0.0299, 0.0383)	(0.4845, 0.7003, 0.9564)	(0.0457, 0.0569, 0.0682)	(0.0311, 0.0391, 0.0482)	(0.0422, 0.0671, 0.0964)	(0.1696, 0.2317, 0.3038)	(0.1407, 0.1805, 0.2266)	(0.0282, 0.0329, 0.0382)	(0.1116, 0.1322, 0.1532)	(0.0259, 0.0347, 0.044)	(0.0596, 0.0952, 0.1406)	(0.3843, 0.4682, 0.5679)	(0.0637, 0.0849, 0.1103)	(0.0458, 0.0688, 0.0956)	(0.0315, 0.0433, 0.0572)	(0.0173, 0.0251, 0.0347)	(0.0263, 0.0432, 0.0655)	(0.0239, 0.0325, 0.0436)	(0.0395, 0.0501, 0.0624)	(0.0346, 0.0491, 0.0667)	(0.1084, 0.1443, 0.1837)	(0.0316, 0.038, 0.045)	(0.0078, 0.0167, 0.0296)	(0.0135, 0.0282, 0.0503)
ENSG00000008710	(0.0104, 0.0125, 0.0147)	(0.0106, 0.0132, 0.016)	(0.0076, 0.0115, 0.0161)	(0.007, 0.0086, 0.0105)	(0.0089, 0.0122, 0.0159)	(0.0088, 0.0105, 0.0123)	(0.0028, 0.0159, 0.0408)	(0.0093, 0.0117, 0.0144)	(0.0104, 0.0154, 0.0206)	(0.0091, 0.0134, 0.0187)	(0.009, 0.0123, 0.0162)	(0.0095, 0.0121, 0.0149)	(0.0089, 0.0117, 0.015)	(0.0069, 0.0092, 0.0118)	(0.0083, 0.0114, 0.0149)	(0.0101, 0.0143, 0.0193)	(0.0119, 0.017, 0.0226)	(0.0089, 0.0121, 0.0161)	(0.009, 0.0131, 0.0178)	(0.0118, 0.019, 0.0273)	(0.0065, 0.0115, 0.0179)	(0.0066, 0.0084, 0.0103)	(0.0079, 0.0099, 0.0125)	(0.0085, 0.0106, 0.013)	(0.0074, 0.0093, 0.0114)	(0.0099, 0.012, 0.014)	(0.0081, 0.0099, 0.0119)	(0.0069, 0.0089, 0.011)	(0.0068, 0.0088, 0.0111)	(0.0052, 0.0111, 0.0195)	(0.0057, 0.0096, 0.0143)	(0.0118, 0.0183, 0.0258)	(0.005, 0.0063, 0.0076)	(0.0083, 0.0098, 0.0114)	(0.0083, 0.01, 0.0118)	(0.0062, 0.0088, 0.0121)	(0.0094, 0.0133, 0.0181)	(0.014, 0.019, 0.0253)	(0.0056, 0.0074, 0.0094)	(0.0081, 0.0097, 0.0116)	(0.009, 0.0109, 0.013)	(0.0081, 0.0121, 0.0166)	(0.0071, 0.0102, 0.0143)	(0.006, 0.0095, 0.0134)	(0.0084, 0.0111, 0.0144)	(0.0123, 0.0162, 0.02)	(0.0085, 0.0106, 0.013)	(0.0045, 0.0067, 0.0091)	(0.0041, 0.0067, 0.01)
ENSG00000008735	VG Unavailable	(0.0398, 0.0614, 0.0898)	(0.0239, 0.0335, 0.044)	VG Unavailable	VG Unavailable	VG Unavailable	VG Unavailable	(0.0403, 0.061, 0.0856)	(0.0066, 0.0093, 0.0124)	(0.0063, 0.0092, 0.0126)	(0.0061, 0.0091, 0.0124)	(0.0089, 0.0115, 0.0144)	(0.0111, 0.0145, 0.0188)	(0.008, 0.0105, 0.0135)	(0.0062, 0.0082, 0.0107)	(0.0055, 0.0078, 0.0108)	(0.0048, 0.0069, 0.0094)	(0.0089, 0.0122, 0.0159)	(0.0082, 0.0126, 0.0177)	(0.0067, 0.0109, 0.0166)	(0.0081, 0.0138, 0.021)	(0.0018, 0.0085, 0.0202)	(0.0183, 0.0365, 0.0604)	(0.0055, 0.0198, 0.0405)	(0.0145, 0.0303, 0.0533)	(0.021, 0.0341, 0.0505)	VG Unavailable	VG Unavailable	VG Unavailable	VG Unavailable	VG Unavailable	VG Unavailable	(0.0372, 0.0656, 0.1035)	VG Unavailable	(0.0242, 0.0382, 0.0572)	(0.0064, 0.0122, 0.0208)	(0.0056, 0.0163, 0.0333)	(0.0158, 0.0328, 0.0577)	(0.0089, 0.0117, 0.0151)	(0.0279, 0.0421, 0.0584)	(0.0238, 0.0356, 0.0506)	(0.0284, 0.0542, 0.0854)	(0.0044, 0.0281, 0.0661)	VG Unavailable	(0.0045, 0.0146, 0.0313)	(0.0119, 0.0164, 0.0212)	(0.0188, 0.0339, 0.0531)	(0.0038, 0.0159, 0.0347)	(0.005, 0.0316, 0.0789)
ENSG00000008838	(0.008, 0.01, 0.0119)	(0.0046, 0.0059, 0.0074)	(0.0018, 0.0028, 0.0042)	(0.0084, 0.0108, 0.0135)	(0.0065, 0.0095, 0.0126)	(0.0102, 0.0125, 0.0151)	(0.0007, 0.004, 0.0092)	(0.0051, 0.0067, 0.0086)	(0.0011, 0.0025, 0.0045)	(0.0038, 0.0071, 0.0114)	(0.001, 0.0023, 0.0043)	(0.0002, 0.0006, 0.0012)	(0.0006, 0.0011, 0.0019)	(0.0009, 0.0017, 0.0028)	(0.0014, 0.0027, 0.0045)	(0.0016, 0.0031, 0.0052)	(0.0012, 0.0028, 0.0048)	(0.0013, 0.0027, 0.0046)	(0.0014, 0.0031, 0.0052)	(0.0013, 0.0031, 0.0061)	(0.0014, 0.0039, 0.0071)	(0.004, 0.0054, 0.007)	(0.0042, 0.0056, 0.0071)	(0.0071, 0.0091, 0.0115)	(0.0027, 0.0038, 0.0049)	(0.0058, 0.0073, 0.009)	(0.0022, 0.0032, 0.0044)	(0.0016, 0.0026, 0.0038)	(0.0025, 0.0037, 0.0052)	(0.0016, 0.004, 0.0074)	(0.0013, 0.0027, 0.0047)	(0.0042, 0.0069, 0.0103)	(0.0055, 0.0067, 0.008)	(0.0069, 0.0081, 0.0096)	(0.0096, 0.0117, 0.014)	(0.0046, 0.0068, 0.0093)	(0.0014, 0.0028, 0.0045)	(0.0071, 0.0098, 0.013)	(0.0054, 0.0071, 0.0092)	(0.0027, 0.0035, 0.0045)	(0.0029, 0.0037, 0.0047)	(0.0068, 0.0098, 0.0136)	(0.003, 0.0047, 0.0068)	(0.0037, 0.0053, 0.0072)	(0.0042, 0.0058, 0.0076)	(0.0046, 0.0061, 0.0076)	(0.0042, 0.0052, 0.0063)	(0.0046, 0.0073, 0.0107)	(0.0033, 0.0052, 0.0076)
ENSG00000008853	(0.0067, 0.0096, 0.0131)	(0.0052, 0.0081, 0.012)	(0.0016, 0.0039, 0.0069)	(0.0066, 0.0096, 0.0128)	(0.0023, 0.0047, 0.0079)	(0.0049, 0.0066, 0.0084)	(0.0215, 0.0708, 0.1537)	(0.0044, 0.0068, 0.0098)	(0.0026, 0.0047, 0.0077)	(0.0017, 0.0041, 0.0078)	(0.0078, 0.0106, 0.0141)	(0.0108, 0.0168, 0.0238)	(0.0081, 0.0133, 0.0197)	(0.0023, 0.0037, 0.0053)	(0.0022, 0.0038, 0.0059)	(0.0034, 0.0064, 0.0103)	(0.0048, 0.009, 0.014)	(0.0028, 0.0047, 0.0069)	(0.0029, 0.0049, 0.0073)	(0.0068, 0.013, 0.0212)	(0.0005, 0.0058, 0.0195)	(0.0056, 0.0088, 0.0127)	(0.0047, 0.0077, 0.0116)	(0.003, 0.0046, 0.0067)	(0.0033, 0.0073, 0.0128)	(0.0047, 0.0067, 0.0091)	(0.0048, 0.0075, 0.0105)	(0.0052, 0.0078, 0.011)	(0.008, 0.0107, 0.0141)	(0.0002, 0.0028, 0.0086)	(0.0196, 0.0293, 0.0415)	(0.0088, 0.0252, 0.0492)	(0.0075, 0.0091, 0.0109)	(0.0117, 0.0145, 0.018)	(0.0037, 0.0054, 0.0074)	(0.0014, 0.0029, 0.0047)	(0.0053, 0.0116, 0.0203)	(0.0043, 0.0076, 0.0116)	(0.002, 0.0036, 0.0056)	(0.0096, 0.0147, 0.0201)	(0.0126, 0.0172, 0.0225)	(0.003, 0.0094, 0.0191)	(0.0052, 0.0079, 0.0111)	(0.0035, 0.0059, 0.009)	(0.0058, 0.0091, 0.0133)	(0.0069, 0.0098, 0.0134)	(0.0066, 0.0081, 0.01)	(0.0021, 0.0046, 0.0082)	(0.0025, 0.0068, 0.013)
ENSG00000008869	(0.0049, 0.0073, 0.0097)	(0.0031, 0.0054, 0.0082)	(0.0021, 0.0053, 0.0105)	(0.0055, 0.0096, 0.0146)	(0.0074, 0.0131, 0.0208)	(0.004, 0.0063, 0.0097)	(0.0, 0.0055, 0.0417)	(0.0023, 0.0042, 0.0067)	(0.0027, 0.0098, 0.0215)	(0.0052, 0.0173, 0.0345)	(0.0057, 0.0131, 0.0237)	(0.0, 0.001, 0.0052)	(0.003, 0.006, 0.0103)	(0.0005, 0.004, 0.0108)	(0.0022, 0.0071, 0.015)	(0.0016, 0.008, 0.0202)	(0.0016, 0.0061, 0.014)	(0.004, 0.0096, 0.0179)	(0.0037, 0.011, 0.0218)	(0.0036, 0.0124, 0.0261)	(0.0047, 0.0114, 0.0204)	(0.0065, 0.0109, 0.0158)	(0.0035, 0.0065, 0.0106)	(0.0022, 0.0054, 0.0101)	(0.0015, 0.0034, 0.006)	(0.004, 0.0075, 0.0117)	(0.0003, 0.0024, 0.0061)	(0.0048, 0.0085, 0.0135)	(0.0021, 0.0052, 0.0094)	(0.0074, 0.02, 0.0403)	(0.0, 0.0014, 0.0055)	(0.0025, 0.009, 0.0197)	(0.0043, 0.0065, 0.0091)	(0.0069, 0.0123, 0.0199)	(0.0055, 0.0078, 0.0108)	(0.0005, 0.003, 0.0081)	(0.0001, 0.0014, 0.0045)	(0.0016, 0.0049, 0.0095)	(0.0024, 0.0058, 0.0115)	(0.0014, 0.003, 0.0047)	(0.0032, 0.0048, 0.0068)	(0.0, 0.0009, 0.0049)	(0.002, 0.0049, 0.0096)	(0.0072, 0.0118, 0.0178)	(0.0005, 0.0028, 0.0066)	(0.0015, 0.0041, 0.0078)	(0.005, 0.0072, 0.0098)	(0.0003, 0.0034, 0.01)	(0.001, 0.0039, 0.0089)
ENSG00000008952	(0.002, 0.003, 0.0042)	(0.0011, 0.0019, 0.0031)	(0.0014, 0.0029, 0.0049)	(0.0005, 0.0015, 0.0028)	(0.0005, 0.0016, 0.0034)	(0.0007, 0.0015, 0.0025)	(0.0, 0.002, 0.0116)	(0.0014, 0.0025, 0.0039)	(0.0007, 0.0015, 0.0026)	(0.0006, 0.0016, 0.0029)	(0.0012, 0.0022, 0.0035)	(0.0002, 0.0009, 0.0019)	(0.0006, 0.0014, 0.0025)	(0.0012, 0.0022, 0.0037)	(0.0003, 0.0009, 0.0017)	(0.0012, 0.0022, 0.0036)	(0.0008, 0.0017, 0.003)	(0.0006, 0.0012, 0.002)	(0.0008, 0.0018, 0.0032)	(0.0021, 0.0041, 0.0062)	(0.0021, 0.0037, 0.0059)	(0.0004, 0.0013, 0.0026)	(0.0003, 0.0012, 0.0024)	(0.0011, 0.0022, 0.0038)	(0.0019, 0.0039, 0.0066)	(0.0013, 0.0023, 0.0036)	(0.0, 0.0003, 0.0014)	(0.0007, 0.0019, 0.0038)	(0.0013, 0.0034, 0.0065)	(0.0, 0.0016, 0.0064)	(0.0003, 0.0014, 0.0033)	(0.0001, 0.0014, 0.0043)	(0.0029, 0.0041, 0.0056)	(0.0035, 0.0052, 0.0074)	(0.0016, 0.0023, 0.0032)	(0.0004, 0.0014, 0.003)	(0.0011, 0.0025, 0.0046)	(0.0007, 0.0019, 0.0035)	(0.0006, 0.0014, 0.0025)	(0.0017, 0.0035, 0.0056)	(0.0013, 0.003, 0.0051)	(0.001, 0.0025, 0.0049)	(0.0023, 0.005, 0.009)	(0.0012, 0.0025, 0.0046)	(0.0011, 0.0024, 0.0044)	(0.0011, 0.0028, 0.0056)	(0.0007, 0.0013, 0.0021)	(0.0005, 0.0019, 0.0042)	(0.0009, 0.0029, 0.0059)
ENSG00000008988	(0.0044, 0.0053, 0.0064)	(0.0032, 0.004, 0.0049)	(0.0033, 0.0047, 0.0061)	(0.0041, 0.0053, 0.0066)	(0.0041, 0.0059, 0.008)	(0.0055, 0.0066, 0.0079)	(0.0011, 0.0051, 0.0126)	(0.0041, 0.0051, 0.0062)	(0.0034, 0.0051, 0.0072)	(0.005, 0.0073, 0.0101)	(0.0052, 0.0074, 0.01)	(0.0051, 0.0072, 0.0098)	(0.0053, 0.008, 0.0111)	(0.0044, 0.0064, 0.0086)	(0.0039, 0.0059, 0.0083)	(0.0054, 0.008, 0.0112)	(0.0043, 0.0066, 0.0093)	(0.0055, 0.008, 0.0107)	(0.004, 0.0058, 0.008)	(0.0031, 0.0049, 0.0073)	(0.0025, 0.004, 0.006)	(0.0043, 0.0056, 0.0073)	(0.004, 0.0051, 0.0065)	(0.0044, 0.0057, 0.0072)	(0.0032, 0.004, 0.0049)	(0.0045, 0.0056, 0.0069)	(0.0039, 0.0048, 0.0058)	(0.0058, 0.0075, 0.0094)	(0.004, 0.0054, 0.0068)	(0.0021, 0.0038, 0.0058)	(0.0038, 0.0059, 0.0084)	(0.0023, 0.0033, 0.0045)	(0.0027, 0.0035, 0.0043)	(0.005, 0.0061, 0.0071)	(0.0042, 0.0053, 0.0063)	(0.0042, 0.0064, 0.0088)	(0.003, 0.004, 0.0052)	(0.0045, 0.0063, 0.0084)	(0.0029, 0.0041, 0.0054)	(0.0034, 0.0043, 0.0052)	(0.0038, 0.0046, 0.0055)	(0.0027, 0.004, 0.0057)	(0.0036, 0.0054, 0.0076)	(0.0031, 0.0043, 0.0056)	(0.0039, 0.0051, 0.0066)	(0.0018, 0.0025, 0.0033)	(0.0044, 0.0053, 0.0064)	(0.0029, 0.0045, 0.0067)	(0.0027, 0.004, 0.0056)
ENSG00000009307	(0.005, 0.0063, 0.0079)	(0.0043, 0.0057, 0.0074)	(0.0024, 0.0042, 0.0068)	(0.0043, 0.0059, 0.0077)	(0.003, 0.0049, 0.0071)	(0.0034, 0.0044, 0.0056)	(0.0, 0.0005, 0.0025)	(0.0049, 0.0065, 0.0083)	(0.0019, 0.0037, 0.0065)	(0.002, 0.0045, 0.0085)	(0.0022, 0.004, 0.0067)	(0.0026, 0.0049, 0.0079)	(0.0014, 0.003, 0.0052)	(0.0023, 0.0043, 0.0068)	(0.0021, 0.0045, 0.0076)	(0.0028, 0.005, 0.0081)	(0.0042, 0.0081, 0.0132)	(0.0024, 0.005, 0.0085)	(0.002, 0.0041, 0.0072)	(0.0021, 0.0045, 0.008)	(0.0051, 0.0098, 0.0154)	(0.0039, 0.0053, 0.0068)	(0.005, 0.0068, 0.0091)	(0.0035, 0.0048, 0.0065)	(0.0036, 0.0051, 0.0067)	(0.0046, 0.0059, 0.0073)	(0.0035, 0.0051, 0.007)	(0.0053, 0.0073, 0.0097)	(0.0035, 0.005, 0.0068)	(0.0035, 0.008, 0.014)	(0.002, 0.0038, 0.006)	(0.0024, 0.0049, 0.0083)	(0.0031, 0.0042, 0.0055)	(0.0056, 0.0067, 0.0078)	(0.0049, 0.0063, 0.0079)	(0.0006, 0.0017, 0.0032)	(0.0048, 0.007, 0.0095)	(0.0033, 0.0053, 0.0077)	(0.0028, 0.0047, 0.0068)	(0.0037, 0.0049, 0.0062)	(0.0042, 0.0054, 0.0067)	(0.0029, 0.0051, 0.0078)	(0.0037, 0.0059, 0.0087)	(0.0022, 0.0039, 0.0064)	(0.0024, 0.0039, 0.0055)	(0.0057, 0.0078, 0.0105)	(0.0044, 0.0057, 0.0072)	(0.0007, 0.0017, 0.0029)	(0.002, 0.0039, 0.0064)
ENSG00000009335	(0.0024, 0.0034, 0.0044)	(0.0028, 0.0039, 0.0052)	(0.0008, 0.0022, 0.0039)	(0.0014, 0.0024, 0.0036)	(0.003, 0.0051, 0.0077)	(0.0062, 0.0077, 0.0093)	(0.0016, 0.0079, 0.0192)	(0.003, 0.0044, 0.0062)	(0.002, 0.0042, 0.0073)	(0.0031, 0.007, 0.0124)	(0.0024, 0.0046, 0.0071)	(0.0005, 0.0014, 0.0028)	(0.0007, 0.0016, 0.0029)	(0.003, 0.005, 0.0079)	(0.0015, 0.0032, 0.0056)	(0.0006, 0.0023, 0.0052)	(0.0028, 0.0054, 0.0089)	(0.0022, 0.0041, 0.0067)	(0.0009, 0.0025, 0.0051)	(0.0004, 0.0022, 0.0057)	(0.0011, 0.0033, 0.0064)	(0.0036, 0.0051, 0.0071)	(0.0024, 0.0036, 0.0051)	(0.0035, 0.0051, 0.0069)	(0.0009, 0.0015, 0.0023)	(0.0033, 0.0044, 0.0058)	(0.0013, 0.0019, 0.0027)	(0.0017, 0.0029, 0.0044)	(0.0029, 0.0045, 0.0064)	(0.002, 0.005, 0.0094)	(0.0015, 0.0028, 0.0047)	(0.0006, 0.0018, 0.0035)	(0.0033, 0.0046, 0.0061)	(0.0037, 0.0047, 0.0059)	(0.0025, 0.0034, 0.0045)	(0.0011, 0.0023, 0.0041)	(0.0018, 0.0034, 0.0054)	(0.0024, 0.0043, 0.0066)	(0.0005, 0.0016, 0.0032)	(0.0033, 0.0044, 0.0057)	(0.0034, 0.0044, 0.0055)	(0.0002, 0.0012, 0.0029)	(0.0014, 0.0029, 0.005)	(0.0005, 0.0014, 0.0028)	(0.0034, 0.0053, 0.0073)	(0.001, 0.0019, 0.0029)	(0.0026, 0.0038, 0.0051)	(0.0021, 0.0041, 0.0066)	(0.0017, 0.0033, 0.0056)
ENSG00000009413	(0.0062, 0.0074, 0.009)	(0.0046, 0.0062, 0.0079)	(0.0023, 0.0048, 0.0081)	(0.0095, 0.0128, 0.0167)	(0.0056, 0.0087, 0.012)	(0.0154, 0.0186, 0.0221)	(0.0032, 0.0115, 0.0259)	(0.0043, 0.0057, 0.0072)	(0.0062, 0.0119, 0.0188)	(0.0061, 0.0127, 0.0219)	(0.0082, 0.0139, 0.0215)	(0.0062, 0.0086, 0.0115)	(0.0081, 0.0115, 0.0153)	(0.0056, 0.0102, 0.0158)	(0.0057, 0.0117, 0.0193)	(0.0091, 0.0161, 0.0254)	(0.0059, 0.0111, 0.0174)	(0.0038, 0.0077, 0.0126)	(0.0092, 0.0161, 0.0246)	(0.0079, 0.0164, 0.0277)	(0.0127, 0.024, 0.0384)	(0.007, 0.0093, 0.0119)	(0.0032, 0.0049, 0.0068)	(0.0062, 0.0086, 0.0116)	(0.0034, 0.0058, 0.0084)	(0.0048, 0.0065, 0.0084)	(0.0026, 0.0034, 0.0044)	(0.0101, 0.0138, 0.018)	(0.0101, 0.015, 0.0201)	(0.0031, 0.009, 0.0175)	(0.0008, 0.0026, 0.0053)	(0.0054, 0.0103, 0.0164)	(0.0046, 0.0061, 0.0079)	(0.0053, 0.007, 0.0089)	(0.0046, 0.0063, 0.0084)	(0.0014, 0.0034, 0.006)	(0.0034, 0.0066, 0.0107)	(0.0064, 0.0097, 0.0134)	(0.003, 0.0049, 0.0072)	(0.0042, 0.0057, 0.0073)	(0.0059, 0.0075, 0.0093)	(0.0013, 0.0036, 0.0074)	(0.002, 0.0044, 0.0077)	(0.0014, 0.0042, 0.0083)	(0.0052, 0.0078, 0.011)	(0.002, 0.0037, 0.0061)	(0.004, 0.0054, 0.007)	(0.0025, 0.0043, 0.0063)	(0.0021, 0.0039, 0.0062)
ENSG00000009709	VG Unavailable	VG Unavailable	VG Unavailable	VG Unavailable	VG Unavailable	VG Unavailable	VG Unavailable	VG Unavailable	VG Unavailable	VG Unavailable	VG Unavailable	VG Unavailable	VG Unavailable	(0.014, 0.0323, 0.062)	(0.0017, 0.0148, 0.0415)	VG Unavailable	VG Unavailable	VG Unavailable	VG Unavailable	VG Unavailable	VG Unavailable	VG Unavailable	VG Unavailable	VG Unavailable	VG Unavailable	VG Unavailable	VG Unavailable	VG Unavailable	VG Unavailable	VG Unavailable	VG Unavailable	VG Unavailable	VG Unavailable	(0.0044, 0.0099, 0.0181)	VG Unavailable	VG Unavailable	VG Unavailable	VG Unavailable	VG Unavailable	VG Unavailable	VG Unavailable	VG Unavailable	VG Unavailable	VG Unavailable	VG Unavailable	VG Unavailable	VG Unavailable	VG Unavailable	VG Unavailable
ENSG00000009724	(0.01, 0.0154, 0.0221)	(0.0001, 0.0035, 0.0122)	(0.0068, 0.0174, 0.0348)	(0.007, 0.0146, 0.0244)	(0.0026, 0.0089, 0.019)	(0.005, 0.0094, 0.0149)	VG Unavailable	(0.0046, 0.0095, 0.0163)	(0.0066, 0.0254, 0.057)	(0.0224, 0.0662, 0.138)	(0.0001, 0.0061, 0.0196)	(0.008, 0.0153, 0.024)	(0.0042, 0.0096, 0.0175)	(0.0013, 0.008, 0.0205)	(0.0022, 0.0102, 0.0242)	(0.0033, 0.0156, 0.0373)	(0.0036, 0.0166, 0.0373)	(0.004, 0.0153, 0.0363)	(0.0014, 0.0145, 0.0402)	(0.0, 0.0018, 0.0388)	(0.0001, 0.0089, 0.0318)	(0.0045, 0.0097, 0.0165)	(0.0022, 0.0059, 0.0113)	(0.0015, 0.0049, 0.0106)	(0.0006, 0.005, 0.0142)	(0.0013, 0.0045, 0.0094)	(0.0032, 0.0093, 0.0194)	(0.0033, 0.0123, 0.0256)	(0.0082, 0.0199, 0.0376)	(0.0, 0.0008, 0.0472)	(0.0, 0.0, 0.0292)	(0.0208, 0.0281, 0.0371)	(0.0064, 0.0115, 0.0182)	(0.0009, 0.0048, 0.0117)	(0.0118, 0.0174, 0.0236)	(0.0006, 0.0047, 0.0122)	(0.0007, 0.0051, 0.0132)	(0.0077, 0.0155, 0.0254)	(0.0048, 0.0111, 0.0201)	(0.0061, 0.0097, 0.0142)	(0.0067, 0.01, 0.0145)	(0.0006, 0.0059, 0.017)	(0.0, 0.0025, 0.0083)	(0.0077, 0.015, 0.0249)	(0.0057, 0.012, 0.0199)	(0.0025, 0.0073, 0.015)	(0.0074, 0.0125, 0.0182)	(0.0023, 0.0094, 0.0211)	(0.0047, 0.0154, 0.0339)
ENSG00000009765	VG Unavailable	VG Unavailable	VG Unavailable	VG Unavailable	VG Unavailable	VG Unavailable	VG Unavailable	VG Unavailable	VG Unavailable	VG Unavailable	VG Unavailable	VG Unavailable	VG Unavailable	VG Unavailable	VG Unavailable	VG Unavailable	VG Unavailable	VG Unavailable	VG Unavailable	VG Unavailable	VG Unavailable	(0.0574, 0.1355, 0.2633)	(0.0028, 0.0055, 0.0095)	VG Unavailable	VG Unavailable	VG Unavailable	VG Unavailable	VG Unavailable	VG Unavailable	(0.0105, 0.0214, 0.0366)	VG Unavailable	(0.0066, 0.0103, 0.0152)	(0.076, 0.1063, 0.1421)	VG Unavailable	VG Unavailable	VG Unavailable	VG Unavailable	VG Unavailable	VG Unavailable	(0.1012, 0.1554, 0.2301)	(0.1145, 0.1741, 0.2587)	VG Unavailable	(0.0011, 0.0028, 0.0052)	VG Unavailable	(0.0639, 0.0969, 0.1351)	VG Unavailable	(0.0069, 0.008, 0.0091)	VG Unavailable	VG Unavailable
ENSG00000009780	(0.0057, 0.0123, 0.0213)	(0.0091, 0.0238, 0.0448)	(0.0, 0.0069, 0.0362)	(0.0012, 0.0088, 0.0221)	(0.0001, 0.0075, 0.0259)	(0.0062, 0.0141, 0.025)	VG Unavailable	(0.0011, 0.0082, 0.0216)	VG Unavailable	(0.0, 0.0014, 0.0562)	(0.0, 0.0039, 0.0425)	(0.006, 0.0285, 0.0714)	(0.0074, 0.0255, 0.0609)	(0.0, 0.0034, 0.067)	(0.0055, 0.0274, 0.0726)	(0.0, 0.0008, 0.1977)	(0.0, 0.0098, 0.0408)	(0.0009, 0.0152, 0.051)	(0.0, 0.0071, 0.0643)	(0.003, 0.0481, 0.1439)	(0.0, 0.0099, 0.0533)	(0.0012, 0.0095, 0.0245)	(0.0004, 0.0051, 0.0141)	(0.0007, 0.0085, 0.0258)	(0.0035, 0.0137, 0.032)	(0.0001, 0.0036, 0.0115)	(0.0, 0.007, 0.027)	(0.0, 0.0035, 0.0248)	(0.0008, 0.0129, 0.0414)	VG Unavailable	(0.0, 0.0, 0.0541)	VG Unavailable	(0.0215, 0.0394, 0.0621)	(0.001, 0.0078, 0.0216)	(0.0044, 0.0107, 0.0188)	(0.005, 0.0222, 0.0546)	(0.004, 0.0166, 0.0399)	(0.0094, 0.028, 0.0581)	(0.0021, 0.0169, 0.0486)	(0.0023, 0.0093, 0.0212)	(0.0038, 0.0105, 0.0204)	(0.0, 0.0069, 0.0246)	(0.0, 0.0078, 0.0333)	(0.0, 0.0026, 0.0293)	(0.007, 0.0202, 0.0433)	(0.0036, 0.0119, 0.0226)	(0.0061, 0.0136, 0.0251)	(0.0007, 0.0107, 0.0314)	(0.0, 0.0057, 0.0353)
ENSG00000009790	(0.0188, 0.03, 0.0433)	(0.0229, 0.0331, 0.045)	VG Unavailable	(0.018, 0.0337, 0.0547)	(0.0035, 0.0126, 0.0279)	(0.0273, 0.0567, 0.0937)	VG Unavailable	(0.0155, 0.0308, 0.0499)	VG Unavailable	VG Unavailable	(0.0137, 0.0373, 0.0724)	(0.0203, 0.0456, 0.0787)	(0.0268, 0.061, 0.1057)	VG Unavailable	VG Unavailable	(0.0071, 0.0299, 0.069)	(0.0106, 0.0296, 0.0578)	VG Unavailable	VG Unavailable	(0.0104, 0.0359, 0.0794)	(0.0088, 0.0216, 0.0392)	(0.0056, 0.0173, 0.0387)	(0.0035, 0.0074, 0.0127)	(0.009, 0.0226, 0.0415)	(0.0095, 0.016, 0.0244)	(0.0144, 0.0265, 0.0421)	VG Unavailable	(0.0148, 0.0333, 0.0595)	VG Unavailable	(0.0296, 0.0637, 0.115)	(0.0026, 0.004, 0.0059)	(0.0094, 0.0247, 0.0471)	(0.018, 0.0224, 0.0271)	VG Unavailable	(0.016, 0.0252, 0.0373)	(0.0008, 0.0287, 0.0965)	VG Unavailable	(0.0058, 0.0136, 0.025)	(0.0017, 0.0137, 0.0358)	(0.0105, 0.0186, 0.0286)	(0.0272, 0.0412, 0.0606)	(0.0, 0.0044, 0.0158)	(0.0062, 0.0091, 0.0126)	(0.0072, 0.0096, 0.0124)	(0.007, 0.0149, 0.0247)	(0.0109, 0.0253, 0.0458)	(0.0081, 0.014, 0.0215)	(0.0001, 0.0102, 0.0377)	(0.0, 0.0063, 0.0251)
ENSG00000009830	(0.0034, 0.0047, 0.0062)	(0.0023, 0.0036, 0.0053)	(0.0007, 0.0017, 0.0033)	(0.003, 0.0047, 0.0067)	(0.0025, 0.0043, 0.0069)	(0.0041, 0.0058, 0.0076)	(0.0, 0.0011, 0.0064)	(0.0025, 0.0039, 0.0055)	(0.0012, 0.0033, 0.0066)	(0.001, 0.0031, 0.0062)	(0.0002, 0.0014, 0.0034)	(0.0009, 0.0019, 0.0032)	(0.0006, 0.0015, 0.0029)	(0.0015, 0.0032, 0.0054)	(0.0006, 0.0021, 0.0046)	(0.0033, 0.0063, 0.0106)	(0.0016, 0.0035, 0.0065)	(0.0008, 0.0023, 0.0045)	(0.0016, 0.0038, 0.0066)	(0.0011, 0.004, 0.0086)	(0.0013, 0.0034, 0.0066)	(0.0017, 0.0029, 0.0044)	(0.0018, 0.0031, 0.0047)	(0.0031, 0.0048, 0.0069)	(0.0018, 0.003, 0.0047)	(0.0016, 0.0025, 0.0037)	(0.0018, 0.003, 0.0044)	(0.0008, 0.0022, 0.0045)	(0.0014, 0.0032, 0.0056)	(0.0015, 0.0047, 0.0103)	(0.0031, 0.0079, 0.0158)	(0.0039, 0.0079, 0.0124)	(0.0023, 0.0036, 0.0051)	(0.0019, 0.0027, 0.0037)	(0.0023, 0.0032, 0.0044)	(0.0013, 0.0029, 0.0049)	(0.002, 0.0037, 0.006)	(0.0017, 0.0029, 0.0046)	(0.0038, 0.0054, 0.0072)	(0.0032, 0.0047, 0.0065)	(0.0044, 0.006, 0.0079)	(0.0023, 0.0047, 0.0078)	(0.0014, 0.0033, 0.0057)	(0.0038, 0.0061, 0.0089)	(0.0008, 0.0021, 0.0041)	(0.0016, 0.0022, 0.003)	(0.0027, 0.0035, 0.0045)	(0.0017, 0.0034, 0.006)	(0.0017, 0.0038, 0.0067)
ENSG00000009844	(0.0148, 0.0207, 0.0279)	(0.0094, 0.0148, 0.022)	(0.0048, 0.0109, 0.0188)	(0.0135, 0.0215, 0.0312)	(0.002, 0.008, 0.0182)	(0.0085, 0.0132, 0.0194)	(0.0, 0.0085, 0.0572)	(0.0093, 0.015, 0.0216)	(0.0106, 0.02, 0.0322)	(0.0251, 0.0407, 0.0638)	(0.0081, 0.0152, 0.0241)	(0.0069, 0.0118, 0.0184)	(0.0027, 0.0059, 0.0102)	(0.0129, 0.0205, 0.0296)	(0.0126, 0.0201, 0.0295)	(0.0147, 0.025, 0.0386)	(0.0098, 0.0195, 0.0304)	(0.0123, 0.0214, 0.0336)	(0.0149, 0.0258, 0.0399)	(0.0132, 0.0285, 0.0484)	(0.0087, 0.0196, 0.0335)	(0.0063, 0.0121, 0.0201)	(0.0046, 0.009, 0.0147)	(0.0101, 0.0178, 0.027)	(0.005, 0.0084, 0.0126)	(0.0142, 0.0215, 0.0305)	(0.0018, 0.0045, 0.0077)	(0.0079, 0.0146, 0.0238)	(0.0031, 0.0086, 0.0179)	(0.0, 0.0065, 0.024)	(0.0003, 0.0029, 0.0083)	(0.003, 0.0105, 0.0213)	(0.009, 0.0143, 0.0217)	(0.0067, 0.01, 0.0141)	(0.0095, 0.0138, 0.0191)	(0.0, 0.0025, 0.0118)	(0.0037, 0.011, 0.0238)	(0.0058, 0.014, 0.0254)	(0.0148, 0.0259, 0.0391)	(0.0074, 0.0114, 0.0158)	(0.0115, 0.0162, 0.022)	(0.0017, 0.0084, 0.0194)	(0.004, 0.0108, 0.0194)	(0.0031, 0.0082, 0.0162)	(0.0027, 0.0078, 0.0159)	(0.0085, 0.0158, 0.0257)	(0.0096, 0.0144, 0.0198)	(0.0022, 0.008, 0.0176)	(0.0065, 0.0136, 0.0242)
ENSG00000009950	(0.0186, 0.0222, 0.0261)	(0.0192, 0.0238, 0.0287)	(0.0113, 0.015, 0.0197)	(0.0031, 0.0115, 0.0254)	(0.0139, 0.0232, 0.035)	(0.0131, 0.0464, 0.1007)	VG Unavailable	(0.0307, 0.0399, 0.0504)	(0.0009, 0.0036, 0.0078)	(0.0052, 0.0124, 0.0227)	(0.0088, 0.0195, 0.0338)	(0.0038, 0.0057, 0.008)	(0.0022, 0.0038, 0.0056)	(0.0012, 0.0028, 0.0052)	(0.0009, 0.0029, 0.0059)	(0.0018, 0.0074, 0.0162)	(0.002, 0.0054, 0.0102)	(0.0025, 0.0061, 0.0115)	(0.0024, 0.0099, 0.022)	(0.0001, 0.0026, 0.0086)	(0.0033, 0.0088, 0.0167)	(0.0815, 0.1184, 0.1597)	(0.0317, 0.0434, 0.0572)	(0.04, 0.0549, 0.0704)	(0.0237, 0.0361, 0.0498)	(0.0376, 0.0484, 0.0622)	VG Unavailable	(0.0528, 0.0771, 0.107)	(0.0695, 0.1042, 0.1484)	(0.0026, 0.006, 0.0106)	VG Unavailable	(0.0031, 0.0042, 0.0055)	(0.0429, 0.0598, 0.0793)	(0.0151, 0.0181, 0.0217)	(0.0099, 0.0146, 0.02)	(0.0568, 0.0882, 0.1323)	(0.0131, 0.0183, 0.0243)	(0.0955, 0.1395, 0.1986)	(0.0118, 0.0163, 0.0223)	(0.2127, 0.2655, 0.3228)	(0.115, 0.1455, 0.1799)	(0.0876, 0.1314, 0.1836)	(0.0076, 0.0121, 0.018)	VG Unavailable	(0.0279, 0.0431, 0.0629)	(0.0228, 0.0292, 0.0363)	(0.1442, 0.1733, 0.2068)	VG Unavailable	(0.0271, 0.0533, 0.0872)
ENSG00000009954	(0.006, 0.0092, 0.0128)	(0.0017, 0.0041, 0.0081)	(0.0022, 0.006, 0.0114)	(0.0046, 0.0079, 0.0125)	(0.0055, 0.0114, 0.0194)	(0.0028, 0.0047, 0.0075)	(0.0, 0.0038, 0.0201)	(0.0031, 0.0065, 0.0106)	(0.0031, 0.0113, 0.0241)	(0.0007, 0.0082, 0.0235)	(0.0, 0.002, 0.0086)	(0.0023, 0.0055, 0.01)	(0.0, 0.0014, 0.0059)	(0.0005, 0.0037, 0.0104)	(0.002, 0.0078, 0.0176)	(0.0019, 0.0075, 0.017)	(0.0, 0.0, 0.004)	(0.0012, 0.0047, 0.011)	(0.0015, 0.0063, 0.0138)	(0.0, 0.0017, 0.0143)	(0.0047, 0.0135, 0.0294)	(0.0017, 0.004, 0.0078)	(0.001, 0.0029, 0.0056)	(0.0011, 0.0032, 0.0063)	(0.0025, 0.0054, 0.0092)	(0.001, 0.0028, 0.0055)	(0.0032, 0.0049, 0.0071)	(0.0015, 0.0051, 0.0114)	(0.0017, 0.0057, 0.0117)	(0.0, 0.0022, 0.0129)	(0.0008, 0.0033, 0.0081)	(0.0001, 0.0036, 0.0123)	(0.003, 0.006, 0.0101)	(0.0041, 0.007, 0.0104)	(0.003, 0.0053, 0.0083)	(0.002, 0.0056, 0.0113)	(0.0043, 0.0098, 0.0172)	(0.0003, 0.0025, 0.0072)	(0.0, 0.0014, 0.0055)	(0.0029, 0.0058, 0.0098)	(0.0061, 0.0092, 0.0129)	(0.0024, 0.0072, 0.0145)	(0.0019, 0.0055, 0.0109)	(0.0003, 0.0025, 0.0065)	(0.001, 0.0044, 0.0105)	(0.0, 0.0, 0.0064)	(0.0038, 0.0063, 0.0097)	(0.0002, 0.0024, 0.0078)	(0.0, 0.0, 0.0264)
ENSG00000010017	(0.0097, 0.013, 0.0168)	(0.0101, 0.0145, 0.0196)	(0.0056, 0.0111, 0.0194)	(0.014, 0.0182, 0.0235)	(0.01, 0.0159, 0.0233)	(0.0127, 0.0165, 0.0209)	(0.0019, 0.0133, 0.036)	(0.0099, 0.0138, 0.0185)	(0.0068, 0.0156, 0.0281)	(0.0103, 0.0219, 0.0379)	(0.0094, 0.0174, 0.0275)	(0.0048, 0.0085, 0.0135)	(0.0028, 0.006, 0.0106)	(0.0023, 0.0074, 0.0162)	(0.0034, 0.008, 0.0148)	(0.0119, 0.0251, 0.0441)	(0.0057, 0.0124, 0.0224)	(0.0065, 0.0131, 0.0225)	(0.0022, 0.0091, 0.02)	(0.0096, 0.0228, 0.04)	(0.0115, 0.0218, 0.0357)	(0.0067, 0.01, 0.0143)	(0.01, 0.0145, 0.0199)	(0.0046, 0.0083, 0.0129)	(0.0059, 0.0079, 0.0106)	(0.0054, 0.0087, 0.0125)	(0.0006, 0.0022, 0.005)	(0.006, 0.0111, 0.0176)	(0.0104, 0.0185, 0.0293)	(0.0081, 0.0258, 0.0538)	(0.0047, 0.0097, 0.0179)	(0.0069, 0.0167, 0.031)	(0.0051, 0.0076, 0.0107)	(0.007, 0.0101, 0.0138)	(0.008, 0.0108, 0.0141)	(0.0026, 0.0059, 0.0111)	(0.0046, 0.0106, 0.0191)	(0.0052, 0.0092, 0.0144)	(0.0019, 0.0056, 0.0117)	(0.0046, 0.0067, 0.0093)	(0.0046, 0.0066, 0.0091)	(0.0011, 0.0039, 0.0081)	(0.0083, 0.0147, 0.0231)	(0.0111, 0.0192, 0.0291)	(0.0088, 0.0144, 0.0219)	(0.0017, 0.0033, 0.0054)	(0.0087, 0.0121, 0.0164)	(0.012, 0.0194, 0.0298)	(0.0011, 0.0036, 0.0072)
ENSG00000010030	(0.0284, 0.0558, 0.0926)	(0.0362, 0.0573, 0.0852)	VG Unavailable	(0.0064, 0.0148, 0.0283)	(0.0, 0.0, 0.1095)	VG Unavailable	VG Unavailable	(0.022, 0.0522, 0.0944)	VG Unavailable	VG Unavailable	VG Unavailable	VG Unavailable	VG Unavailable	VG Unavailable	VG Unavailable	VG Unavailable	VG Unavailable	VG Unavailable	VG Unavailable	VG Unavailable	VG Unavailable	VG Unavailable	(0.022, 0.0459, 0.0753)	VG Unavailable	(0.0188, 0.0347, 0.0569)	VG Unavailable	VG Unavailable	VG Unavailable	VG Unavailable	VG Unavailable	(0.0394, 0.0614, 0.087)	VG Unavailable	(0.0341, 0.0473, 0.0621)	VG Unavailable	(0.031, 0.0463, 0.0664)	(0.0, 0.0049, 0.0419)	VG Unavailable	(0.0259, 0.0533, 0.0921)	(0.015, 0.0295, 0.047)	(0.0145, 0.0214, 0.0302)	(0.0208, 0.0277, 0.0358)	(0.0289, 0.0793, 0.1554)	(0.0012, 0.0103, 0.027)	(0.0421, 0.0816, 0.135)	(0.0455, 0.0865, 0.1405)	(0.0, 0.0038, 0.0134)	(0.0121, 0.0316, 0.0582)	VG Unavailable	(0.009, 0.0368, 0.0802)
ENSG00000010072	(0.0115, 0.0182, 0.026)	(0.0033, 0.0088, 0.0162)	(0.0, 0.0047, 0.0161)	(0.0039, 0.0118, 0.0238)	(0.0039, 0.0135, 0.0277)	(0.0138, 0.0237, 0.036)	VG Unavailable	(0.0073, 0.0137, 0.0229)	(0.0076, 0.0304, 0.0681)	VG Unavailable	(0.0134, 0.0297, 0.0554)	(0.001, 0.0108, 0.0321)	(0.0, 0.0025, 0.0244)	(0.0081, 0.0223, 0.0441)	(0.0008, 0.0141, 0.043)	(0.0181, 0.0463, 0.0833)	(0.0007, 0.0103, 0.0323)	(0.0089, 0.0254, 0.0485)	(0.0099, 0.0327, 0.0715)	(0.0, 0.0131, 0.049)	(0.0077, 0.023, 0.0455)	(0.0084, 0.0161, 0.027)	(0.003, 0.0089, 0.0188)	(0.0076, 0.0159, 0.0258)	(0.0053, 0.0105, 0.0167)	(0.0063, 0.0134, 0.0225)	(0.0007, 0.0039, 0.0092)	(0.0029, 0.0109, 0.0247)	(0.0094, 0.0208, 0.0352)	(0.0, 0.0068, 0.0478)	(0.0, 0.0044, 0.0175)	(0.0, 0.0045, 0.029)	(0.0068, 0.014, 0.0243)	(0.0047, 0.0073, 0.0108)	(0.0062, 0.0121, 0.0198)	(0.0004, 0.0076, 0.0245)	(0.0036, 0.0142, 0.034)	(0.0044, 0.0143, 0.0285)	(0.0079, 0.0187, 0.0349)	(0.0028, 0.0066, 0.012)	(0.006, 0.0102, 0.0162)	(0.0012, 0.0093, 0.0253)	(0.0045, 0.0148, 0.0295)	(0.0, 0.0036, 0.0156)	(0.0028, 0.0103, 0.0227)	(0.0013, 0.0035, 0.0067)	(0.0066, 0.0123, 0.0196)	(0.0, 0.0, 0.0371)	(0.0038, 0.0153, 0.0337)
ENSG00000010165	(0.002, 0.0031, 0.0044)	(0.0019, 0.0031, 0.0047)	(0.0004, 0.0013, 0.0028)	(0.001, 0.0021, 0.0038)	(0.0017, 0.0039, 0.0069)	(0.0028, 0.0043, 0.0062)	(0.0001, 0.0036, 0.0123)	(0.0024, 0.0038, 0.0053)	(0.0031, 0.0067, 0.0117)	(0.001, 0.004, 0.009)	(0.0, 0.001, 0.0041)	(0.0048, 0.0072, 0.0101)	(0.0042, 0.0067, 0.0098)	(0.0, 0.0005, 0.0028)	(0.0006, 0.0021, 0.0044)	(0.0005, 0.0029, 0.007)	(0.001, 0.0034, 0.007)	(0.0005, 0.002, 0.0046)	(0.0007, 0.0029, 0.0064)	(0.0019, 0.0051, 0.0104)	(0.0, 0.002, 0.0067)	(0.0004, 0.0015, 0.0031)	(0.0016, 0.0026, 0.0042)	(0.0014, 0.0028, 0.0047)	(0.001, 0.0021, 0.0035)	(0.003, 0.0044, 0.0061)	(0.0002, 0.0006, 0.0012)	(0.0, 0.0009, 0.003)	(0.0014, 0.0029, 0.005)	(0.0002, 0.0023, 0.007)	(0.0023, 0.0039, 0.006)	(0.0003, 0.0021, 0.0053)	(0.0026, 0.0041, 0.0058)	(0.002, 0.003, 0.0042)	(0.001, 0.0017, 0.0028)	(0.0, 0.0004, 0.0025)	(0.001, 0.0027, 0.0051)	(0.0007, 0.0021, 0.0041)	(0.0011, 0.0027, 0.0053)	(0.0012, 0.0021, 0.0032)	(0.0014, 0.0022, 0.0031)	(0.0, 0.0, 0.0071)	(0.0014, 0.0033, 0.0058)	(0.0029, 0.0047, 0.007)	(0.0021, 0.0039, 0.0059)	(0.0004, 0.001, 0.0018)	(0.0016, 0.0026, 0.0037)	(0.0, 0.0006, 0.0026)	(0.0003, 0.0016, 0.0042)
ENSG00000010219	(0.0156, 0.0244, 0.0364)	(0.0097, 0.0186, 0.0318)	(0.0022, 0.0079, 0.0175)	(0.0132, 0.0219, 0.0333)	(0.0104, 0.0209, 0.0356)	(0.014, 0.0241, 0.0354)	(0.0038, 0.0353, 0.1064)	(0.0088, 0.0166, 0.0275)	(0.004, 0.016, 0.0353)	(0.0011, 0.012, 0.0355)	(0.0001, 0.0062, 0.0207)	(0.0006, 0.0039, 0.0103)	(0.0009, 0.0052, 0.0141)	(0.0033, 0.0107, 0.0218)	(0.002, 0.0094, 0.0231)	(0.0031, 0.0134, 0.0308)	(0.0, 0.0009, 0.0249)	(0.0055, 0.0146, 0.0281)	(0.0057, 0.0214, 0.049)	(0.0039, 0.0148, 0.0361)	(0.0147, 0.0321, 0.0532)	(0.0042, 0.0098, 0.0169)	(0.0016, 0.005, 0.0101)	(0.0024, 0.0077, 0.015)	(0.0057, 0.0129, 0.0225)	(0.0114, 0.0184, 0.0275)	(0.0032, 0.0076, 0.0134)	(0.0036, 0.0122, 0.0245)	(0.0044, 0.0137, 0.0261)	(0.0, 0.0, 0.0807)	(0.0024, 0.0069, 0.014)	(0.0078, 0.0256, 0.0577)	(0.0156, 0.0226, 0.0306)	(0.0131, 0.0276, 0.0513)	(0.0088, 0.013, 0.0185)	(0.0004, 0.004, 0.012)	(0.0003, 0.0033, 0.0101)	(0.0058, 0.0123, 0.0223)	(0.003, 0.0066, 0.0111)	(0.011, 0.0205, 0.0323)	(0.0197, 0.0303, 0.0428)	(0.0, 0.0038, 0.0167)	(0.007, 0.0132, 0.0212)	(0.0107, 0.0166, 0.0247)	(0.0001, 0.0037, 0.012)	(0.0046, 0.0063, 0.0082)	(0.0091, 0.0125, 0.0166)	(0.0001, 0.0047, 0.016)	(0.0013, 0.0099, 0.0275)
ENSG00000010244	(0.0022, 0.0034, 0.005)	(0.0016, 0.0028, 0.0042)	(0.002, 0.0044, 0.0077)	(0.0013, 0.0024, 0.0038)	(0.0021, 0.0038, 0.006)	(0.0021, 0.0034, 0.0049)	(0.0, 0.0, 0.0059)	(0.0026, 0.004, 0.0058)	(0.0019, 0.0097, 0.0223)	(0.0052, 0.0127, 0.0228)	(0.0002, 0.0023, 0.0069)	(0.0009, 0.0022, 0.0041)	(0.0009, 0.0025, 0.0048)	(0.0021, 0.0059, 0.0113)	(0.0001, 0.003, 0.0104)	(0.0024, 0.0078, 0.0167)	(0.0021, 0.0071, 0.0158)	(0.0039, 0.0102, 0.019)	(0.0056, 0.0134, 0.024)	(0.0043, 0.0118, 0.0237)	(0.0006, 0.004, 0.0095)	(0.0003, 0.0014, 0.0032)	(0.0017, 0.003, 0.0049)	(0.0017, 0.0036, 0.0061)	(0.001, 0.0018, 0.0027)	(0.0018, 0.0032, 0.0048)	(0.0006, 0.0013, 0.0024)	(0.0006, 0.0018, 0.0038)	(0.0022, 0.0047, 0.0081)	(0.0023, 0.0063, 0.0121)	(0.001, 0.0027, 0.0052)	(0.0017, 0.0038, 0.007)	(0.002, 0.0029, 0.004)	(0.0009, 0.0025, 0.0046)	(0.0014, 0.0024, 0.0035)	(0.0006, 0.0017, 0.0031)	(0.0, 0.0006, 0.0032)	(0.0019, 0.0036, 0.0058)	(0.0019, 0.0037, 0.006)	(0.0012, 0.0024, 0.0038)	(0.0032, 0.0047, 0.0065)	(0.0003, 0.0016, 0.0038)	(0.0019, 0.0038, 0.0066)	(0.0006, 0.0019, 0.0038)	(0.0009, 0.0025, 0.0052)	(0.0, 0.0, 0.0083)	(0.0021, 0.0031, 0.0042)	(0.0008, 0.0024, 0.0047)	(0.0001, 0.0008, 0.0022)
ENSG00000010256	(0.0016, 0.005, 0.0096)	(0.0013, 0.0045, 0.0098)	(0.0013, 0.0054, 0.0121)	(0.0007, 0.0031, 0.0073)	(0.0002, 0.0019, 0.0055)	(0.003, 0.006, 0.0107)	VG Unavailable	(0.0023, 0.0064, 0.0128)	(0.0, 0.0, 0.0021)	(0.0, 0.0, 0.0077)	(0.0008, 0.0044, 0.0111)	(0.0, 0.0, 0.0048)	(0.0, 0.0, 0.0021)	(0.0, 0.0005, 0.0047)	(0.0, 0.0007, 0.0039)	(0.0, 0.0, 0.0079)	(0.0, 0.0006, 0.0105)	(0.0, 0.0008, 0.006)	(0.0, 0.001, 0.0091)	VG Unavailable	(0.0, 0.0, 0.0226)	(0.0033, 0.008, 0.0141)	(0.0012, 0.0037, 0.0072)	(0.0014, 0.0055, 0.0132)	(0.0002, 0.0017, 0.0043)	(0.0011, 0.0036, 0.0078)	(0.0002, 0.0015, 0.004)	(0.0013, 0.0029, 0.0052)	(0.0008, 0.0024, 0.005)	(0.0, 0.0022, 0.0192)	(0.0002, 0.0028, 0.0085)	(0.0012, 0.0051, 0.0118)	(0.001, 0.0039, 0.009)	(0.0018, 0.0038, 0.0062)	(0.0001, 0.0019, 0.0059)	(0.0, 0.0031, 0.0129)	(0.0005, 0.0043, 0.012)	(0.0004, 0.0074, 0.0233)	(0.0, 0.0027, 0.0118)	(0.0003, 0.0017, 0.0043)	(0.0018, 0.0044, 0.0079)	(0.0037, 0.0133, 0.032)	(0.004, 0.012, 0.0251)	(0.0007, 0.004, 0.0101)	(0.0041, 0.0085, 0.0145)	(0.0012, 0.0039, 0.0087)	(0.0013, 0.0041, 0.008)	(0.0, 0.0021, 0.0217)	(0.0, 0.0, 0.0245)
ENSG00000010270	(0.0019, 0.0032, 0.0052)	(0.0021, 0.0036, 0.0053)	(0.0019, 0.005, 0.0096)	(0.0035, 0.0056, 0.0083)	(0.0023, 0.0046, 0.0078)	(0.0029, 0.0046, 0.0069)	(0.0, 0.0035, 0.025)	(0.0028, 0.0047, 0.0069)	(0.0039, 0.0071, 0.0117)	(0.0037, 0.0081, 0.0142)	(0.0006, 0.0023, 0.0051)	(0.0007, 0.0032, 0.0075)	(0.0001, 0.0013, 0.0045)	(0.0015, 0.0041, 0.008)	(0.0046, 0.008, 0.0125)	(0.0013, 0.0038, 0.0075)	(0.0, 0.001, 0.003)	(0.0012, 0.0029, 0.0055)	(0.0, 0.0005, 0.0033)	(0.0023, 0.0058, 0.0109)	(0.0015, 0.0037, 0.0072)	(0.0032, 0.0056, 0.0088)	(0.0007, 0.0023, 0.0047)	(0.0039, 0.006, 0.0086)	(0.0019, 0.0048, 0.0091)	(0.0021, 0.0036, 0.0056)	(0.0016, 0.003, 0.0047)	(0.0017, 0.0038, 0.0066)	(0.0059, 0.01, 0.0147)	(0.0005, 0.0036, 0.0089)	(0.003, 0.0056, 0.0086)	(0.0063, 0.015, 0.0277)	(0.0038, 0.0053, 0.0071)	(0.0062, 0.0105, 0.0162)	(0.0037, 0.0054, 0.0075)	(0.002, 0.0046, 0.0083)	(0.0022, 0.0062, 0.0123)	(0.0026, 0.0043, 0.0066)	(0.0014, 0.003, 0.0051)	(0.0093, 0.0144, 0.0214)	(0.0087, 0.0135, 0.02)	(0.0003, 0.0027, 0.0074)	(0.0048, 0.0086, 0.0137)	(0.0039, 0.0065, 0.01)	(0.0016, 0.0043, 0.0084)	(0.0, 0.0007, 0.0025)	(0.016, 0.0194, 0.0231)	(0.0015, 0.0037, 0.0072)	(0.0012, 0.0038, 0.0084)
ENSG00000010278	(0.0101, 0.013, 0.016)	(0.006, 0.009, 0.0123)	(0.0056, 0.0089, 0.0132)	(0.0069, 0.0094, 0.0123)	(0.004, 0.0067, 0.0096)	(0.0105, 0.0129, 0.0155)	(0.0027, 0.0168, 0.0459)	(0.0079, 0.0107, 0.0137)	(0.0012, 0.0076, 0.0205)	(0.0066, 0.0163, 0.0309)	(0.0025, 0.0067, 0.0128)	(0.007, 0.0186, 0.034)	(0.0019, 0.0204, 0.0574)	(0.0039, 0.0085, 0.0149)	(0.006, 0.0145, 0.0275)	(0.0005, 0.003, 0.0078)	(0.0015, 0.0066, 0.0165)	(0.0022, 0.008, 0.0169)	(0.0038, 0.0091, 0.0161)	(0.005, 0.0132, 0.0259)	(0.0053, 0.0109, 0.0185)	(0.0041, 0.0059, 0.0081)	(0.004, 0.0056, 0.0074)	(0.0037, 0.0054, 0.0073)	(0.0068, 0.0085, 0.0104)	(0.0027, 0.0039, 0.0053)	(0.0185, 0.031, 0.0475)	(0.0029, 0.0043, 0.0058)	(0.0029, 0.0051, 0.0083)	(0.007, 0.0133, 0.0222)	(0.1259, 0.2637, 0.4454)	(0.0234, 0.0363, 0.0531)	(0.0087, 0.011, 0.0135)	(0.0074, 0.0113, 0.0159)	(0.0042, 0.0053, 0.0067)	(0.0039, 0.0088, 0.0156)	(0.0056, 0.0109, 0.0177)	(0.0053, 0.0078, 0.0106)	(0.0046, 0.0077, 0.0115)	(0.0078, 0.0097, 0.0118)	(0.008, 0.0098, 0.0119)	(0.0048, 0.0071, 0.0102)	(0.0041, 0.0071, 0.0112)	(0.006, 0.0103, 0.016)	(0.004, 0.007, 0.011)	(0.0077, 0.0135, 0.0207)	(0.0034, 0.0043, 0.0054)	(0.0026, 0.0059, 0.0096)	(0.0039, 0.0061, 0.0087)
ENSG00000010282	(0.2314, 0.3511, 0.4745)	(0.1434, 0.25, 0.3772)	VG Unavailable	VG Unavailable	(0.0409, 0.1233, 0.2596)	VG Unavailable	VG Unavailable	(0.0646, 0.1139, 0.1761)	(0.0272, 0.0395, 0.0543)	(0.0373, 0.0523, 0.0719)	(0.0244, 0.0332, 0.043)	(0.0368, 0.0503, 0.0663)	(0.0326, 0.0476, 0.0637)	(0.0328, 0.043, 0.0541)	(0.0291, 0.0398, 0.0519)	(0.0388, 0.054, 0.0732)	(0.0369, 0.0512, 0.0682)	(0.0286, 0.0399, 0.0528)	(0.0299, 0.0413, 0.0551)	(0.0289, 0.0407, 0.0552)	(0.0317, 0.043, 0.0559)	VG Unavailable	VG Unavailable	VG Unavailable	VG Unavailable	(0.121, 0.2002, 0.3078)	VG Unavailable	(0.0201, 0.0244, 0.0296)	(0.0155, 0.0194, 0.0239)	VG Unavailable	VG Unavailable	VG Unavailable	(0.019, 0.0396, 0.0703)	(0.0146, 0.0169, 0.0193)	VG Unavailable	VG Unavailable	VG Unavailable	VG Unavailable	(0.0083, 0.0142, 0.0221)	(0.1216, 0.1857, 0.2608)	(0.1706, 0.233, 0.3127)	(0.0111, 0.0372, 0.0816)	VG Unavailable	VG Unavailable	VG Unavailable	(0.0039, 0.0078, 0.0129)	(0.0555, 0.0659, 0.0779)	VG Unavailable	VG Unavailable
ENSG00000010292	(0.0144, 0.0179, 0.0214)	(0.0115, 0.0151, 0.0193)	(0.0061, 0.01, 0.0145)	(0.0084, 0.0115, 0.0146)	(0.0094, 0.0135, 0.019)	(0.0104, 0.013, 0.0163)	(0.0045, 0.0151, 0.0355)	(0.0111, 0.0147, 0.0185)	(0.0081, 0.0147, 0.0236)	(0.0058, 0.0117, 0.0197)	(0.0093, 0.0142, 0.0209)	(0.0026, 0.005, 0.0085)	(0.004, 0.0073, 0.012)	(0.0052, 0.0091, 0.0139)	(0.0034, 0.0079, 0.0144)	(0.009, 0.0146, 0.0209)	(0.0114, 0.0182, 0.0269)	(0.004, 0.008, 0.0136)	(0.0057, 0.0105, 0.0164)	(0.0091, 0.016, 0.0256)	(0.0107, 0.019, 0.0282)	(0.0088, 0.0123, 0.0164)	(0.0098, 0.0131, 0.0169)	(0.0065, 0.0093, 0.0124)	(0.01, 0.0129, 0.0161)	(0.0138, 0.0178, 0.0225)	(0.0077, 0.0099, 0.0122)	(0.0092, 0.0135, 0.0183)	(0.0088, 0.0131, 0.0186)	(0.0027, 0.0081, 0.016)	(0.0066, 0.0102, 0.0142)	(0.0064, 0.0114, 0.0182)	(0.0107, 0.0138, 0.017)	(0.0123, 0.0158, 0.0195)	(0.0124, 0.0157, 0.0191)	(0.0109, 0.0175, 0.0259)	(0.0061, 0.0096, 0.0142)	(0.0105, 0.0149, 0.0201)	(0.005, 0.0082, 0.0123)	(0.01, 0.0128, 0.016)	(0.0091, 0.0114, 0.014)	(0.0038, 0.0068, 0.0103)	(0.0086, 0.0126, 0.0175)	(0.0106, 0.0148, 0.0197)	(0.0067, 0.0099, 0.0135)	(0.016, 0.0206, 0.0255)	(0.0106, 0.0134, 0.0163)	(0.0053, 0.0096, 0.0149)	(0.0035, 0.0066, 0.0113)
ENSG00000010295	(0.0046, 0.0062, 0.0082)	(0.0041, 0.0063, 0.0086)	(0.0007, 0.0022, 0.0044)	(0.0032, 0.0048, 0.0067)	(0.0019, 0.0035, 0.0059)	(0.0025, 0.004, 0.0059)	(0.0, 0.0, 0.008)	(0.0018, 0.0035, 0.006)	(0.0004, 0.0028, 0.0072)	(0.0005, 0.0033, 0.0084)	(0.001, 0.0033, 0.0069)	(0.0001, 0.0006, 0.0015)	(0.0, 0.0004, 0.0019)	(0.0003, 0.0012, 0.0029)	(0.0004, 0.0019, 0.0041)	(0.0012, 0.0043, 0.0094)	(0.0, 0.0003, 0.0061)	(0.0018, 0.0046, 0.0088)	(0.0007, 0.0033, 0.0079)	(0.0017, 0.0058, 0.0123)	(0.0004, 0.0031, 0.0083)	(0.0004, 0.0014, 0.0033)	(0.0008, 0.0022, 0.0041)	(0.0005, 0.0015, 0.0032)	(0.0027, 0.0062, 0.0113)	(0.0013, 0.0024, 0.004)	(0.0043, 0.006, 0.0081)	(0.0012, 0.003, 0.0062)	(0.0012, 0.003, 0.0059)	(0.0, 0.0, 0.0127)	(0.0018, 0.0051, 0.0101)	(0.0002, 0.0021, 0.0066)	(0.003, 0.0044, 0.0059)	(0.0067, 0.0102, 0.0143)	(0.0017, 0.0027, 0.0039)	(0.0013, 0.0036, 0.0073)	(0.005, 0.0096, 0.0162)	(0.0005, 0.0023, 0.0051)	(0.0012, 0.0028, 0.0051)	(0.0008, 0.0034, 0.0081)	(0.0056, 0.0095, 0.0139)	(0.0001, 0.004, 0.0121)	(0.0013, 0.0029, 0.005)	(0.0013, 0.0022, 0.0036)	(0.0004, 0.002, 0.0051)	(0.0009, 0.0021, 0.0038)	(0.0043, 0.0069, 0.0101)	(0.0, 0.0009, 0.0033)	(0.0013, 0.0046, 0.0103)
ENSG00000010310	(0.0184, 0.026, 0.036)	(0.0114, 0.0163, 0.022)	VG Unavailable	VG Unavailable	VG Unavailable	VG Unavailable	VG Unavailable	(0.0111, 0.0172, 0.0248)	VG Unavailable	VG Unavailable	(0.0397, 0.1004, 0.1963)	VG Unavailable	VG Unavailable	(0.0493, 0.1164, 0.2159)	VG Unavailable	(0.0618, 0.11, 0.1713)	(0.0264, 0.057, 0.0979)	(0.0094, 0.0266, 0.0513)	VG Unavailable	(0.0483, 0.1005, 0.1718)	(0.0264, 0.0739, 0.1458)	(0.0101, 0.035, 0.0724)	(0.0197, 0.029, 0.0404)	VG Unavailable	(0.0337, 0.052, 0.0751)	VG Unavailable	VG Unavailable	(0.0007, 0.0027, 0.006)	(0.0089, 0.0187, 0.0334)	VG Unavailable	(0.0188, 0.0274, 0.0381)	VG Unavailable	(0.0035, 0.0078, 0.0139)	VG Unavailable	VG Unavailable	VG Unavailable	(0.0041, 0.0096, 0.0173)	(0.0079, 0.0157, 0.0264)	VG Unavailable	(0.0134, 0.0218, 0.0343)	(0.0116, 0.0184, 0.0276)	(0.0136, 0.0246, 0.0404)	(0.0002, 0.0065, 0.0206)	(0.0152, 0.0304, 0.0494)	(0.0049, 0.009, 0.0147)	VG Unavailable	(0.0136, 0.024, 0.038)	VG Unavailable	(0.0018, 0.0117, 0.0312)
ENSG00000010318	(0.0087, 0.0164, 0.0271)	(0.0094, 0.02, 0.0352)	(0.0042, 0.0161, 0.0399)	(0.0089, 0.0229, 0.043)	(0.0107, 0.0268, 0.0499)	(0.0055, 0.0124, 0.0211)	(0.0, 0.0, 0.03)	(0.0154, 0.0259, 0.0409)	(0.0097, 0.0268, 0.053)	(0.0026, 0.0202, 0.0566)	(0.003, 0.0123, 0.0278)	(0.0018, 0.0074, 0.0169)	(0.0001, 0.0028, 0.0095)	(0.003, 0.0141, 0.0345)	(0.0004, 0.0076, 0.0274)	(0.0097, 0.0266, 0.0528)	(0.0342, 0.0634, 0.1)	(0.0008, 0.0077, 0.0236)	(0.0079, 0.0256, 0.0525)	(0.0, 0.0, 0.0733)	(0.0015, 0.0148, 0.0405)	(0.0119, 0.0227, 0.0372)	(0.0003, 0.004, 0.012)	(0.0072, 0.0159, 0.0296)	(0.0066, 0.016, 0.0304)	(0.0033, 0.0098, 0.0196)	(0.0072, 0.0195, 0.0394)	(0.0, 0.0034, 0.0199)	(0.0, 0.0067, 0.0245)	(0.0014, 0.0211, 0.0695)	(0.005, 0.0168, 0.0352)	(0.0, 0.0076, 0.0471)	(0.0147, 0.0272, 0.0441)	(0.0012, 0.0063, 0.0153)	(0.0114, 0.0189, 0.0291)	(0.0026, 0.016, 0.0421)	(0.0095, 0.0243, 0.0479)	(0.0115, 0.0254, 0.0465)	(0.0059, 0.0149, 0.0275)	(0.003, 0.0083, 0.0173)	(0.0091, 0.0157, 0.0245)	(0.0032, 0.0152, 0.0363)	(0.0005, 0.0061, 0.0192)	(0.0091, 0.0228, 0.0434)	(0.0022, 0.0134, 0.0344)	(0.005, 0.0077, 0.0112)	(0.0083, 0.0154, 0.0244)	(0.0, 0.0, 0.0194)	(0.0093, 0.0281, 0.0567)
ENSG00000010319	(0.0033, 0.0047, 0.0063)	(0.0023, 0.0039, 0.0059)	VG Unavailable	(0.0055, 0.0219, 0.0479)	(0.0037, 0.0109, 0.0225)	(0.0015, 0.0103, 0.0279)	VG Unavailable	(0.004, 0.0061, 0.0087)	(0.0012, 0.0143, 0.0411)	(0.0082, 0.0259, 0.0572)	(0.0018, 0.01, 0.0252)	(0.0033, 0.0073, 0.0128)	(0.0034, 0.0071, 0.0123)	(0.0, 0.0, 0.0587)	(0.0013, 0.0155, 0.0493)	(0.0025, 0.0124, 0.0301)	(0.0028, 0.0131, 0.0328)	(0.0069, 0.0204, 0.0427)	(0.0011, 0.0081, 0.0224)	(0.0016, 0.0115, 0.0326)	(0.0, 0.0029, 0.0312)	(0.002, 0.0121, 0.0286)	(0.0009, 0.0054, 0.0146)	(0.0029, 0.0086, 0.018)	(0.0, 0.0027, 0.0258)	(0.0053, 0.0118, 0.021)	VG Unavailable	(0.0, 0.0032, 0.0127)	(0.0038, 0.0096, 0.0184)	(0.0, 0.0014, 0.013)	VG Unavailable	VG Unavailable	(0.0081, 0.0117, 0.016)	(0.0067, 0.0133, 0.0223)	(0.0023, 0.0048, 0.008)	(0.0, 0.0, 0.0335)	VG Unavailable	(0.0108, 0.0305, 0.0611)	(0.0021, 0.0156, 0.0416)	(0.0045, 0.01, 0.0177)	(0.0056, 0.0109, 0.0171)	(0.0029, 0.0153, 0.0411)	(0.0148, 0.0333, 0.0569)	(0.005, 0.0145, 0.0292)	(0.0064, 0.0207, 0.0441)	(0.0162, 0.0353, 0.0672)	(0.0125, 0.021, 0.031)	(0.0, 0.0082, 0.0354)	(0.0, 0.0018, 0.0189)
ENSG00000010322	(0.0031, 0.0045, 0.0059)	(0.0032, 0.0047, 0.0063)	(0.0053, 0.0083, 0.0113)	(0.0026, 0.0042, 0.0059)	(0.003, 0.0053, 0.0079)	(0.0016, 0.0027, 0.0038)	(0.0, 0.0017, 0.0074)	(0.0027, 0.0042, 0.0059)	(0.0016, 0.004, 0.0076)	(0.0022, 0.0061, 0.0128)	(0.0029, 0.0062, 0.0104)	(0.0023, 0.0033, 0.0046)	(0.0027, 0.0041, 0.0058)	(0.0039, 0.006, 0.0085)	(0.0015, 0.0038, 0.007)	(0.0016, 0.0043, 0.0084)	(0.0042, 0.0078, 0.0124)	(0.0029, 0.0054, 0.009)	(0.0007, 0.003, 0.0073)	(0.0006, 0.0037, 0.0095)	(0.0014, 0.004, 0.0085)	(0.0031, 0.0049, 0.007)	(0.0027, 0.0043, 0.0062)	(0.0024, 0.0037, 0.0053)	(0.0024, 0.0041, 0.006)	(0.0032, 0.0044, 0.0059)	(0.0019, 0.0035, 0.0053)	(0.0028, 0.0047, 0.007)	(0.0032, 0.0057, 0.0088)	(0.0015, 0.0054, 0.0117)	(0.0013, 0.0034, 0.0065)	(0.0017, 0.0049, 0.0094)	(0.0035, 0.0048, 0.0064)	(0.0039, 0.0062, 0.0092)	(0.0037, 0.0047, 0.0059)	(0.0025, 0.0044, 0.0068)	(0.0036, 0.0061, 0.0093)	(0.0036, 0.0053, 0.0075)	(0.0015, 0.0022, 0.0031)	(0.0049, 0.0065, 0.0082)	(0.0044, 0.0059, 0.0073)	(0.0032, 0.006, 0.0097)	(0.0021, 0.0043, 0.0073)	(0.0036, 0.0062, 0.0091)	(0.0011, 0.0024, 0.0044)	(0.0016, 0.0026, 0.0037)	(0.0032, 0.0043, 0.0056)	(0.002, 0.0041, 0.0068)	(0.0014, 0.0031, 0.0053)
ENSG00000010327	(0.0052, 0.0061, 0.007)	(0.004, 0.0047, 0.0056)	(0.0036, 0.0047, 0.0059)	(0.0043, 0.0053, 0.0065)	(0.0046, 0.0062, 0.0081)	(0.0046, 0.0057, 0.0068)	(0.002, 0.0082, 0.0196)	(0.0048, 0.0059, 0.0071)	(0.0025, 0.0054, 0.0095)	(0.0026, 0.0058, 0.01)	(0.0028, 0.0052, 0.0082)	(0.005, 0.0095, 0.0155)	(0.0082, 0.015, 0.0231)	(0.0023, 0.0051, 0.0083)	(0.0037, 0.0074, 0.0127)	(0.0032, 0.006, 0.0097)	(0.0033, 0.006, 0.0092)	(0.0042, 0.007, 0.0107)	(0.0017, 0.0038, 0.0066)	(0.0048, 0.0088, 0.0144)	(0.0023, 0.0044, 0.0078)	(0.0041, 0.0051, 0.0064)	(0.0041, 0.0052, 0.0063)	(0.0044, 0.0056, 0.0069)	(0.0038, 0.005, 0.0065)	(0.0048, 0.0058, 0.007)	VG Unavailable	(0.0031, 0.0042, 0.0053)	(0.0049, 0.0061, 0.0076)	(0.0018, 0.0032, 0.0052)	VG Unavailable	(0.0011, 0.0019, 0.0028)	(0.0063, 0.0075, 0.0089)	(0.0049, 0.0063, 0.008)	(0.006, 0.0071, 0.0083)	(0.0028, 0.0045, 0.0067)	(0.0036, 0.0054, 0.0074)	(0.0059, 0.0078, 0.01)	(0.0037, 0.0052, 0.0067)	(0.0051, 0.0067, 0.0086)	(0.0059, 0.0073, 0.0089)	(0.004, 0.0059, 0.0085)	(0.0044, 0.0062, 0.0083)	(0.0022, 0.0029, 0.0037)	(0.0034, 0.0047, 0.0061)	(0.0073, 0.0095, 0.0123)	(0.0047, 0.0056, 0.0067)	(0.0033, 0.0052, 0.0073)	(0.0027, 0.0044, 0.0064)
ENSG00000010361	(0.0131, 0.0202, 0.0287)	(0.0127, 0.0196, 0.0278)	(0.0097, 0.0164, 0.025)	(0.0131, 0.0225, 0.0351)	(0.0088, 0.0175, 0.0292)	(0.0112, 0.0192, 0.028)	(0.0123, 0.0812, 0.2112)	(0.0153, 0.022, 0.0306)	(0.0117, 0.0244, 0.0408)	(0.0139, 0.0283, 0.0487)	(0.0112, 0.0207, 0.0328)	(0.0021, 0.0047, 0.009)	(0.0057, 0.0101, 0.0159)	(0.0046, 0.0099, 0.0176)	(0.0057, 0.0136, 0.0241)	(0.0221, 0.0394, 0.0622)	(0.0059, 0.0131, 0.0227)	(0.0073, 0.0145, 0.0245)	(0.0058, 0.0138, 0.025)	(0.03, 0.0558, 0.0878)	(0.0214, 0.0397, 0.0637)	(0.013, 0.0216, 0.034)	(0.0054, 0.0111, 0.0184)	(0.0152, 0.0242, 0.0359)	(0.0051, 0.0111, 0.0202)	(0.0156, 0.0233, 0.0327)	(0.0032, 0.0085, 0.017)	(0.0086, 0.0164, 0.0269)	(0.0046, 0.011, 0.0202)	(0.005, 0.0158, 0.034)	(0.0136, 0.0346, 0.0682)	(0.0025, 0.0133, 0.0327)	(0.0083, 0.0134, 0.0201)	(0.0068, 0.0105, 0.0151)	(0.014, 0.0203, 0.0275)	(0.0026, 0.0062, 0.0107)	(0.0058, 0.0135, 0.0238)	(0.0059, 0.0114, 0.0186)	(0.0082, 0.0134, 0.0191)	(0.0079, 0.0143, 0.0217)	(0.0158, 0.0247, 0.0347)	(0.0002, 0.0054, 0.018)	(0.0039, 0.0112, 0.0225)	(0.0039, 0.0086, 0.0154)	(0.0083, 0.0153, 0.0241)	(0.0307, 0.0389, 0.0489)	(0.0082, 0.012, 0.0166)	(0.0026, 0.0075, 0.0147)	(0.008, 0.0187, 0.0353)
ENSG00000010379	VG Unavailable	VG Unavailable	VG Unavailable	VG Unavailable	VG Unavailable	VG Unavailable	VG Unavailable	VG Unavailable	(0.0439, 0.0728, 0.1062)	(0.0477, 0.086, 0.1387)	(0.0449, 0.0678, 0.0938)	(0.0107, 0.0278, 0.0521)	(0.0291, 0.0603, 0.1048)	(0.0335, 0.049, 0.0678)	(0.0292, 0.049, 0.0743)	(0.0493, 0.0849, 0.1286)	(0.0523, 0.09, 0.1399)	(0.0399, 0.0603, 0.0875)	(0.0367, 0.0568, 0.0814)	(0.0423, 0.0809, 0.1324)	(0.0237, 0.0588, 0.1123)	VG Unavailable	VG Unavailable	VG Unavailable	VG Unavailable	VG Unavailable	VG Unavailable	(0.038, 0.0586, 0.0858)	(0.0507, 0.0778, 0.1104)	(0.041, 0.0693, 0.1022)	VG Unavailable	(0.0393, 0.0526, 0.0678)	VG Unavailable	VG Unavailable	(0.0629, 0.0954, 0.133)	VG Unavailable	VG Unavailable	VG Unavailable	(0.0503, 0.0955, 0.1577)	VG Unavailable	VG Unavailable	VG Unavailable	(0.0332, 0.0719, 0.1281)	VG Unavailable	VG Unavailable	(0.006, 0.0128, 0.0219)	(0.0978, 0.1183, 0.1418)	VG Unavailable	VG Unavailable
ENSG00000010438	VG Unavailable	VG Unavailable	VG Unavailable	VG Unavailable	VG Unavailable	VG Unavailable	VG Unavailable	VG Unavailable	VG Unavailable	VG Unavailable	VG Unavailable	(0.0112, 0.0215, 0.0358)	(0.0063, 0.0168, 0.0342)	VG Unavailable	VG Unavailable	VG Unavailable	VG Unavailable	VG Unavailable	VG Unavailable	VG Unavailable	VG Unavailable	(0.0, 0.007, 0.033)	(0.0054, 0.0114, 0.0198)	VG Unavailable	(0.0081, 0.0135, 0.0196)	VG Unavailable	VG Unavailable	VG Unavailable	VG Unavailable	VG Unavailable	VG Unavailable	VG Unavailable	VG Unavailable	VG Unavailable	VG Unavailable	VG Unavailable	(0.164, 0.2054, 0.2459)	VG Unavailable	VG Unavailable	(0.0232, 0.0337, 0.0461)	(0.0326, 0.0434, 0.0559)	(0.0, 0.016, 0.0751)	(0.0, 0.0038, 0.0137)	VG Unavailable	(0.0273, 0.0729, 0.145)	(0.009, 0.0149, 0.0227)	VG Unavailable	VG Unavailable	(0.0, 0.0044, 0.0254)
ENSG00000010539	(0.0419, 0.0648, 0.0945)	(0.0353, 0.0615, 0.0959)	(0.0124, 0.0305, 0.0555)	VG Unavailable	VG Unavailable	VG Unavailable	VG Unavailable	(0.0366, 0.0701, 0.1125)	VG Unavailable	VG Unavailable	VG Unavailable	(0.0055, 0.0202, 0.0427)	(0.0073, 0.0212, 0.0437)	VG Unavailable	VG Unavailable	VG Unavailable	VG Unavailable	VG Unavailable	VG Unavailable	VG Unavailable	VG Unavailable	(0.0272, 0.0505, 0.0873)	(0.021, 0.0417, 0.0695)	(0.0256, 0.0544, 0.0965)	(0.0316, 0.0595, 0.0957)	(0.0178, 0.0409, 0.075)	(0.0152, 0.0292, 0.0482)	VG Unavailable	VG Unavailable	VG Unavailable	(0.0106, 0.0271, 0.0519)	VG Unavailable	(0.0138, 0.0309, 0.0528)	VG Unavailable	(0.0683, 0.1189, 0.1847)	(0.0331, 0.0758, 0.1363)	VG Unavailable	VG Unavailable	VG Unavailable	VG Unavailable	VG Unavailable	VG Unavailable	(0.0125, 0.0355, 0.071)	(0.0102, 0.0221, 0.0391)	(0.0182, 0.0402, 0.0712)	(0.0043, 0.0075, 0.0117)	(0.0276, 0.0471, 0.0724)	VG Unavailable	VG Unavailable
ENSG00000010610	(0.008, 0.0098, 0.0118)	(0.0062, 0.008, 0.0099)	(0.0026, 0.0048, 0.0075)	(0.0057, 0.008, 0.0107)	(0.0024, 0.0046, 0.0071)	(0.0063, 0.0094, 0.0131)	(0.0, 0.0051, 0.0207)	(0.0064, 0.0088, 0.0116)	(0.0125, 0.0208, 0.0315)	(0.0076, 0.0143, 0.0243)	(0.0121, 0.0184, 0.0266)	(0.0129, 0.0242, 0.0384)	(0.0055, 0.0141, 0.0282)	(0.0243, 0.035, 0.0481)	(0.0177, 0.0268, 0.0381)	(0.011, 0.0182, 0.0277)	(0.0056, 0.0102, 0.0161)	(0.0094, 0.0165, 0.0249)	(0.0153, 0.0229, 0.0331)	(0.0039, 0.0077, 0.0125)	(0.0009, 0.0029, 0.0058)	(0.0035, 0.0061, 0.01)	(0.0039, 0.0058, 0.0081)	(0.0017, 0.0039, 0.007)	(0.0032, 0.0058, 0.0093)	(0.0021, 0.004, 0.0065)	(0.1158, 0.1553, 0.2025)	(0.0231, 0.0304, 0.0392)	(0.0112, 0.0184, 0.0285)	(0.002, 0.0067, 0.015)	(0.1533, 0.2339, 0.3359)	(0.0434, 0.0575, 0.0739)	(0.0023, 0.0029, 0.0036)	(0.01, 0.0181, 0.0302)	(0.0035, 0.0049, 0.0068)	(0.0049, 0.0102, 0.0174)	(0.0007, 0.0038, 0.0093)	(0.0041, 0.0079, 0.0128)	(0.0031, 0.0058, 0.009)	(0.0066, 0.0097, 0.0135)	(0.008, 0.0109, 0.0145)	(0.0001, 0.0023, 0.0072)	(0.0032, 0.0055, 0.0084)	(0.0032, 0.0041, 0.0052)	(0.0015, 0.0038, 0.0074)	(0.0352, 0.0493, 0.0641)	(0.0258, 0.0311, 0.0374)	(0.0052, 0.0118, 0.0208)	(0.0047, 0.0097, 0.0169)
ENSG00000010626	(0.0129, 0.019, 0.0267)	(0.0143, 0.0221, 0.032)	(0.0089, 0.0169, 0.0274)	(0.0104, 0.0166, 0.0243)	(0.0109, 0.0195, 0.0309)	(0.0152, 0.0222, 0.0307)	(0.0059, 0.034, 0.0865)	(0.0141, 0.0208, 0.0297)	(0.0002, 0.0025, 0.0071)	(0.0043, 0.0083, 0.014)	(0.0035, 0.007, 0.0114)	(0.0049, 0.0083, 0.0128)	(0.0064, 0.0103, 0.015)	(0.0016, 0.0043, 0.0082)	(0.0008, 0.0029, 0.0062)	(0.0037, 0.0073, 0.0122)	(0.0029, 0.0054, 0.0093)	(0.002, 0.0046, 0.0084)	(0.0047, 0.0091, 0.0154)	(0.001, 0.0046, 0.0106)	(0.0006, 0.0031, 0.0078)	(0.0122, 0.0183, 0.0263)	(0.0172, 0.0265, 0.0369)	(0.0116, 0.0178, 0.0261)	(0.0293, 0.0426, 0.0586)	(0.013, 0.0181, 0.0242)	(0.0154, 0.0243, 0.0341)	(0.0172, 0.0258, 0.0359)	(0.0147, 0.0239, 0.0346)	(0.0103, 0.0263, 0.0497)	(0.0143, 0.0278, 0.0449)	(0.0881, 0.148, 0.2241)	(0.0056, 0.0082, 0.0115)	(0.0134, 0.0195, 0.0259)	(0.0098, 0.0134, 0.0178)	(0.0154, 0.027, 0.0415)	(0.007, 0.0182, 0.0353)	(0.0159, 0.024, 0.0334)	(0.002, 0.0045, 0.0079)	(0.0171, 0.0239, 0.0324)	(0.0201, 0.0278, 0.037)	(0.0301, 0.053, 0.0842)	(0.0244, 0.0427, 0.0685)	(0.0349, 0.0555, 0.081)	(0.0037, 0.0095, 0.0174)	(0.0056, 0.0083, 0.0111)	(0.0064, 0.0095, 0.0135)	(0.0023, 0.0076, 0.0151)	(0.0052, 0.0142, 0.0283)
ENSG00000010704	(0.0107, 0.0168, 0.0239)	(0.012, 0.0197, 0.0303)	(0.0023, 0.0066, 0.013)	(0.01, 0.0177, 0.027)	(0.006, 0.0155, 0.0289)	(0.0132, 0.0219, 0.0321)	(0.0, 0.0131, 0.0567)	(0.0186, 0.0279, 0.0396)	VG Unavailable	VG Unavailable	VG Unavailable	VG Unavailable	VG Unavailable	VG Unavailable	VG Unavailable	VG Unavailable	VG Unavailable	VG Unavailable	VG Unavailable	VG Unavailable	(0.0, 0.0099, 0.046)	(0.0052, 0.0114, 0.0203)	(0.0113, 0.0184, 0.028)	(0.0092, 0.0171, 0.0273)	(0.0119, 0.0203, 0.0309)	(0.0053, 0.0107, 0.0173)	(0.0023, 0.0044, 0.0073)	(0.0018, 0.0088, 0.0195)	(0.0239, 0.0421, 0.0668)	(0.0118, 0.043, 0.0889)	(0.0016, 0.0157, 0.043)	(0.0041, 0.0123, 0.0251)	(0.0093, 0.0161, 0.0247)	VG Unavailable	(0.0136, 0.0202, 0.0285)	(0.0, 0.0002, 0.0747)	(0.0085, 0.0201, 0.0356)	(0.0092, 0.0178, 0.0303)	(0.005, 0.0217, 0.0526)	(0.0218, 0.0354, 0.0511)	(0.0157, 0.0276, 0.0434)	(0.0026, 0.0099, 0.023)	(0.0007, 0.0065, 0.0185)	(0.0074, 0.0131, 0.0211)	(0.0082, 0.0171, 0.0301)	(0.0065, 0.0173, 0.0357)	(0.0172, 0.0239, 0.0325)	(0.0111, 0.0264, 0.0468)	(0.0016, 0.0107, 0.0305)
ENSG00000010803	(0.0035, 0.0048, 0.0063)	(0.0018, 0.003, 0.0043)	(0.0032, 0.0052, 0.0077)	(0.0012, 0.0019, 0.0027)	(0.0021, 0.0037, 0.0054)	(0.0017, 0.0025, 0.0034)	(0.0, 0.0013, 0.0055)	(0.0035, 0.005, 0.007)	(0.0002, 0.0017, 0.005)	(0.0, 0.0012, 0.0063)	(0.0005, 0.0026, 0.0061)	(0.0017, 0.0036, 0.006)	(0.0002, 0.0015, 0.0039)	(0.0022, 0.0046, 0.0077)	(0.0006, 0.0026, 0.0059)	(0.0096, 0.0168, 0.0254)	(0.0025, 0.0057, 0.01)	(0.0015, 0.0038, 0.0074)	(0.0, 0.0016, 0.0061)	(0.0, 0.002, 0.0085)	(0.0008, 0.0042, 0.0108)	(0.0018, 0.0026, 0.0036)	(0.002, 0.003, 0.0042)	(0.0023, 0.0033, 0.0045)	(0.002, 0.0035, 0.0054)	(0.0016, 0.0024, 0.0033)	(0.0024, 0.0041, 0.0063)	(0.0026, 0.0038, 0.0053)	(0.0008, 0.002, 0.0034)	(0.0005, 0.0019, 0.0041)	(0.0077, 0.0116, 0.0167)	(0.0034, 0.0059, 0.0094)	(0.0029, 0.0041, 0.0056)	(0.0028, 0.0042, 0.0058)	(0.0032, 0.0043, 0.0055)	(0.0028, 0.0047, 0.0069)	(0.0032, 0.0051, 0.0072)	(0.0022, 0.0035, 0.0048)	(0.003, 0.0043, 0.0061)	(0.0022, 0.0037, 0.0056)	(0.0019, 0.0031, 0.0046)	(0.0033, 0.0059, 0.0091)	(0.0026, 0.0047, 0.0074)	(0.0022, 0.0039, 0.0062)	(0.0021, 0.0035, 0.0054)	(0.0008, 0.0014, 0.0022)	(0.0041, 0.0054, 0.0069)	(0.0017, 0.0032, 0.0051)	(0.0012, 0.0029, 0.0051)
ENSG00000010810	(0.0048, 0.0054, 0.006)	(0.0026, 0.0038, 0.0053)	(0.0014, 0.0067, 0.0166)	(0.0036, 0.0063, 0.0095)	(0.0152, 0.0223, 0.0311)	(0.0059, 0.008, 0.0107)	(0.0, 0.0003, 0.0094)	(0.0039, 0.0054, 0.0073)	(0.0059, 0.0092, 0.0138)	(0.0061, 0.0104, 0.016)	(0.0034, 0.0059, 0.0091)	(0.0001, 0.0007, 0.0023)	(0.0007, 0.0019, 0.0038)	(0.0011, 0.0025, 0.0046)	(0.005, 0.0078, 0.0116)	(0.0081, 0.0125, 0.0184)	(0.0042, 0.0078, 0.0125)	(0.0051, 0.0084, 0.0124)	(0.0015, 0.0033, 0.0059)	(0.0205, 0.033, 0.0483)	(0.0114, 0.0193, 0.0294)	(0.0065, 0.0096, 0.0131)	(0.0089, 0.0125, 0.0167)	(0.0028, 0.0051, 0.0084)	(0.0043, 0.0077, 0.0124)	(0.003, 0.0052, 0.0079)	(0.0045, 0.0062, 0.0085)	(0.002, 0.0033, 0.0051)	(0.0019, 0.0043, 0.0083)	(0.0019, 0.0095, 0.0224)	(0.087, 0.1277, 0.1753)	(0.0009, 0.0047, 0.0116)	(0.005, 0.0056, 0.0062)	(0.0043, 0.0077, 0.0119)	(0.0031, 0.0041, 0.0053)	(0.0034, 0.0058, 0.0093)	(0.0102, 0.0205, 0.0339)	(0.0, 0.0012, 0.0045)	(0.0048, 0.0076, 0.011)	(0.0046, 0.0066, 0.009)	(0.0054, 0.0068, 0.0085)	(0.0007, 0.0041, 0.01)	(0.0086, 0.0112, 0.0141)	(0.0093, 0.011, 0.013)	(0.0096, 0.0147, 0.0202)	(0.0077, 0.0115, 0.0159)	(0.003, 0.0041, 0.0055)	(0.0035, 0.0065, 0.0102)	(0.0022, 0.0044, 0.0074)
ENSG00000010818	(0.0052, 0.0071, 0.0093)	(0.0031, 0.0048, 0.0068)	(0.0037, 0.007, 0.0114)	(0.0037, 0.0056, 0.0077)	(0.0051, 0.0087, 0.013)	(0.0047, 0.0066, 0.0085)	(0.0035, 0.0223, 0.0621)	(0.0047, 0.007, 0.01)	(0.0051, 0.0089, 0.0139)	(0.0057, 0.0111, 0.0189)	(0.0045, 0.0074, 0.0107)	(0.0037, 0.006, 0.0085)	(0.004, 0.0058, 0.0082)	(0.0056, 0.0083, 0.0117)	(0.0043, 0.0067, 0.0099)	(0.0024, 0.0055, 0.0097)	(0.0065, 0.0119, 0.0188)	(0.0045, 0.0081, 0.0128)	(0.0045, 0.0081, 0.0122)	(0.0029, 0.0095, 0.019)	(0.0054, 0.0122, 0.0222)	(0.0044, 0.0073, 0.0115)	(0.0044, 0.0075, 0.0114)	(0.004, 0.0065, 0.0093)	(0.003, 0.0049, 0.0072)	(0.0051, 0.0078, 0.011)	(0.0025, 0.0045, 0.007)	(0.0038, 0.0061, 0.0093)	(0.0043, 0.0077, 0.0125)	(0.0054, 0.0128, 0.0229)	(0.0008, 0.0029, 0.0062)	(0.0005, 0.0042, 0.011)	(0.004, 0.0057, 0.0078)	(0.0051, 0.0067, 0.0087)	(0.0044, 0.0066, 0.009)	(0.0013, 0.0028, 0.0048)	(0.003, 0.0066, 0.0113)	(0.0036, 0.0069, 0.0112)	(0.0032, 0.0053, 0.008)	(0.0035, 0.0053, 0.0071)	(0.0048, 0.0064, 0.0085)	(0.001, 0.0032, 0.0065)	(0.0002, 0.0014, 0.0039)	(0.0038, 0.0068, 0.0103)	(0.0011, 0.0035, 0.0073)	(0.0014, 0.0047, 0.0104)	(0.004, 0.0056, 0.0076)	(0.0013, 0.0044, 0.0094)	(0.0026, 0.0061, 0.0108)
ENSG00000010932	(0.0266, 0.0361, 0.0473)	(0.009, 0.0155, 0.0234)	(0.0158, 0.027, 0.0402)	VG Unavailable	(0.0546, 0.1273, 0.2331)	VG Unavailable	VG Unavailable	(0.0238, 0.0367, 0.0507)	VG Unavailable	VG Unavailable	VG Unavailable	VG Unavailable	VG Unavailable	VG Unavailable	VG Unavailable	VG Unavailable	VG Unavailable	VG Unavailable	VG Unavailable	VG Unavailable	VG Unavailable	VG Unavailable	VG Unavailable	(0.0385, 0.0876, 0.1532)	(0.0202, 0.0315, 0.0451)	(0.0095, 0.0309, 0.0675)	(0.0405, 0.059, 0.0838)	VG Unavailable	(0.0589, 0.1252, 0.215)	(0.0158, 0.0304, 0.0501)	VG Unavailable	VG Unavailable	(0.0997, 0.1492, 0.2119)	VG Unavailable	(0.0227, 0.035, 0.0495)	(0.0114, 0.0257, 0.0471)	(0.0204, 0.0449, 0.0794)	VG Unavailable	(0.0176, 0.0391, 0.0689)	(0.0595, 0.0772, 0.0967)	(0.1098, 0.1413, 0.1768)	(0.0072, 0.0172, 0.0308)	(0.0069, 0.0155, 0.0272)	VG Unavailable	(0.0299, 0.0696, 0.1236)	(0.0055, 0.0195, 0.0464)	(0.0072, 0.0146, 0.0254)	(0.0141, 0.0392, 0.0814)	(0.011, 0.0389, 0.0855)
ENSG00000011007	(0.0023, 0.0039, 0.0058)	(0.0015, 0.003, 0.0053)	(0.0002, 0.002, 0.0057)	(0.0013, 0.0036, 0.0066)	(0.0014, 0.0041, 0.0089)	(0.0028, 0.0051, 0.0078)	(0.0, 0.0026, 0.0129)	(0.0012, 0.0027, 0.0048)	(0.0026, 0.0078, 0.0154)	(0.0015, 0.0078, 0.0193)	(0.0033, 0.0098, 0.0194)	(0.0, 0.0015, 0.0051)	(0.0, 0.0006, 0.0052)	(0.0038, 0.0098, 0.0183)	(0.0022, 0.0078, 0.0165)	(0.0025, 0.0086, 0.0182)	(0.0019, 0.0063, 0.0147)	(0.0006, 0.0044, 0.0105)	(0.0017, 0.0077, 0.0186)	(0.008, 0.0216, 0.0405)	(0.0, 0.0004, 0.0191)	(0.0036, 0.0068, 0.0107)	(0.0004, 0.0021, 0.0052)	(0.0001, 0.0013, 0.0041)	(0.0005, 0.0017, 0.0034)	(0.0011, 0.0027, 0.0054)	(0.0007, 0.0017, 0.0031)	(0.0016, 0.0047, 0.0094)	(0.0011, 0.0035, 0.0077)	(0.005, 0.0152, 0.0306)	(0.0011, 0.0034, 0.0066)	(0.003, 0.0065, 0.011)	(0.0013, 0.0025, 0.0043)	(0.0022, 0.0037, 0.0056)	(0.0012, 0.0027, 0.005)	(0.0001, 0.002, 0.0061)	(0.0005, 0.0026, 0.0056)	(0.0008, 0.0025, 0.0051)	(0.0038, 0.0075, 0.0129)	(0.002, 0.0035, 0.0056)	(0.0033, 0.0048, 0.0068)	(0.0002, 0.0024, 0.0074)	(0.0073, 0.0123, 0.0187)	(0.0016, 0.0042, 0.008)	(0.001, 0.0025, 0.0048)	(0.0008, 0.0023, 0.0046)	(0.0025, 0.004, 0.0059)	(0.0, 0.0018, 0.0081)	(0.0018, 0.0053, 0.011)
ENSG00000011009	(0.0016, 0.0043, 0.0084)	(0.0, 0.0005, 0.0055)	(0.0, 0.0004, 0.0059)	(0.0009, 0.0041, 0.0099)	(0.0036, 0.0105, 0.02)	(0.0022, 0.0059, 0.0113)	VG Unavailable	(0.0012, 0.004, 0.0085)	(0.0, 0.0017, 0.0139)	(0.0, 0.001, 0.0138)	(0.0003, 0.0028, 0.0081)	(0.0005, 0.0048, 0.013)	(0.0, 0.0, 0.008)	(0.0, 0.001, 0.01)	(0.0005, 0.0052, 0.0144)	(0.0, 0.0034, 0.0102)	(0.0058, 0.0162, 0.0345)	(0.0, 0.0013, 0.0055)	(0.0005, 0.004, 0.0108)	(0.0, 0.0, 0.0231)	(0.0, 0.003, 0.0225)	(0.0, 0.0009, 0.0084)	(0.0, 0.0009, 0.0042)	(0.0002, 0.0026, 0.0083)	(0.0007, 0.0021, 0.0044)	(0.0009, 0.0035, 0.0076)	(0.0007, 0.0031, 0.0068)	(0.0027, 0.0072, 0.014)	(0.0011, 0.0042, 0.0092)	(0.0002, 0.002, 0.0068)	(0.0005, 0.0032, 0.0082)	(0.0001, 0.0015, 0.0045)	(0.0001, 0.0011, 0.0036)	(0.0, 0.0, 0.0021)	(0.0005, 0.0022, 0.0055)	(0.0, 0.0006, 0.011)	(0.0, 0.0023, 0.0081)	(0.0024, 0.0068, 0.0131)	(0.0, 0.0008, 0.0067)	(0.0014, 0.0032, 0.0059)	(0.0003, 0.0016, 0.0037)	(0.0008, 0.0042, 0.0102)	(0.0003, 0.0025, 0.0066)	(0.0008, 0.003, 0.0064)	(0.0, 0.0, 0.0116)	(0.0011, 0.0051, 0.0121)	(0.0, 0.0004, 0.0029)	(0.0, 0.0, 0.004)	(0.0, 0.0, 0.0471)
ENSG00000011021	(0.0033, 0.0045, 0.006)	(0.0029, 0.0045, 0.0063)	(0.0018, 0.0033, 0.0053)	(0.0022, 0.0037, 0.0056)	(0.0018, 0.004, 0.007)	(0.0026, 0.0038, 0.0054)	(0.0, 0.0058, 0.0345)	(0.0014, 0.0026, 0.0042)	(0.001, 0.0023, 0.0044)	(0.0, 0.001, 0.0034)	(0.001, 0.0025, 0.0048)	(0.0026, 0.0046, 0.0069)	(0.0025, 0.0046, 0.0073)	(0.0009, 0.0021, 0.004)	(0.0011, 0.0023, 0.004)	(0.0013, 0.0033, 0.0061)	(0.003, 0.0051, 0.008)	(0.0003, 0.0015, 0.0035)	(0.0, 0.0007, 0.0034)	(0.0029, 0.0061, 0.011)	(0.0001, 0.0013, 0.0036)	(0.0006, 0.0015, 0.0029)	(0.0024, 0.004, 0.006)	(0.0018, 0.0033, 0.005)	(0.0022, 0.0041, 0.0066)	(0.0011, 0.0022, 0.0034)	(0.0013, 0.0025, 0.0041)	(0.0031, 0.005, 0.0072)	(0.0028, 0.0049, 0.0073)	(0.0009, 0.0041, 0.0101)	(0.0004, 0.0017, 0.0039)	(0.0062, 0.0102, 0.0155)	(0.0044, 0.0057, 0.0076)	(0.0046, 0.0068, 0.0093)	(0.0029, 0.0041, 0.0053)	(0.0015, 0.003, 0.0048)	(0.0021, 0.0048, 0.009)	(0.0024, 0.0044, 0.0071)	(0.0026, 0.0043, 0.0062)	(0.0034, 0.0052, 0.0073)	(0.0046, 0.0063, 0.0083)	(0.0021, 0.0052, 0.0097)	(0.0018, 0.0036, 0.006)	(0.002, 0.0038, 0.0063)	(0.0011, 0.0029, 0.0052)	(0.0071, 0.0097, 0.0124)	(0.002, 0.0029, 0.004)	(0.0007, 0.0024, 0.005)	(0.0009, 0.0031, 0.0065)
ENSG00000011028	(0.0045, 0.0067, 0.0092)	(0.0029, 0.0046, 0.0064)	(0.0025, 0.0068, 0.0124)	(0.007, 0.0091, 0.0113)	(0.0057, 0.0085, 0.012)	(0.0054, 0.0074, 0.01)	(0.0, 0.0029, 0.0087)	(0.0035, 0.0056, 0.0081)	(0.0, 0.0073, 0.0339)	(0.0, 0.0003, 0.169)	(0.0121, 0.0198, 0.0304)	VG Unavailable	VG Unavailable	(0.0, 0.0008, 0.0269)	(0.0051, 0.019, 0.0438)	(0.0062, 0.0209, 0.0467)	(0.0029, 0.0137, 0.0313)	(0.0045, 0.0104, 0.0195)	(0.0089, 0.0175, 0.0302)	(0.0027, 0.0108, 0.0252)	(0.0127, 0.029, 0.0527)	(0.0034, 0.0062, 0.0093)	(0.0013, 0.003, 0.0057)	(0.0028, 0.0048, 0.0074)	(0.0145, 0.0182, 0.0225)	(0.0023, 0.004, 0.0062)	(0.0042, 0.0052, 0.0062)	(0.0024, 0.0037, 0.0051)	(0.0019, 0.0039, 0.0065)	(0.0031, 0.011, 0.0239)	(0.0363, 0.0819, 0.1447)	(0.0, 0.0, 0.0161)	(0.0039, 0.0052, 0.0066)	(0.0026, 0.0061, 0.0115)	(0.0044, 0.0063, 0.0086)	(0.0025, 0.0043, 0.0061)	(0.0012, 0.006, 0.0141)	(0.0042, 0.0069, 0.0103)	(0.0013, 0.0031, 0.0053)	(0.008, 0.0105, 0.0135)	(0.0075, 0.0097, 0.0123)	(0.0026, 0.007, 0.0139)	(0.0033, 0.0073, 0.0129)	(0.0035, 0.0066, 0.0104)	(0.0038, 0.0068, 0.011)	(0.0007, 0.0021, 0.0039)	(0.0038, 0.0066, 0.0098)	(0.0049, 0.0078, 0.0117)	(0.0033, 0.0054, 0.008)
ENSG00000011083	(0.1136, 0.1598, 0.2189)	VG Unavailable	VG Unavailable	(0.3576, 0.5192, 0.7136)	(0.1542, 0.2235, 0.3071)	(0.1689, 0.206, 0.2467)	VG Unavailable	VG Unavailable	(0.0185, 0.0191, 0.0197)	(0.0119, 0.0135, 0.0151)	(0.0027, 0.0043, 0.0062)	(0.0079, 0.01, 0.0124)	(0.0075, 0.0097, 0.0122)	(0.0022, 0.0029, 0.0037)	(0.0011, 0.0016, 0.0021)	(0.0017, 0.0025, 0.0035)	(0.0005, 0.0012, 0.0023)	(0.0018, 0.0029, 0.0043)	(0.0033, 0.0055, 0.0083)	(0.0011, 0.0048, 0.0114)	(0.0068, 0.0135, 0.024)	(0.0096, 0.0178, 0.0296)	(0.0135, 0.0174, 0.0222)	(0.002, 0.0073, 0.0168)	VG Unavailable	(0.0089, 0.0156, 0.0259)	VG Unavailable	(0.0065, 0.0128, 0.021)	(0.0071, 0.0123, 0.0194)	VG Unavailable	VG Unavailable	VG Unavailable	(0.0597, 0.0825, 0.1132)	(0.0061, 0.0074, 0.009)	(0.0271, 0.0458, 0.0689)	VG Unavailable	VG Unavailable	(0.0458, 0.1043, 0.1866)	(0.0042, 0.0124, 0.0263)	VG Unavailable	VG Unavailable	(0.0004, 0.0357, 0.1293)	(0.0112, 0.0174, 0.0248)	VG Unavailable	(0.0125, 0.0385, 0.0805)	VG Unavailable	VG Unavailable	(0.0086, 0.0179, 0.0301)	(0.0137, 0.0511, 0.1108)
ENSG00000011105	(0.0988, 0.1154, 0.1328)	(0.0812, 0.0976, 0.1155)	(0.0813, 0.1029, 0.1272)	(0.0954, 0.1159, 0.1383)	(0.0552, 0.0735, 0.0935)	(0.1254, 0.146, 0.1678)	(0.0124, 0.0307, 0.0568)	(0.1167, 0.1424, 0.1688)	(0.102, 0.1466, 0.2011)	(0.1696, 0.2461, 0.3386)	(0.1038, 0.1369, 0.1745)	(0.0089, 0.0114, 0.014)	(0.0108, 0.0142, 0.0176)	(0.0612, 0.0842, 0.1118)	(0.076, 0.1094, 0.1459)	(0.168, 0.2344, 0.3099)	(0.1462, 0.1999, 0.2643)	(0.1522, 0.2001, 0.2518)	(0.1114, 0.1498, 0.198)	(0.193, 0.2842, 0.3933)	(0.2241, 0.317, 0.433)	(0.1021, 0.1263, 0.153)	(0.1206, 0.1477, 0.1767)	(0.0972, 0.1208, 0.1455)	(0.1036, 0.125, 0.1463)	(0.0762, 0.0936, 0.1116)	(0.1958, 0.2351, 0.2786)	(0.006, 0.0077, 0.0095)	(0.0054, 0.007, 0.0088)	(0.0079, 0.0155, 0.0252)	(0.7379, 0.8939, 1.0678)	(0.0046, 0.0071, 0.0099)	(0.0493, 0.0585, 0.0686)	(0.1363, 0.1579, 0.1817)	(0.0899, 0.1065, 0.1224)	(0.1281, 0.1704, 0.2205)	(0.193, 0.2426, 0.2966)	(0.061, 0.0789, 0.0986)	(0.1643, 0.2115, 0.2665)	(0.1001, 0.1168, 0.1331)	(0.1005, 0.1159, 0.1332)	(0.0485, 0.0692, 0.0957)	(0.1235, 0.1621, 0.211)	(0.0918, 0.1174, 0.1458)	(0.0901, 0.1123, 0.1362)	(0.0422, 0.0528, 0.0655)	(0.1206, 0.1436, 0.1659)	(0.0797, 0.1095, 0.1478)	(0.1049, 0.1456, 0.1924)
ENSG00000011114	(0.0039, 0.006, 0.0087)	(0.0009, 0.0026, 0.0051)	(0.0025, 0.0061, 0.0114)	(0.0014, 0.0035, 0.0066)	(0.0024, 0.0059, 0.0108)	(0.0029, 0.0047, 0.0067)	(0.0, 0.0027, 0.0143)	(0.0015, 0.0034, 0.0061)	(0.003, 0.0083, 0.0161)	(0.0019, 0.0067, 0.0168)	(0.0019, 0.0052, 0.01)	(0.0014, 0.0034, 0.0068)	(0.0014, 0.0039, 0.0074)	(0.0019, 0.006, 0.0122)	(0.0047, 0.0106, 0.0193)	(0.003, 0.0081, 0.0148)	(0.0051, 0.0104, 0.0175)	(0.0047, 0.0096, 0.0164)	(0.0003, 0.0031, 0.0086)	(0.0031, 0.0081, 0.0149)	(0.0031, 0.0071, 0.0121)	(0.0033, 0.006, 0.0099)	(0.0013, 0.0031, 0.0057)	(0.0, 0.0012, 0.0044)	(0.0048, 0.0072, 0.0102)	(0.0022, 0.0043, 0.007)	(0.0033, 0.0052, 0.0078)	(0.0032, 0.0067, 0.0116)	(0.0016, 0.0052, 0.0113)	(0.0, 0.0021, 0.0084)	(0.0028, 0.0057, 0.0102)	(0.0019, 0.0071, 0.0165)	(0.0038, 0.0059, 0.0085)	(0.0072, 0.0098, 0.0129)	(0.0047, 0.0069, 0.0096)	(0.0016, 0.0049, 0.0097)	(0.0007, 0.0034, 0.0077)	(0.0027, 0.0058, 0.0096)	(0.0, 0.0016, 0.0053)	(0.0029, 0.0048, 0.0072)	(0.0054, 0.0077, 0.0103)	(0.0007, 0.0035, 0.0081)	(0.0023, 0.0056, 0.0101)	(0.0005, 0.0027, 0.0064)	(0.0026, 0.0055, 0.0096)	(0.0032, 0.0053, 0.0084)	(0.0029, 0.0043, 0.006)	(0.0007, 0.0031, 0.0072)	(0.0012, 0.0044, 0.009)
ENSG00000011132	(0.0033, 0.0052, 0.0075)	(0.003, 0.005, 0.0075)	(0.0007, 0.0027, 0.0063)	(0.0035, 0.0062, 0.0093)	(0.0047, 0.0084, 0.0135)	(0.0038, 0.0063, 0.0093)	(0.0049, 0.02, 0.0491)	(0.004, 0.0062, 0.009)	(0.0084, 0.017, 0.0289)	(0.0004, 0.0055, 0.0157)	(0.0006, 0.0041, 0.0108)	(0.0053, 0.0085, 0.0122)	(0.0025, 0.0052, 0.0087)	(0.0025, 0.0063, 0.0118)	(0.003, 0.0079, 0.0149)	(0.0025, 0.0076, 0.0164)	(0.0011, 0.0055, 0.0131)	(0.0013, 0.005, 0.0111)	(0.0009, 0.0048, 0.012)	(0.0004, 0.0046, 0.0135)	(0.006, 0.0132, 0.0235)	(0.0025, 0.0046, 0.0074)	(0.004, 0.0063, 0.0091)	(0.0014, 0.0032, 0.0061)	(0.003, 0.0048, 0.0071)	(0.0024, 0.0043, 0.0066)	(0.0014, 0.0031, 0.0054)	(0.0011, 0.0033, 0.0065)	(0.0039, 0.0068, 0.0115)	(0.0003, 0.0036, 0.0098)	(0.0022, 0.004, 0.0062)	(0.0067, 0.011, 0.0162)	(0.004, 0.0056, 0.0075)	(0.0027, 0.0045, 0.0065)	(0.0051, 0.0071, 0.0094)	(0.0034, 0.0059, 0.0092)	(0.0053, 0.0094, 0.0142)	(0.0053, 0.0086, 0.0122)	(0.004, 0.0071, 0.0105)	(0.0051, 0.0073, 0.0096)	(0.0047, 0.0068, 0.0093)	(0.0037, 0.0069, 0.0111)	(0.0044, 0.0078, 0.0116)	(0.0033, 0.0054, 0.0079)	(0.0055, 0.0085, 0.0125)	(0.0012, 0.0037, 0.0076)	(0.0047, 0.0063, 0.008)	(0.0019, 0.0044, 0.0079)	(0.0054, 0.0097, 0.015)
ENSG00000011143	(0.0149, 0.0232, 0.0339)	(0.0003, 0.006, 0.0183)	(0.0026, 0.0085, 0.0179)	(0.0019, 0.0094, 0.0233)	(0.0074, 0.02, 0.041)	(0.0073, 0.0163, 0.0293)	(0.0, 0.0093, 0.0872)	(0.0049, 0.0107, 0.0189)	(0.0071, 0.0237, 0.0505)	(0.0063, 0.0358, 0.0832)	(0.0031, 0.0153, 0.036)	(0.0037, 0.0117, 0.0237)	(0.0015, 0.008, 0.0193)	(0.0041, 0.0153, 0.0347)	(0.0, 0.0, 0.0173)	(0.007, 0.0254, 0.0591)	(0.0, 0.0022, 0.0281)	(0.0, 0.0055, 0.0271)	(0.0008, 0.0137, 0.0427)	(0.0007, 0.0126, 0.0366)	(0.0005, 0.0099, 0.0346)	(0.0067, 0.0147, 0.0252)	(0.0065, 0.0136, 0.0239)	(0.0008, 0.0083, 0.0231)	(0.0087, 0.0155, 0.0237)	(0.0078, 0.0151, 0.0233)	(0.0002, 0.0045, 0.0145)	(0.01, 0.0258, 0.0478)	(0.0002, 0.006, 0.0194)	(0.0048, 0.025, 0.0598)	(0.0, 0.0027, 0.0155)	(0.0011, 0.0095, 0.0281)	(0.0044, 0.0105, 0.0193)	(0.0042, 0.0121, 0.0243)	(0.0055, 0.0106, 0.0164)	(0.001, 0.007, 0.0187)	(0.0025, 0.0105, 0.0243)	(0.0039, 0.0108, 0.0219)	(0.0052, 0.0113, 0.0213)	(0.0077, 0.0139, 0.0223)	(0.0075, 0.0122, 0.0183)	(0.0, 0.0017, 0.016)	(0.008, 0.0202, 0.0386)	(0.0045, 0.0132, 0.0256)	(0.0053, 0.0128, 0.0249)	(0.0028, 0.0064, 0.0115)	(0.0088, 0.0141, 0.021)	(0.0006, 0.0061, 0.0179)	(0.0045, 0.0185, 0.0422)
ENSG00000011198	(0.0082, 0.0121, 0.0172)	(0.006, 0.01, 0.0152)	(0.0005, 0.0054, 0.0155)	(0.0007, 0.0054, 0.0159)	(0.0048, 0.0136, 0.0282)	(0.0029, 0.0085, 0.0172)	(0.0, 0.0044, 0.0373)	(0.011, 0.0175, 0.026)	(0.0, 0.0028, 0.0139)	(0.0, 0.0, 0.0133)	(0.0, 0.0, 0.0087)	(0.0014, 0.0048, 0.0111)	(0.0029, 0.0081, 0.0161)	(0.004, 0.0185, 0.0434)	(0.0017, 0.011, 0.03)	(0.0092, 0.0365, 0.0758)	(0.0011, 0.012, 0.0363)	(0.0, 0.0013, 0.0164)	(0.0, 0.0029, 0.016)	(0.0, 0.0005, 0.0246)	(0.0013, 0.0106, 0.0298)	(0.0026, 0.0079, 0.017)	(0.0004, 0.0031, 0.008)	(0.0038, 0.0088, 0.0159)	(0.0034, 0.0071, 0.0119)	(0.0015, 0.0049, 0.0105)	(0.0007, 0.0031, 0.0077)	(0.006, 0.0139, 0.0245)	(0.0015, 0.0049, 0.0106)	(0.0012, 0.0217, 0.0707)	(0.0026, 0.0139, 0.0366)	(0.0, 0.0, 0.0094)	(0.0107, 0.0185, 0.0286)	(0.0048, 0.009, 0.0144)	(0.0127, 0.0229, 0.0365)	(0.0, 0.0059, 0.0227)	(0.0145, 0.0266, 0.0425)	(0.0066, 0.0211, 0.0426)	(0.0, 0.0044, 0.0168)	(0.0082, 0.0118, 0.016)	(0.0107, 0.0159, 0.0217)	(0.004, 0.0141, 0.034)	(0.0, 0.0038, 0.0158)	(0.0131, 0.0283, 0.0461)	(0.0038, 0.0103, 0.0206)	(0.0018, 0.0068, 0.0139)	(0.0064, 0.0117, 0.0184)	(0.0, 0.0, 0.0098)	(0.0021, 0.0165, 0.0471)
ENSG00000011243	(0.0005, 0.0028, 0.0068)	(0.0027, 0.0071, 0.0138)	(0.0007, 0.0035, 0.0086)	(0.0026, 0.0067, 0.0121)	(0.0008, 0.0058, 0.0155)	(0.0071, 0.0119, 0.0176)	(0.0, 0.0016, 0.0243)	(0.0081, 0.013, 0.0197)	(0.0017, 0.009, 0.0226)	(0.0, 0.0, 0.0201)	(0.0046, 0.0128, 0.0255)	(0.0043, 0.0083, 0.0134)	(0.0018, 0.0047, 0.009)	(0.0, 0.0012, 0.0137)	(0.0, 0.0034, 0.0148)	(0.0024, 0.0125, 0.0306)	(0.0003, 0.0057, 0.0172)	(0.0004, 0.005, 0.0143)	(0.0015, 0.0097, 0.0237)	(0.0003, 0.0074, 0.0243)	(0.0, 0.0056, 0.0228)	(0.0015, 0.005, 0.0107)	(0.004, 0.0086, 0.015)	(0.0023, 0.0062, 0.0124)	(0.0038, 0.0081, 0.0149)	(0.0015, 0.0048, 0.01)	(0.0, 0.0003, 0.0346)	(0.0017, 0.006, 0.0127)	(0.0054, 0.0113, 0.0204)	(0.0, 0.0022, 0.0315)	(0.0017, 0.0087, 0.021)	(0.0, 0.0026, 0.0164)	(0.0042, 0.0077, 0.0124)	(0.009, 0.0165, 0.0265)	(0.0064, 0.0103, 0.0147)	(0.004, 0.0107, 0.0206)	(0.0002, 0.0025, 0.0083)	(0.0, 0.0017, 0.0068)	(0.0046, 0.0089, 0.015)	(0.003, 0.007, 0.0128)	(0.0041, 0.0081, 0.013)	(0.0, 0.0035, 0.0139)	(0.0002, 0.0032, 0.0095)	(0.0032, 0.007, 0.0127)	(0.0, 0.0023, 0.0089)	(0.0014, 0.0036, 0.0069)	(0.0049, 0.0073, 0.0103)	(0.0008, 0.006, 0.0165)	(0.0, 0.0034, 0.0125)
ENSG00000011258	(0.0048, 0.0071, 0.0097)	(0.0018, 0.0042, 0.0077)	(0.0, 0.0, 0.0059)	(0.0025, 0.0062, 0.011)	(0.0022, 0.0063, 0.0121)	(0.0042, 0.0072, 0.0111)	(0.0, 0.0, 0.04)	(0.0039, 0.0063, 0.009)	(0.0066, 0.0176, 0.0337)	(0.0, 0.0036, 0.0206)	(0.0011, 0.0058, 0.015)	(0.0014, 0.0041, 0.0079)	(0.0003, 0.0021, 0.0052)	(0.0022, 0.0078, 0.0175)	(0.0018, 0.008, 0.0195)	(0.0019, 0.0116, 0.026)	(0.0008, 0.0071, 0.0192)	(0.0013, 0.007, 0.0172)	(0.0011, 0.0092, 0.0276)	(0.0021, 0.0108, 0.0274)	(0.0078, 0.0189, 0.034)	(0.0044, 0.0084, 0.0138)	(0.0042, 0.0072, 0.0115)	(0.0001, 0.0018, 0.0056)	(0.0028, 0.0052, 0.0083)	(0.0043, 0.0077, 0.0121)	(0.0007, 0.0033, 0.0073)	(0.0016, 0.0055, 0.0119)	(0.0035, 0.01, 0.0202)	(0.0, 0.0035, 0.018)	(0.0, 0.0019, 0.0067)	(0.0, 0.0028, 0.0111)	(0.0027, 0.0048, 0.0081)	(0.0058, 0.0099, 0.0155)	(0.0021, 0.0038, 0.0059)	(0.0001, 0.0014, 0.0045)	(0.0004, 0.003, 0.0081)	(0.0045, 0.0087, 0.0145)	(0.002, 0.0054, 0.0107)	(0.0021, 0.0033, 0.0047)	(0.0052, 0.0068, 0.0089)	(0.0008, 0.0042, 0.0106)	(0.0001, 0.0019, 0.0063)	(0.0024, 0.0054, 0.01)	(0.0007, 0.0032, 0.0077)	(0.0015, 0.003, 0.0048)	(0.0036, 0.0055, 0.008)	(0.0011, 0.0043, 0.0102)	(0.0006, 0.003, 0.0066)
ENSG00000011260	(0.0021, 0.004, 0.0065)	(0.0026, 0.005, 0.0082)	(0.0015, 0.0053, 0.0108)	(0.0022, 0.0056, 0.0106)	(0.0025, 0.0066, 0.013)	(0.0057, 0.0096, 0.0145)	(0.0, 0.0028, 0.0365)	(0.0054, 0.0083, 0.0119)	(0.0062, 0.0163, 0.03)	(0.0021, 0.0116, 0.0286)	(0.0061, 0.0137, 0.0236)	(0.0009, 0.0031, 0.0067)	(0.0028, 0.0059, 0.01)	(0.0055, 0.011, 0.0186)	(0.002, 0.0066, 0.0146)	(0.0, 0.0017, 0.0158)	(0.0067, 0.0146, 0.0259)	(0.0051, 0.0117, 0.0209)	(0.0033, 0.0114, 0.0245)	(0.002, 0.01, 0.0234)	(0.0024, 0.0099, 0.021)	(0.0002, 0.0021, 0.0064)	(0.0009, 0.0032, 0.0072)	(0.0021, 0.0054, 0.01)	(0.0003, 0.002, 0.0054)	(0.0025, 0.0051, 0.0089)	(0.0006, 0.0016, 0.0033)	(0.0025, 0.0069, 0.0136)	(0.0077, 0.0164, 0.0283)	(0.0, 0.0065, 0.0235)	(0.0002, 0.0014, 0.0037)	(0.0, 0.0001, 0.2012)	(0.0013, 0.0031, 0.0055)	(0.0153, 0.0202, 0.0259)	(0.0024, 0.0042, 0.0067)	(0.0, 0.0018, 0.0062)	(0.0003, 0.0029, 0.0077)	(0.0032, 0.0081, 0.0151)	(0.002, 0.0051, 0.0091)	(0.0022, 0.0036, 0.0054)	(0.0014, 0.0025, 0.004)	(0.0, 0.0019, 0.0073)	(0.0018, 0.0051, 0.01)	(0.0004, 0.0024, 0.0069)	(0.0003, 0.003, 0.0081)	(0.0016, 0.0029, 0.0045)	(0.0028, 0.0048, 0.0073)	(0.0001, 0.003, 0.0088)	(0.0, 0.0018, 0.0076)
ENSG00000011275	(0.0043, 0.0065, 0.0095)	(0.0042, 0.0071, 0.0106)	(0.002, 0.0051, 0.0094)	(0.0041, 0.0064, 0.0095)	(0.004, 0.008, 0.0131)	(0.0019, 0.0032, 0.0048)	(0.0, 0.0028, 0.014)	(0.0016, 0.0034, 0.0058)	(0.0015, 0.0047, 0.0101)	(0.001, 0.005, 0.0114)	(0.0026, 0.0055, 0.0101)	(0.0036, 0.0074, 0.0122)	(0.0011, 0.0036, 0.0071)	(0.0018, 0.0044, 0.0082)	(0.0015, 0.0042, 0.0089)	(0.0056, 0.0111, 0.0186)	(0.0003, 0.0024, 0.0064)	(0.0018, 0.0046, 0.0083)	(0.0025, 0.0059, 0.0107)	(0.0017, 0.0066, 0.0142)	(0.0, 0.002, 0.0076)	(0.0032, 0.005, 0.0074)	(0.0022, 0.0039, 0.0061)	(0.0042, 0.0068, 0.0098)	(0.0019, 0.0041, 0.0072)	(0.0056, 0.0076, 0.0102)	(0.0019, 0.0036, 0.0057)	(0.0038, 0.0062, 0.009)	(0.0029, 0.0052, 0.0082)	(0.0, 0.0, 0.0119)	(0.0012, 0.0042, 0.0087)	(0.0016, 0.0079, 0.0186)	(0.0059, 0.0091, 0.013)	(0.0063, 0.0093, 0.0128)	(0.0021, 0.0038, 0.0059)	(0.0008, 0.0027, 0.0061)	(0.0006, 0.0026, 0.0062)	(0.0002, 0.0014, 0.0034)	(0.0014, 0.0034, 0.0062)	(0.0029, 0.0051, 0.0078)	(0.0039, 0.0061, 0.0086)	(0.0007, 0.003, 0.0072)	(0.0016, 0.0035, 0.0063)	(0.0034, 0.0066, 0.0111)	(0.0001, 0.001, 0.003)	(0.0166, 0.0229, 0.0304)	(0.0033, 0.0053, 0.0082)	(0.0012, 0.0033, 0.007)	(0.003, 0.0078, 0.0157)
ENSG00000011295	(0.0046, 0.0061, 0.0078)	(0.0037, 0.0053, 0.0072)	(0.0025, 0.0043, 0.0065)	(0.0021, 0.0036, 0.0054)	(0.0037, 0.0066, 0.0106)	(0.0053, 0.0072, 0.0095)	(0.0, 0.0029, 0.0113)	(0.0062, 0.0083, 0.0107)	(0.002, 0.0043, 0.0074)	(0.0015, 0.0046, 0.0095)	(0.0023, 0.0048, 0.0082)	(0.0006, 0.0011, 0.002)	(0.0011, 0.0019, 0.003)	(0.0036, 0.006, 0.0093)	(0.0027, 0.005, 0.0079)	(0.002, 0.0044, 0.0074)	(0.0012, 0.0028, 0.005)	(0.0015, 0.0031, 0.0052)	(0.0017, 0.0039, 0.0071)	(0.0033, 0.008, 0.0144)	(0.0018, 0.0049, 0.0092)	(0.002, 0.0035, 0.0054)	(0.0027, 0.004, 0.0057)	(0.0034, 0.0052, 0.0076)	(0.0033, 0.0048, 0.0067)	(0.0037, 0.0053, 0.0072)	(0.0023, 0.0038, 0.0059)	(0.0038, 0.0061, 0.0089)	(0.0038, 0.0061, 0.0093)	(0.0003, 0.002, 0.0055)	(0.0002, 0.0018, 0.0049)	(0.0028, 0.0052, 0.0084)	(0.0028, 0.004, 0.0053)	(0.0062, 0.0085, 0.0108)	(0.0073, 0.0092, 0.0116)	(0.0045, 0.0072, 0.0102)	(0.0046, 0.007, 0.0101)	(0.003, 0.0047, 0.0068)	(0.0018, 0.0034, 0.0052)	(0.004, 0.0053, 0.0068)	(0.0052, 0.0066, 0.0083)	(0.0021, 0.0042, 0.007)	(0.003, 0.0052, 0.0079)	(0.0026, 0.0045, 0.0068)	(0.0025, 0.0041, 0.0058)	(0.0027, 0.0044, 0.0064)	(0.0033, 0.0044, 0.0057)	(0.0016, 0.0034, 0.0058)	(0.0027, 0.0053, 0.0092)
ENSG00000011304	(0.0009, 0.0012, 0.0016)	(0.0016, 0.0022, 0.0028)	(0.0009, 0.0016, 0.0025)	(0.0014, 0.0021, 0.0028)	(0.0006, 0.0012, 0.0019)	(0.0012, 0.0017, 0.0022)	(0.0, 0.0012, 0.0035)	(0.0013, 0.0018, 0.0023)	(0.0013, 0.0041, 0.0083)	(0.0019, 0.0048, 0.0087)	(0.0009, 0.0024, 0.0047)	(0.0016, 0.0028, 0.0043)	(0.0009, 0.0019, 0.0034)	(0.0015, 0.003, 0.0053)	(0.0021, 0.0049, 0.0089)	(0.002, 0.0047, 0.0087)	(0.0015, 0.0037, 0.0071)	(0.0006, 0.0021, 0.0044)	(0.0016, 0.0041, 0.0078)	(0.0002, 0.0017, 0.0049)	(0.0004, 0.0022, 0.0057)	(0.0015, 0.0023, 0.0032)	(0.0011, 0.0016, 0.0022)	(0.0013, 0.0019, 0.0026)	(0.0012, 0.0015, 0.002)	(0.0014, 0.0021, 0.0027)	(0.0005, 0.0007, 0.001)	(0.0009, 0.0015, 0.0024)	(0.001, 0.0019, 0.0029)	(0.0006, 0.0017, 0.0036)	(0.0003, 0.0006, 0.001)	(0.0005, 0.0012, 0.0021)	(0.0008, 0.0011, 0.0015)	(0.0008, 0.0015, 0.0025)	(0.0014, 0.0019, 0.0024)	(0.0009, 0.0016, 0.0025)	(0.0012, 0.0019, 0.0029)	(0.0019, 0.0029, 0.0041)	(0.0012, 0.0018, 0.0025)	(0.0014, 0.0018, 0.0024)	(0.0012, 0.0016, 0.002)	(0.0005, 0.0011, 0.002)	(0.0006, 0.0012, 0.0019)	(0.0014, 0.0021, 0.0029)	(0.0011, 0.0017, 0.0024)	(0.0016, 0.0024, 0.0034)	(0.0008, 0.0012, 0.0015)	(0.0004, 0.001, 0.0018)	(0.0005, 0.0011, 0.0018)
ENSG00000011332	VG Unavailable	VG Unavailable	VG Unavailable	VG Unavailable	VG Unavailable	VG Unavailable	VG Unavailable	VG Unavailable	(0.0, 0.0015, 0.0156)	(0.0062, 0.0221, 0.0481)	(0.0001, 0.0055, 0.0189)	(0.0025, 0.0084, 0.0175)	(0.0, 0.0012, 0.0141)	(0.0007, 0.0041, 0.0102)	(0.0003, 0.0027, 0.0082)	(0.0039, 0.0141, 0.0339)	(0.0005, 0.0066, 0.0195)	(0.0018, 0.0065, 0.0145)	(0.0058, 0.0157, 0.0318)	VG Unavailable	VG Unavailable	VG Unavailable	VG Unavailable	VG Unavailable	VG Unavailable	VG Unavailable	VG Unavailable	VG Unavailable	VG Unavailable	VG Unavailable	VG Unavailable	VG Unavailable	VG Unavailable	VG Unavailable	VG Unavailable	VG Unavailable	VG Unavailable	VG Unavailable	(0.0048, 0.0218, 0.0488)	VG Unavailable	VG Unavailable	VG Unavailable	VG Unavailable	VG Unavailable	VG Unavailable	(0.0008, 0.0075, 0.0203)	VG Unavailable	VG Unavailable	VG Unavailable
ENSG00000011347	(0.0289, 0.0526, 0.0848)	(0.0034, 0.0127, 0.0283)	VG Unavailable	VG Unavailable	VG Unavailable	VG Unavailable	VG Unavailable	(0.0124, 0.0207, 0.0311)	(0.0008, 0.0029, 0.0064)	(0.0002, 0.0035, 0.0092)	(0.0001, 0.0022, 0.0067)	(0.0043, 0.007, 0.0105)	(0.0063, 0.0102, 0.0158)	(0.0019, 0.0045, 0.0081)	(0.0011, 0.0027, 0.0053)	(0.0, 0.0011, 0.0065)	(0.0001, 0.0037, 0.012)	(0.0004, 0.0022, 0.0058)	(0.002, 0.0067, 0.0139)	(0.0, 0.0034, 0.0289)	(0.0, 0.0, 0.1084)	(0.0038, 0.017, 0.0422)	(0.0056, 0.0142, 0.0277)	VG Unavailable	(0.0326, 0.0577, 0.0903)	(0.0104, 0.0359, 0.0767)	(0.0, 0.0092, 0.0361)	(0.0021, 0.0069, 0.0135)	(0.0064, 0.015, 0.0272)	(0.0245, 0.096, 0.2251)	VG Unavailable	(0.0089, 0.0146, 0.0227)	(0.0012, 0.0147, 0.0416)	VG Unavailable	(0.0074, 0.0282, 0.0614)	VG Unavailable	(0.0009, 0.0057, 0.0154)	(0.003, 0.0068, 0.0115)	(0.001, 0.0027, 0.0053)	(0.0087, 0.021, 0.0382)	(0.0271, 0.0459, 0.0714)	(0.0, 0.0006, 0.0077)	(0.0197, 0.0501, 0.0933)	VG Unavailable	VG Unavailable	(0.0003, 0.0069, 0.0229)	(0.0044, 0.0085, 0.0141)	(0.0083, 0.033, 0.0809)	(0.0001, 0.0149, 0.0526)
ENSG00000011376	(0.0045, 0.0087, 0.0143)	(0.009, 0.0151, 0.0231)	(0.0103, 0.0173, 0.0262)	(0.0088, 0.017, 0.0282)	(0.0, 0.0021, 0.0172)	(0.0124, 0.0202, 0.0288)	VG Unavailable	(0.0028, 0.0075, 0.0133)	(0.0094, 0.0187, 0.0302)	(0.0082, 0.0214, 0.0392)	(0.0096, 0.0176, 0.027)	(0.0038, 0.0096, 0.0177)	(0.0029, 0.0096, 0.022)	(0.0182, 0.0289, 0.0409)	(0.0136, 0.0241, 0.038)	(0.0058, 0.0146, 0.0269)	(0.008, 0.0191, 0.0347)	(0.0066, 0.0117, 0.0189)	(0.0083, 0.0184, 0.0329)	(0.0064, 0.0171, 0.0332)	(0.0109, 0.0303, 0.0601)	(0.0089, 0.0165, 0.0264)	(0.0066, 0.0112, 0.0168)	(0.0048, 0.0106, 0.0189)	(0.0096, 0.0151, 0.0218)	(0.0068, 0.0122, 0.019)	(0.0105, 0.014, 0.0184)	(0.0114, 0.0181, 0.0268)	(0.0072, 0.0128, 0.0201)	(0.0034, 0.0108, 0.0232)	(0.007, 0.0113, 0.0169)	(0.0021, 0.0092, 0.0215)	(0.0088, 0.0142, 0.0217)	(0.0113, 0.0164, 0.0225)	(0.0035, 0.0069, 0.0115)	(0.0047, 0.0115, 0.022)	(0.0025, 0.0094, 0.0216)	(0.0024, 0.007, 0.0135)	(0.0032, 0.0085, 0.0166)	(0.0054, 0.0102, 0.0161)	(0.0091, 0.0135, 0.0188)	(0.0001, 0.005, 0.0162)	(0.0006, 0.0051, 0.0138)	(0.0036, 0.0102, 0.0196)	(0.0002, 0.0027, 0.0075)	(0.0034, 0.0079, 0.0144)	(0.0089, 0.0138, 0.0196)	(0.0081, 0.0192, 0.0341)	(0.0003, 0.0051, 0.015)
ENSG00000011405	(0.0032, 0.0047, 0.0067)	(0.0027, 0.0045, 0.0065)	(0.0005, 0.0025, 0.0064)	(0.0011, 0.0028, 0.0052)	(0.0005, 0.0024, 0.0057)	(0.0016, 0.0029, 0.0044)	(0.0, 0.0008, 0.0403)	(0.0013, 0.0027, 0.0047)	(0.0015, 0.0075, 0.0183)	(0.0, 0.005, 0.0175)	(0.0001, 0.0022, 0.0073)	(0.0, 0.0013, 0.0052)	(0.0001, 0.0021, 0.007)	(0.0053, 0.0114, 0.0192)	(0.0007, 0.0056, 0.0151)	(0.0077, 0.0175, 0.0303)	(0.0, 0.0037, 0.0134)	(0.0025, 0.0064, 0.0122)	(0.0034, 0.0083, 0.0152)	(0.0144, 0.0287, 0.0504)	(0.003, 0.0098, 0.0217)	(0.0017, 0.0042, 0.0078)	(0.0002, 0.0019, 0.0052)	(0.0007, 0.0024, 0.0047)	(0.0023, 0.0051, 0.0088)	(0.0025, 0.0044, 0.007)	(0.0003, 0.0013, 0.0029)	(0.0, 0.0009, 0.004)	(0.0009, 0.0047, 0.0109)	(0.0005, 0.0062, 0.0167)	(0.0015, 0.0041, 0.0074)	(0.0, 0.0005, 0.0337)	(0.0019, 0.0033, 0.005)	(0.003, 0.0066, 0.0121)	(0.0023, 0.004, 0.0063)	(0.0, 0.0009, 0.0063)	(0.0002, 0.0028, 0.0088)	(0.004, 0.0076, 0.0127)	(0.001, 0.0034, 0.0073)	(0.0024, 0.0047, 0.0076)	(0.0037, 0.0058, 0.0084)	(0.0003, 0.0026, 0.0073)	(0.0001, 0.0023, 0.0077)	(0.0032, 0.0077, 0.0146)	(0.0008, 0.0034, 0.007)	(0.001, 0.0026, 0.0049)	(0.0022, 0.0035, 0.0051)	(0.0, 0.0013, 0.0053)	(0.0009, 0.0037, 0.009)
ENSG00000011422	(0.0043, 0.0071, 0.0106)	(0.0151, 0.0157, 0.0162)	(0.0054, 0.0125, 0.0219)	(0.0055, 0.0085, 0.0119)	(0.002, 0.0047, 0.0084)	(0.0095, 0.0133, 0.018)	(0.0, 0.0, 0.025)	(0.0042, 0.0081, 0.0132)	(0.005, 0.0286, 0.0734)	(0.0039, 0.0191, 0.0474)	(0.0001, 0.0051, 0.0185)	(0.0075, 0.0261, 0.0578)	(0.0, 0.0029, 0.0484)	(0.0011, 0.0117, 0.0327)	(0.0064, 0.0243, 0.054)	(0.005, 0.0196, 0.0461)	(0.0021, 0.0099, 0.0218)	(0.0013, 0.0128, 0.0378)	(0.0095, 0.026, 0.0505)	(0.0028, 0.0146, 0.0372)	(0.0007, 0.006, 0.0155)	(0.0096, 0.0169, 0.0262)	(0.02, 0.0265, 0.0341)	(0.004, 0.009, 0.0158)	(0.0024, 0.0061, 0.0117)	(0.0037, 0.008, 0.0139)	(0.0022, 0.0033, 0.0045)	(0.007, 0.0107, 0.0159)	(0.0044, 0.0109, 0.0192)	(0.0011, 0.0096, 0.0278)	(0.0247, 0.0478, 0.0782)	(0.0, 0.0, 0.0733)	(0.0031, 0.0043, 0.0056)	(0.0209, 0.0414, 0.0698)	(0.0039, 0.0065, 0.0098)	(0.0017, 0.0056, 0.012)	(0.0, 0.0052, 0.0203)	(0.008, 0.0158, 0.0256)	(0.0133, 0.023, 0.0352)	(0.0121, 0.0185, 0.0272)	(0.0126, 0.0197, 0.0283)	(0.0011, 0.0038, 0.0088)	(0.0078, 0.0153, 0.0263)	(0.0054, 0.0097, 0.0149)	(0.0034, 0.0062, 0.0099)	(0.0049, 0.0128, 0.0245)	(0.0075, 0.0121, 0.0178)	(0.0032, 0.009, 0.0171)	(0.0002, 0.0024, 0.0071)
ENSG00000011426	(0.0096, 0.0359, 0.0787)	(0.0219, 0.0419, 0.073)	(0.0142, 0.0428, 0.0833)	(0.0781, 0.1201, 0.1726)	(0.078, 0.1313, 0.1979)	(0.0633, 0.0941, 0.1287)	VG Unavailable	VG Unavailable	(0.0045, 0.0094, 0.0158)	(0.0091, 0.0146, 0.0214)	(0.0098, 0.0148, 0.0208)	(0.0058, 0.0148, 0.0284)	(0.0044, 0.0129, 0.0257)	(0.0097, 0.0165, 0.0244)	(0.0097, 0.0158, 0.0234)	(0.0065, 0.0102, 0.0145)	(0.0043, 0.0069, 0.0105)	(0.0059, 0.0101, 0.0156)	(0.0115, 0.0174, 0.0251)	(0.0038, 0.0063, 0.0095)	(0.0031, 0.0047, 0.0067)	(0.1015, 0.1453, 0.2022)	(0.0198, 0.035, 0.0536)	(0.0632, 0.0944, 0.1306)	(0.0055, 0.0083, 0.0119)	(0.0053, 0.0164, 0.0315)	(0.0022, 0.0031, 0.004)	VG Unavailable	VG Unavailable	VG Unavailable	(0.0026, 0.0056, 0.0093)	VG Unavailable	(0.0226, 0.042, 0.0675)	VG Unavailable	VG Unavailable	VG Unavailable	VG Unavailable	VG Unavailable	VG Unavailable	(0.0172, 0.0234, 0.0311)	(0.0189, 0.0254, 0.0324)	(0.0012, 0.0123, 0.035)	(0.014, 0.0343, 0.0652)	(0.0115, 0.0352, 0.0734)	(0.0323, 0.0552, 0.0847)	(0.0018, 0.0044, 0.008)	VG Unavailable	VG Unavailable	(0.0376, 0.0709, 0.113)
ENSG00000011451	(0.0022, 0.0036, 0.0053)	(0.0022, 0.0039, 0.0061)	(0.0024, 0.0051, 0.0087)	(0.0024, 0.0043, 0.0068)	(0.0018, 0.004, 0.0074)	(0.0028, 0.0043, 0.0063)	(0.0, 0.0, 0.0129)	(0.0019, 0.0035, 0.0056)	(0.0028, 0.0059, 0.0099)	(0.001, 0.0039, 0.0082)	(0.0027, 0.0065, 0.0114)	(0.0029, 0.0063, 0.0111)	(0.0021, 0.0064, 0.0128)	(0.0013, 0.0033, 0.0063)	(0.0018, 0.0046, 0.009)	(0.0025, 0.0067, 0.0128)	(0.0032, 0.0087, 0.017)	(0.0019, 0.0047, 0.0084)	(0.0018, 0.0054, 0.0108)	(0.0, 0.0, 0.0043)	(0.0026, 0.0105, 0.0233)	(0.0008, 0.0021, 0.004)	(0.0002, 0.0012, 0.0031)	(0.0007, 0.0018, 0.0034)	(0.001, 0.0025, 0.0045)	(0.0021, 0.0036, 0.0055)	(0.0012, 0.0024, 0.0038)	(0.0044, 0.0075, 0.0119)	(0.001, 0.003, 0.0061)	(0.0, 0.0016, 0.008)	(0.0022, 0.0061, 0.0119)	(0.0, 0.0019, 0.0067)	(0.0027, 0.0044, 0.0066)	(0.0008, 0.0021, 0.0044)	(0.0029, 0.0047, 0.0069)	(0.0012, 0.0036, 0.0072)	(0.0022, 0.0053, 0.0102)	(0.0031, 0.0064, 0.0104)	(0.0016, 0.0043, 0.0081)	(0.002, 0.0034, 0.0053)	(0.0014, 0.0029, 0.0046)	(0.0003, 0.0026, 0.0075)	(0.0007, 0.0032, 0.0072)	(0.0016, 0.0037, 0.0066)	(0.0006, 0.0021, 0.0047)	(0.0015, 0.0026, 0.0038)	(0.0023, 0.0039, 0.0059)	(0.001, 0.0032, 0.0066)	(0.0006, 0.0028, 0.0069)
ENSG00000011454	(0.0012, 0.0022, 0.0034)	(0.0007, 0.0018, 0.0033)	(0.0012, 0.0034, 0.0071)	(0.001, 0.0018, 0.003)	(0.0011, 0.0025, 0.0045)	(0.0009, 0.0015, 0.0022)	(0.0, 0.0, 0.0034)	(0.0021, 0.0036, 0.0056)	(0.0016, 0.0041, 0.0078)	(0.0003, 0.0022, 0.006)	(0.0011, 0.0029, 0.0056)	(0.0022, 0.0047, 0.0084)	(0.0008, 0.0025, 0.0052)	(0.0002, 0.0015, 0.0039)	(0.0017, 0.0042, 0.0072)	(0.0021, 0.0047, 0.0088)	(0.0, 0.0002, 0.0037)	(0.0008, 0.0023, 0.0046)	(0.0027, 0.0053, 0.0091)	(0.0003, 0.0026, 0.0075)	(0.0, 0.0008, 0.0039)	(0.001, 0.0019, 0.0031)	(0.0024, 0.0038, 0.0057)	(0.0006, 0.0014, 0.0023)	(0.0073, 0.0101, 0.0135)	(0.0011, 0.0019, 0.0028)	(0.0058, 0.0083, 0.011)	(0.0003, 0.0018, 0.004)	(0.0004, 0.002, 0.0049)	(0.0003, 0.0051, 0.0161)	(0.0026, 0.0058, 0.0107)	(0.0, 0.0025, 0.0091)	(0.0031, 0.0048, 0.0068)	(0.002, 0.0035, 0.0054)	(0.0017, 0.0027, 0.004)	(0.0012, 0.0039, 0.0077)	(0.0026, 0.0057, 0.01)	(0.0008, 0.0021, 0.0042)	(0.0016, 0.0034, 0.006)	(0.0011, 0.002, 0.0033)	(0.0021, 0.003, 0.0043)	(0.0005, 0.0025, 0.0064)	(0.001, 0.0028, 0.0052)	(0.0011, 0.0029, 0.0053)	(0.0008, 0.0023, 0.0045)	(0.0005, 0.0013, 0.0026)	(0.0033, 0.0048, 0.0065)	(0.0018, 0.0042, 0.0077)	(0.001, 0.0032, 0.0062)
ENSG00000011465	(0.01, 0.0129, 0.0166)	(0.0069, 0.0095, 0.0121)	(0.0093, 0.0158, 0.0236)	(0.0117, 0.0169, 0.0226)	(0.0104, 0.0168, 0.0249)	(0.0124, 0.0164, 0.0208)	(0.0021, 0.019, 0.0544)	(0.0094, 0.0127, 0.0169)	(0.0195, 0.0389, 0.066)	(0.0094, 0.024, 0.0447)	(0.0053, 0.0116, 0.02)	(0.02, 0.0405, 0.0687)	(0.0141, 0.0334, 0.0609)	(0.0101, 0.0206, 0.0355)	(0.0078, 0.0169, 0.0299)	(0.0081, 0.0183, 0.0319)	(0.0037, 0.0096, 0.0178)	(0.0076, 0.0176, 0.0315)	(0.0055, 0.0108, 0.019)	(0.003, 0.008, 0.0157)	(0.008, 0.0183, 0.0335)	(0.0063, 0.0094, 0.0135)	(0.0075, 0.0108, 0.0149)	(0.0094, 0.0129, 0.0171)	(0.0082, 0.011, 0.0142)	(0.0095, 0.0126, 0.0162)	(0.008, 0.0108, 0.0143)	(0.006, 0.0084, 0.0112)	(0.0072, 0.0101, 0.0141)	(0.0027, 0.0074, 0.0148)	VG Unavailable	(0.0056, 0.0106, 0.0175)	(0.0062, 0.0084, 0.0108)	(0.0101, 0.0132, 0.0171)	(0.0083, 0.0111, 0.014)	(0.0072, 0.0115, 0.017)	(0.0063, 0.011, 0.0167)	(0.0052, 0.009, 0.0134)	(0.0055, 0.0089, 0.0131)	(0.0082, 0.0112, 0.0145)	(0.0087, 0.0119, 0.0153)	(0.0045, 0.0073, 0.0111)	(0.0036, 0.0061, 0.0094)	(0.0337, 0.0897, 0.1752)	(0.0065, 0.0097, 0.0135)	(0.003, 0.0052, 0.0081)	(0.008, 0.0105, 0.0135)	(0.0038, 0.0062, 0.0092)	(0.0054, 0.0101, 0.016)
ENSG00000011478	(0.0125, 0.0194, 0.0287)	(0.0055, 0.0115, 0.0193)	(0.0023, 0.0062, 0.0124)	(0.0057, 0.0112, 0.019)	(0.0007, 0.0054, 0.0142)	(0.0014, 0.0045, 0.0091)	(0.0, 0.0, 0.0157)	(0.0007, 0.0043, 0.0112)	(0.0009, 0.0065, 0.0162)	(0.0229, 0.0476, 0.0804)	(0.001, 0.0052, 0.014)	(0.0021, 0.006, 0.0123)	(0.0013, 0.0045, 0.0098)	(0.0014, 0.0058, 0.0128)	(0.0013, 0.0065, 0.0147)	(0.0035, 0.0119, 0.026)	(0.0005, 0.0052, 0.0143)	(0.0053, 0.0122, 0.0218)	(0.0046, 0.0141, 0.0283)	(0.0106, 0.03, 0.0611)	(0.0054, 0.0179, 0.0419)	(0.0, 0.0026, 0.0116)	(0.0029, 0.0068, 0.0118)	(0.0057, 0.0126, 0.0219)	(0.0022, 0.0064, 0.0127)	(0.0038, 0.0096, 0.018)	(0.0042, 0.0073, 0.0112)	(0.0051, 0.0136, 0.0256)	(0.0122, 0.0264, 0.0443)	(0.0025, 0.0132, 0.0343)	(0.0035, 0.007, 0.0119)	(0.0096, 0.0183, 0.0308)	(0.0039, 0.0072, 0.0116)	(0.0086, 0.0244, 0.0467)	(0.0026, 0.0059, 0.0103)	(0.0015, 0.0058, 0.0133)	(0.0029, 0.0084, 0.017)	(0.003, 0.007, 0.0134)	(0.0007, 0.0035, 0.0081)	(0.0026, 0.0067, 0.0126)	(0.0066, 0.0108, 0.016)	(0.0006, 0.0055, 0.015)	(0.0018, 0.0069, 0.0152)	(0.0004, 0.0027, 0.0071)	(0.0047, 0.0108, 0.0196)	(0.0003, 0.0024, 0.0066)	(0.0034, 0.006, 0.0093)	(0.0, 0.0016, 0.0186)	(0.0004, 0.0069, 0.0204)
ENSG00000011485	(0.0094, 0.0117, 0.0142)	(0.0113, 0.0143, 0.018)	(0.005, 0.0077, 0.0107)	(0.0079, 0.0102, 0.0128)	(0.0077, 0.011, 0.0151)	(0.011, 0.0138, 0.0169)	(0.0, 0.0031, 0.0131)	(0.0075, 0.0099, 0.0128)	(0.0006, 0.0027, 0.0065)	(0.0044, 0.011, 0.0208)	(0.0026, 0.0056, 0.0091)	(0.0046, 0.0068, 0.0096)	(0.0032, 0.0052, 0.0073)	(0.0017, 0.0038, 0.0069)	(0.001, 0.0027, 0.0054)	(0.003, 0.0066, 0.0116)	(0.0028, 0.0056, 0.0093)	(0.0018, 0.0043, 0.0082)	(0.0019, 0.0052, 0.0101)	(0.0056, 0.0117, 0.0202)	(0.0034, 0.0081, 0.0151)	(0.0052, 0.0075, 0.0104)	(0.0036, 0.0053, 0.0074)	(0.0071, 0.0098, 0.0128)	(0.0041, 0.006, 0.008)	(0.007, 0.0093, 0.0119)	(0.0033, 0.0045, 0.0059)	(0.0035, 0.0052, 0.0072)	(0.0067, 0.0094, 0.0125)	(0.0032, 0.0091, 0.0178)	(0.0017, 0.0033, 0.0055)	(0.0003, 0.0022, 0.0057)	(0.0052, 0.007, 0.009)	(0.0031, 0.0044, 0.0059)	(0.0044, 0.0059, 0.0076)	(0.0026, 0.0046, 0.0074)	(0.0023, 0.0046, 0.0078)	(0.0039, 0.0063, 0.0091)	(0.0043, 0.0064, 0.009)	(0.0035, 0.0051, 0.007)	(0.0037, 0.0051, 0.0069)	(0.0039, 0.0072, 0.0116)	(0.0071, 0.0109, 0.0159)	(0.0272, 0.035, 0.0441)	(0.0011, 0.0024, 0.0044)	(0.0017, 0.0032, 0.0053)	(0.0043, 0.0055, 0.007)	(0.0044, 0.0072, 0.0107)	(0.0025, 0.0048, 0.0074)
ENSG00000011523	(0.004, 0.0054, 0.0068)	(0.007, 0.0093, 0.0121)	(0.0048, 0.009, 0.0146)	(0.0049, 0.0073, 0.0101)	(0.0062, 0.0106, 0.0154)	(0.0074, 0.0096, 0.012)	(0.0002, 0.0042, 0.0133)	(0.0032, 0.0046, 0.0062)	(0.0005, 0.0023, 0.0057)	(0.0024, 0.0062, 0.0126)	(0.0018, 0.0045, 0.0083)	(0.0009, 0.0021, 0.0039)	(0.0016, 0.0032, 0.0052)	(0.0012, 0.003, 0.0056)	(0.0015, 0.0035, 0.0063)	(0.0016, 0.0049, 0.0096)	(0.0002, 0.0018, 0.005)	(0.0001, 0.0014, 0.004)	(0.0021, 0.0053, 0.0104)	(0.0, 0.003, 0.0115)	(0.0022, 0.0058, 0.0109)	(0.0081, 0.0118, 0.0158)	(0.0046, 0.007, 0.0094)	(0.0055, 0.0079, 0.011)	(0.0016, 0.0033, 0.0057)	(0.0054, 0.0074, 0.0099)	(0.0045, 0.0071, 0.0099)	(0.0122, 0.0165, 0.0215)	(0.0126, 0.0174, 0.0232)	(0.0025, 0.0102, 0.0242)	(0.0029, 0.0062, 0.0108)	(0.0013, 0.0076, 0.0213)	(0.0062, 0.0086, 0.0111)	(0.0063, 0.0081, 0.01)	(0.0035, 0.0048, 0.0063)	(0.0049, 0.0079, 0.0117)	(0.0115, 0.0168, 0.0228)	(0.0019, 0.004, 0.0068)	(0.0016, 0.004, 0.0072)	(0.0038, 0.0054, 0.0074)	(0.0028, 0.0041, 0.0058)	(0.0004, 0.0022, 0.0051)	(0.0011, 0.003, 0.0058)	(0.0011, 0.0031, 0.0063)	(0.006, 0.0089, 0.0124)	(0.0017, 0.0033, 0.0054)	(0.0035, 0.0051, 0.007)	(0.0013, 0.0032, 0.006)	(0.0036, 0.0069, 0.0119)
ENSG00000011566	(0.0023, 0.0036, 0.0052)	(0.0033, 0.0053, 0.0077)	(0.0011, 0.0031, 0.0062)	(0.0002, 0.0012, 0.003)	(0.0014, 0.004, 0.0077)	(0.0026, 0.0041, 0.0059)	(0.0, 0.0, 0.0084)	(0.0019, 0.0033, 0.0052)	(0.0013, 0.0053, 0.0117)	(0.0005, 0.0053, 0.0153)	(0.0012, 0.0046, 0.0102)	(0.0021, 0.0039, 0.0066)	(0.0022, 0.0046, 0.008)	(0.0007, 0.0032, 0.0078)	(0.0026, 0.0068, 0.0129)	(0.0058, 0.0119, 0.0199)	(0.0026, 0.0082, 0.0171)	(0.0008, 0.0035, 0.008)	(0.0002, 0.0041, 0.0138)	(0.0094, 0.0222, 0.0414)	(0.0013, 0.0071, 0.0181)	(0.0013, 0.0028, 0.0051)	(0.0034, 0.0059, 0.0089)	(0.0023, 0.0047, 0.008)	(0.0001, 0.0016, 0.0046)	(0.0032, 0.0053, 0.0077)	(0.001, 0.0022, 0.0036)	(0.0025, 0.0044, 0.0069)	(0.0013, 0.0032, 0.0063)	(0.0006, 0.005, 0.0143)	(0.0023, 0.0087, 0.0203)	(0.0005, 0.004, 0.0099)	(0.003, 0.0047, 0.0067)	(0.0032, 0.0049, 0.0069)	(0.0028, 0.0042, 0.0062)	(0.0016, 0.0036, 0.0065)	(0.0059, 0.011, 0.0174)	(0.0009, 0.0031, 0.0065)	(0.0002, 0.0016, 0.0041)	(0.0008, 0.0018, 0.0032)	(0.003, 0.0047, 0.0068)	(0.0, 0.0015, 0.0057)	(0.0021, 0.0056, 0.0111)	(0.0, 0.0011, 0.0039)	(0.0022, 0.0041, 0.0066)	(0.0006, 0.0019, 0.004)	(0.0022, 0.0035, 0.0052)	(0.0028, 0.0067, 0.0123)	(0.0, 0.0007, 0.0043)
ENSG00000011590	VG Unavailable	VG Unavailable	VG Unavailable	VG Unavailable	VG Unavailable	VG Unavailable	VG Unavailable	VG Unavailable	VG Unavailable	VG Unavailable	VG Unavailable	VG Unavailable	VG Unavailable	VG Unavailable	VG Unavailable	VG Unavailable	VG Unavailable	VG Unavailable	VG Unavailable	VG Unavailable	VG Unavailable	VG Unavailable	VG Unavailable	VG Unavailable	VG Unavailable	VG Unavailable	VG Unavailable	VG Unavailable	VG Unavailable	VG Unavailable	(0.0035, 0.0063, 0.01)	VG Unavailable	VG Unavailable	VG Unavailable	VG Unavailable	VG Unavailable	VG Unavailable	VG Unavailable	VG Unavailable	VG Unavailable	VG Unavailable	VG Unavailable	(0.0151, 0.034, 0.063)	(0.0069, 0.0165, 0.0305)	VG Unavailable	(0.0046, 0.0066, 0.009)	VG Unavailable	VG Unavailable	VG Unavailable
ENSG00000011600	(0.0012, 0.0045, 0.0097)	(0.001, 0.0025, 0.0048)	(0.0021, 0.007, 0.0144)	(0.0005, 0.0017, 0.0038)	(0.0, 0.0011, 0.0041)	(0.0007, 0.0029, 0.0069)	VG Unavailable	(0.0009, 0.0031, 0.007)	(0.0029, 0.0146, 0.037)	(0.0005, 0.0061, 0.0167)	(0.0, 0.0, 0.0147)	VG Unavailable	(0.0, 0.0, 0.0938)	(0.0, 0.0084, 0.0322)	(0.0047, 0.0204, 0.048)	(0.0045, 0.0124, 0.0238)	(0.0036, 0.0099, 0.0194)	(0.0017, 0.0061, 0.0131)	(0.0, 0.0, 0.0112)	(0.0006, 0.007, 0.0217)	(0.0, 0.0011, 0.0045)	(0.0, 0.0002, 0.009)	(0.0008, 0.0033, 0.0077)	(0.0, 0.0006, 0.0056)	(0.0, 0.0001, 0.0405)	(0.001, 0.0051, 0.0123)	VG Unavailable	(0.0, 0.0009, 0.006)	(0.0, 0.0, 0.0066)	(0.0, 0.002, 0.0158)	VG Unavailable	(0.0, 0.0017, 0.0108)	(0.0053, 0.0112, 0.0187)	(0.014, 0.0301, 0.055)	(0.003, 0.0065, 0.0113)	(0.0, 0.0, 0.0196)	(0.0, 0.0024, 0.0151)	(0.0008, 0.0039, 0.0099)	(0.0029, 0.0105, 0.0233)	(0.0026, 0.0082, 0.0172)	(0.0071, 0.0145, 0.0248)	(0.0001, 0.0021, 0.0061)	(0.0015, 0.0045, 0.0091)	(0.0004, 0.0011, 0.0022)	(0.0, 0.0034, 0.0117)	(0.0, 0.0003, 0.0544)	(0.0, 0.0023, 0.0086)	(0.0, 0.002, 0.0089)	(0.0, 0.0007, 0.0166)
ENSG00000011638	(0.0048, 0.0068, 0.0092)	(0.0058, 0.0087, 0.0125)	(0.0091, 0.0151, 0.0222)	(0.0073, 0.0102, 0.0133)	(0.006, 0.0093, 0.0137)	(0.0061, 0.0081, 0.0105)	(0.0, 0.0007, 0.008)	(0.0033, 0.0053, 0.0077)	(0.0149, 0.0347, 0.0621)	(0.0328, 0.0713, 0.1239)	(0.012, 0.0239, 0.0377)	(0.0024, 0.005, 0.0081)	(0.0046, 0.0088, 0.0142)	(0.0042, 0.0173, 0.0383)	(0.0028, 0.0139, 0.0358)	(0.0169, 0.0534, 0.1106)	(0.0127, 0.0344, 0.0694)	(0.0048, 0.0091, 0.0147)	(0.0087, 0.0226, 0.0449)	(0.0045, 0.0281, 0.075)	(0.0078, 0.0326, 0.0785)	(0.0023, 0.0039, 0.0062)	(0.0025, 0.0042, 0.0064)	(0.0054, 0.0079, 0.0108)	(0.0079, 0.0103, 0.013)	(0.0027, 0.004, 0.0056)	(0.0128, 0.0177, 0.0232)	(0.0065, 0.0096, 0.0134)	(0.0041, 0.0059, 0.0082)	(0.0053, 0.015, 0.0296)	(0.0125, 0.0221, 0.0356)	(0.0085, 0.0344, 0.0818)	(0.008, 0.0112, 0.0149)	(0.0102, 0.0129, 0.016)	(0.0052, 0.0081, 0.0115)	(0.0018, 0.0041, 0.0073)	(0.0037, 0.0098, 0.0182)	(0.0047, 0.0078, 0.012)	(0.0256, 0.046, 0.0718)	(0.0051, 0.0067, 0.0085)	(0.0038, 0.005, 0.0063)	(0.0031, 0.0059, 0.01)	(0.0019, 0.0061, 0.0121)	(0.0004, 0.0046, 0.0136)	(0.0018, 0.004, 0.0072)	(0.0057, 0.0093, 0.014)	(0.0042, 0.0064, 0.009)	(0.0018, 0.0051, 0.0102)	(0.0023, 0.0048, 0.0081)
ENSG00000012048	(0.0107, 0.0177, 0.0257)	(0.0009, 0.0061, 0.0158)	(0.0031, 0.0119, 0.027)	(0.0092, 0.0196, 0.0355)	(0.0051, 0.0154, 0.0327)	(0.0119, 0.0223, 0.0355)	(0.0, 0.0166, 0.0698)	(0.0131, 0.0222, 0.0334)	(0.0002, 0.0131, 0.0467)	(0.0096, 0.0254, 0.0516)	(0.0031, 0.0129, 0.0273)	(0.0009, 0.0131, 0.0434)	VG Unavailable	(0.0042, 0.0121, 0.0246)	(0.0038, 0.0168, 0.04)	(0.0136, 0.031, 0.0557)	(0.0062, 0.017, 0.0336)	(0.0, 0.0, 0.0102)	(0.0046, 0.0141, 0.028)	(0.0003, 0.0073, 0.0248)	(0.0063, 0.0145, 0.0258)	(0.0029, 0.008, 0.016)	(0.0016, 0.0049, 0.0101)	(0.0031, 0.0082, 0.016)	(0.0028, 0.0059, 0.01)	(0.0075, 0.0139, 0.0222)	(0.0003, 0.0008, 0.0016)	(0.0065, 0.013, 0.0227)	(0.0029, 0.0084, 0.0184)	(0.0, 0.014, 0.0598)	(0.002, 0.0037, 0.0059)	(0.1724, 0.2501, 0.3536)	(0.0043, 0.0088, 0.0151)	(0.0018, 0.0069, 0.0146)	(0.0027, 0.006, 0.0108)	(0.0, 0.0, 0.0578)	(0.0112, 0.0276, 0.052)	(0.0064, 0.0164, 0.0322)	(0.0014, 0.0061, 0.0138)	(0.01, 0.0155, 0.0227)	(0.0061, 0.011, 0.0177)	(0.0, 0.0057, 0.0213)	(0.0012, 0.0058, 0.014)	(0.0068, 0.0128, 0.0217)	(0.0, 0.0019, 0.0135)	(0.0037, 0.0056, 0.0079)	(0.0183, 0.0241, 0.0299)	(0.0, 0.0051, 0.0196)	(0.0004, 0.0059, 0.0168)
ENSG00000012061	(0.0021, 0.0029, 0.0039)	(0.0015, 0.002, 0.0024)	(0.0017, 0.0031, 0.005)	(0.0021, 0.003, 0.004)	(0.0017, 0.0026, 0.0039)	(0.0021, 0.003, 0.0041)	(0.0001, 0.0014, 0.0042)	(0.0022, 0.0031, 0.004)	(0.0009, 0.0022, 0.0045)	(0.0019, 0.0041, 0.0074)	(0.0007, 0.0019, 0.0037)	(0.0011, 0.002, 0.0032)	(0.0022, 0.0035, 0.0052)	(0.002, 0.0033, 0.0051)	(0.002, 0.0036, 0.0056)	(0.002, 0.0041, 0.0068)	(0.0007, 0.002, 0.0041)	(0.0016, 0.0033, 0.0054)	(0.0009, 0.0024, 0.0045)	(0.0, 0.0009, 0.0033)	(0.0009, 0.0025, 0.0048)	(0.0028, 0.004, 0.0054)	(0.0022, 0.0032, 0.0044)	(0.0022, 0.0032, 0.0045)	(0.0015, 0.0023, 0.0033)	(0.0021, 0.003, 0.004)	(0.0032, 0.0041, 0.0051)	(0.0014, 0.0021, 0.003)	(0.003, 0.0045, 0.0062)	(0.0009, 0.0039, 0.0086)	(0.0015, 0.0031, 0.0054)	(0.006, 0.0097, 0.0144)	(0.0017, 0.0023, 0.003)	(0.0041, 0.0055, 0.007)	(0.0029, 0.004, 0.0052)	(0.0016, 0.0027, 0.0039)	(0.0032, 0.0052, 0.0078)	(0.0014, 0.0024, 0.0036)	(0.0018, 0.0027, 0.0038)	(0.0016, 0.002, 0.0024)	(0.0018, 0.0024, 0.003)	(0.0002, 0.0011, 0.0026)	(0.002, 0.0036, 0.0056)	(0.0018, 0.0031, 0.0048)	(0.0019, 0.0027, 0.0038)	(0.0015, 0.0028, 0.0045)	(0.0022, 0.003, 0.0039)	(0.0017, 0.0036, 0.0063)	(0.0013, 0.0028, 0.0048)
ENSG00000012124	(0.0267, 0.0484, 0.0752)	(0.0616, 0.094, 0.1371)	(0.1524, 0.2115, 0.2783)	VG Unavailable	(0.0119, 0.0365, 0.081)	VG Unavailable	VG Unavailable	(0.2164, 0.2976, 0.3925)	(0.0022, 0.0087, 0.0212)	(0.0039, 0.0088, 0.0159)	(0.0049, 0.0087, 0.0141)	(0.0064, 0.0178, 0.0349)	(0.011, 0.0304, 0.063)	(0.0078, 0.0139, 0.0211)	(0.0, 0.0012, 0.0112)	(0.0069, 0.0104, 0.015)	(0.0025, 0.0066, 0.0126)	(0.0009, 0.0035, 0.0076)	(0.0041, 0.0074, 0.0118)	(0.0039, 0.0072, 0.012)	(0.0044, 0.0075, 0.0117)	(0.2402, 0.3452, 0.4637)	(0.0302, 0.0469, 0.0663)	(0.025, 0.0465, 0.0752)	(0.0118, 0.0234, 0.0381)	(0.0355, 0.053, 0.0747)	VG Unavailable	VG Unavailable	VG Unavailable	VG Unavailable	(0.0129, 0.0174, 0.0224)	VG Unavailable	(0.0651, 0.0802, 0.0961)	VG Unavailable	(0.0282, 0.0357, 0.0443)	(0.0124, 0.0167, 0.0221)	VG Unavailable	(0.1492, 0.2136, 0.2927)	(0.6585, 0.8939, 1.1806)	VG Unavailable	VG Unavailable	(0.0178, 0.0533, 0.1049)	(0.0218, 0.0303, 0.0398)	(0.0301, 0.0372, 0.0454)	(0.01, 0.0252, 0.0453)	(0.0073, 0.0126, 0.0196)	(0.4711, 0.5629, 0.6596)	(0.2855, 0.4655, 0.6977)	(0.0698, 0.1365, 0.2313)
ENSG00000012171	(0.011, 0.0207, 0.0338)	(0.0059, 0.0123, 0.0214)	(0.0113, 0.0266, 0.0493)	(0.0109, 0.0235, 0.0414)	(0.0026, 0.0117, 0.0289)	(0.008, 0.0156, 0.0251)	VG Unavailable	(0.0063, 0.0157, 0.0301)	(0.0227, 0.0851, 0.1786)	(0.0098, 0.0298, 0.0611)	(0.0024, 0.014, 0.034)	(0.0036, 0.0123, 0.0274)	(0.0106, 0.033, 0.0713)	(0.0045, 0.0124, 0.0249)	(0.0022, 0.0255, 0.0693)	(0.0239, 0.059, 0.1091)	(0.0069, 0.027, 0.0612)	(0.0111, 0.0334, 0.0669)	(0.0032, 0.0109, 0.0228)	(0.0009, 0.0081, 0.024)	(0.0412, 0.0859, 0.1498)	(0.0045, 0.0096, 0.0171)	(0.001, 0.0032, 0.0071)	(0.0054, 0.0114, 0.0189)	(0.005, 0.0186, 0.041)	(0.0046, 0.0088, 0.0148)	(0.01, 0.0268, 0.0517)	(0.0046, 0.0134, 0.0275)	(0.0072, 0.0208, 0.0427)	(0.0072, 0.0266, 0.0582)	VG Unavailable	VG Unavailable	(0.0172, 0.0276, 0.0413)	(0.0005, 0.0115, 0.0373)	(0.0469, 0.0637, 0.0835)	(0.0, 0.0036, 0.0123)	(0.0022, 0.0064, 0.0125)	(0.0038, 0.0108, 0.0207)	(0.009, 0.0317, 0.0707)	(0.0114, 0.0284, 0.0546)	(0.0139, 0.0305, 0.0538)	(0.0024, 0.015, 0.0371)	(0.0001, 0.0031, 0.0104)	(0.0, 0.0142, 0.0672)	(0.0, 0.0, 0.0028)	(0.0, 0.0023, 0.0096)	(0.0066, 0.0124, 0.0202)	(0.0, 0.0058, 0.022)	(0.0009, 0.0115, 0.0352)
ENSG00000012223	(0.1918, 0.2301, 0.2747)	(0.0564, 0.0697, 0.085)	(0.039, 0.0697, 0.1095)	(0.0625, 0.107, 0.1608)	(0.0671, 0.1025, 0.1518)	(0.0656, 0.1092, 0.1691)	VG Unavailable	(0.1459, 0.1769, 0.2094)	(0.0955, 0.1739, 0.2801)	(0.2486, 0.4845, 0.7953)	(0.302, 0.4413, 0.6091)	(0.1032, 0.1973, 0.3227)	VG Unavailable	(0.0524, 0.1008, 0.161)	(0.0735, 0.1434, 0.2361)	(0.2596, 0.3838, 0.5336)	(0.2708, 0.4045, 0.5586)	(0.2065, 0.3303, 0.493)	(0.1593, 0.2508, 0.3801)	(0.2745, 0.4176, 0.6075)	(0.5012, 0.708, 1.0017)	(0.0508, 0.0888, 0.1372)	(0.0366, 0.0623, 0.0965)	(0.0759, 0.1112, 0.1502)	(0.2099, 0.2578, 0.3111)	(0.0589, 0.0819, 0.1089)	VG Unavailable	(0.0461, 0.0681, 0.0945)	(0.0339, 0.0454, 0.0604)	(0.2124, 0.335, 0.4742)	VG Unavailable	(0.0147, 0.0404, 0.0812)	(0.0876, 0.1039, 0.1236)	(0.0338, 0.05, 0.071)	(0.1059, 0.1536, 0.2095)	VG Unavailable	(0.027, 0.0348, 0.0437)	(0.0458, 0.0614, 0.0797)	(0.0479, 0.0651, 0.0849)	(0.1877, 0.2328, 0.2789)	(0.1281, 0.1557, 0.1878)	(nan, nan, nan)	(0.0447, 0.0693, 0.0985)	(0.0123, 0.017, 0.0223)	(0.1183, 0.1483, 0.1823)	(0.0364, 0.0587, 0.09)	(0.0182, 0.0226, 0.027)	(0.0189, 0.0512, 0.1096)	(0.0846, 0.1632, 0.2562)
ENSG00000012232	(0.0054, 0.0083, 0.0117)	(0.0012, 0.0027, 0.005)	(0.004, 0.0067, 0.0098)	(0.0014, 0.0029, 0.0052)	(0.0034, 0.0065, 0.0107)	(0.0026, 0.0041, 0.006)	(0.0, 0.0029, 0.015)	(0.0029, 0.0055, 0.009)	(0.002, 0.0053, 0.0099)	(0.0026, 0.0078, 0.0158)	(0.0025, 0.0051, 0.0091)	(0.0019, 0.004, 0.0069)	(0.0003, 0.0016, 0.0038)	(0.0004, 0.0016, 0.0034)	(0.0006, 0.002, 0.004)	(0.0004, 0.0022, 0.0058)	(0.0015, 0.0044, 0.0086)	(0.0, 0.001, 0.0038)	(0.0015, 0.0047, 0.009)	(0.0038, 0.0104, 0.0198)	(0.0068, 0.0137, 0.0229)	(0.0019, 0.0036, 0.0062)	(0.0008, 0.0027, 0.0059)	(0.0011, 0.0027, 0.0045)	(0.0017, 0.0037, 0.0064)	(0.0012, 0.0023, 0.0038)	(0.002, 0.0035, 0.0056)	(0.0041, 0.006, 0.0084)	(0.0048, 0.0072, 0.0101)	(0.0, 0.0, 0.0078)	(0.0077, 0.0164, 0.0289)	(0.0, 0.0017, 0.0117)	(0.0024, 0.0045, 0.0069)	(0.0029, 0.0048, 0.0072)	(0.0052, 0.0075, 0.0104)	(0.0, 0.0008, 0.0047)	(0.0043, 0.0082, 0.0129)	(0.0023, 0.0051, 0.0097)	(0.0031, 0.0054, 0.0081)	(0.0048, 0.0072, 0.0102)	(0.0056, 0.0081, 0.0111)	(0.0019, 0.0056, 0.0112)	(0.0028, 0.007, 0.0124)	(0.0046, 0.0082, 0.013)	(0.0041, 0.0072, 0.0114)	(0.0035, 0.0054, 0.0075)	(0.0019, 0.0038, 0.0066)	(0.0002, 0.0017, 0.0048)	(0.0032, 0.0076, 0.0142)
ENSG00000012504	VG Unavailable	VG Unavailable	(0.0954, 0.1222, 0.1576)	VG Unavailable	VG Unavailable	VG Unavailable	VG Unavailable	VG Unavailable	VG Unavailable	VG Unavailable	VG Unavailable	VG Unavailable	VG Unavailable	VG Unavailable	VG Unavailable	VG Unavailable	VG Unavailable	VG Unavailable	VG Unavailable	VG Unavailable	VG Unavailable	VG Unavailable	(0.0867, 0.1191, 0.1587)	VG Unavailable	VG Unavailable	VG Unavailable	VG Unavailable	VG Unavailable	VG Unavailable	(0.0667, 0.1148, 0.1865)	VG Unavailable	(0.0598, 0.0768, 0.0938)	VG Unavailable	VG Unavailable	VG Unavailable	(0.08, 0.1183, 0.1631)	(0.0736, 0.1168, 0.1691)	VG Unavailable	(0.1039, 0.1974, 0.3137)	VG Unavailable	VG Unavailable	VG Unavailable	(0.0814, 0.1142, 0.1523)	VG Unavailable	VG Unavailable	VG Unavailable	VG Unavailable	VG Unavailable	VG Unavailable
ENSG00000012660	(0.0046, 0.0058, 0.0071)	(0.0078, 0.0096, 0.0117)	(0.008, 0.0118, 0.0161)	(0.0044, 0.0063, 0.0089)	(0.008, 0.0117, 0.0163)	(0.0037, 0.0054, 0.0074)	(0.0, 0.0006, 0.0198)	(0.005, 0.0064, 0.0081)	(0.0041, 0.0093, 0.0163)	(0.0043, 0.0092, 0.0158)	(0.0077, 0.0139, 0.0221)	(0.0066, 0.0107, 0.0162)	(0.006, 0.0113, 0.0176)	(0.0057, 0.0099, 0.0157)	(0.0038, 0.0077, 0.0123)	(0.0041, 0.0082, 0.0136)	(0.01, 0.0164, 0.0239)	(0.0132, 0.0225, 0.0353)	(0.0056, 0.0114, 0.0189)	(0.0058, 0.0125, 0.0221)	(0.0049, 0.0089, 0.0144)	(0.0045, 0.0069, 0.0102)	(0.004, 0.0069, 0.0105)	(0.0065, 0.0095, 0.013)	(0.0135, 0.0177, 0.0226)	(0.0052, 0.0071, 0.0096)	(0.0027, 0.0043, 0.0063)	(0.0101, 0.0132, 0.017)	(0.0094, 0.0139, 0.0189)	(0.0041, 0.0095, 0.0167)	(0.0084, 0.0129, 0.0182)	(0.0055, 0.009, 0.0135)	(0.0069, 0.0087, 0.0105)	(0.0106, 0.0169, 0.0241)	(0.0062, 0.0079, 0.0098)	(0.0064, 0.0106, 0.0155)	(0.0087, 0.0165, 0.0282)	(0.0082, 0.0114, 0.0153)	(0.0107, 0.0153, 0.0212)	(0.011, 0.0143, 0.0178)	(0.0092, 0.0121, 0.0152)	(0.0015, 0.0043, 0.0089)	(0.007, 0.0109, 0.0155)	(0.0129, 0.0179, 0.0239)	(0.0041, 0.0076, 0.0119)	(0.003, 0.0044, 0.0062)	(0.0123, 0.015, 0.0178)	(0.0037, 0.0079, 0.0134)	(0.0047, 0.0095, 0.0168)
ENSG00000012779	(0.0293, 0.0357, 0.0421)	(0.0195, 0.0241, 0.0297)	(0.0109, 0.0176, 0.0268)	(0.0107, 0.015, 0.0203)	(0.0094, 0.015, 0.021)	(0.0108, 0.0161, 0.0225)	(0.0104, 0.0281, 0.0556)	(0.0262, 0.0324, 0.0392)	(0.0693, 0.1138, 0.1762)	(0.0123, 0.0269, 0.0481)	(0.0078, 0.0189, 0.0364)	(0.0358, 0.0463, 0.0583)	(0.0387, 0.051, 0.0654)	(0.0427, 0.0696, 0.1036)	(0.0205, 0.0462, 0.0813)	(0.0038, 0.0123, 0.027)	(0.0034, 0.0099, 0.02)	(0.0081, 0.0201, 0.038)	(0.0047, 0.0187, 0.0456)	(0.011, 0.0223, 0.0377)	(0.0075, 0.0143, 0.024)	(0.011, 0.0175, 0.0252)	(0.0048, 0.0075, 0.0112)	(0.0092, 0.0145, 0.0207)	(0.031, 0.0387, 0.0471)	(0.0088, 0.0127, 0.0172)	VG Unavailable	(0.0112, 0.0168, 0.0242)	(0.0079, 0.0146, 0.0236)	(0.0071, 0.0247, 0.0489)	(0.0218, 0.03, 0.0389)	(0.0154, 0.0253, 0.039)	(0.0066, 0.0078, 0.009)	(0.0153, 0.0257, 0.0386)	(0.016, 0.0197, 0.0242)	(0.0055, 0.017, 0.0385)	(0.0301, 0.0393, 0.0506)	(0.0234, 0.0324, 0.0419)	(0.0109, 0.0208, 0.0337)	(0.0104, 0.0148, 0.0196)	(0.0147, 0.019, 0.0243)	(0.0073, 0.0127, 0.0193)	(0.0037, 0.0058, 0.0085)	(0.0081, 0.0104, 0.0128)	(0.0063, 0.0107, 0.0161)	(0.0046, 0.0081, 0.0129)	(0.012, 0.0172, 0.0234)	(0.0073, 0.0175, 0.0311)	(0.0073, 0.0144, 0.0237)
ENSG00000012822	(0.0022, 0.003, 0.0039)	(0.0014, 0.0021, 0.0031)	(0.0008, 0.0019, 0.0036)	(0.0018, 0.0027, 0.0037)	(0.0008, 0.0016, 0.0026)	(0.0021, 0.0028, 0.0035)	(0.0, 0.0, 0.0153)	(0.0014, 0.0022, 0.0031)	(0.0, 0.0008, 0.003)	(0.0005, 0.0034, 0.0085)	(0.0016, 0.0031, 0.0053)	(0.0007, 0.0015, 0.0025)	(0.0014, 0.0024, 0.0036)	(0.0017, 0.0032, 0.0053)	(0.0, 0.0005, 0.0027)	(0.0018, 0.0051, 0.0096)	(0.0012, 0.0036, 0.0074)	(0.0007, 0.002, 0.004)	(0.0011, 0.003, 0.0059)	(0.002, 0.0054, 0.0114)	(0.0009, 0.004, 0.0097)	(0.0011, 0.0019, 0.0028)	(0.0015, 0.0024, 0.0036)	(0.0012, 0.0019, 0.0028)	(0.0004, 0.001, 0.002)	(0.0013, 0.0019, 0.0026)	(0.0011, 0.002, 0.0032)	(0.0011, 0.0021, 0.0033)	(0.0013, 0.0023, 0.0035)	(0.0003, 0.0024, 0.0066)	(0.0007, 0.0033, 0.0079)	(0.0, 0.0014, 0.005)	(0.0012, 0.0019, 0.0027)	(0.002, 0.0026, 0.0033)	(0.0019, 0.0027, 0.0036)	(0.0007, 0.0015, 0.0028)	(0.0014, 0.0027, 0.0043)	(0.0014, 0.0025, 0.0041)	(0.0016, 0.0029, 0.0047)	(0.0013, 0.0019, 0.0025)	(0.0018, 0.0024, 0.003)	(0.0015, 0.0027, 0.0044)	(0.0016, 0.003, 0.005)	(0.0009, 0.0019, 0.0034)	(0.0011, 0.002, 0.0032)	(0.0011, 0.0023, 0.0038)	(0.0015, 0.0022, 0.0029)	(0.0016, 0.0032, 0.0052)	(0.0008, 0.002, 0.0036)
ENSG00000012963	(0.0051, 0.0074, 0.0099)	(0.0025, 0.0045, 0.0072)	(0.0035, 0.0072, 0.0123)	(0.0043, 0.0069, 0.0102)	(0.0016, 0.0041, 0.0079)	(0.0069, 0.0093, 0.0121)	(0.0, 0.0, 0.0283)	(0.0031, 0.0051, 0.0078)	(0.0031, 0.0069, 0.0124)	(0.0003, 0.003, 0.0085)	(0.0002, 0.0016, 0.0039)	(0.0, 0.0007, 0.0031)	(0.0, 0.0009, 0.0032)	(0.0016, 0.0038, 0.0073)	(0.0021, 0.0043, 0.0071)	(0.0, 0.0014, 0.006)	(0.0051, 0.01, 0.0158)	(0.0015, 0.0034, 0.0059)	(0.0008, 0.0033, 0.0073)	(0.0008, 0.0038, 0.0095)	(0.0008, 0.0029, 0.0061)	(0.0037, 0.0063, 0.0096)	(0.0026, 0.0046, 0.0068)	(0.0027, 0.0046, 0.0073)	(0.0035, 0.0054, 0.0079)	(0.0029, 0.0047, 0.0069)	(0.0041, 0.0059, 0.0082)	(0.0021, 0.0043, 0.0074)	(0.0016, 0.0038, 0.0072)	(0.0002, 0.0044, 0.0133)	(0.0074, 0.0109, 0.0151)	(0.0021, 0.0065, 0.0143)	(0.0053, 0.0077, 0.0105)	(0.0039, 0.0058, 0.008)	(0.0051, 0.0073, 0.0099)	(0.0021, 0.0052, 0.0097)	(0.0023, 0.0052, 0.009)	(0.0043, 0.0084, 0.0138)	(0.0018, 0.004, 0.0073)	(0.0041, 0.0062, 0.0086)	(0.0069, 0.009, 0.0119)	(0.0022, 0.0055, 0.0106)	(0.0029, 0.006, 0.0109)	(0.0024, 0.0057, 0.0095)	(0.0043, 0.0071, 0.0105)	(0.0013, 0.0024, 0.0038)	(0.0054, 0.0077, 0.0104)	(0.0024, 0.0066, 0.0125)	(0.0021, 0.0059, 0.0116)
ENSG00000012983	(0.0054, 0.0081, 0.0115)	(0.004, 0.0075, 0.0122)	(0.0053, 0.0135, 0.0258)	(0.0048, 0.0089, 0.014)	(0.002, 0.0062, 0.0127)	(0.0045, 0.0074, 0.0113)	(0.0, 0.0001, 0.073)	(0.0053, 0.0087, 0.0133)	(0.011, 0.0256, 0.0464)	(0.0054, 0.0181, 0.0374)	(0.0087, 0.0199, 0.0357)	(0.0047, 0.01, 0.0177)	(0.0029, 0.008, 0.0153)	(0.0096, 0.0202, 0.0346)	(0.0027, 0.0098, 0.0219)	(0.0185, 0.0352, 0.0552)	(0.0069, 0.0157, 0.0286)	(0.0035, 0.0101, 0.0202)	(0.0, 0.0, 0.0238)	(0.0059, 0.0141, 0.0267)	(0.0032, 0.0081, 0.0149)	(0.0036, 0.0065, 0.0107)	(0.0063, 0.0112, 0.0173)	(0.003, 0.0071, 0.0124)	(0.0023, 0.005, 0.0087)	(0.0034, 0.0068, 0.0109)	(0.0052, 0.0081, 0.0117)	(0.0079, 0.0149, 0.0248)	(0.0136, 0.0267, 0.0428)	(0.002, 0.0155, 0.0464)	(0.0024, 0.0087, 0.0188)	(0.0008, 0.0155, 0.0529)	(0.0026, 0.0052, 0.009)	(0.0047, 0.0103, 0.0174)	(0.0045, 0.0067, 0.0093)	(0.0024, 0.0066, 0.013)	(0.0031, 0.0086, 0.0172)	(0.0047, 0.0101, 0.017)	(0.0009, 0.0043, 0.0103)	(0.0046, 0.0068, 0.0096)	(0.0069, 0.0099, 0.0134)	(0.0004, 0.0037, 0.011)	(0.0017, 0.0067, 0.0146)	(0.0013, 0.0065, 0.0147)	(0.0048, 0.0102, 0.0175)	(0.0016, 0.0057, 0.0123)	(0.0096, 0.0136, 0.0184)	(0.0021, 0.0056, 0.0113)	(0.0016, 0.0053, 0.0111)
ENSG00000013016	(0.0184, 0.0289, 0.0419)	(0.0171, 0.0265, 0.0375)	(0.0023, 0.005, 0.0084)	(0.0042, 0.0058, 0.0077)	(0.0046, 0.0071, 0.0105)	(0.0042, 0.0066, 0.0096)	(0.0142, 0.0614, 0.1451)	(0.0144, 0.0222, 0.032)	(0.0021, 0.0035, 0.0052)	(0.0019, 0.0039, 0.0063)	(0.0013, 0.003, 0.0055)	(0.0008, 0.0017, 0.0031)	(0.0003, 0.001, 0.0022)	(0.001, 0.0017, 0.0028)	(0.0019, 0.0031, 0.0046)	(0.0058, 0.009, 0.0128)	(0.001, 0.0024, 0.0044)	(0.0024, 0.0047, 0.0078)	(0.0015, 0.0036, 0.0069)	(0.0027, 0.0058, 0.0099)	(0.001, 0.0037, 0.0086)	(0.0006, 0.0057, 0.0157)	(0.0059, 0.0133, 0.0236)	(0.0141, 0.0234, 0.035)	(0.0491, 0.0576, 0.0668)	(0.0148, 0.0219, 0.0312)	(0.0071, 0.0097, 0.0129)	(0.0068, 0.0119, 0.018)	(0.0074, 0.0104, 0.0141)	(0.0003, 0.0021, 0.0053)	VG Unavailable	(0.0, 0.0005, 0.0199)	(0.0128, 0.0173, 0.0223)	(0.0125, 0.0231, 0.0375)	(0.0159, 0.0219, 0.0291)	(0.0, 0.0, 0.0147)	VG Unavailable	(0.0024, 0.0069, 0.0138)	(0.0031, 0.0053, 0.0082)	(0.0181, 0.0268, 0.0367)	(0.0238, 0.0324, 0.0422)	(0.0219, 0.0343, 0.0476)	(0.0078, 0.0165, 0.0285)	(0.0092, 0.0145, 0.0208)	(0.0113, 0.0236, 0.0416)	(0.0019, 0.0084, 0.0198)	(0.024, 0.0311, 0.0401)	(0.0033, 0.0099, 0.0201)	(0.0139, 0.0238, 0.0363)
ENSG00000013275	(0.0032, 0.0055, 0.0084)	(0.0008, 0.0026, 0.0054)	(0.0014, 0.0043, 0.0087)	(0.0007, 0.0025, 0.0053)	(0.0, 0.0, 0.0065)	(0.0002, 0.0012, 0.0032)	VG Unavailable	(0.0027, 0.0055, 0.0095)	(0.0001, 0.0037, 0.0124)	(0.0, 0.0016, 0.0111)	(0.0, 0.0028, 0.0103)	(0.0007, 0.003, 0.0071)	(0.0004, 0.0025, 0.0064)	(0.0001, 0.0022, 0.0066)	(0.0013, 0.0046, 0.0099)	(0.0, 0.0012, 0.0086)	(0.002, 0.0068, 0.0142)	(0.0004, 0.0033, 0.0103)	(0.0, 0.0018, 0.0096)	(0.0, 0.0009, 0.0111)	(0.0018, 0.0071, 0.0155)	(0.0002, 0.0019, 0.0053)	(0.0, 0.0009, 0.0037)	(0.0002, 0.0018, 0.005)	(0.001, 0.0026, 0.0047)	(0.0, 0.0, 0.0125)	(0.001, 0.0025, 0.0043)	(0.0014, 0.0039, 0.0079)	(0.0004, 0.0025, 0.0065)	(0.0001, 0.0028, 0.009)	(0.0, 0.0012, 0.0044)	(0.0001, 0.0027, 0.0098)	(0.0005, 0.002, 0.0042)	(0.0006, 0.0015, 0.0031)	(0.0027, 0.0054, 0.0085)	(0.0002, 0.0023, 0.007)	(0.0, 0.0026, 0.0099)	(0.0004, 0.0031, 0.0084)	(0.0003, 0.0019, 0.0054)	(0.0014, 0.0035, 0.0062)	(0.0023, 0.0043, 0.0072)	(0.0015, 0.0067, 0.0153)	(0.0001, 0.0021, 0.0066)	(0.0003, 0.0023, 0.0063)	(0.0012, 0.0035, 0.0075)	(0.0011, 0.003, 0.0057)	(0.0034, 0.0055, 0.0086)	(0.0, 0.0008, 0.0047)	(0.0013, 0.0058, 0.0131)
ENSG00000013288	(0.0053, 0.0068, 0.0083)	(0.0061, 0.0079, 0.0102)	(0.0054, 0.0084, 0.0122)	(0.0039, 0.005, 0.0061)	(0.005, 0.0071, 0.0096)	(0.0074, 0.0088, 0.0105)	(0.0039, 0.0152, 0.0352)	(0.0058, 0.0078, 0.0104)	(0.0029, 0.0058, 0.0095)	(0.0027, 0.007, 0.0131)	(0.0056, 0.009, 0.0131)	(0.0021, 0.0065, 0.0135)	(0.0, 0.0001, 0.0654)	(0.0006, 0.0018, 0.0037)	(0.0017, 0.0036, 0.0064)	(0.0033, 0.0071, 0.0131)	(0.0018, 0.0043, 0.0081)	(0.0033, 0.0061, 0.0096)	(0.0037, 0.007, 0.0109)	(0.0012, 0.0049, 0.0108)	(0.0048, 0.0102, 0.0187)	(0.0039, 0.0058, 0.008)	(0.0052, 0.0073, 0.0098)	(0.0055, 0.0075, 0.0099)	(0.0031, 0.0049, 0.0069)	(0.0048, 0.0063, 0.008)	(0.0035, 0.0045, 0.0058)	(0.004, 0.0059, 0.0081)	(0.0057, 0.0089, 0.0124)	(0.0058, 0.012, 0.021)	(0.0101, 0.0149, 0.0213)	(0.0098, 0.015, 0.0212)	(0.0053, 0.0071, 0.009)	(0.0084, 0.0125, 0.0176)	(0.0045, 0.0058, 0.0074)	(0.0013, 0.0025, 0.0039)	(0.0022, 0.0041, 0.0063)	(0.0028, 0.0045, 0.0065)	(0.0027, 0.0043, 0.0066)	(0.0052, 0.007, 0.0091)	(0.0048, 0.0064, 0.0081)	(0.0047, 0.0079, 0.0121)	(0.0035, 0.0058, 0.0086)	(0.002, 0.0035, 0.0055)	(0.0061, 0.0083, 0.0112)	(0.0023, 0.0049, 0.0085)	(0.0049, 0.006, 0.0074)	(0.006, 0.0097, 0.0145)	(0.0029, 0.0051, 0.0083)
ENSG00000013293	VG Unavailable	VG Unavailable	(0.0035, 0.0165, 0.0387)	VG Unavailable	VG Unavailable	VG Unavailable	VG Unavailable	(0.0142, 0.0369, 0.0699)	(0.0007, 0.0018, 0.0035)	(0.0008, 0.0025, 0.0055)	(0.0011, 0.0029, 0.0055)	(0.002, 0.0032, 0.0047)	(0.0018, 0.0027, 0.004)	(0.0011, 0.0026, 0.0047)	(0.001, 0.0022, 0.0039)	(0.0014, 0.0029, 0.005)	(0.001, 0.0021, 0.0036)	(0.0018, 0.0034, 0.0052)	(0.0026, 0.005, 0.0081)	(0.0033, 0.0068, 0.0115)	(0.0056, 0.0088, 0.0126)	(0.0, 0.0023, 0.0127)	(0.0043, 0.0114, 0.0235)	(0.0093, 0.0307, 0.0647)	VG Unavailable	(0.0132, 0.0305, 0.059)	(0.0356, 0.0696, 0.1114)	VG Unavailable	VG Unavailable	VG Unavailable	VG Unavailable	VG Unavailable	VG Unavailable	VG Unavailable	(0.0451, 0.0631, 0.0851)	(0.0223, 0.0396, 0.0603)	VG Unavailable	(0.0261, 0.0604, 0.1139)	(0.009, 0.0123, 0.0156)	VG Unavailable	VG Unavailable	VG Unavailable	(0.0022, 0.0205, 0.0556)	VG Unavailable	(0.0006, 0.0131, 0.0398)	(0.0105, 0.0161, 0.0241)	VG Unavailable	VG Unavailable	VG Unavailable
ENSG00000013297	(0.0217, 0.0288, 0.0364)	(0.0183, 0.0243, 0.0307)	(0.0047, 0.0124, 0.0248)	(0.0391, 0.0643, 0.0973)	(0.013, 0.023, 0.0361)	(0.0107, 0.0198, 0.0327)	(0.0, 0.0061, 0.0273)	(0.0082, 0.0123, 0.0167)	(0.0007, 0.0017, 0.0032)	(0.0015, 0.0031, 0.0053)	(0.0018, 0.0032, 0.0047)	(0.0015, 0.0025, 0.0037)	(0.0016, 0.0026, 0.0038)	(0.002, 0.0033, 0.005)	(0.0022, 0.0035, 0.0051)	(0.003, 0.0044, 0.0061)	(0.0008, 0.0017, 0.0028)	(0.0031, 0.0047, 0.0066)	(0.0027, 0.0044, 0.0064)	(0.0032, 0.0053, 0.008)	(0.007, 0.0098, 0.0132)	(0.0026, 0.0062, 0.0115)	(0.0044, 0.0086, 0.0147)	(0.0127, 0.0234, 0.0371)	(0.0055, 0.0116, 0.0197)	(0.0106, 0.0195, 0.032)	(0.0213, 0.0254, 0.0295)	(0.0046, 0.0103, 0.0182)	(0.0023, 0.017, 0.0461)	(0.0036, 0.0183, 0.0446)	VG Unavailable	(0.0117, 0.04, 0.0885)	(0.0117, 0.0193, 0.0284)	(0.0336, 0.0648, 0.108)	(0.0106, 0.0134, 0.0166)	(0.0104, 0.014, 0.0182)	VG Unavailable	(0.0091, 0.0152, 0.0237)	(0.0077, 0.0101, 0.013)	(0.012, 0.0192, 0.0269)	(0.0305, 0.0419, 0.0555)	(0.0098, 0.0236, 0.0436)	(0.0152, 0.0268, 0.0418)	(0.0265, 0.0587, 0.1029)	(0.0096, 0.0226, 0.0406)	(0.004, 0.0055, 0.007)	(0.0248, 0.0379, 0.0536)	(0.011, 0.0255, 0.0446)	(0.0074, 0.0157, 0.027)
ENSG00000013306	(0.0291, 0.0349, 0.0412)	(0.0222, 0.027, 0.0331)	(0.0186, 0.0243, 0.0309)	(0.0322, 0.0405, 0.0504)	(0.0259, 0.0343, 0.0455)	(0.0348, 0.0419, 0.0495)	(0.0107, 0.0329, 0.0701)	(0.0251, 0.0313, 0.0383)	(0.0261, 0.0375, 0.0517)	(0.0174, 0.0273, 0.0393)	(0.0239, 0.0333, 0.0452)	(0.0315, 0.0414, 0.0534)	(0.0311, 0.0427, 0.0553)	(0.0268, 0.0362, 0.0463)	(0.0266, 0.0378, 0.0507)	(0.024, 0.0337, 0.0457)	(0.0228, 0.032, 0.0436)	(0.0227, 0.0305, 0.0401)	(0.0226, 0.0331, 0.0453)	(0.0233, 0.0368, 0.0524)	(0.0272, 0.0412, 0.0575)	(0.028, 0.0356, 0.0442)	(0.0222, 0.0279, 0.0337)	(0.0264, 0.034, 0.0419)	(0.0167, 0.02, 0.0238)	(0.0248, 0.0299, 0.036)	(0.0189, 0.023, 0.0278)	(0.0227, 0.0285, 0.0348)	(0.0234, 0.0302, 0.0378)	(0.0136, 0.0229, 0.0339)	(0.0146, 0.0206, 0.0274)	(0.0204, 0.0277, 0.0356)	(0.0303, 0.0368, 0.0433)	(0.0251, 0.03, 0.0359)	(0.0305, 0.0366, 0.0438)	(0.0336, 0.0463, 0.0619)	(0.0216, 0.0279, 0.0351)	(0.0248, 0.0325, 0.0419)	(0.0273, 0.0356, 0.0454)	(0.0241, 0.0284, 0.0337)	(0.0259, 0.0307, 0.0358)	(0.0201, 0.0303, 0.0414)	(0.0194, 0.0265, 0.0355)	(0.0213, 0.0281, 0.0364)	(0.0208, 0.0265, 0.0335)	(0.0217, 0.0273, 0.0332)	(0.0276, 0.0326, 0.0378)	(0.0214, 0.0318, 0.0435)	(0.0209, 0.0311, 0.0427)
ENSG00000013364	(0.0125, 0.0177, 0.024)	(0.0184, 0.0261, 0.035)	(0.0078, 0.0136, 0.0205)	(0.0163, 0.0238, 0.0336)	(0.009, 0.0175, 0.0301)	(0.0085, 0.0136, 0.02)	(0.0011, 0.0135, 0.0404)	(0.0116, 0.018, 0.0257)	(0.017, 0.0427, 0.0771)	(0.0049, 0.0185, 0.0416)	(0.0111, 0.0258, 0.0477)	(0.0001, 0.0011, 0.0035)	(0.0034, 0.0064, 0.0109)	(0.0045, 0.0127, 0.0248)	(0.0033, 0.0137, 0.0324)	(0.0017, 0.0096, 0.0244)	(0.0129, 0.0292, 0.0514)	(0.0064, 0.0176, 0.035)	(0.01, 0.0228, 0.0431)	(0.01, 0.0299, 0.0596)	(0.0103, 0.0281, 0.0543)	(0.0182, 0.0276, 0.039)	(0.0117, 0.0168, 0.0226)	(0.0204, 0.031, 0.0451)	(0.0083, 0.0126, 0.0179)	(0.0126, 0.0192, 0.0269)	(0.0039, 0.0072, 0.0116)	(0.0065, 0.0128, 0.022)	(0.0058, 0.0136, 0.0252)	(0.005, 0.0186, 0.0411)	(0.0028, 0.0086, 0.0167)	(0.0104, 0.0191, 0.0305)	(0.0122, 0.0173, 0.0232)	(0.0148, 0.0222, 0.0311)	(0.0158, 0.0219, 0.0289)	(0.0159, 0.0245, 0.0361)	(0.0076, 0.0137, 0.0222)	(0.01, 0.0168, 0.0245)	(0.0063, 0.013, 0.0209)	(0.0082, 0.0124, 0.0178)	(0.0081, 0.0124, 0.0171)	(0.0127, 0.026, 0.0443)	(0.0154, 0.025, 0.0375)	(0.0135, 0.0198, 0.0284)	(0.0085, 0.0147, 0.0223)	(0.005, 0.0103, 0.0177)	(0.0129, 0.0178, 0.0242)	(0.0125, 0.0222, 0.0343)	(0.0108, 0.0205, 0.0337)
ENSG00000013374	(0.004, 0.005, 0.0061)	(0.0048, 0.0061, 0.0075)	(0.0021, 0.0033, 0.005)	(0.0019, 0.0029, 0.0039)	(0.0025, 0.0041, 0.0059)	(0.003, 0.0039, 0.0048)	(0.0009, 0.0058, 0.0141)	(0.0049, 0.0063, 0.0079)	(0.0037, 0.0068, 0.0102)	(0.0016, 0.0042, 0.0084)	(0.0024, 0.0046, 0.0075)	(0.0018, 0.0031, 0.0047)	(0.0019, 0.0033, 0.005)	(0.0028, 0.0047, 0.0069)	(0.0023, 0.0041, 0.0063)	(0.0023, 0.0046, 0.0077)	(0.0038, 0.0061, 0.0088)	(0.0058, 0.0091, 0.0127)	(0.0018, 0.004, 0.0069)	(0.0023, 0.0048, 0.0079)	(0.0035, 0.0069, 0.0111)	(0.0048, 0.0062, 0.0081)	(0.0033, 0.0045, 0.0059)	(0.0024, 0.0033, 0.0044)	(0.0032, 0.0043, 0.0056)	(0.0024, 0.0033, 0.0043)	(0.0022, 0.0031, 0.0043)	(0.0019, 0.0032, 0.0047)	(0.0026, 0.004, 0.0057)	(0.0021, 0.0052, 0.0097)	(0.0073, 0.0104, 0.0146)	(0.0017, 0.0032, 0.0052)	(0.002, 0.0027, 0.0035)	(0.0046, 0.0057, 0.007)	(0.0099, 0.0118, 0.0139)	(0.0024, 0.004, 0.0061)	(0.0034, 0.0051, 0.007)	(0.0032, 0.0047, 0.0066)	(0.0035, 0.0049, 0.0068)	(0.0032, 0.0041, 0.0052)	(0.0048, 0.006, 0.0072)	(0.0014, 0.0027, 0.0044)	(0.0021, 0.0034, 0.0049)	(0.0049, 0.0068, 0.009)	(0.0025, 0.0037, 0.0052)	(0.0022, 0.0033, 0.0044)	(0.0089, 0.0104, 0.0122)	(0.004, 0.0063, 0.0093)	(0.0033, 0.0053, 0.0077)
ENSG00000013375	(0.0036, 0.0053, 0.0074)	(0.0017, 0.003, 0.0046)	(0.0043, 0.0072, 0.0111)	(0.0023, 0.004, 0.0062)	(0.0023, 0.0049, 0.0084)	(0.0044, 0.0067, 0.0095)	VG Unavailable	(0.0048, 0.0074, 0.0103)	(0.007, 0.0139, 0.0235)	(0.0016, 0.0057, 0.0128)	(0.0014, 0.0043, 0.0082)	(0.0044, 0.0073, 0.011)	(0.002, 0.0038, 0.006)	(0.0053, 0.0092, 0.0146)	(0.0007, 0.0034, 0.0076)	(0.0088, 0.0157, 0.0256)	(0.003, 0.0067, 0.0113)	(0.0026, 0.0061, 0.0111)	(0.004, 0.0092, 0.0158)	(0.0052, 0.0121, 0.0231)	(0.0049, 0.0111, 0.0187)	(0.0085, 0.0131, 0.0184)	(0.0048, 0.0078, 0.0114)	(0.0036, 0.0067, 0.0107)	(0.004, 0.0063, 0.0091)	(0.0028, 0.0052, 0.0081)	(0.0031, 0.0043, 0.0057)	(0.0022, 0.0045, 0.0076)	(0.0044, 0.0086, 0.0142)	(0.0051, 0.0132, 0.0251)	(0.0021, 0.0051, 0.009)	(0.004, 0.0074, 0.0116)	(0.0038, 0.0055, 0.0074)	(0.0124, 0.0174, 0.0235)	(0.0053, 0.0076, 0.0104)	(0.0019, 0.0043, 0.0075)	(0.0039, 0.0058, 0.008)	(0.0037, 0.006, 0.009)	(0.0032, 0.005, 0.0071)	(0.0117, 0.0159, 0.0207)	(0.0072, 0.0098, 0.013)	(0.0003, 0.0016, 0.0042)	(0.0039, 0.0073, 0.0124)	(0.0051, 0.0086, 0.0134)	(0.0043, 0.0073, 0.0112)	(0.0031, 0.0049, 0.0071)	(0.0048, 0.0067, 0.0087)	(0.0028, 0.0059, 0.0108)	(0.0035, 0.0078, 0.0128)
ENSG00000013392	(0.0479, 0.0817, 0.1239)	VG Unavailable	(0.0165, 0.0367, 0.0658)	VG Unavailable	VG Unavailable	VG Unavailable	VG Unavailable	VG Unavailable	(0.0086, 0.0283, 0.0596)	(0.0, 0.0025, 0.0759)	(0.0059, 0.0261, 0.0599)	(0.0073, 0.0211, 0.0417)	(0.0035, 0.0153, 0.0326)	(0.005, 0.0186, 0.0425)	(0.0, 0.009, 0.0372)	(0.0438, 0.0914, 0.155)	(0.003, 0.0145, 0.0376)	(0.0, 0.0, 0.1423)	(0.0334, 0.0897, 0.1707)	VG Unavailable	VG Unavailable	VG Unavailable	VG Unavailable	VG Unavailable	VG Unavailable	VG Unavailable	VG Unavailable	VG Unavailable	VG Unavailable	VG Unavailable	VG Unavailable	(0.0018, 0.0215, 0.0653)	VG Unavailable	VG Unavailable	VG Unavailable	VG Unavailable	(0.0104, 0.0242, 0.0442)	(0.0065, 0.0263, 0.0588)	(0.0, 0.0011, 0.0501)	VG Unavailable	VG Unavailable	(0.0, 0.0045, 0.0482)	VG Unavailable	(0.0, 0.0086, 0.0556)	VG Unavailable	(0.0015, 0.0107, 0.0274)	(0.0162, 0.0306, 0.0503)	VG Unavailable	VG Unavailable
ENSG00000013441	(0.0042, 0.0056, 0.0073)	(0.0055, 0.0076, 0.0102)	(0.0016, 0.0033, 0.0056)	(0.0042, 0.0066, 0.0094)	(0.0021, 0.0039, 0.0067)	(0.0034, 0.0049, 0.0069)	(0.0007, 0.0094, 0.0281)	(0.0054, 0.0081, 0.0113)	(0.0021, 0.0057, 0.0117)	(0.0011, 0.0043, 0.0104)	(0.0035, 0.008, 0.0148)	(0.0103, 0.0173, 0.026)	(0.0067, 0.0111, 0.0165)	(0.0023, 0.0063, 0.0123)	(0.0024, 0.0065, 0.0128)	(0.002, 0.0056, 0.0108)	(0.0024, 0.0053, 0.0097)	(0.0052, 0.0099, 0.017)	(0.0005, 0.0026, 0.0065)	(0.0, 0.0006, 0.0039)	(0.0011, 0.0036, 0.0076)	(0.0048, 0.008, 0.0116)	(0.0026, 0.005, 0.0077)	(0.0028, 0.0047, 0.0069)	(0.0022, 0.0039, 0.0058)	(0.0047, 0.007, 0.0097)	(0.001, 0.0029, 0.0058)	(0.004, 0.0064, 0.0095)	(0.0037, 0.007, 0.0109)	(0.0003, 0.0021, 0.0052)	(0.0052, 0.0101, 0.0162)	(0.002, 0.0045, 0.0083)	(0.0038, 0.0052, 0.0069)	(0.0048, 0.0075, 0.0108)	(0.0034, 0.0046, 0.0062)	(0.0026, 0.0046, 0.0071)	(0.0026, 0.0048, 0.0079)	(0.0021, 0.0041, 0.0063)	(0.0048, 0.0075, 0.011)	(0.0049, 0.0065, 0.0083)	(0.0052, 0.0071, 0.0094)	(0.0017, 0.0044, 0.008)	(0.0026, 0.0053, 0.0087)	(0.003, 0.0051, 0.0079)	(0.0022, 0.0043, 0.0074)	(0.0046, 0.0087, 0.0141)	(0.0045, 0.006, 0.0079)	(0.0013, 0.0031, 0.0059)	(0.0017, 0.0037, 0.0066)
ENSG00000013503	(0.0045, 0.0089, 0.0152)	(0.003, 0.0072, 0.0131)	(0.0005, 0.0029, 0.0072)	(0.0067, 0.0138, 0.024)	(0.0028, 0.0091, 0.0186)	(0.0078, 0.0138, 0.0215)	(0.0, 0.0, 0.4436)	(0.0027, 0.0079, 0.0163)	(0.0, 0.0, 0.0048)	(0.0069, 0.0206, 0.0418)	(0.005, 0.0117, 0.0209)	(0.0, 0.0011, 0.0143)	(0.0002, 0.005, 0.0155)	(0.0029, 0.0088, 0.0177)	(0.0089, 0.0192, 0.0328)	(0.0013, 0.0094, 0.0232)	(0.0007, 0.0065, 0.0175)	(0.002, 0.0068, 0.0143)	(0.0022, 0.0085, 0.0186)	(0.0198, 0.0507, 0.1032)	(0.0099, 0.0275, 0.0564)	(0.0019, 0.0083, 0.0195)	(0.0039, 0.0092, 0.0168)	(0.0056, 0.0147, 0.0258)	(0.003, 0.0057, 0.0089)	(0.0074, 0.0149, 0.0234)	(0.0007, 0.0027, 0.0068)	(0.0009, 0.0051, 0.0132)	(0.0049, 0.01, 0.0171)	(0.0, 0.0065, 0.0279)	(0.0057, 0.0166, 0.0344)	(0.0044, 0.0117, 0.0214)	(0.0044, 0.0086, 0.0143)	(0.005, 0.0096, 0.0159)	(0.0096, 0.0153, 0.0226)	(0.0008, 0.0062, 0.0181)	(0.0001, 0.0037, 0.0127)	(0.0045, 0.0123, 0.0228)	(0.0016, 0.0063, 0.0139)	(0.0039, 0.0064, 0.0097)	(0.003, 0.0054, 0.0086)	(0.0, 0.0009, 0.0185)	(0.0016, 0.0068, 0.0185)	(0.0015, 0.007, 0.0157)	(0.0076, 0.0158, 0.0279)	(0.0001, 0.0017, 0.0057)	(0.0033, 0.0067, 0.0114)	(0.0, 0.0043, 0.0151)	(0.0009, 0.0048, 0.0114)
ENSG00000013523	(0.0034, 0.0057, 0.0088)	(0.0068, 0.0108, 0.0159)	(0.0049, 0.0085, 0.0131)	(0.0109, 0.0181, 0.0265)	(0.0027, 0.0067, 0.0125)	(0.0061, 0.0101, 0.0147)	(0.0, 0.0, 0.3909)	(0.0049, 0.0085, 0.0127)	(0.0006, 0.004, 0.0115)	(0.0006, 0.0042, 0.011)	(0.0013, 0.0044, 0.0094)	(0.0002, 0.0027, 0.0078)	(0.0008, 0.0041, 0.0097)	(0.0044, 0.0104, 0.018)	(0.0013, 0.0047, 0.0107)	(0.0004, 0.0027, 0.0076)	(0.0037, 0.0093, 0.0174)	(0.0016, 0.0045, 0.0089)	(0.0006, 0.0035, 0.009)	(0.0082, 0.0173, 0.0293)	(0.0076, 0.0151, 0.0249)	(0.0035, 0.0076, 0.0137)	(0.006, 0.0103, 0.0156)	(0.0062, 0.0117, 0.0194)	(0.0025, 0.0071, 0.0134)	(0.0071, 0.0113, 0.0171)	(0.0056, 0.0099, 0.0155)	(0.0001, 0.0017, 0.0055)	(0.0036, 0.0073, 0.0127)	(0.0, 0.0046, 0.0182)	(0.0042, 0.0094, 0.0173)	(0.0063, 0.013, 0.0217)	(0.0067, 0.0097, 0.0135)	(0.009, 0.0142, 0.0207)	(0.0051, 0.0077, 0.0105)	(0.0075, 0.0126, 0.0199)	(0.0168, 0.0225, 0.0297)	(0.0079, 0.0156, 0.0254)	(0.0066, 0.0103, 0.015)	(0.0081, 0.0142, 0.0217)	(0.0085, 0.0144, 0.0218)	(0.007, 0.0141, 0.0228)	(0.0024, 0.0073, 0.0142)	(0.0047, 0.0078, 0.0119)	(0.0027, 0.0068, 0.0127)	(0.005, 0.0069, 0.0091)	(0.0068, 0.0099, 0.0135)	(0.0048, 0.0106, 0.0194)	(0.0074, 0.0176, 0.0333)
ENSG00000013561	(0.0084, 0.011, 0.014)	(0.0064, 0.009, 0.0121)	(0.0005, 0.0017, 0.0034)	(0.0041, 0.0063, 0.0089)	(0.0039, 0.0067, 0.0102)	(0.0055, 0.0073, 0.0093)	(0.0023, 0.01, 0.0253)	(0.0046, 0.0066, 0.0091)	(0.0, 0.001, 0.0046)	(0.0032, 0.007, 0.012)	(0.0005, 0.0021, 0.0052)	(0.0, 0.0008, 0.003)	(0.0004, 0.0017, 0.0039)	(0.0023, 0.0044, 0.0072)	(0.0008, 0.0023, 0.0049)	(0.0031, 0.0058, 0.0091)	(0.0034, 0.0058, 0.0092)	(0.0007, 0.0026, 0.0058)	(0.0013, 0.004, 0.008)	(0.0021, 0.0052, 0.0095)	(0.0007, 0.0026, 0.0061)	(0.0056, 0.0082, 0.0116)	(0.0046, 0.0071, 0.0102)	(0.0034, 0.0054, 0.0076)	(0.0089, 0.0126, 0.0171)	(0.0046, 0.0064, 0.0088)	(0.0066, 0.0095, 0.0129)	(0.0012, 0.0027, 0.005)	(0.001, 0.0022, 0.0039)	(0.0006, 0.0052, 0.0153)	(0.0072, 0.0133, 0.021)	(0.0063, 0.0115, 0.019)	(0.0053, 0.0078, 0.0104)	(0.0031, 0.0049, 0.0068)	(0.005, 0.0069, 0.0092)	(0.0037, 0.0074, 0.0123)	(0.0064, 0.0117, 0.0185)	(0.0044, 0.0078, 0.0122)	(0.0032, 0.0059, 0.0093)	(0.0066, 0.0097, 0.0132)	(0.0057, 0.0084, 0.0113)	(0.002, 0.0056, 0.0111)	(0.0047, 0.0085, 0.0133)	(0.0034, 0.0069, 0.0113)	(0.0075, 0.0108, 0.0151)	(0.0005, 0.0014, 0.0028)	(0.0053, 0.0075, 0.01)	(0.0005, 0.0035, 0.0082)	(0.0045, 0.009, 0.0148)
ENSG00000013573	(0.6706, 0.7745, 0.8872)	(0.6366, 0.746, 0.8627)	(0.4558, 0.5741, 0.7135)	(0.753, 0.8939, 1.0383)	(0.5567, 0.7159, 0.8806)	(0.6711, 0.7718, 0.8786)	(0.3161, 0.6706, 1.2479)	(0.5325, 0.6331, 0.7434)	(0.5378, 0.7172, 0.9546)	(0.4708, 0.6496, 0.872)	(0.6418, 0.8253, 1.0453)	(0.7167, 0.8939, 1.0881)	(0.7005, 0.8939, 1.116)	(0.521, 0.6494, 0.806)	(0.4861, 0.6485, 0.8409)	(0.5876, 0.798, 1.033)	(0.4328, 0.5964, 0.7812)	(0.6642, 0.8657, 1.1196)	(0.6521, 0.8772, 1.1447)	(0.4338, 0.6331, 0.8604)	(0.5027, 0.7252, 0.98)	(0.6031, 0.7353, 0.8657)	(0.3564, 0.4313, 0.51)	(0.646, 0.7885, 0.9415)	(0.179, 0.2109, 0.244)	(0.6299, 0.7555, 0.8771)	(0.1517, 0.1791, 0.2098)	(0.7018, 0.8339, 0.995)	(0.7402, 0.8939, 1.0565)	(0.3436, 0.5231, 0.7347)	(0.0196, 0.0279, 0.0365)	(0.3807, 0.496, 0.6149)	(0.4508, 0.5271, 0.6006)	(0.6096, 0.6941, 0.7799)	(0.5945, 0.6872, 0.7928)	(0.4915, 0.6438, 0.8137)	(0.3022, 0.3669, 0.4367)	(0.4476, 0.5685, 0.6919)	(0.4454, 0.5458, 0.6675)	(0.2778, 0.3281, 0.3768)	(0.3154, 0.3614, 0.4135)	(0.3347, 0.4526, 0.5841)	(0.2861, 0.3788, 0.4756)	(0.3099, 0.3907, 0.4769)	(0.4104, 0.4964, 0.5916)	(0.0626, 0.0755, 0.0905)	(0.6071, 0.696, 0.7899)	(0.5774, 0.7814, 1.0221)	(0.4223, 0.5551, 0.7231)
ENSG00000013583	(0.0065, 0.0093, 0.0129)	(0.006, 0.01, 0.0149)	(0.0007, 0.0024, 0.0052)	(0.0052, 0.0093, 0.015)	(0.0062, 0.0141, 0.026)	(0.0041, 0.007, 0.0106)	(0.0031, 0.0364, 0.1032)	(0.0062, 0.0095, 0.0143)	(0.0008, 0.0075, 0.0212)	(0.0006, 0.009, 0.0292)	(0.0038, 0.0104, 0.0207)	(0.0, 0.0035, 0.0152)	(0.0007, 0.0049, 0.0132)	(0.0005, 0.0048, 0.0137)	(0.0009, 0.0081, 0.0221)	(0.0027, 0.0156, 0.039)	(0.018, 0.0354, 0.0588)	(0.0014, 0.0049, 0.0106)	(0.0008, 0.0053, 0.0155)	(0.0102, 0.0259, 0.0487)	(0.0593, 0.107, 0.1675)	(0.0047, 0.0095, 0.0164)	(0.0071, 0.0112, 0.0161)	(0.0094, 0.0165, 0.0254)	(0.0078, 0.0115, 0.0158)	(0.0099, 0.0163, 0.0235)	(0.0079, 0.0126, 0.0188)	(0.0026, 0.0058, 0.0102)	(0.0011, 0.0036, 0.0072)	(0.0004, 0.0072, 0.0239)	(0.543, 0.8939, 1.3156)	(0.0017, 0.0045, 0.0083)	(0.0097, 0.0136, 0.018)	(0.0025, 0.0058, 0.0106)	(0.0076, 0.012, 0.0176)	(0.0024, 0.0055, 0.0097)	(0.0031, 0.0062, 0.01)	(0.0086, 0.0154, 0.0241)	(0.0068, 0.0118, 0.0183)	(0.0086, 0.0125, 0.0171)	(0.0067, 0.0102, 0.0143)	(0.0033, 0.0078, 0.0141)	(0.0029, 0.0064, 0.0114)	(0.0041, 0.0086, 0.0155)	(0.0081, 0.0132, 0.0199)	(0.0016, 0.003, 0.0048)	(0.0095, 0.0121, 0.0149)	(0.0001, 0.0025, 0.0082)	(0.0033, 0.0078, 0.0153)
ENSG00000013588	(0.0094, 0.013, 0.0174)	(0.0084, 0.0105, 0.0132)	(0.0225, 0.0365, 0.0556)	(0.0132, 0.0166, 0.0209)	(0.0085, 0.0139, 0.0205)	(0.0121, 0.0152, 0.0186)	(0.0028, 0.0176, 0.047)	(0.0134, 0.0184, 0.0242)	VG Unavailable	VG Unavailable	VG Unavailable	VG Unavailable	VG Unavailable	(0.0044, 0.047, 0.1508)	VG Unavailable	VG Unavailable	VG Unavailable	VG Unavailable	VG Unavailable	(0.0124, 0.0346, 0.0708)	(0.0088, 0.0444, 0.1045)	(0.0175, 0.0278, 0.0409)	(0.021, 0.027, 0.0341)	(0.0048, 0.0099, 0.0165)	(0.0993, 0.1188, 0.1409)	(0.0073, 0.0135, 0.0224)	(0.0156, 0.0207, 0.0264)	(0.0046, 0.0075, 0.011)	(0.0026, 0.009, 0.0197)	(0.0067, 0.0161, 0.0296)	VG Unavailable	(0.025, 0.0988, 0.2228)	(0.0097, 0.0115, 0.0134)	(0.0373, 0.0698, 0.1119)	(0.0242, 0.0351, 0.0484)	(0.0124, 0.0183, 0.0257)	(0.0455, 0.0702, 0.099)	(0.0105, 0.0159, 0.0225)	(0.0252, 0.0452, 0.0708)	(0.0163, 0.0226, 0.03)	(0.0121, 0.0166, 0.0218)	(0.0189, 0.0281, 0.0383)	(0.0063, 0.0107, 0.0162)	VG Unavailable	(0.0157, 0.0208, 0.0275)	(0.0089, 0.0214, 0.0399)	(0.0088, 0.0105, 0.0124)	(0.0096, 0.0206, 0.0355)	(0.0531, 0.0733, 0.0966)
ENSG00000013725	(0.0093, 0.0172, 0.0271)	(0.005, 0.0101, 0.0163)	VG Unavailable	(0.0097, 0.0276, 0.0507)	(0.0052, 0.0171, 0.0365)	(0.0015, 0.0153, 0.0423)	VG Unavailable	(0.007, 0.0165, 0.0299)	(0.0786, 0.1423, 0.2179)	VG Unavailable	VG Unavailable	VG Unavailable	VG Unavailable	(0.1678, 0.2467, 0.3443)	(0.1453, 0.2274, 0.3325)	VG Unavailable	(0.0486, 0.0854, 0.1319)	VG Unavailable	VG Unavailable	(0.0393, 0.0923, 0.1642)	VG Unavailable	(0.0004, 0.0099, 0.0337)	(0.002, 0.0052, 0.01)	VG Unavailable	(0.0062, 0.0132, 0.0217)	VG Unavailable	VG Unavailable	(0.0012, 0.0199, 0.0589)	VG Unavailable	(0.0, 0.0, 0.0251)	(0.0657, 0.093, 0.1219)	(0.0035, 0.0198, 0.0499)	(0.0051, 0.0074, 0.0103)	VG Unavailable	(0.0189, 0.0342, 0.0536)	(0.0, 0.0133, 0.058)	(0.0193, 0.0414, 0.0725)	(0.0097, 0.0226, 0.042)	(0.0051, 0.0197, 0.0465)	(0.0073, 0.0157, 0.0261)	(0.0119, 0.0226, 0.0366)	(0.0002, 0.0067, 0.0234)	(0.0017, 0.0034, 0.0059)	(0.0094, 0.0125, 0.016)	(0.0056, 0.0122, 0.0218)	(0.0109, 0.0233, 0.0385)	(0.006, 0.0119, 0.0195)	VG Unavailable	(0.0009, 0.0093, 0.0264)
ENSG00000013810	(0.0157, 0.0197, 0.0239)	(0.0139, 0.0177, 0.0219)	(0.0184, 0.0251, 0.0334)	(0.0111, 0.0166, 0.023)	(0.0068, 0.0119, 0.0182)	(0.0176, 0.0253, 0.0347)	(0.0122, 0.039, 0.082)	(0.0146, 0.0197, 0.0257)	(0.0164, 0.028, 0.0434)	(0.0208, 0.0366, 0.0562)	(0.0269, 0.04, 0.0571)	(0.0109, 0.0168, 0.0233)	(0.0108, 0.0168, 0.0241)	(0.0106, 0.0184, 0.0278)	(0.0182, 0.0301, 0.0439)	(0.0088, 0.0171, 0.0287)	(0.0262, 0.0406, 0.0579)	(0.0144, 0.0237, 0.0349)	(0.0296, 0.0464, 0.0676)	(0.0191, 0.0326, 0.0495)	(0.0456, 0.0655, 0.0902)	(0.0237, 0.032, 0.0416)	(0.0096, 0.0128, 0.0164)	(0.0241, 0.0317, 0.0412)	(0.0117, 0.0142, 0.0172)	(0.0228, 0.0288, 0.0363)	(0.0027, 0.0036, 0.0047)	(0.0169, 0.0234, 0.0303)	(0.0182, 0.0244, 0.031)	(0.0177, 0.0351, 0.0597)	(0.0042, 0.0059, 0.008)	(0.0834, 0.1125, 0.1442)	(0.0143, 0.0172, 0.0207)	(0.0278, 0.0374, 0.0479)	(0.0174, 0.0227, 0.028)	(0.0271, 0.0402, 0.0569)	(0.035, 0.0492, 0.0652)	(0.0268, 0.0361, 0.048)	(0.024, 0.032, 0.0415)	(0.0106, 0.0137, 0.0172)	(0.0104, 0.0135, 0.0166)	(0.0191, 0.0296, 0.0424)	(0.0085, 0.0124, 0.017)	(0.0153, 0.02, 0.0251)	(0.015, 0.0209, 0.0274)	(0.0026, 0.0034, 0.0043)	(0.0154, 0.0198, 0.0248)	(0.0129, 0.022, 0.0336)	(0.0165, 0.0243, 0.0342)
ENSG00000014123	(0.0054, 0.0082, 0.0118)	(0.0044, 0.0088, 0.0141)	(0.001, 0.0035, 0.0076)	(0.0023, 0.0051, 0.0085)	(0.0006, 0.0036, 0.0093)	(0.003, 0.0051, 0.0074)	(0.0, 0.0083, 0.0466)	(0.004, 0.007, 0.0113)	(0.0, 0.0064, 0.0242)	(0.0142, 0.0372, 0.0695)	(0.0021, 0.0083, 0.0183)	(0.0, 0.0007, 0.0221)	(0.0022, 0.0096, 0.0223)	(0.0043, 0.0138, 0.0295)	(0.0014, 0.0079, 0.0187)	(0.01, 0.0241, 0.0441)	(0.0082, 0.0185, 0.0321)	(0.0019, 0.0088, 0.0209)	(0.0077, 0.0185, 0.0359)	(0.0015, 0.0085, 0.0218)	(0.0014, 0.0064, 0.0141)	(0.0036, 0.0077, 0.0133)	(0.0004, 0.0026, 0.0066)	(0.0045, 0.0087, 0.0143)	(0.0022, 0.005, 0.0088)	(0.0048, 0.0081, 0.0128)	(0.0048, 0.0074, 0.0107)	(0.0024, 0.0063, 0.0123)	(0.0019, 0.0062, 0.0127)	(0.0104, 0.0396, 0.0902)	(0.0009, 0.003, 0.0068)	(0.0008, 0.0056, 0.0156)	(0.0043, 0.0081, 0.0124)	(0.0046, 0.0075, 0.0109)	(0.0037, 0.0057, 0.0081)	(0.0008, 0.004, 0.0099)	(0.0036, 0.0078, 0.0135)	(0.0023, 0.0093, 0.0201)	(0.0058, 0.0112, 0.0186)	(0.0027, 0.0056, 0.0092)	(0.0043, 0.0071, 0.0107)	(0.0, 0.0007, 0.0084)	(0.0023, 0.0064, 0.0129)	(0.0038, 0.0103, 0.0202)	(0.0016, 0.0049, 0.0102)	(0.0067, 0.011, 0.0161)	(0.0034, 0.0058, 0.0087)	(0.0023, 0.007, 0.0148)	(0.0011, 0.0052, 0.0118)
ENSG00000014138	(0.01, 0.0174, 0.0261)	(0.0146, 0.0239, 0.0362)	(0.0023, 0.0104, 0.0245)	(0.011, 0.0239, 0.042)	(0.0008, 0.0083, 0.0245)	(0.0069, 0.0163, 0.0294)	VG Unavailable	(0.0044, 0.0102, 0.0196)	(0.0011, 0.0174, 0.0567)	(0.0087, 0.038, 0.0912)	(0.0091, 0.027, 0.0573)	(0.009, 0.0217, 0.039)	(0.0055, 0.0164, 0.0328)	(0.0236, 0.0496, 0.085)	(0.0043, 0.0233, 0.0541)	(0.0092, 0.0283, 0.0586)	(0.002, 0.0198, 0.0602)	(0.0086, 0.0256, 0.0499)	(0.0, 0.0027, 0.0307)	(0.0063, 0.0286, 0.0681)	(0.0168, 0.0471, 0.0907)	(0.0176, 0.0296, 0.0446)	(0.0081, 0.0144, 0.023)	(0.0114, 0.0175, 0.025)	(0.0106, 0.0168, 0.0246)	(0.0106, 0.0153, 0.0214)	(0.0202, 0.0292, 0.0395)	(0.015, 0.0268, 0.0431)	(0.0076, 0.0173, 0.032)	(0.0012, 0.0148, 0.0438)	(0.0048, 0.009, 0.0145)	(0.0157, 0.0378, 0.0731)	(0.0141, 0.0206, 0.0291)	(0.0059, 0.0139, 0.0259)	(0.0041, 0.0092, 0.0166)	(0.0056, 0.0136, 0.0248)	(0.0168, 0.0321, 0.0527)	(0.0048, 0.0119, 0.0212)	(0.003, 0.0126, 0.0281)	(0.0121, 0.0199, 0.03)	(0.0203, 0.0297, 0.0418)	(0.0095, 0.0254, 0.0505)	(0.002, 0.0074, 0.017)	(0.0058, 0.011, 0.0174)	(0.0102, 0.0179, 0.028)	(0.0211, 0.0301, 0.0406)	(0.0078, 0.0136, 0.0214)	(0.0008, 0.0062, 0.0165)	(0.0047, 0.0133, 0.0257)
ENSG00000014164	(0.0412, 0.0477, 0.0546)	(0.0803, 0.093, 0.1065)	(0.0107, 0.015, 0.0199)	(0.0152, 0.0192, 0.0234)	(0.0178, 0.0235, 0.0302)	(0.0073, 0.0091, 0.0112)	(0.0152, 0.0377, 0.0723)	(0.0371, 0.0437, 0.0515)	(0.0044, 0.0097, 0.0167)	(0.0024, 0.0077, 0.0155)	(0.0065, 0.0112, 0.0175)	(0.0021, 0.0037, 0.006)	(0.0012, 0.0028, 0.0051)	(0.0045, 0.0078, 0.0121)	(0.0033, 0.0068, 0.0119)	(0.0016, 0.0049, 0.0101)	(0.0057, 0.0115, 0.0194)	(0.0052, 0.0094, 0.0153)	(0.0015, 0.0051, 0.0111)	(0.0049, 0.0117, 0.0219)	(0.0094, 0.0165, 0.0259)	(0.0194, 0.0241, 0.0297)	(0.0342, 0.0416, 0.0505)	(0.0183, 0.0229, 0.0286)	(0.0073, 0.0094, 0.0117)	(0.0188, 0.0229, 0.027)	(0.0046, 0.0065, 0.0086)	(0.0137, 0.0184, 0.024)	(0.0157, 0.0213, 0.0275)	(0.0943, 0.1429, 0.2023)	(0.0097, 0.0148, 0.0207)	(0.3353, 0.4188, 0.5113)	(0.0407, 0.0472, 0.0545)	(0.0096, 0.0117, 0.0141)	(0.0193, 0.023, 0.0272)	(0.0075, 0.0109, 0.0149)	(0.026, 0.0339, 0.0431)	(0.0155, 0.0211, 0.0268)	(0.0058, 0.0092, 0.0127)	(0.0038, 0.0051, 0.0065)	(0.0046, 0.0059, 0.0073)	(0.0111, 0.0169, 0.023)	(0.0945, 0.1216, 0.1503)	(0.056, 0.0696, 0.0849)	(0.0288, 0.0364, 0.0442)	(0.0025, 0.0035, 0.0049)	(0.0109, 0.013, 0.0154)	(0.0119, 0.0179, 0.0249)	(0.0104, 0.0154, 0.0214)
ENSG00000014216	(0.0029, 0.0045, 0.0062)	(0.0019, 0.0035, 0.0056)	(0.0018, 0.004, 0.0068)	(0.0016, 0.003, 0.0049)	(0.0008, 0.0028, 0.0058)	(0.0023, 0.0036, 0.0052)	(0.0, 0.0019, 0.0081)	(0.002, 0.0035, 0.0054)	(0.0, 0.0, 0.0053)	(0.0003, 0.006, 0.0198)	(0.0, 0.0006, 0.0074)	(0.0013, 0.003, 0.0058)	(0.0007, 0.0031, 0.0065)	(0.0023, 0.0056, 0.0098)	(0.0, 0.0018, 0.0063)	(0.0003, 0.0056, 0.0162)	(0.001, 0.0057, 0.014)	(0.0, 0.0023, 0.0086)	(0.0004, 0.0044, 0.0127)	(0.0017, 0.0088, 0.0213)	(0.0, 0.0, 0.0171)	(0.0016, 0.0031, 0.005)	(0.0026, 0.0039, 0.0055)	(0.0015, 0.0028, 0.0048)	(0.0008, 0.0012, 0.0016)	(0.0019, 0.0033, 0.005)	(0.0015, 0.0025, 0.004)	(0.0001, 0.0013, 0.0036)	(0.0004, 0.002, 0.0048)	(0.0003, 0.0031, 0.0099)	(0.0001, 0.0012, 0.0032)	(0.0, 0.0, 0.0134)	(0.0023, 0.0036, 0.0051)	(0.0039, 0.0057, 0.0078)	(0.0031, 0.0047, 0.0066)	(0.0013, 0.0036, 0.007)	(0.0006, 0.002, 0.0042)	(0.0039, 0.0063, 0.0092)	(0.0043, 0.007, 0.0102)	(0.0008, 0.0015, 0.0022)	(0.0037, 0.0048, 0.0061)	(0.0004, 0.0012, 0.0025)	(0.0022, 0.004, 0.0066)	(0.0027, 0.0049, 0.0077)	(0.0012, 0.0025, 0.0046)	(0.0012, 0.0064, 0.0149)	(0.0016, 0.0025, 0.0037)	(0.0002, 0.0017, 0.0044)	(0.001, 0.0024, 0.0042)
ENSG00000014257	(0.0708, 0.1078, 0.161)	(0.0361, 0.0557, 0.0803)	(0.0113, 0.0219, 0.0372)	VG Unavailable	VG Unavailable	VG Unavailable	VG Unavailable	(0.0478, 0.0793, 0.1187)	VG Unavailable	VG Unavailable	(0.3456, 0.5531, 0.855)	VG Unavailable	VG Unavailable	VG Unavailable	VG Unavailable	VG Unavailable	VG Unavailable	(0.3047, 0.553, 0.8793)	VG Unavailable	VG Unavailable	VG Unavailable	(0.0156, 0.0531, 0.1169)	(0.0279, 0.0406, 0.0568)	VG Unavailable	(0.0079, 0.0098, 0.0117)	VG Unavailable	(0.0822, 0.11, 0.1444)	VG Unavailable	VG Unavailable	(0.0113, 0.0251, 0.0455)	(0.2042, 0.3683, 0.5876)	VG Unavailable	(0.0118, 0.0178, 0.025)	VG Unavailable	(0.0732, 0.1175, 0.1706)	(0.0153, 0.0388, 0.0753)	(0.0241, 0.0391, 0.0567)	(nan, nan, nan)	(0.0622, 0.112, 0.18)	(0.0121, 0.0147, 0.0178)	(0.0204, 0.0242, 0.0285)	(0.0054, 0.0106, 0.0169)	(0.0055, 0.0211, 0.0453)	(0.0075, 0.0182, 0.0345)	(0.0105, 0.0215, 0.0364)	(0.0061, 0.0159, 0.0302)	(0.0157, 0.0241, 0.034)	VG Unavailable	(0.0045, 0.0084, 0.0135)
ENSG00000014641	(0.0339, 0.0437, 0.0545)	(0.0249, 0.0347, 0.0466)	(0.0039, 0.0093, 0.0172)	(0.0059, 0.0126, 0.0226)	(0.0032, 0.0105, 0.0221)	(0.014, 0.0229, 0.0345)	VG Unavailable	(0.0336, 0.0465, 0.0609)	(0.0006, 0.0104, 0.0346)	(0.0, 0.0, 0.0644)	(0.0026, 0.009, 0.0194)	(0.0007, 0.0035, 0.0083)	(0.0005, 0.0037, 0.0093)	(0.0039, 0.01, 0.0189)	(0.0016, 0.0087, 0.0214)	(0.0066, 0.0231, 0.0502)	(0.0027, 0.0124, 0.0304)	(0.0049, 0.0115, 0.0206)	(0.006, 0.018, 0.0341)	(0.0148, 0.0462, 0.1037)	(0.0, 0.0, 0.049)	(0.0012, 0.0046, 0.0101)	(0.0038, 0.0082, 0.0145)	(0.0041, 0.0086, 0.0152)	(0.0099, 0.018, 0.0281)	(0.0018, 0.0053, 0.011)	(0.0045, 0.0096, 0.0161)	(0.0035, 0.0061, 0.0093)	(0.0047, 0.0081, 0.0123)	(0.0014, 0.0163, 0.0493)	(0.0025, 0.0063, 0.0116)	(0.0015, 0.0084, 0.0206)	(0.0057, 0.0115, 0.0187)	(0.0045, 0.0087, 0.0147)	(0.0162, 0.0246, 0.0341)	(0.0018, 0.0087, 0.0215)	(0.0037, 0.0122, 0.0253)	(0.0075, 0.0173, 0.0313)	(0.0023, 0.006, 0.0118)	(0.0083, 0.0136, 0.0198)	(0.0063, 0.0103, 0.0152)	(0.0015, 0.0062, 0.0141)	(0.0024, 0.007, 0.0136)	(0.0, 0.0024, 0.0086)	(0.0033, 0.0071, 0.0118)	(0.0002, 0.0024, 0.0067)	(0.0107, 0.0149, 0.0197)	(0.0055, 0.0159, 0.0336)	(0.0, 0.0025, 0.0121)
ENSG00000014824	(0.0054, 0.0072, 0.0094)	(0.0036, 0.0053, 0.0075)	(0.0015, 0.003, 0.005)	(0.0058, 0.008, 0.0108)	(0.003, 0.0055, 0.0085)	(0.0042, 0.0058, 0.0077)	(0.0013, 0.0127, 0.0369)	(0.004, 0.0057, 0.0079)	(0.0055, 0.0094, 0.0144)	(0.0069, 0.012, 0.0196)	(0.0065, 0.0104, 0.0158)	(0.0039, 0.0064, 0.0091)	(0.0034, 0.006, 0.0093)	(0.0061, 0.0096, 0.0139)	(0.0057, 0.0098, 0.0147)	(0.0093, 0.0161, 0.025)	(0.0068, 0.0113, 0.0177)	(0.0111, 0.0167, 0.0233)	(0.0084, 0.0149, 0.022)	(0.0041, 0.0091, 0.0164)	(0.0044, 0.0087, 0.0141)	(0.0041, 0.0067, 0.0095)	(0.0028, 0.0044, 0.0063)	(0.0026, 0.0044, 0.0065)	(0.0028, 0.0042, 0.0059)	(0.005, 0.0073, 0.01)	(0.0044, 0.0059, 0.0076)	(0.0039, 0.0059, 0.0081)	(0.006, 0.009, 0.0125)	(0.0027, 0.0063, 0.0114)	(0.0041, 0.0071, 0.0108)	(0.0038, 0.008, 0.0132)	(0.0076, 0.0097, 0.0124)	(0.0083, 0.0109, 0.0137)	(0.0036, 0.005, 0.0066)	(0.002, 0.0039, 0.0066)	(0.0034, 0.0058, 0.0089)	(0.0041, 0.0067, 0.0101)	(0.0029, 0.0045, 0.0065)	(0.0036, 0.0051, 0.0071)	(0.0043, 0.0057, 0.0075)	(0.0011, 0.003, 0.0056)	(0.0009, 0.0027, 0.0052)	(0.0043, 0.008, 0.0124)	(0.0013, 0.0027, 0.0048)	(0.0027, 0.0046, 0.0069)	(0.0029, 0.0041, 0.0055)	(0.0022, 0.0049, 0.0087)	(0.002, 0.0043, 0.0074)
ENSG00000014914	(0.0122, 0.0185, 0.026)	(0.0169, 0.0264, 0.0396)	(0.0022, 0.0046, 0.008)	(0.0011, 0.0023, 0.0037)	(0.0019, 0.0046, 0.0085)	(0.0022, 0.0036, 0.0053)	(0.0, 0.0034, 0.0829)	(0.0084, 0.0143, 0.0216)	(0.0064, 0.0249, 0.055)	(0.0329, 0.0873, 0.1736)	(0.0, 0.0, 0.065)	(0.0078, 0.022, 0.0452)	(0.0, 0.0023, 0.0227)	(0.0039, 0.0122, 0.0252)	(0.0021, 0.0164, 0.0413)	(0.0324, 0.0694, 0.122)	(0.0051, 0.0188, 0.0411)	(0.0004, 0.006, 0.0188)	(0.0, 0.0035, 0.0563)	(0.001, 0.0212, 0.0691)	(0.0003, 0.0111, 0.0336)	(0.0021, 0.0046, 0.0083)	(0.0021, 0.0032, 0.0045)	(0.004, 0.0071, 0.0112)	(0.0013, 0.0043, 0.0091)	(0.0028, 0.0055, 0.0088)	(0.0007, 0.0042, 0.0106)	(0.0022, 0.0078, 0.017)	(0.0, 0.0015, 0.016)	(0.0, 0.0, 0.0078)	VG Unavailable	(0.0072, 0.0233, 0.05)	(0.0087, 0.0138, 0.0197)	(0.0108, 0.0256, 0.0475)	(0.0046, 0.0076, 0.0115)	(0.0009, 0.0027, 0.005)	(0.0429, 0.0688, 0.0989)	(0.0073, 0.0141, 0.0233)	(0.0019, 0.0049, 0.01)	(0.0064, 0.0098, 0.0143)	(0.0059, 0.0089, 0.0124)	(0.0, 0.003, 0.0165)	(0.0001, 0.0011, 0.0033)	(0.0092, 0.0238, 0.0444)	(0.0075, 0.0147, 0.0234)	(0.0008, 0.003, 0.0064)	(0.0152, 0.0251, 0.0367)	(0.002, 0.005, 0.0087)	(0.002, 0.006, 0.0121)
ENSG00000014919	(0.0045, 0.0071, 0.0101)	(0.0026, 0.0053, 0.009)	(0.0003, 0.0018, 0.0047)	(0.0057, 0.0103, 0.0162)	(0.0, 0.0025, 0.0086)	(0.0049, 0.0087, 0.0131)	(0.0, 0.0, 0.0156)	(0.0034, 0.0064, 0.0105)	(0.0003, 0.0035, 0.01)	(0.0005, 0.0052, 0.0143)	(0.0015, 0.005, 0.0111)	(0.002, 0.0055, 0.0113)	(0.0, 0.001, 0.0063)	(0.0016, 0.0053, 0.0113)	(0.0002, 0.0025, 0.0073)	(0.0073, 0.0156, 0.0269)	(0.0014, 0.0051, 0.0111)	(0.0, 0.0015, 0.0062)	(0.0, 0.0023, 0.0089)	(0.0, 0.0026, 0.0134)	(0.0, 0.0033, 0.011)	(0.0, 0.0006, 0.0051)	(0.0021, 0.0043, 0.0077)	(0.0021, 0.0049, 0.0091)	(0.0007, 0.0023, 0.0048)	(0.0022, 0.0048, 0.0083)	(0.0004, 0.0017, 0.004)	(0.0029, 0.0068, 0.0118)	(0.0037, 0.0076, 0.0126)	(0.0001, 0.0035, 0.0115)	(0.0, 0.0011, 0.0039)	(0.0039, 0.0084, 0.0143)	(0.0031, 0.0059, 0.0093)	(0.0044, 0.0069, 0.0102)	(0.0023, 0.0039, 0.0059)	(0.0015, 0.0045, 0.0093)	(0.0003, 0.0027, 0.0075)	(0.0015, 0.0042, 0.0078)	(0.001, 0.0032, 0.0064)	(0.0059, 0.0089, 0.0126)	(0.0034, 0.0054, 0.0079)	(0.0015, 0.0053, 0.0124)	(0.0001, 0.0022, 0.0068)	(0.0005, 0.0021, 0.0054)	(0.0034, 0.0068, 0.0117)	(0.0011, 0.003, 0.0062)	(0.0048, 0.0073, 0.0102)	(0.0, 0.0016, 0.0059)	(0.0, 0.0011, 0.0068)
ENSG00000015133	(0.0111, 0.0154, 0.0204)	(0.0105, 0.0154, 0.0214)	(0.0003, 0.0095, 0.0344)	(0.0111, 0.027, 0.0495)	(0.0002, 0.0057, 0.0194)	(0.0184, 0.0368, 0.0618)	(0.0, 0.0, 0.0731)	(0.0199, 0.0267, 0.0342)	(0.0122, 0.0374, 0.0736)	(0.0005, 0.0095, 0.0298)	(0.0008, 0.0023, 0.0044)	(0.0108, 0.032, 0.0655)	(0.0159, 0.0506, 0.1093)	(0.0117, 0.0235, 0.0406)	(0.005, 0.0207, 0.0475)	(0.0006, 0.0102, 0.0325)	(0.0043, 0.0149, 0.0335)	(0.0019, 0.0036, 0.0059)	(0.0011, 0.0029, 0.0053)	(0.0185, 0.0518, 0.1044)	(0.0065, 0.0211, 0.046)	(0.0124, 0.0254, 0.0432)	(0.002, 0.0042, 0.0069)	(0.0157, 0.0286, 0.0456)	(0.0027, 0.004, 0.0059)	(0.01, 0.0193, 0.0329)	VG Unavailable	(0.0047, 0.0145, 0.0284)	(0.0082, 0.0184, 0.0319)	(0.0, 0.005, 0.0178)	(0.0006, 0.0014, 0.0025)	(0.0069, 0.0168, 0.0309)	(0.0031, 0.0049, 0.0068)	(0.0263, 0.0427, 0.0637)	(0.0129, 0.0218, 0.0327)	(0.003, 0.0159, 0.0386)	(0.006, 0.0112, 0.0181)	(0.0152, 0.0218, 0.03)	(0.0036, 0.0076, 0.0134)	(0.0061, 0.009, 0.0128)	(0.0058, 0.0086, 0.0117)	(0.0001, 0.0019, 0.0056)	(0.0012, 0.0029, 0.005)	(0.0009, 0.0018, 0.0032)	(0.0005, 0.0021, 0.0048)	(0.0027, 0.0048, 0.0079)	(0.0059, 0.0102, 0.0164)	(0.0041, 0.0127, 0.0265)	(0.0, 0.0013, 0.0047)
ENSG00000015153	(0.0046, 0.0071, 0.0103)	(0.0017, 0.0042, 0.0078)	(0.0002, 0.0029, 0.0087)	(0.0021, 0.0048, 0.0088)	(0.001, 0.0047, 0.01)	(0.0037, 0.006, 0.0088)	(0.0, 0.0007, 0.0759)	(0.0029, 0.0055, 0.0093)	(0.0, 0.0, 0.0054)	(0.0045, 0.0125, 0.0251)	(0.0008, 0.0052, 0.0134)	(0.0015, 0.0049, 0.0104)	(0.0, 0.0009, 0.0073)	(0.0003, 0.0038, 0.0108)	(0.0011, 0.0043, 0.0096)	(0.0011, 0.0067, 0.0176)	(0.0, 0.0015, 0.0095)	(0.0, 0.0, 0.0335)	(0.0, 0.0, 0.0184)	(0.001, 0.0072, 0.0205)	(0.0003, 0.0049, 0.0142)	(0.0034, 0.0071, 0.0126)	(0.0024, 0.006, 0.011)	(0.0033, 0.0072, 0.0124)	(0.0035, 0.0079, 0.0147)	(0.0048, 0.0086, 0.0134)	(0.0032, 0.0064, 0.0106)	(0.0, 0.0002, 0.0042)	(0.0012, 0.0031, 0.0061)	(0.0, 0.0, 0.006)	(0.0013, 0.0041, 0.0089)	(0.0036, 0.0107, 0.0208)	(0.0055, 0.0086, 0.0127)	(0.0008, 0.0019, 0.0035)	(0.0046, 0.0076, 0.0113)	(0.0, 0.0, 0.0091)	(0.0019, 0.0078, 0.0177)	(0.009, 0.0165, 0.0258)	(0.0003, 0.0032, 0.0094)	(0.0078, 0.0121, 0.0175)	(0.0071, 0.0116, 0.0168)	(0.0, 0.0044, 0.0163)	(0.0012, 0.0048, 0.0106)	(0.003, 0.007, 0.0125)	(0.0024, 0.0067, 0.0131)	(0.0054, 0.0097, 0.0158)	(0.002, 0.0037, 0.006)	(0.0001, 0.0028, 0.0097)	(0.0, 0.0004, 0.0143)
ENSG00000015171	(0.006, 0.0092, 0.0129)	(0.0028, 0.0059, 0.0103)	(0.0171, 0.029, 0.0446)	(0.0009, 0.0031, 0.0062)	(0.0006, 0.0031, 0.0072)	(0.0123, 0.0139, 0.0154)	(0.0, 0.0073, 0.041)	(0.003, 0.0055, 0.0088)	(0.0065, 0.0193, 0.039)	(0.0048, 0.0263, 0.0641)	(0.0, 0.001, 0.0101)	(0.0012, 0.0043, 0.0097)	(0.0001, 0.0023, 0.008)	(0.002, 0.0083, 0.0207)	(0.0, 0.0033, 0.013)	(0.0002, 0.0066, 0.0221)	(0.0, 0.0019, 0.0112)	(0.0007, 0.0048, 0.0124)	(0.0, 0.0023, 0.0101)	(0.0, 0.0059, 0.0236)	(0.0, 0.0035, 0.015)	(0.0074, 0.0126, 0.0191)	(0.0091, 0.0152, 0.0228)	(0.0101, 0.0162, 0.0231)	(0.0063, 0.0118, 0.0186)	(0.0054, 0.0091, 0.0141)	(0.0022, 0.0048, 0.0085)	(0.0015, 0.0051, 0.0106)	(0.0103, 0.0199, 0.0332)	(0.0, 0.0, 0.0304)	(0.0, 0.0027, 0.0107)	(0.0037, 0.0156, 0.0358)	(0.0016, 0.0039, 0.0073)	(0.0088, 0.0141, 0.021)	(0.0019, 0.0035, 0.0056)	(0.0, 0.0019, 0.0066)	(0.0079, 0.0157, 0.0262)	(0.0082, 0.0145, 0.023)	(0.0018, 0.0054, 0.0117)	(0.0028, 0.0055, 0.0088)	(0.0044, 0.0073, 0.0111)	(0.008, 0.0163, 0.0272)	(0.0042, 0.0104, 0.0197)	(0.0012, 0.0049, 0.0115)	(0.0122, 0.019, 0.0278)	(0.0015, 0.0039, 0.0075)	(0.0067, 0.0094, 0.0125)	(0.0, 0.0014, 0.0054)	(0.0013, 0.0048, 0.0106)
ENSG00000015413	VG Unavailable	VG Unavailable	(0.0418, 0.1035, 0.1892)	VG Unavailable	VG Unavailable	VG Unavailable	VG Unavailable	VG Unavailable	VG Unavailable	VG Unavailable	VG Unavailable	VG Unavailable	VG Unavailable	VG Unavailable	VG Unavailable	VG Unavailable	VG Unavailable	VG Unavailable	VG Unavailable	VG Unavailable	VG Unavailable	VG Unavailable	(0.0353, 0.0966, 0.1984)	VG Unavailable	VG Unavailable	VG Unavailable	VG Unavailable	VG Unavailable	VG Unavailable	(0.0176, 0.0307, 0.0473)	VG Unavailable	VG Unavailable	(0.0731, 0.1546, 0.2664)	VG Unavailable	VG Unavailable	VG Unavailable	(0.0421, 0.0544, 0.0682)	VG Unavailable	VG Unavailable	(0.0048, 0.0195, 0.0412)	(0.0355, 0.0726, 0.1243)	VG Unavailable	(0.0213, 0.0306, 0.0425)	(0.0319, 0.061, 0.0965)	VG Unavailable	(0.0051, 0.0074, 0.0099)	VG Unavailable	VG Unavailable	VG Unavailable
ENSG00000015475	(0.0032, 0.006, 0.0097)	(0.0036, 0.0065, 0.0102)	(0.005, 0.0161, 0.0336)	(0.0055, 0.0151, 0.0288)	(0.0045, 0.0145, 0.0304)	(0.0139, 0.0283, 0.0491)	(0.003, 0.0412, 0.1364)	(0.0043, 0.0079, 0.0125)	(0.0034, 0.0092, 0.0171)	(0.0075, 0.0159, 0.0275)	(0.0011, 0.0043, 0.009)	(0.0076, 0.012, 0.0174)	(0.0061, 0.0101, 0.0155)	(0.0025, 0.0059, 0.0109)	(0.0016, 0.0044, 0.0089)	(0.0045, 0.0096, 0.0175)	(0.0013, 0.006, 0.0146)	(0.0037, 0.0081, 0.0151)	(0.0025, 0.0077, 0.0156)	(0.0009, 0.0051, 0.0138)	(0.0035, 0.012, 0.026)	(0.0, 0.0, 0.0049)	(0.0009, 0.0031, 0.007)	(0.0016, 0.0066, 0.0142)	(0.0028, 0.0069, 0.0136)	(0.0023, 0.0062, 0.0122)	(0.0, 0.0, 0.0028)	(0.0021, 0.0081, 0.0171)	(0.0041, 0.0095, 0.0168)	(0.0096, 0.0452, 0.1068)	(0.0044, 0.0077, 0.0119)	(0.0019, 0.0058, 0.0113)	(0.0056, 0.008, 0.0115)	(0.004, 0.0092, 0.0166)	(0.0088, 0.0154, 0.0237)	(0.0026, 0.0142, 0.0369)	(0.0005, 0.0075, 0.0208)	(0.0044, 0.0112, 0.0202)	(0.001, 0.0085, 0.0263)	(0.0055, 0.0105, 0.0168)	(0.0133, 0.0206, 0.0298)	(0.0002, 0.003, 0.0095)	(0.0013, 0.0049, 0.0108)	(0.0044, 0.0076, 0.0116)	(0.0024, 0.0077, 0.0175)	(0.0, 0.0007, 0.034)	(0.0025, 0.0066, 0.0131)	(0.0005, 0.0083, 0.0279)	(0.0004, 0.0047, 0.0144)
ENSG00000015479	(0.0463, 0.0567, 0.0685)	(0.0953, 0.1193, 0.1483)	(0.058, 0.0813, 0.1089)	(0.122, 0.1586, 0.1949)	(0.1326, 0.1877, 0.2578)	(0.0791, 0.0965, 0.1171)	(0.1413, 0.5015, 1.1092)	(0.0812, 0.1042, 0.1287)	(0.2063, 0.2983, 0.4091)	(0.2158, 0.322, 0.4497)	(0.1262, 0.1686, 0.2188)	(0.1517, 0.2064, 0.2682)	(0.1791, 0.2472, 0.3235)	(0.1032, 0.1439, 0.188)	(0.2182, 0.2986, 0.3927)	(0.1917, 0.2699, 0.3723)	(0.1709, 0.2449, 0.3353)	(0.2089, 0.2792, 0.3575)	(0.2366, 0.3335, 0.4471)	(0.2227, 0.3417, 0.4962)	(0.1181, 0.1765, 0.2485)	(0.0838, 0.112, 0.144)	(0.0893, 0.1148, 0.145)	(0.0776, 0.1003, 0.1253)	(0.1067, 0.1353, 0.1655)	(0.1013, 0.1278, 0.1564)	(0.1151, 0.1412, 0.1735)	(0.0521, 0.0693, 0.0893)	(0.0298, 0.04, 0.0519)	(0.0033, 0.0073, 0.0132)	(0.056, 0.0792, 0.1107)	(0.0701, 0.1029, 0.1407)	(0.05, 0.0615, 0.0751)	(0.0456, 0.0563, 0.0685)	(0.107, 0.1324, 0.1592)	(0.1389, 0.2043, 0.2834)	(0.0823, 0.1119, 0.1484)	(0.0355, 0.051, 0.0695)	(0.1528, 0.2007, 0.2607)	(0.0701, 0.086, 0.1056)	(0.0676, 0.0844, 0.1031)	(0.0191, 0.0297, 0.0429)	(0.045, 0.0679, 0.0947)	(0.0855, 0.118, 0.1601)	(0.1045, 0.138, 0.1761)	(0.0449, 0.0593, 0.0753)	(0.0545, 0.0666, 0.0808)	(0.1428, 0.2153, 0.3022)	(0.1192, 0.1853, 0.2734)
ENSG00000015520	(0.1044, 0.1626, 0.2352)	(0.0345, 0.0752, 0.1379)	VG Unavailable	(0.0055, 0.0204, 0.0419)	VG Unavailable	(0.0417, 0.0761, 0.1171)	VG Unavailable	(0.1036, 0.2008, 0.3314)	VG Unavailable	VG Unavailable	VG Unavailable	VG Unavailable	VG Unavailable	VG Unavailable	VG Unavailable	VG Unavailable	VG Unavailable	VG Unavailable	VG Unavailable	VG Unavailable	VG Unavailable	(0.0148, 0.0341, 0.0608)	(0.0084, 0.0316, 0.0685)	(0.0125, 0.0403, 0.0819)	VG Unavailable	VG Unavailable	VG Unavailable	VG Unavailable	VG Unavailable	VG Unavailable	VG Unavailable	(0.005, 0.0079, 0.0114)	VG Unavailable	VG Unavailable	VG Unavailable	(0.0106, 0.061, 0.1545)	VG Unavailable	VG Unavailable	VG Unavailable	VG Unavailable	VG Unavailable	VG Unavailable	(0.0016, 0.0307, 0.1021)	VG Unavailable	VG Unavailable	(0.0049, 0.0136, 0.0271)	VG Unavailable	VG Unavailable	VG Unavailable
ENSG00000015532	(0.0034, 0.0049, 0.0067)	(0.0018, 0.0032, 0.0049)	(0.0016, 0.0034, 0.0057)	(0.0037, 0.0053, 0.0073)	(0.0001, 0.0012, 0.0036)	(0.0042, 0.0061, 0.0081)	(0.0008, 0.0049, 0.013)	(0.0043, 0.0062, 0.0082)	(0.0006, 0.0029, 0.0071)	(0.0018, 0.0061, 0.0121)	(0.001, 0.003, 0.0059)	(0.0019, 0.0035, 0.0055)	(0.0012, 0.0024, 0.0042)	(0.0013, 0.0032, 0.0061)	(0.0, 0.0, 0.0057)	(0.0001, 0.0021, 0.0064)	(0.0036, 0.0074, 0.0131)	(0.0009, 0.0027, 0.0055)	(0.0019, 0.0046, 0.0085)	(0.0002, 0.0034, 0.0119)	(0.0047, 0.0109, 0.0203)	(0.0047, 0.0067, 0.0091)	(0.0041, 0.0061, 0.0081)	(0.0028, 0.0044, 0.0064)	(0.0017, 0.0029, 0.0043)	(0.0017, 0.0029, 0.0044)	(0.0007, 0.0013, 0.0022)	(0.0016, 0.0032, 0.0054)	(0.0016, 0.0031, 0.0051)	(0.0014, 0.0048, 0.0097)	(0.0012, 0.003, 0.0057)	(0.0034, 0.0076, 0.0138)	(0.0032, 0.0046, 0.0063)	(0.0067, 0.0091, 0.0119)	(0.0019, 0.0029, 0.0041)	(0.0004, 0.0015, 0.0032)	(0.001, 0.0027, 0.0051)	(0.0022, 0.0037, 0.0052)	(0.001, 0.0026, 0.0052)	(0.0022, 0.0033, 0.0046)	(0.0021, 0.003, 0.004)	(0.0003, 0.0017, 0.004)	(0.0015, 0.0034, 0.0062)	(0.001, 0.0023, 0.0038)	(0.0036, 0.0047, 0.006)	(0.0029, 0.0039, 0.0052)	(0.0015, 0.0025, 0.0035)	(0.0002, 0.0015, 0.0036)	(0.0, 0.0004, 0.003)
ENSG00000015592	VG Unavailable	VG Unavailable	VG Unavailable	VG Unavailable	VG Unavailable	VG Unavailable	VG Unavailable	VG Unavailable	(0.0439, 0.0625, 0.0844)	(0.0814, 0.1137, 0.1552)	(0.0921, 0.1228, 0.1594)	(0.0079, 0.0123, 0.0174)	(0.0091, 0.0144, 0.021)	(0.0322, 0.0446, 0.0589)	(0.0197, 0.0277, 0.0379)	(0.17, 0.2255, 0.2953)	(0.0837, 0.1146, 0.1501)	(0.0475, 0.0667, 0.09)	(0.152, 0.2124, 0.2847)	(0.3428, 0.4955, 0.6882)	(0.4077, 0.5654, 0.7422)	(0.0, 0.0, 0.1008)	(0.0271, 0.0609, 0.1133)	VG Unavailable	VG Unavailable	VG Unavailable	VG Unavailable	VG Unavailable	VG Unavailable	VG Unavailable	VG Unavailable	VG Unavailable	VG Unavailable	VG Unavailable	VG Unavailable	VG Unavailable	VG Unavailable	VG Unavailable	VG Unavailable	VG Unavailable	VG Unavailable	VG Unavailable	VG Unavailable	VG Unavailable	VG Unavailable	VG Unavailable	VG Unavailable	VG Unavailable	VG Unavailable
ENSG00000015676	(0.0027, 0.0037, 0.0049)	(0.0023, 0.0035, 0.0048)	(0.0005, 0.0013, 0.0025)	(0.0018, 0.0027, 0.0038)	(0.0019, 0.0034, 0.0052)	(0.0017, 0.0024, 0.0032)	(0.0, 0.0024, 0.0135)	(0.0041, 0.0056, 0.0072)	(0.0008, 0.002, 0.0037)	(0.0006, 0.0018, 0.0041)	(0.0002, 0.0006, 0.0014)	(0.0008, 0.0016, 0.0028)	(0.0008, 0.0016, 0.0027)	(0.0002, 0.0006, 0.0013)	(0.0, 0.0003, 0.0009)	(0.0004, 0.0013, 0.0027)	(0.0, 0.0004, 0.0013)	(0.0002, 0.0007, 0.0015)	(0.0003, 0.0012, 0.0027)	(0.0009, 0.0028, 0.0057)	(0.0006, 0.0019, 0.004)	(0.0015, 0.0024, 0.0036)	(0.0022, 0.0033, 0.0045)	(0.0018, 0.0028, 0.0039)	(0.0033, 0.0046, 0.006)	(0.0018, 0.0026, 0.0036)	(0.0019, 0.0027, 0.0037)	(0.0013, 0.0022, 0.0034)	(0.0004, 0.0011, 0.0021)	(0.0017, 0.0049, 0.0101)	(0.0008, 0.0019, 0.0036)	(0.0004, 0.0019, 0.0045)	(0.0022, 0.0033, 0.0047)	(0.0017, 0.0024, 0.0031)	(0.0023, 0.0032, 0.0042)	(0.0007, 0.0017, 0.0032)	(0.0022, 0.0038, 0.006)	(0.0028, 0.0044, 0.0063)	(0.0038, 0.0061, 0.0086)	(0.0019, 0.0027, 0.0037)	(0.002, 0.0029, 0.0039)	(0.003, 0.0056, 0.0093)	(0.0024, 0.0046, 0.0075)	(0.0015, 0.0028, 0.0044)	(0.0018, 0.003, 0.0047)	(0.0004, 0.0009, 0.0016)	(0.0057, 0.0074, 0.0093)	(0.0018, 0.0035, 0.006)	(0.002, 0.0041, 0.007)
ENSG00000016082	VG Unavailable	(0.0177, 0.0281, 0.041)	VG Unavailable	VG Unavailable	VG Unavailable	VG Unavailable	VG Unavailable	VG Unavailable	VG Unavailable	VG Unavailable	(0.0086, 0.0282, 0.0607)	VG Unavailable	VG Unavailable	VG Unavailable	VG Unavailable	VG Unavailable	(0.0003, 0.0039, 0.0115)	(0.0002, 0.0065, 0.0228)	(0.0006, 0.0143, 0.044)	VG Unavailable	VG Unavailable	(0.0086, 0.0351, 0.0727)	VG Unavailable	(0.0016, 0.0054, 0.0116)	VG Unavailable	(0.0, 0.0146, 0.0728)	VG Unavailable	VG Unavailable	VG Unavailable	VG Unavailable	VG Unavailable	VG Unavailable	VG Unavailable	VG Unavailable	VG Unavailable	VG Unavailable	(0.0006, 0.0122, 0.0383)	(0.0044, 0.008, 0.0128)	(0.0023, 0.0098, 0.0235)	VG Unavailable	VG Unavailable	VG Unavailable	VG Unavailable	VG Unavailable	(0.0005, 0.0028, 0.0072)	(0.0007, 0.0088, 0.026)	VG Unavailable	VG Unavailable	(0.0017, 0.0042, 0.0082)
ENSG00000016391	(0.0314, 0.053, 0.0794)	(0.0082, 0.0231, 0.0458)	(0.0186, 0.029, 0.0413)	(0.0222, 0.0414, 0.0655)	VG Unavailable	(0.0408, 0.0808, 0.1337)	VG Unavailable	(0.0055, 0.0083, 0.0117)	(0.0083, 0.0134, 0.0201)	(0.0057, 0.011, 0.0173)	(0.0066, 0.0102, 0.0141)	(0.0044, 0.007, 0.0101)	(0.0024, 0.0046, 0.0073)	(0.009, 0.0133, 0.0185)	(0.0129, 0.0193, 0.0272)	(0.0064, 0.0113, 0.0187)	(0.0059, 0.0106, 0.0162)	(0.0088, 0.0137, 0.0189)	(0.0104, 0.0155, 0.0224)	(0.0047, 0.0093, 0.0157)	(0.0064, 0.0142, 0.0253)	(0.0194, 0.0341, 0.0531)	(0.0336, 0.0428, 0.0527)	(0.031, 0.0528, 0.0813)	(0.0052, 0.0159, 0.0341)	(0.0, 0.0, 0.0194)	VG Unavailable	(0.0075, 0.0163, 0.029)	(0.0097, 0.0194, 0.0322)	(0.0022, 0.0044, 0.0075)	(0.0363, 0.0516, 0.0703)	(0.0174, 0.0232, 0.0291)	(0.0113, 0.0164, 0.0224)	(0.0072, 0.0119, 0.0182)	(0.0216, 0.0284, 0.036)	(0.0046, 0.016, 0.0346)	(0.0079, 0.0107, 0.014)	(0.0057, 0.0092, 0.0134)	(0.0059, 0.0089, 0.0126)	(0.0111, 0.0172, 0.024)	(0.01, 0.0145, 0.0198)	(0.0055, 0.0092, 0.0137)	(0.0142, 0.0209, 0.0289)	VG Unavailable	(0.0044, 0.0077, 0.0114)	(0.0024, 0.0043, 0.0066)	(0.0133, 0.0181, 0.0237)	(0.0104, 0.0212, 0.0369)	(0.0149, 0.0388, 0.0813)
ENSG00000016402	VG Unavailable	(0.0259, 0.0569, 0.0992)	(0.0037, 0.0086, 0.0157)	VG Unavailable	VG Unavailable	VG Unavailable	VG Unavailable	(0.0902, 0.1161, 0.147)	(0.0041, 0.0241, 0.0633)	(0.0031, 0.0224, 0.0632)	(0.0027, 0.012, 0.029)	(0.0016, 0.0117, 0.0335)	VG Unavailable	(0.0059, 0.0271, 0.0654)	VG Unavailable	(0.0, 0.0, 0.0503)	(0.0, 0.0022, 0.0256)	(0.0023, 0.013, 0.0292)	(0.0191, 0.0442, 0.0795)	(0.0, 0.005, 0.0262)	(0.0125, 0.0373, 0.0824)	(0.0495, 0.0846, 0.1338)	(0.0488, 0.0753, 0.1081)	(0.0141, 0.0321, 0.0581)	(0.0339, 0.0445, 0.0578)	(0.0098, 0.0258, 0.0519)	VG Unavailable	(0.1182, 0.2014, 0.304)	(0.1492, 0.2485, 0.3755)	VG Unavailable	VG Unavailable	VG Unavailable	(0.0841, 0.1124, 0.1454)	VG Unavailable	(0.0129, 0.0268, 0.0485)	(0.0039, 0.0144, 0.0315)	(0.0081, 0.015, 0.0238)	(0.0143, 0.0244, 0.0367)	(0.0174, 0.0452, 0.0821)	(0.0043, 0.0056, 0.0071)	(0.0081, 0.0101, 0.0123)	(0.017, 0.0278, 0.0431)	VG Unavailable	VG Unavailable	(0.0062, 0.013, 0.0231)	(0.0015, 0.0083, 0.021)	(0.0149, 0.0313, 0.0556)	(0.0058, 0.0183, 0.0394)	(0.0198, 0.0341, 0.0513)
ENSG00000016490	VG Unavailable	VG Unavailable	VG Unavailable	VG Unavailable	VG Unavailable	VG Unavailable	VG Unavailable	VG Unavailable	VG Unavailable	VG Unavailable	VG Unavailable	VG Unavailable	VG Unavailable	VG Unavailable	VG Unavailable	VG Unavailable	VG Unavailable	VG Unavailable	VG Unavailable	VG Unavailable	VG Unavailable	(nan, nan, nan)	(0.0133, 0.0164, 0.0201)	VG Unavailable	VG Unavailable	VG Unavailable	VG Unavailable	VG Unavailable	VG Unavailable	VG Unavailable	VG Unavailable	VG Unavailable	VG Unavailable	VG Unavailable	VG Unavailable	VG Unavailable	VG Unavailable	VG Unavailable	VG Unavailable	VG Unavailable	VG Unavailable	VG Unavailable	(0.0037, 0.0053, 0.0071)	VG Unavailable	VG Unavailable	VG Unavailable	VG Unavailable	VG Unavailable	VG Unavailable
ENSG00000016602	VG Unavailable	VG Unavailable	VG Unavailable	VG Unavailable	VG Unavailable	VG Unavailable	VG Unavailable	VG Unavailable	VG Unavailable	(0.0241, 0.0691, 0.1451)	(0.037, 0.078, 0.1365)	VG Unavailable	VG Unavailable	VG Unavailable	VG Unavailable	(0.0347, 0.0736, 0.1241)	(0.0645, 0.1455, 0.2557)	(0.0339, 0.0764, 0.1373)	(0.011, 0.0362, 0.0756)	(0.0366, 0.0764, 0.1324)	(0.0351, 0.0659, 0.1022)	(0.0019, 0.0108, 0.028)	(0.0092, 0.0138, 0.0185)	VG Unavailable	(0.0149, 0.018, 0.0214)	VG Unavailable	VG Unavailable	VG Unavailable	VG Unavailable	VG Unavailable	VG Unavailable	VG Unavailable	VG Unavailable	VG Unavailable	VG Unavailable	VG Unavailable	VG Unavailable	(0.0082, 0.0325, 0.0726)	VG Unavailable	(0.0342, 0.0512, 0.073)	(0.0312, 0.0627, 0.1054)	(0.0084, 0.0265, 0.0564)	(0.0163, 0.0359, 0.0598)	VG Unavailable	VG Unavailable	(0.0154, 0.0334, 0.0586)	VG Unavailable	VG Unavailable	(0.0102, 0.0175, 0.027)
ENSG00000016864	(0.0019, 0.0028, 0.004)	(0.0018, 0.0031, 0.0047)	(0.002, 0.0034, 0.0054)	(0.001, 0.0022, 0.0038)	(0.001, 0.0025, 0.0049)	(0.0033, 0.0047, 0.0066)	VG Unavailable	(0.0015, 0.0028, 0.0045)	(0.0017, 0.0046, 0.0087)	(0.001, 0.0044, 0.0098)	(0.0013, 0.0035, 0.0068)	(0.0012, 0.003, 0.0059)	(0.0009, 0.0027, 0.0053)	(0.0006, 0.0023, 0.0052)	(0.0, 0.001, 0.0045)	(0.0022, 0.0053, 0.0098)	(0.0021, 0.0048, 0.0088)	(0.0024, 0.0049, 0.0082)	(0.0027, 0.0057, 0.01)	(0.0012, 0.0043, 0.0092)	(0.0019, 0.005, 0.0095)	(0.0008, 0.002, 0.0036)	(0.0019, 0.0033, 0.0053)	(0.0019, 0.0034, 0.0055)	(0.0018, 0.0036, 0.0058)	(0.0013, 0.0026, 0.0043)	(0.0011, 0.0018, 0.0026)	(0.0032, 0.0054, 0.0081)	(0.0016, 0.0038, 0.007)	(0.0001, 0.0017, 0.005)	(0.0047, 0.0083, 0.0128)	(0.0001, 0.0012, 0.0034)	(0.0029, 0.0043, 0.0062)	(0.0031, 0.0056, 0.0087)	(0.0025, 0.0036, 0.0047)	(0.0015, 0.0034, 0.0061)	(0.0021, 0.0042, 0.0069)	(0.0042, 0.0072, 0.0107)	(0.0013, 0.0022, 0.0033)	(0.0022, 0.0037, 0.0058)	(0.0031, 0.0047, 0.0067)	(0.0008, 0.0026, 0.0052)	(0.0002, 0.0016, 0.0042)	(0.0029, 0.0055, 0.009)	(0.0005, 0.0018, 0.004)	(0.0027, 0.0041, 0.0056)	(0.0007, 0.0013, 0.002)	(0.0009, 0.0029, 0.006)	(0.004, 0.0074, 0.0118)
ENSG00000017260	(0.0028, 0.0045, 0.0067)	(0.0006, 0.0019, 0.0042)	(0.0015, 0.0043, 0.0083)	(0.0035, 0.0062, 0.01)	(0.0011, 0.0035, 0.0075)	(0.0038, 0.006, 0.0086)	(0.0, 0.0019, 0.0119)	(0.0026, 0.005, 0.008)	(0.0006, 0.0029, 0.0073)	(0.0018, 0.0071, 0.0151)	(0.0007, 0.0027, 0.0063)	(0.0, 0.0009, 0.0035)	(0.0001, 0.0013, 0.0038)	(0.0004, 0.0022, 0.0055)	(0.0001, 0.0013, 0.0039)	(0.001, 0.0038, 0.0088)	(0.0, 0.0006, 0.0041)	(0.0008, 0.0031, 0.0073)	(0.0039, 0.0094, 0.0179)	(0.0042, 0.0116, 0.0217)	(0.0035, 0.008, 0.0141)	(0.0023, 0.0053, 0.0099)	(0.0009, 0.0029, 0.0059)	(0.0019, 0.0042, 0.0076)	(0.0029, 0.0052, 0.008)	(0.0015, 0.0032, 0.0058)	(0.0019, 0.0032, 0.005)	(0.0024, 0.0053, 0.0094)	(0.002, 0.0046, 0.0079)	(0.0002, 0.0046, 0.0159)	(0.0011, 0.0026, 0.0047)	(0.0023, 0.0084, 0.019)	(0.0023, 0.0037, 0.0054)	(0.0008, 0.0029, 0.0062)	(0.0025, 0.0039, 0.0058)	(0.0005, 0.0024, 0.0055)	(0.0023, 0.0058, 0.0107)	(0.0016, 0.0034, 0.0058)	(0.0011, 0.0028, 0.0054)	(0.0028, 0.0043, 0.006)	(0.0027, 0.0041, 0.0057)	(0.0001, 0.0017, 0.0052)	(0.0002, 0.0023, 0.0071)	(0.0022, 0.0051, 0.0093)	(0.0015, 0.0041, 0.0079)	(0.0015, 0.0029, 0.0048)	(0.0028, 0.0047, 0.0068)	(0.0003, 0.0026, 0.0065)	(0.0, 0.0, 0.0078)
ENSG00000017427	(0.018, 0.0318, 0.0502)	(0.0352, 0.0511, 0.0724)	VG Unavailable	(0.0076, 0.0291, 0.0662)	(0.0057, 0.0155, 0.0317)	(0.0096, 0.0194, 0.0321)	VG Unavailable	(0.0119, 0.0231, 0.0378)	VG Unavailable	VG Unavailable	VG Unavailable	VG Unavailable	VG Unavailable	VG Unavailable	VG Unavailable	VG Unavailable	VG Unavailable	VG Unavailable	VG Unavailable	VG Unavailable	VG Unavailable	VG Unavailable	(0.0043, 0.0307, 0.0846)	(0.0082, 0.0262, 0.0594)	VG Unavailable	(0.031, 0.057, 0.0925)	VG Unavailable	(0.0119, 0.0303, 0.0589)	VG Unavailable	VG Unavailable	VG Unavailable	(0.0161, 0.0342, 0.0589)	(0.0138, 0.0319, 0.0602)	(0.0046, 0.0292, 0.0722)	(0.0167, 0.0299, 0.048)	(0.0012, 0.0243, 0.0835)	VG Unavailable	(0.0415, 0.0684, 0.1105)	VG Unavailable	VG Unavailable	VG Unavailable	VG Unavailable	VG Unavailable	VG Unavailable	VG Unavailable	(0.045, 0.0742, 0.1113)	(0.0139, 0.0228, 0.0338)	(0.0117, 0.0399, 0.0861)	(0.0, 0.0047, 0.0249)
ENSG00000017797	(0.0055, 0.0078, 0.0104)	(0.0057, 0.0085, 0.0119)	(0.0038, 0.0073, 0.0126)	(0.002, 0.0038, 0.0062)	(0.0047, 0.0083, 0.0133)	(0.0059, 0.008, 0.0103)	(0.0026, 0.014, 0.0341)	(0.0037, 0.006, 0.0089)	(0.0002, 0.0022, 0.0066)	(0.0032, 0.0089, 0.0161)	(0.0009, 0.0037, 0.0084)	(0.0013, 0.0037, 0.0073)	(0.0047, 0.0085, 0.0133)	(0.0033, 0.007, 0.0121)	(0.0019, 0.0049, 0.0096)	(0.0011, 0.0044, 0.0096)	(0.0018, 0.005, 0.0103)	(0.0019, 0.0057, 0.0113)	(0.0001, 0.0032, 0.0099)	(0.0004, 0.0036, 0.01)	(0.0039, 0.0098, 0.0193)	(0.0044, 0.0068, 0.0103)	(0.0021, 0.0039, 0.0064)	(0.0045, 0.0075, 0.011)	(0.0035, 0.005, 0.0068)	(0.0047, 0.0072, 0.0102)	(0.0035, 0.0052, 0.0073)	(0.0008, 0.003, 0.0062)	(0.0032, 0.0072, 0.0126)	(0.0019, 0.0066, 0.0134)	(0.0037, 0.0083, 0.0146)	(0.0006, 0.0047, 0.0124)	(0.0031, 0.0053, 0.0081)	(0.0048, 0.0069, 0.0096)	(0.0048, 0.0064, 0.0084)	(0.0003, 0.0021, 0.0054)	(0.0033, 0.008, 0.015)	(0.0064, 0.0108, 0.016)	(0.004, 0.0078, 0.0129)	(0.0038, 0.005, 0.0064)	(0.0042, 0.0053, 0.0065)	(0.0, 0.0021, 0.0069)	(0.0061, 0.0109, 0.0177)	(0.0047, 0.0088, 0.014)	(0.0055, 0.0092, 0.014)	(0.0036, 0.0072, 0.0123)	(0.005, 0.0077, 0.0107)	(0.004, 0.0085, 0.0143)	(0.001, 0.0028, 0.0054)
ENSG00000018189	(0.0099, 0.0132, 0.017)	(0.0113, 0.0159, 0.021)	(0.0077, 0.0114, 0.0161)	(0.0094, 0.0141, 0.0195)	(0.0069, 0.0124, 0.019)	(0.008, 0.0112, 0.015)	(0.0097, 0.0389, 0.0928)	(0.0135, 0.0189, 0.0245)	(0.0026, 0.0069, 0.0129)	(0.0053, 0.0121, 0.0217)	(0.005, 0.0106, 0.0179)	(0.0032, 0.0065, 0.0108)	(0.0036, 0.0074, 0.0122)	(0.0053, 0.0116, 0.0207)	(0.0012, 0.0034, 0.0064)	(0.0077, 0.0151, 0.0256)	(0.0019, 0.0052, 0.0098)	(0.0036, 0.0069, 0.0115)	(0.0025, 0.0064, 0.0123)	(0.0017, 0.0051, 0.0102)	(0.0021, 0.0056, 0.0116)	(0.0031, 0.0058, 0.0093)	(0.0071, 0.011, 0.0157)	(0.0076, 0.0117, 0.0177)	(0.0079, 0.0111, 0.0148)	(0.0049, 0.0083, 0.0123)	(0.0089, 0.0135, 0.0183)	(0.0061, 0.0108, 0.0165)	(0.0038, 0.0083, 0.0145)	(0.0047, 0.012, 0.0219)	(0.0029, 0.0091, 0.0175)	(0.0058, 0.0106, 0.0174)	(0.0077, 0.0106, 0.0142)	(0.0097, 0.0142, 0.0194)	(0.0129, 0.0164, 0.0203)	(0.0077, 0.0124, 0.018)	(0.0064, 0.0117, 0.0176)	(0.0143, 0.0214, 0.0302)	(0.0084, 0.0119, 0.0164)	(0.0129, 0.0163, 0.0204)	(0.0122, 0.0151, 0.0186)	(0.0013, 0.0042, 0.009)	(0.0057, 0.0104, 0.0168)	(0.0083, 0.0132, 0.0189)	(0.0041, 0.0081, 0.0132)	(0.0086, 0.012, 0.0164)	(0.0106, 0.013, 0.0156)	(0.0068, 0.0122, 0.0191)	(0.0076, 0.0129, 0.0204)
ENSG00000018236	(0.0401, 0.0577, 0.0803)	(0.0211, 0.0412, 0.0672)	(0.0216, 0.0383, 0.0612)	(0.036, 0.0457, 0.0565)	(0.0065, 0.0205, 0.0434)	(0.0533, 0.0758, 0.1025)	(0.0, 0.0026, 0.0095)	(0.0119, 0.0216, 0.0341)	(0.0019, 0.0032, 0.0048)	(0.001, 0.002, 0.0034)	(0.0028, 0.0047, 0.0068)	(0.0048, 0.0064, 0.0082)	(0.0063, 0.0083, 0.0104)	(0.002, 0.0033, 0.0048)	(0.0022, 0.0034, 0.0048)	(0.0019, 0.0032, 0.0051)	(0.0022, 0.0036, 0.0053)	(0.0027, 0.0044, 0.0063)	(0.0021, 0.0036, 0.0054)	(0.0014, 0.0029, 0.0048)	(0.0018, 0.0034, 0.0052)	(0.0116, 0.0207, 0.0326)	(0.0156, 0.0297, 0.049)	(0.0105, 0.0142, 0.0184)	(0.1977, 0.2623, 0.3319)	(0.0078, 0.0106, 0.0142)	VG Unavailable	VG Unavailable	VG Unavailable	(0.0084, 0.0296, 0.0696)	VG Unavailable	VG Unavailable	(0.0256, 0.0441, 0.0686)	VG Unavailable	(0.0059, 0.0078, 0.0101)	(0.0172, 0.0248, 0.0337)	(0.0156, 0.049, 0.1022)	(0.0261, 0.0379, 0.0508)	(0.0061, 0.0092, 0.0132)	(0.4423, 0.5218, 0.6112)	(0.3411, 0.4012, 0.4647)	VG Unavailable	(0.0145, 0.0353, 0.0673)	(0.0173, 0.0417, 0.0801)	(0.0148, 0.0264, 0.0413)	(0.0109, 0.0171, 0.0249)	(0.0121, 0.0272, 0.0492)	(0.0121, 0.0265, 0.0465)	(0.0268, 0.0474, 0.0768)
[truncated: 26,516 more rows]
[truncated: 1 more columns]

## Sheet: Corr. Variant-Haplotype VG
Table S1: Mean Pearson Correlation of SDG (√VG) Between Variant-Level (ANEVA) and Haplotype-Level (ANEVA-h) Estimates
Tissue	Pearson Correlation
ADPSBQ	0.720682
ARTAORT	0.714536
BRNAMY	0.650472
BRNCHB	0.767381
BRNHPP	0.692263
BRNPTM	0.700104
CLNSGM	0.706922
ESPMSL	0.716208
HRTAA	0.728862
LIVER	0.770199
NERVET	0.700804
PRSTTE	0.743257
SKINS	0.715616
SNTTRM	0.739695
STMACH	0.751716
UTERUS	0.675234
ADPVSC	0.746773
ARTCRN	0.686056
BREAST	0.720361
BRNCDT	0.695201
BRNCTXA	0.675247
BRNHPT	0.672213
BRNSNG	0.680019
CLNTRN	0.760662
ESPGEJ	0.718478
FIBRBLS	0.767727
HRTLV	0.751486
LCL	0.785665
LUNG	0.770223
OVARY	0.690393
PTTARY	0.736914
TESTIS	0.756908
VAGINA	0.680133
ADRNLG	0.754648
ARTTBL	0.677549
BRNACC	0.658098
BRNCHA	0.761737
BRNCTXB	0.664478
BRNNCC	0.665278
BRNSPC	0.727366
ESPMCS	0.784127
KDNCTX	0.859853
MSCLSK	0.712435
PNCREAS	0.769848
SKINNS	0.751264
SLVRYG	0.748717
SPLEEN	0.783373
THYROID	0.753192
WHLBLD	0.817116

## Sheet: Gene Sets
Table S1: Genes Across Various Gene Sets for Evaluating Coverage with VG Estimates
[truncated: 10,362 more rows]
