# Supplementary material for: Improved Identification of Large-effect Rare Genetic Variants using Haplotype Aggregated Allele-specific Expression Data
Source: medRxiv. 2025 Dec 18:2025.12.16.25341855. Preprint. [Version 1] doi: 10.64898/2025.12.16.25341855 (PMC12723776; doi:10.64898/2025.12.16.25341855)
Supplement: Supplement 1 [file media-1.zip › Tables_Excel/TableS3.xlsx]

## Sheet: List of Sheets
Sheet Name	Contents
MDM ASE	Gene-level allele specific Expression Data and ANEVA-DOT p-values (FDR corrected; VG-GTEx skeletal muscle) from analyzed muscular dystrophy cases.
Previously Diagnosed	Analysis of cases with known muscular disease phenotype diagnosis and causal genes.
Positive Control Comparison	Comparing results of ANEVA-h, ANEVA, and DROP-MAE on cases with known causal genes.
Undiagnosed	Analysis of cases with muscular disease phenotype diagnosis and unknown causal genes.
MDM_Genes	List of muscular dystrophy gene panel used for screening likely causal genes.

## Sheet: MDM ASE - mdm_agg
Table S3: Allele Specific Expression Counts and ANEVA-DOT p-values across MDM Cases
## Values indicate (reference counts, alternate counts, FDR Adjusted DOT p-values using VGs from GTEx skeletal muscle tissue).
Gene ID	C11	N32	D1	N15	N14	N27	N12	N23	D9	N17	C9	N2	N5	D2	N6	D12	E1	E2	C1	C8	N18	N9	N31	C5	N1	N25	C2	N19	D8	N22	C4	N7	N20	C12	N21	N26	D7	N24	N4	D6	N8	D4	D13	N10	N16	N13
ENSG00000183091	(15209, 15539, 1.0)	(17390, 18312, 1.0)	(3683, 3738, 1.0)	(14671, 14207, 1.0)	(20684, 21715, 0.8999)	(1494, 1582, 0.8952)	(12147, 13637, 0.6978)	(9037, 8488, 1.0)	(760, 661, 0.78)	(14977, 14891, 1.0)	(7605, 4723, 0.0)	(7707, 8145, 1.0)	(12951, 12792, 1.0)	(4670, 4843, 0.9449)	(17056, 15925, 0.8642)	(111, 102, 1.0)	(100, 408, 0.0)	(5540, 15654, 0.0)	(10615, 11212, 1.0)	(11403, 11797, 1.0)	(16539, 17011, 1.0)	(21391, 21604, 1.0)	(4315, 4858, 1.0)	(9239, 8950, 1.0)	(3173, 3813, 0.6823)	(12635, 29507, 0.0)	(6783, 7039, 1.0)	(276, 613, 0.0)	(14995, 5736, 0.0)	(14804, 15074, 1.0)	(7424, 7835, 1.0)	(5083, 4945, 1.0)	(1496, 1494, 1.0)	(1246, 1175, 1.0)	(9579, 9544, 1.0)	(28228, 7957, 0.0)	(990, 3790, 0.0)	(16893, 16670, 1.0)	(7202, 7649, 1.0)	(70, 34, 0.1554)	(43231, 45067, 1.0)	(7295, 7362, 1.0)	(20505, 19740, 1.0)	(3887, 3859, 1.0)	Not Tested	Not Tested
ENSG00000188976	(310, 366, 0.9791)	(67, 54, 1.0)	Not Tested	(128, 124, 1.0)	(132, 120, 0.9615)	(14, 20, 0.794)	Not Tested	(70, 63, 1.0)	(49, 74, 0.6832)	(47, 65, 0.9907)	(170, 143, 1.0)	Not Tested	(75, 54, 1.0)	Not Tested	Not Tested	Not Tested	Not Tested	(205, 231, 1.0)	Not Tested	Not Tested	(79, 86, 1.0)	(108, 101, 0.9792)	Not Tested	Not Tested	Not Tested	Not Tested	(225, 215, 1.0)	(44, 48, 0.9773)	(78, 77, 1.0)	(220, 197, 1.0)	(250, 243, 1.0)	Not Tested	(58, 86, 1.0)	(94, 71, 1.0)	Not Tested	(104, 88, 1.0)	Not Tested	(69, 63, 1.0)	(59, 47, 1.0)	(351, 309, 1.0)	(88, 95, 1.0)	Not Tested	(53, 56, 1.0)	(53, 56, 1.0)	(96, 95, 1.0)	Not Tested
ENSG00000187961	(28, 15, 0.8687)	Not Tested	Not Tested	(7, 4, 1.0)	(2, 8, 0.6044)	Not Tested	Not Tested	(8, 3, 1.0)	Not Tested	Not Tested	Not Tested	Not Tested	(9, 13, 1.0)	Not Tested	Not Tested	Not Tested	Not Tested	(14, 17, 1.0)	Not Tested	Not Tested	(6, 9, 1.0)	Not Tested	Not Tested	Not Tested	Not Tested	(9, 10, 1.0)	(13, 15, 1.0)	Not Tested	Not Tested	Not Tested	(23, 11, 1.0)	Not Tested	(6, 7, 1.0)	Not Tested	Not Tested	Not Tested	Not Tested	Not Tested	Not Tested	(24, 25, 1.0)	(10, 6, 1.0)	Not Tested	Not Tested	Not Tested	Not Tested	Not Tested
ENSG00000078808	(5, 8, 0.999)	(95, 93, 1.0)	Not Tested	Not Tested	Not Tested	(15, 42, 0.1126)	Not Tested	(68, 64, 1.0)	Not Tested	Not Tested	Not Tested	Not Tested	(159, 179, 1.0)	(188, 147, 0.6897)	Not Tested	(137, 158, 1.0)	Not Tested	Not Tested	(103, 85, 1.0)	Not Tested	Not Tested	Not Tested	Not Tested	(58, 62, 1.0)	Not Tested	Not Tested	(69, 101, 1.0)	Not Tested	(118, 107, 1.0)	Not Tested	(11, 20, 1.0)	(119, 102, 1.0)	Not Tested	Not Tested	Not Tested	(104, 112, 1.0)	Not Tested	(113, 91, 1.0)	(3, 8, 1.0)	(463, 480, 1.0)	Not Tested	(143, 125, 1.0)	Not Tested	Not Tested	Not Tested	Not Tested
ENSG00000221978	(121, 120, 1.0)	Not Tested	Not Tested	Not Tested	(12, 4, 0.5616)	Not Tested	Not Tested	Not Tested	Not Tested	Not Tested	Not Tested	Not Tested	(84, 81, 1.0)	Not Tested	Not Tested	Not Tested	(16, 12, 0.9885)	Not Tested	Not Tested	Not Tested	Not Tested	Not Tested	Not Tested	Not Tested	Not Tested	Not Tested	(23, 17, 1.0)	Not Tested	Not Tested	Not Tested	(25, 32, 1.0)	Not Tested	(46, 43, 1.0)	Not Tested	Not Tested	(9, 8, 1.0)	(40, 35, 1.0)	Not Tested	Not Tested	Not Tested	Not Tested	Not Tested	Not Tested	(65, 56, 1.0)	Not Tested	Not Tested
ENSG00000197530	(93, 83, 1.0)	(94, 67, 1.0)	Not Tested	Not Tested	Not Tested	Not Tested	Not Tested	(27, 27, 1.0)	Not Tested	(67, 50, 0.9907)	(137, 144, 1.0)	(19, 33, 1.0)	(23, 15, 1.0)	Not Tested	Not Tested	(56, 50, 1.0)	(34, 41, 0.9885)	(63, 68, 1.0)	Not Tested	(55, 88, 0.8707)	(10, 7, 1.0)	Not Tested	(93, 92, 1.0)	(104, 117, 1.0)	(172, 223, 0.84)	(15, 35, 0.3764)	Not Tested	Not Tested	Not Tested	(121, 110, 1.0)	(73, 72, 1.0)	(23, 12, 1.0)	(47, 55, 1.0)	(62, 64, 1.0)	Not Tested	(32, 16, 1.0)	(77, 77, 1.0)	Not Tested	Not Tested	(4, 7, 1.0)	(523, 486, 1.0)	Not Tested	Not Tested	Not Tested	Not Tested	(244, 186, 0.6408)
ENSG00000189339	(1, 175, 0.5541)	(19, 21, 1.0)	(25, 16, 1.0)	(68, 1, 0.9414)	(88, 9, 0.5282)	Not Tested	(141, 18, 0.4634)	(6, 29, 1.0)	Not Tested	Not Tested	Not Tested	(1, 71, 0.9224)	(36, 31, 1.0)	(23, 0, 0.3435)	(78, 5, 0.358)	(73, 6, 0.9728)	(5, 23, 0.948)	Not Tested	(27, 40, 1.0)	(64, 57, 1.0)	(201, 1, 0.7764)	(104, 5, 0.5304)	(150, 281, 1.0)	(3, 43, 1.0)	(159, 123, 1.0)	(44, 78, 1.0)	Not Tested	(40, 11, 0.7121)	(32, 14, 1.0)	(34, 2, 0.8797)	(116, 97, 1.0)	(5, 58, 1.0)	(41, 42, 1.0)	(19, 8, 1.0)	Not Tested	(62, 103, 1.0)	(4, 47, 0.9047)	(35, 150, 1.0)	(59, 15, 1.0)	(489, 113, 1.0)	Not Tested	(13, 27, 1.0)	(26, 10, 1.0)	(28, 30, 1.0)	(132, 11, 0.952)	Not Tested
ENSG00000008128	(487, 145, 0.8924)	(35, 110, 1.0)	(21, 41, 1.0)	(114, 0, 0.8571)	(153, 307, 0.8826)	Not Tested	(91, 0, 0.3103)	Not Tested	(4, 18, 0.78)	Not Tested	Not Tested	(134, 80, 1.0)	(99, 110, 1.0)	(28, 0, 0.3947)	(71, 0, 0.2524)	(181, 35, 1.0)	(36, 25, 0.9944)	(60, 30, 1.0)	(24, 39, 1.0)	Not Tested	(137, 33, 1.0)	(131, 17, 0.6552)	(63, 71, 1.0)	(55, 59, 1.0)	(498, 225, 1.0)	(4, 124, 0.8967)	(56, 115, 1.0)	(58, 114, 0.8974)	(119, 44, 1.0)	(3, 34, 1.0)	(75, 2, 1.0)	(93, 91, 1.0)	(114, 120, 1.0)	(76, 47, 1.0)	Not Tested	(146, 96, 1.0)	(24, 76, 1.0)	Not Tested	(52, 14, 1.0)	(25, 20, 1.0)	(4, 136, 1.0)	(0, 75, 1.0)	Not Tested	(54, 47, 1.0)	(154, 41, 1.0)	(4, 165, 0.6111)
ENSG00000215790	(95, 10, 0.7282)	(1, 22, 0.98)	(18, 2, 0.957)	(12, 10, 1.0)	(15, 6, 0.8623)	(27, 6, 0.6058)	(38, 2, 0.4194)	(48, 53, 1.0)	Not Tested	Not Tested	Not Tested	(25, 2, 1.0)	(69, 84, 1.0)	Not Tested	(13, 0, 0.2948)	(37, 9, 1.0)	Not Tested	(6, 30, 1.0)	(33, 36, 1.0)	(28, 0, 0.8707)	(32, 0, 0.617)	(17, 4, 0.7594)	Not Tested	(54, 47, 1.0)	(23, 83, 0.9129)	(16, 58, 1.0)	(88, 65, 1.0)	(6, 12, 0.9109)	(18, 9, 1.0)	Not Tested	(169, 176, 1.0)	(0, 19, 1.0)	(20, 20, 1.0)	(52, 78, 1.0)	Not Tested	(99, 158, 1.0)	(5, 23, 1.0)	Not Tested	(24, 1, 1.0)	(359, 223, 1.0)	Not Tested	Not Tested	Not Tested	(76, 45, 1.0)	(12, 43, 1.0)	Not Tested
ENSG00000008130	(131, 144, 1.0)	(38, 47, 1.0)	(73, 70, 1.0)	(117, 148, 1.0)	Not Tested	Not Tested	Not Tested	(55, 46, 1.0)	Not Tested	(42, 44, 1.0)	Not Tested	Not Tested	(27, 33, 1.0)	(11, 15, 0.8923)	(86, 65, 0.6878)	(27, 33, 1.0)	(9, 9, 1.0)	(63, 69, 1.0)	Not Tested	(0, 11, 0.2511)	Not Tested	Not Tested	Not Tested	(58, 55, 1.0)	Not Tested	(86, 109, 1.0)	(89, 65, 1.0)	(20, 18, 0.9903)	(40, 39, 1.0)	(13, 23, 1.0)	(49, 37, 1.0)	(46, 49, 1.0)	(36, 34, 1.0)	(194, 211, 1.0)	Not Tested	(151, 144, 1.0)	(49, 63, 1.0)	(2, 18, 0.2311)	Not Tested	(1754, 1664, 1.0)	Not Tested	(44, 29, 1.0)	Not Tested	(10, 9, 1.0)	(79, 64, 1.0)	(164, 158, 1.0)
ENSG00000169885	(88, 30, 0.9065)	Not Tested	Not Tested	Not Tested	Not Tested	(80, 64, 0.9723)	Not Tested	(15, 4, 1.0)	Not Tested	Not Tested	(63, 66, 1.0)	Not Tested	Not Tested	Not Tested	(54, 106, 0.8326)	Not Tested	(272, 86, 0.9679)	Not Tested	Not Tested	Not Tested	Not Tested	Not Tested	Not Tested	(68, 7, 1.0)	Not Tested	(84, 74, 1.0)	Not Tested	Not Tested	Not Tested	Not Tested	(27, 34, 1.0)	(22, 7, 1.0)	(601, 1379, 1.0)	Not Tested	(69, 99, 1.0)	(84, 112, 1.0)	Not Tested	Not Tested	Not Tested	Not Tested	(106, 137, 1.0)	Not Tested	Not Tested	Not Tested	Not Tested	Not Tested
ENSG00000178821	(1058, 794, 1.0)	(211, 437, 1.0)	Not Tested	Not Tested	Not Tested	(284, 581, 0.6552)	Not Tested	(298, 204, 1.0)	Not Tested	(664, 495, 0.9935)	(692, 488, 1.0)	Not Tested	Not Tested	(86, 111, 0.9262)	(813, 910, 0.9822)	(1036, 796, 1.0)	(879, 929, 1.0)	(685, 877, 1.0)	(47, 40, 1.0)	(18, 15, 1.0)	(56, 59, 1.0)	Not Tested	Not Tested	(704, 276, 1.0)	Not Tested	(1842, 1123, 1.0)	(226, 133, 1.0)	(268, 259, 1.0)	(607, 398, 1.0)	(271, 787, 1.0)	(200, 366, 1.0)	(407, 191, 1.0)	(1113, 1039, 1.0)	Not Tested	(654, 1040, 1.0)	(861, 1485, 1.0)	(257, 530, 1.0)	Not Tested	Not Tested	(52, 36, 1.0)	(796, 1375, 1.0)	(338, 276, 1.0)	(79, 47, 1.0)	(36, 44, 1.0)	(486, 743, 1.0)	(1735, 1099, 0.9785)
ENSG00000162585	(100, 117, 1.0)	(16, 12, 1.0)	(122, 141, 1.0)	(33, 18, 1.0)	Not Tested	(16, 12, 0.9112)	Not Tested	(32, 17, 1.0)	Not Tested	(9, 27, 0.5137)	Not Tested	Not Tested	(30, 16, 1.0)	(43, 16, 0.3991)	Not Tested	(67, 65, 1.0)	(46, 21, 0.828)	(30, 37, 1.0)	(9, 21, 1.0)	(18, 12, 1.0)	Not Tested	Not Tested	(9, 8, 1.0)	Not Tested	Not Tested	Not Tested	Not Tested	Not Tested	(62, 75, 1.0)	Not Tested	Not Tested	Not Tested	(13, 19, 1.0)	(3, 7, 1.0)	(16, 25, 1.0)	(37, 44, 1.0)	Not Tested	(24, 17, 1.0)	Not Tested	(62, 48, 1.0)	(36, 40, 1.0)	(27, 13, 1.0)	Not Tested	Not Tested	Not Tested	Not Tested
ENSG00000157911	(30, 28, 1.0)	(26, 26, 1.0)	(29, 27, 1.0)	Not Tested	(36, 33, 0.9748)	(14, 12, 0.9484)	(21, 14, 0.7691)	(21, 18, 1.0)	Not Tested	Not Tested	Not Tested	(26, 34, 1.0)	(16, 6, 0.9715)	(27, 27, 1.0)	Not Tested	Not Tested	(22, 18, 0.9885)	Not Tested	(23, 25, 1.0)	Not Tested	(41, 44, 1.0)	Not Tested	Not Tested	(8, 2, 1.0)	(51, 59, 1.0)	(53, 48, 1.0)	(14, 14, 1.0)	(21, 9, 0.4939)	Not Tested	Not Tested	(20, 25, 1.0)	Not Tested	Not Tested	(127, 99, 1.0)	Not Tested	(54, 50, 1.0)	Not Tested	(17, 20, 1.0)	(24, 18, 1.0)	(55, 45, 1.0)	(35, 36, 1.0)	(39, 45, 1.0)	(11, 12, 1.0)	(35, 19, 1.0)	Not Tested	(72, 58, 0.9414)
ENSG00000157881	(126, 101, 0.9065)	(16, 20, 1.0)	(36, 57, 0.8892)	Not Tested	(157, 159, 0.9823)	Not Tested	(48, 38, 0.8252)	(53, 66, 1.0)	Not Tested	(64, 55, 0.9935)	(35, 24, 1.0)	(95, 80, 1.0)	Not Tested	(84, 90, 0.955)	(43, 34, 0.8134)	(71, 76, 1.0)	(12, 15, 0.9885)	(41, 49, 1.0)	(64, 71, 1.0)	(66, 55, 1.0)	(46, 40, 1.0)	(64, 57, 0.9556)	(88, 69, 1.0)	(50, 34, 1.0)	(172, 158, 1.0)	(131, 118, 1.0)	(44, 41, 1.0)	Not Tested	(63, 49, 1.0)	Not Tested	Not Tested	Not Tested	(33, 26, 1.0)	Not Tested	(89, 66, 1.0)	Not Tested	Not Tested	Not Tested	Not Tested	Not Tested	(196, 184, 1.0)	(22, 18, 1.0)	(70, 67, 1.0)	(45, 38, 1.0)	(102, 107, 1.0)	(220, 189, 0.9414)
ENSG00000116213	(49, 32, 0.8934)	Not Tested	(12, 6, 1.0)	(24, 23, 1.0)	Not Tested	Not Tested	Not Tested	Not Tested	(13, 16, 0.9447)	(10, 19, 0.9907)	Not Tested	(12, 9, 1.0)	(14, 17, 1.0)	Not Tested	Not Tested	(27, 21, 1.0)	Not Tested	(14, 10, 1.0)	Not Tested	Not Tested	(49, 52, 1.0)	Not Tested	(28, 32, 1.0)	(16, 13, 1.0)	Not Tested	Not Tested	(21, 23, 1.0)	(31, 32, 1.0)	(8, 10, 1.0)	(5, 11, 1.0)	(8, 5, 1.0)	Not Tested	(12, 11, 1.0)	Not Tested	Not Tested	Not Tested	Not Tested	(13, 17, 1.0)	Not Tested	Not Tested	Not Tested	(9, 14, 1.0)	(5, 8, 1.0)	(11, 17, 1.0)	Not Tested	Not Tested
ENSG00000169598	(4, 8, 0.989)	Not Tested	Not Tested	Not Tested	Not Tested	(4, 6, 0.9229)	Not Tested	Not Tested	Not Tested	Not Tested	Not Tested	(9, 1, 0.9839)	(28, 19, 1.0)	Not Tested	(12, 6, 0.7567)	Not Tested	Not Tested	Not Tested	(9, 5, 1.0)	(9, 23, 1.0)	(7, 7, 1.0)	Not Tested	(22, 20, 1.0)	(10, 10, 1.0)	(5, 5, 1.0)	Not Tested	(21, 14, 1.0)	(2, 10, 0.5991)	(2, 10, 0.9486)	Not Tested	(31, 42, 1.0)	Not Tested	Not Tested	(7, 5, 1.0)	Not Tested	Not Tested	(6, 4, 1.0)	(19, 13, 1.0)	Not Tested	(20, 18, 1.0)	Not Tested	Not Tested	Not Tested	Not Tested	Not Tested	Not Tested
ENSG00000198912	(19, 49, 0.3013)	(12, 8, 1.0)	(15, 14, 1.0)	Not Tested	(42, 20, 0.5032)	(7, 6, 0.9816)	(21, 15, 0.8649)	(11, 13, 1.0)	Not Tested	Not Tested	Not Tested	(6, 5, 1.0)	(40, 22, 1.0)	Not Tested	Not Tested	(20, 17, 1.0)	(17, 9, 0.9762)	(19, 14, 1.0)	(19, 29, 1.0)	(21, 19, 1.0)	(28, 19, 1.0)	Not Tested	(11, 23, 1.0)	Not Tested	(10, 17, 0.9953)	(3, 9, 1.0)	(14, 12, 1.0)	Not Tested	Not Tested	Not Tested	Not Tested	(21, 19, 1.0)	(28, 30, 1.0)	Not Tested	Not Tested	(34, 30, 1.0)	Not Tested	(44, 33, 1.0)	Not Tested	(84, 98, 1.0)	(72, 67, 1.0)	Not Tested	Not Tested	Not Tested	(22, 28, 1.0)	(37, 45, 0.9965)
ENSG00000131697	(21, 27, 1.0)	Not Tested	Not Tested	(8, 6, 1.0)	(10, 10, 1.0)	Not Tested	(4, 6, 0.9165)	(6, 4, 1.0)	Not Tested	Not Tested	Not Tested	Not Tested	(9, 9, 1.0)	Not Tested	(12, 5, 0.5944)	Not Tested	Not Tested	Not Tested	Not Tested	Not Tested	Not Tested	(8, 8, 1.0)	(6, 7, 1.0)	Not Tested	(20, 48, 0.5856)	Not Tested	Not Tested	Not Tested	Not Tested	Not Tested	Not Tested	Not Tested	Not Tested	(11, 6, 1.0)	Not Tested	Not Tested	Not Tested	(8, 12, 1.0)	(13, 8, 1.0)	(31, 34, 1.0)	Not Tested	(6, 5, 1.0)	Not Tested	Not Tested	(7, 4, 1.0)	(40, 35, 0.9965)
ENSG00000116273	(12, 10, 1.0)	Not Tested	Not Tested	Not Tested	Not Tested	Not Tested	Not Tested	Not Tested	Not Tested	Not Tested	Not Tested	(7, 10, 1.0)	(17, 25, 1.0)	Not Tested	Not Tested	Not Tested	Not Tested	(9, 4, 1.0)	(17, 34, 1.0)	Not Tested	Not Tested	(8, 4, 0.8629)	Not Tested	Not Tested	Not Tested	(15, 9, 1.0)	Not Tested	Not Tested	Not Tested	Not Tested	(15, 14, 1.0)	Not Tested	Not Tested	Not Tested	Not Tested	Not Tested	Not Tested	(6, 7, 1.0)	(7, 7, 1.0)	(85, 89, 1.0)	Not Tested	(5, 5, 1.0)	(8, 4, 1.0)	(17, 9, 1.0)	(7, 9, 1.0)	Not Tested
ENSG00000007923	(44, 75, 0.4712)	(51, 41, 1.0)	(67, 54, 1.0)	Not Tested	(138, 116, 0.8826)	Not Tested	Not Tested	(61, 68, 1.0)	(18, 21, 0.9523)	(70, 103, 0.6946)	(5, 5, 1.0)	(41, 51, 1.0)	Not Tested	(31, 37, 0.9092)	(88, 89, 1.0)	Not Tested	(21, 35, 0.8923)	(58, 40, 1.0)	(43, 34, 1.0)	Not Tested	(75, 57, 1.0)	(182, 153, 0.8756)	Not Tested	Not Tested	Not Tested	(160, 140, 1.0)	Not Tested	Not Tested	Not Tested	Not Tested	(42, 56, 1.0)	Not Tested	(65, 50, 1.0)	Not Tested	Not Tested	(70, 54, 1.0)	(59, 55, 1.0)	Not Tested	(46, 59, 1.0)	(76, 87, 1.0)	Not Tested	(72, 56, 1.0)	(58, 48, 1.0)	(19, 21, 1.0)	(70, 90, 1.0)	Not Tested
ENSG00000142599	(5, 6, 1.0)	(71, 74, 1.0)	Not Tested	(82, 64, 1.0)	Not Tested	Not Tested	Not Tested	Not Tested	(7, 4, 0.9023)	(116, 161, 0.4609)	Not Tested	Not Tested	(223, 257, 1.0)	(12, 17, 0.8687)	(55, 61, 0.9227)	Not Tested	(20, 24, 0.9885)	Not Tested	Not Tested	Not Tested	(166, 134, 1.0)	Not Tested	Not Tested	(203, 201, 1.0)	Not Tested	(258, 121, 0.0)	(333, 317, 1.0)	(31, 38, 0.9038)	(141, 157, 1.0)	(114, 114, 1.0)	(237, 244, 1.0)	(31, 25, 1.0)	(85, 116, 1.0)	Not Tested	Not Tested	(30, 27, 1.0)	Not Tested	(238, 273, 1.0)	Not Tested	(654, 641, 1.0)	Not Tested	(61, 70, 1.0)	(108, 127, 1.0)	(231, 257, 1.0)	Not Tested	(506, 491, 0.9997)
ENSG00000074800	(7, 6, 1.0)	Not Tested	Not Tested	(5, 5, 1.0)	(7, 3, 0.8519)	Not Tested	Not Tested	Not Tested	Not Tested	Not Tested	Not Tested	Not Tested	(118, 116, 1.0)	Not Tested	(11, 6, 0.8026)	Not Tested	Not Tested	Not Tested	Not Tested	Not Tested	Not Tested	Not Tested	Not Tested	Not Tested	(2, 8, 0.8986)	Not Tested	(7, 3, 1.0)	Not Tested	Not Tested	Not Tested	(17, 22, 1.0)	Not Tested	Not Tested	Not Tested	Not Tested	Not Tested	Not Tested	(9, 8, 1.0)	Not Tested	(9, 7, 1.0)	Not Tested	Not Tested	Not Tested	(8, 8, 1.0)	Not Tested	Not Tested
ENSG00000142583	(70, 77, 1.0)	Not Tested	Not Tested	Not Tested	Not Tested	(198, 142, 0.8747)	Not Tested	(50, 34, 1.0)	Not Tested	Not Tested	Not Tested	(51, 17, 1.0)	(378, 174, 1.0)	Not Tested	Not Tested	Not Tested	(68, 44, 0.9885)	(77, 70, 1.0)	(466, 515, 1.0)	Not Tested	(129, 141, 1.0)	Not Tested	Not Tested	(41, 20, 1.0)	Not Tested	Not Tested	(205, 307, 1.0)	Not Tested	Not Tested	Not Tested	(103, 168, 1.0)	Not Tested	Not Tested	(14, 22, 1.0)	Not Tested	(474, 240, 1.0)	Not Tested	(301, 306, 1.0)	(47, 36, 1.0)	Not Tested	Not Tested	Not Tested	Not Tested	(327, 349, 1.0)	Not Tested	Not Tested
ENSG00000049239	(64, 60, 1.0)	(105, 121, 1.0)	(60, 56, 1.0)	(137, 139, 1.0)	Not Tested	(31, 44, 0.7525)	(34, 40, 0.9233)	(190, 168, 1.0)	Not Tested	(89, 69, 0.9935)	(33, 36, 1.0)	(27, 37, 1.0)	(207, 264, 1.0)	(35, 29, 0.921)	(42, 60, 0.6878)	(143, 156, 1.0)	(13, 10, 0.9885)	(96, 89, 1.0)	(163, 139, 1.0)	Not Tested	(79, 127, 1.0)	(110, 78, 0.7867)	(255, 348, 1.0)	(14, 16, 1.0)	(97, 83, 1.0)	(108, 80, 1.0)	(64, 56, 1.0)	(4, 9, 0.7999)	(48, 37, 1.0)	(35, 57, 1.0)	(296, 363, 1.0)	(19, 28, 1.0)	(120, 148, 1.0)	(519, 558, 1.0)	Not Tested	(219, 251, 1.0)	Not Tested	(249, 268, 1.0)	(40, 33, 1.0)	(1822, 1683, 1.0)	(44, 54, 1.0)	(80, 99, 1.0)	(104, 149, 1.0)	(129, 146, 1.0)	(118, 114, 1.0)	(132, 144, 0.9997)
ENSG00000171621	(19, 21, 1.0)	Not Tested	(8, 12, 1.0)	(13, 14, 1.0)	(16, 12, 0.9404)	Not Tested	(8, 11, 0.9106)	(25, 26, 1.0)	Not Tested	Not Tested	(19, 23, 1.0)	(5, 9, 1.0)	(10, 14, 1.0)	Not Tested	(5, 7, 0.9227)	(22, 27, 1.0)	Not Tested	Not Tested	(43, 48, 1.0)	Not Tested	(15, 14, 1.0)	(31, 19, 0.7652)	Not Tested	Not Tested	(50, 38, 1.0)	Not Tested	(56, 46, 1.0)	Not Tested	(12, 12, 1.0)	Not Tested	(34, 45, 1.0)	(11, 12, 1.0)	(10, 12, 1.0)	(126, 121, 1.0)	Not Tested	(22, 16, 1.0)	Not Tested	Not Tested	Not Tested	(697, 599, 1.0)	(39, 36, 1.0)	Not Tested	(17, 20, 1.0)	(20, 25, 1.0)	Not Tested	(32, 24, 0.981)
ENSG00000173614	(30, 24, 1.0)	Not Tested	Not Tested	Not Tested	Not Tested	Not Tested	Not Tested	Not Tested	Not Tested	Not Tested	Not Tested	(1, 13, 0.7501)	(25, 15, 1.0)	Not Tested	Not Tested	Not Tested	Not Tested	Not Tested	(18, 34, 1.0)	(31, 28, 1.0)	Not Tested	Not Tested	(30, 20, 1.0)	Not Tested	Not Tested	Not Tested	(21, 52, 1.0)	Not Tested	Not Tested	Not Tested	(14, 20, 1.0)	Not Tested	Not Tested	Not Tested	Not Tested	Not Tested	Not Tested	Not Tested	Not Tested	(36, 43, 1.0)	Not Tested	Not Tested	Not Tested	Not Tested	Not Tested	Not Tested
ENSG00000130939	(66, 67, 1.0)	Not Tested	Not Tested	(40, 50, 1.0)	Not Tested	Not Tested	Not Tested	Not Tested	Not Tested	(32, 12, 0.1851)	(15, 17, 1.0)	Not Tested	(65, 90, 1.0)	Not Tested	(39, 66, 0.3575)	Not Tested	Not Tested	Not Tested	(123, 107, 1.0)	(22, 14, 1.0)	Not Tested	Not Tested	(70, 78, 1.0)	Not Tested	Not Tested	Not Tested	(8, 7, 1.0)	(21, 23, 0.9911)	Not Tested	(18, 15, 1.0)	(52, 59, 1.0)	Not Tested	(33, 23, 1.0)	Not Tested	Not Tested	Not Tested	Not Tested	(78, 77, 1.0)	Not Tested	(180, 148, 1.0)	Not Tested	Not Tested	Not Tested	Not Tested	Not Tested	Not Tested
ENSG00000054523	(52, 57, 1.0)	Not Tested	(112, 143, 1.0)	(303, 277, 1.0)	(499, 459, 0.9545)	(188, 170, 0.9067)	(83, 93, 0.9165)	Not Tested	(14, 41, 0.0692)	(207, 155, 0.858)	(124, 136, 1.0)	Not Tested	(126, 122, 1.0)	(168, 87, 0.0611)	Not Tested	(174, 157, 1.0)	Not Tested	Not Tested	Not Tested	(1187, 1074, 1.0)	Not Tested	Not Tested	(745, 637, 1.0)	(397, 455, 1.0)	(36, 52, 0.9218)	(84, 72, 1.0)	(9, 9, 1.0)	(213, 243, 0.9025)	Not Tested	(496, 394, 1.0)	(253, 276, 1.0)	Not Tested	(89, 117, 1.0)	Not Tested	(17, 11, 1.0)	Not Tested	(264, 245, 1.0)	Not Tested	Not Tested	(294, 222, 1.0)	(27, 15, 1.0)	(242, 286, 1.0)	Not Tested	Not Tested	(22, 50, 0.4599)	Not Tested
ENSG00000142657	(274, 290, 1.0)	Not Tested	(107, 125, 1.0)	Not Tested	(125, 101, 0.9441)	(7, 14, 0.7082)	(51, 60, 0.9384)	Not Tested	(12, 11, 1.0)	(26, 16, 0.9935)	(30, 40, 1.0)	Not Tested	Not Tested	(51, 29, 0.7111)	Not Tested	(79, 72, 1.0)	Not Tested	Not Tested	Not Tested	(12, 14, 1.0)	Not Tested	Not Tested	(54, 52, 1.0)	(20, 28, 1.0)	Not Tested	Not Tested	Not Tested	(55, 57, 1.0)	Not Tested	(80, 70, 1.0)	(4, 9, 1.0)	Not Tested	(51, 58, 1.0)	Not Tested	Not Tested	Not Tested	(83, 88, 1.0)	Not Tested	Not Tested	(223, 251, 1.0)	Not Tested	(48, 73, 1.0)	Not Tested	Not Tested	Not Tested	Not Tested
ENSG00000160049	(21, 22, 1.0)	Not Tested	Not Tested	Not Tested	Not Tested	Not Tested	(4, 9, 0.7597)	Not Tested	(9, 12, 0.9433)	Not Tested	Not Tested	Not Tested	(2, 9, 1.0)	Not Tested	(20, 19, 1.0)	Not Tested	Not Tested	Not Tested	(18, 12, 1.0)	Not Tested	Not Tested	Not Tested	(44, 37, 1.0)	(7, 11, 1.0)	Not Tested	Not Tested	(22, 28, 1.0)	Not Tested	Not Tested	Not Tested	Not Tested	Not Tested	Not Tested	Not Tested	Not Tested	(36, 35, 1.0)	Not Tested	(24, 29, 1.0)	Not Tested	(57, 47, 1.0)	Not Tested	Not Tested	Not Tested	Not Tested	Not Tested	Not Tested
ENSG00000142655	(29, 27, 1.0)	Not Tested	(34, 37, 1.0)	(83, 103, 1.0)	(116, 134, 0.8842)	(7, 9, 0.9295)	(13, 18, 0.8649)	(26, 24, 1.0)	Not Tested	Not Tested	(11, 10, 1.0)	(18, 25, 1.0)	(15, 16, 1.0)	(24, 17, 0.8439)	(18, 41, 0.1539)	(37, 36, 1.0)	(17, 13, 0.9885)	(24, 34, 1.0)	Not Tested	Not Tested	(32, 27, 1.0)	Not Tested	(20, 17, 1.0)	(28, 25, 1.0)	(115, 124, 1.0)	(55, 37, 1.0)	(9, 18, 1.0)	(27, 29, 0.9958)	(22, 24, 1.0)	Not Tested	(7, 7, 1.0)	(17, 9, 1.0)	Not Tested	(25, 29, 1.0)	Not Tested	Not Tested	(29, 31, 1.0)	Not Tested	(20, 24, 1.0)	(118, 100, 1.0)	Not Tested	(39, 32, 1.0)	(26, 19, 1.0)	(7, 15, 1.0)	Not Tested	(191, 240, 0.8591)
ENSG00000130940	(57, 46, 0.989)	Not Tested	(11, 6, 1.0)	(40, 36, 1.0)	(149, 180, 0.8178)	Not Tested	Not Tested	(19, 15, 1.0)	Not Tested	Not Tested	Not Tested	Not Tested	(48, 51, 1.0)	(18, 22, 0.9203)	(10, 20, 0.4942)	(20, 21, 1.0)	(11, 8, 0.9885)	(116, 90, 1.0)	(61, 49, 1.0)	Not Tested	Not Tested	(45, 38, 0.9556)	(56, 53, 1.0)	(9, 7, 1.0)	(127, 138, 1.0)	Not Tested	Not Tested	(13, 17, 0.9305)	(29, 29, 1.0)	(6, 18, 0.6235)	(109, 134, 1.0)	(4, 8, 1.0)	Not Tested	(46, 53, 1.0)	(21, 12, 1.0)	(14, 10, 1.0)	(41, 38, 1.0)	Not Tested	Not Tested	(5, 10, 1.0)	(55, 48, 1.0)	Not Tested	(16, 12, 1.0)	(12, 7, 1.0)	(32, 29, 1.0)	Not Tested
ENSG00000116685	(108, 67, 0.3698)	Not Tested	Not Tested	(82, 87, 1.0)	(139, 88, 0.2973)	(18, 18, 1.0)	(71, 44, 0.3713)	(105, 122, 1.0)	Not Tested	Not Tested	(34, 44, 1.0)	Not Tested	(85, 96, 1.0)	Not Tested	Not Tested	Not Tested	(34, 46, 0.9798)	(126, 121, 1.0)	(96, 103, 1.0)	Not Tested	(0, 207, 0.0)	Not Tested	Not Tested	(82, 107, 1.0)	(7, 10, 1.0)	(115, 90, 1.0)	(44, 41, 1.0)	Not Tested	Not Tested	(41, 62, 1.0)	Not Tested	(30, 34, 1.0)	Not Tested	(106, 133, 1.0)	(44, 39, 1.0)	(228, 199, 1.0)	Not Tested	(138, 134, 1.0)	Not Tested	(268, 231, 1.0)	Not Tested	(127, 143, 1.0)	(51, 51, 1.0)	(63, 58, 1.0)	Not Tested	(187, 189, 1.0)
ENSG00000083444	(142, 127, 1.0)	(99, 94, 1.0)	Not Tested	(121, 136, 1.0)	(100, 131, 0.812)	(9, 16, 0.6954)	(39, 42, 0.9856)	(81, 71, 1.0)	Not Tested	Not Tested	(75, 66, 1.0)	Not Tested	(99, 111, 1.0)	(48, 34, 0.7963)	(337, 377, 0.9181)	(50, 66, 1.0)	Not Tested	(87, 117, 1.0)	(35, 30, 1.0)	Not Tested	Not Tested	Not Tested	Not Tested	(54, 62, 1.0)	(224, 247, 1.0)	(160, 134, 1.0)	(40, 57, 1.0)	Not Tested	(17, 21, 1.0)	(59, 65, 1.0)	Not Tested	(47, 60, 1.0)	Not Tested	(47, 61, 1.0)	(27, 28, 1.0)	(143, 167, 1.0)	Not Tested	Not Tested	Not Tested	Not Tested	(101, 105, 1.0)	Not Tested	Not Tested	(82, 109, 1.0)	(191, 167, 1.0)	(242, 262, 0.9965)
ENSG00000116691	(49, 36, 0.9258)	(49, 49, 1.0)	Not Tested	Not Tested	Not Tested	(11, 10, 0.99)	(31, 21, 0.7509)	(21, 29, 1.0)	(17, 10, 0.8324)	Not Tested	(7, 8, 1.0)	(21, 13, 1.0)	(29, 21, 1.0)	(124, 88, 0.5846)	(57, 39, 0.5764)	(27, 11, 0.7192)	Not Tested	Not Tested	Not Tested	(67, 52, 1.0)	Not Tested	(38, 52, 0.8077)	(23, 19, 1.0)	(40, 30, 1.0)	(192, 179, 1.0)	Not Tested	(52, 43, 1.0)	(23, 26, 0.9629)	(35, 0, 0.0)	Not Tested	Not Tested	(41, 34, 1.0)	Not Tested	(22, 34, 1.0)	(28, 18, 1.0)	(60, 53, 1.0)	(13, 17, 1.0)	Not Tested	Not Tested	Not Tested	Not Tested	(22, 12, 1.0)	(19, 12, 1.0)	(43, 29, 1.0)	Not Tested	(58, 90, 0.6102)
ENSG00000116731	(71, 67, 1.0)	Not Tested	(22, 27, 1.0)	(63, 73, 1.0)	Not Tested	Not Tested	(71, 83, 0.8788)	(49, 49, 1.0)	(3, 7, 0.8387)	Not Tested	(135, 195, 1.0)	(70, 83, 1.0)	(45, 37, 1.0)	(41, 21, 0.3947)	Not Tested	(82, 100, 1.0)	(13, 22, 0.9679)	(164, 115, 1.0)	Not Tested	(17, 19, 1.0)	Not Tested	(44, 40, 0.977)	(79, 83, 1.0)	(55, 68, 1.0)	(371, 408, 1.0)	Not Tested	(43, 57, 1.0)	(45, 42, 0.9903)	(48, 54, 1.0)	(38, 35, 1.0)	(70, 78, 1.0)	(26, 33, 1.0)	Not Tested	(35, 36, 1.0)	(7, 11, 1.0)	(83, 52, 1.0)	(89, 94, 1.0)	(33, 34, 1.0)	(9, 8, 1.0)	(59, 68, 1.0)	(19, 33, 1.0)	(80, 89, 1.0)	(29, 34, 1.0)	Not Tested	(14, 17, 1.0)	(86, 180, 0.02)
ENSG00000171729	(16, 16, 1.0)	(6, 6, 1.0)	(4, 7, 1.0)	Not Tested	Not Tested	(6, 6, 1.0)	Not Tested	Not Tested	Not Tested	Not Tested	Not Tested	Not Tested	Not Tested	Not Tested	(11, 8, 0.9181)	Not Tested	Not Tested	Not Tested	(12, 14, 1.0)	(10, 12, 1.0)	(7, 4, 1.0)	Not Tested	(5, 7, 1.0)	(13, 6, 1.0)	(8, 14, 1.0)	Not Tested	Not Tested	Not Tested	Not Tested	Not Tested	(8, 10, 1.0)	Not Tested	Not Tested	(14, 12, 1.0)	Not Tested	(16, 10, 1.0)	(5, 5, 1.0)	Not Tested	Not Tested	(5, 5, 1.0)	Not Tested	Not Tested	Not Tested	(3, 8, 1.0)	(4, 6, 1.0)	Not Tested
ENSG00000132906	(106, 48, 0.2494)	(31, 25, 1.0)	Not Tested	Not Tested	(48, 97, 0.2983)	Not Tested	Not Tested	(38, 43, 1.0)	Not Tested	(14, 23, 0.9907)	Not Tested	(28, 30, 1.0)	Not Tested	Not Tested	(31, 46, 0.6716)	(47, 33, 1.0)	Not Tested	Not Tested	Not Tested	(23, 44, 1.0)	(34, 46, 1.0)	Not Tested	(48, 29, 1.0)	(19, 29, 1.0)	(136, 189, 0.9397)	Not Tested	Not Tested	Not Tested	(13, 29, 0.8816)	(48, 29, 1.0)	(33, 59, 1.0)	(25, 19, 1.0)	Not Tested	Not Tested	(17, 29, 1.0)	(72, 51, 1.0)	Not Tested	(23, 34, 1.0)	Not Tested	(31, 32, 1.0)	Not Tested	(41, 13, 0.3605)	Not Tested	(24, 26, 1.0)	(30, 60, 0.8884)	(122, 167, 0.8753)
ENSG00000116138	(60, 57, 1.0)	(43, 84, 0.9524)	(21, 0, 0.001)	Not Tested	(222, 162, 0.8423)	Not Tested	Not Tested	(179, 124, 1.0)	(109, 132, 0.9368)	Not Tested	Not Tested	(28, 27, 1.0)	Not Tested	Not Tested	(226, 195, 0.9209)	(233, 282, 1.0)	Not Tested	Not Tested	Not Tested	(144, 125, 1.0)	(67, 111, 1.0)	Not Tested	(159, 205, 1.0)	(30, 40, 1.0)	(101, 148, 0.9397)	Not Tested	Not Tested	Not Tested	(27, 16, 1.0)	(78, 63, 1.0)	(94, 79, 1.0)	(11, 9, 1.0)	Not Tested	(14, 8, 1.0)	(22, 23, 1.0)	(206, 159, 1.0)	Not Tested	(71, 73, 1.0)	(55, 71, 1.0)	(98, 106, 1.0)	(231, 207, 1.0)	(111, 84, 1.0)	Not Tested	(37, 50, 1.0)	(17, 16, 1.0)	(266, 195, 0.9215)
ENSG00000116771	(58, 56, 1.0)	(36, 62, 1.0)	(21, 0, 0.0588)	Not Tested	(204, 144, 0.9062)	Not Tested	Not Tested	(136, 92, 1.0)	(102, 129, 0.9433)	Not Tested	Not Tested	(28, 27, 1.0)	Not Tested	Not Tested	(198, 177, 0.9769)	(212, 258, 1.0)	Not Tested	Not Tested	Not Tested	(107, 86, 1.0)	(67, 110, 1.0)	Not Tested	(108, 139, 1.0)	(17, 30, 1.0)	(100, 142, 1.0)	Not Tested	Not Tested	Not Tested	(27, 16, 1.0)	(78, 63, 1.0)	(54, 34, 1.0)	(11, 9, 1.0)	Not Tested	Not Tested	(20, 20, 1.0)	(127, 77, 1.0)	Not Tested	(54, 47, 1.0)	(51, 60, 1.0)	Not Tested	(231, 207, 1.0)	(111, 84, 1.0)	Not Tested	(23, 20, 1.0)	(17, 16, 1.0)	(266, 195, 0.9925)
ENSG00000116786	(40, 31, 0.9837)	(272, 261, 1.0)	Not Tested	(180, 156, 1.0)	(99, 124, 0.7726)	Not Tested	Not Tested	(72, 98, 1.0)	(23, 33, 0.8387)	Not Tested	Not Tested	(97, 115, 1.0)	(7, 7, 1.0)	Not Tested	(67, 52, 0.7128)	Not Tested	Not Tested	Not Tested	Not Tested	(33, 35, 1.0)	(254, 286, 1.0)	(429, 489, 0.888)	(47, 37, 1.0)	Not Tested	(283, 348, 0.9194)	(723, 761, 1.0)	(195, 236, 1.0)	(43, 46, 0.9903)	Not Tested	Not Tested	(64, 66, 1.0)	(69, 53, 1.0)	Not Tested	Not Tested	(131, 155, 1.0)	(516, 485, 1.0)	Not Tested	(55, 92, 1.0)	(178, 194, 1.0)	Not Tested	(211, 221, 1.0)	(370, 303, 1.0)	Not Tested	Not Tested	Not Tested	Not Tested
ENSG00000065526	(25, 13, 0.7824)	(57, 50, 1.0)	Not Tested	(101, 71, 1.0)	(151, 140, 0.9631)	Not Tested	(65, 87, 0.6867)	(18, 19, 1.0)	Not Tested	(19, 14, 0.9935)	(28, 34, 1.0)	(53, 63, 1.0)	Not Tested	Not Tested	(109, 93, 0.8456)	Not Tested	Not Tested	(79, 52, 1.0)	Not Tested	(4, 9, 1.0)	(92, 75, 1.0)	(55, 50, 0.9734)	(14, 26, 1.0)	Not Tested	(49, 76, 0.7323)	(98, 85, 1.0)	Not Tested	(23, 31, 0.8471)	(41, 56, 1.0)	(45, 41, 1.0)	(41, 55, 1.0)	Not Tested	(36, 29, 1.0)	(40, 59, 1.0)	Not Tested	(10, 7, 1.0)	Not Tested	(21, 30, 1.0)	(7, 15, 1.0)	(176, 170, 1.0)	(64, 84, 1.0)	(33, 42, 1.0)	Not Tested	Not Tested	(34, 24, 1.0)	Not Tested
ENSG00000116809	(55, 67, 0.9752)	(13, 12, 1.0)	Not Tested	Not Tested	Not Tested	Not Tested	(34, 32, 0.9883)	(28, 34, 1.0)	(6, 8, 0.9433)	(38, 31, 0.9935)	(7, 10, 1.0)	Not Tested	(12, 10, 1.0)	(56, 56, 1.0)	Not Tested	Not Tested	(17, 18, 1.0)	(27, 28, 1.0)	Not Tested	(13, 20, 1.0)	Not Tested	(23, 42, 0.4361)	(16, 10, 1.0)	(9, 12, 1.0)	(108, 114, 1.0)	(74, 60, 1.0)	Not Tested	(28, 26, 0.9911)	(32, 25, 1.0)	Not Tested	(17, 16, 1.0)	Not Tested	Not Tested	Not Tested	Not Tested	(57, 37, 1.0)	(24, 16, 1.0)	Not Tested	(19, 12, 1.0)	(56, 47, 1.0)	(30, 32, 1.0)	Not Tested	(19, 14, 1.0)	(14, 16, 1.0)	(24, 36, 1.0)	Not Tested
ENSG00000186510	(12, 3, 0.9677)	Not Tested	Not Tested	(6, 12, 1.0)	(7, 4, 0.9545)	Not Tested	Not Tested	(3, 7, 1.0)	Not Tested	Not Tested	Not Tested	Not Tested	Not Tested	Not Tested	(4, 9, 0.8938)	Not Tested	Not Tested	Not Tested	Not Tested	(4, 15, 1.0)	Not Tested	Not Tested	Not Tested	(9, 6, 1.0)	(2, 8, 1.0)	Not Tested	Not Tested	(0, 11, 0.7713)	Not Tested	Not Tested	(7, 6, 1.0)	Not Tested	Not Tested	Not Tested	Not Tested	Not Tested	Not Tested	(10, 1, 1.0)	(5, 7, 1.0)	(12, 26, 1.0)	Not Tested	Not Tested	Not Tested	(5, 9, 1.0)	Not Tested	Not Tested
ENSG00000219481	(26, 32, 1.0)	(13, 16, 1.0)	(20, 21, 1.0)	(34, 14, 1.0)	(91, 101, 0.997)	(4, 13, 0.7781)	(14, 46, 0.7624)	(34, 8, 1.0)	Not Tested	Not Tested	(21, 9, 1.0)	(38, 50, 1.0)	(24, 17, 1.0)	(7, 9, 0.9896)	(114, 54, 0.865)	(54, 21, 1.0)	(9, 6, 1.0)	(9, 16, 1.0)	(13, 9, 1.0)	(12, 3, 1.0)	(23, 7, 1.0)	(63, 32, 0.9467)	(10, 7, 1.0)	(12, 13, 1.0)	(77, 47, 1.0)	(9, 18, 1.0)	(23, 16, 1.0)	(26, 11, 0.8974)	(9, 10, 1.0)	(14, 1, 1.0)	(113, 102, 1.0)	(17, 24, 1.0)	(19, 16, 1.0)	(22, 15, 1.0)	Not Tested	(68, 59, 1.0)	Not Tested	(16, 16, 1.0)	(34, 45, 1.0)	(39, 41, 1.0)	(12, 8, 1.0)	Not Tested	(6, 6, 1.0)	(20, 21, 1.0)	(15, 13, 1.0)	(123, 118, 1.0)
ENSG00000058453	(23, 69, 0.681)	(18, 12, 1.0)	(25, 15, 1.0)	Not Tested	(39, 78, 0.7466)	Not Tested	(35, 33, 1.0)	(6, 6, 1.0)	(10, 10, 1.0)	(6, 9, 0.9935)	(4, 12, 1.0)	(23, 54, 1.0)	(43, 47, 1.0)	Not Tested	(20, 26, 0.927)	(10, 3, 1.0)	(13, 3, 0.828)	(34, 27, 1.0)	(23, 21, 1.0)	(31, 52, 1.0)	(8, 48, 0.4248)	(41, 49, 0.977)	(2, 16, 0.8793)	(12, 8, 1.0)	(72, 64, 1.0)	(16, 24, 1.0)	Not Tested	(19, 35, 0.8026)	Not Tested	Not Tested	(69, 135, 1.0)	(16, 10, 1.0)	(23, 42, 1.0)	(54, 13, 1.0)	(57, 20, 0.9774)	(17, 5, 1.0)	(6, 12, 1.0)	Not Tested	(9, 12, 1.0)	(42, 28, 1.0)	(6, 17, 1.0)	Not Tested	Not Tested	(7, 9, 1.0)	(2, 13, 0.8884)	(12, 45, 0.5311)
ENSG00000074964	(31, 62, 0.1837)	(214, 214, 1.0)	Not Tested	(70, 52, 1.0)	(1067, 1246, 0.6345)	(17, 17, 1.0)	(258, 317, 0.5673)	Not Tested	Not Tested	(366, 412, 0.9935)	(39, 43, 1.0)	(193, 214, 1.0)	Not Tested	(139, 100, 0.4594)	(94, 73, 0.6272)	Not Tested	(94, 94, 1.0)	(436, 399, 1.0)	Not Tested	(292, 273, 1.0)	(558, 613, 1.0)	(97, 88, 0.9556)	(209, 176, 1.0)	Not Tested	Not Tested	(499, 460, 1.0)	(61, 54, 1.0)	(13, 18, 0.8974)	(6, 8, 1.0)	(262, 209, 1.0)	(22, 25, 1.0)	Not Tested	(324, 335, 1.0)	(312, 320, 1.0)	Not Tested	(51, 50, 1.0)	Not Tested	(30, 43, 1.0)	(129, 137, 1.0)	(149, 138, 1.0)	Not Tested	(72, 76, 1.0)	(179, 233, 1.0)	(70, 65, 1.0)	(412, 349, 1.0)	(1253, 1339, 0.9965)
ENSG00000127481	(381, 396, 1.0)	(311, 315, 1.0)	(120, 140, 1.0)	(458, 495, 1.0)	Not Tested	(36, 25, 0.6778)	(352, 336, 0.9481)	(191, 191, 1.0)	Not Tested	(163, 165, 1.0)	(204, 242, 1.0)	(9, 12, 1.0)	(174, 166, 1.0)	(140, 155, 0.8994)	(591, 579, 0.9929)	(138, 125, 1.0)	(9, 10, 1.0)	Not Tested	(174, 191, 1.0)	(297, 258, 1.0)	(206, 210, 1.0)	(462, 429, 0.9556)	Not Tested	Not Tested	(595, 641, 1.0)	(499, 445, 1.0)	Not Tested	(218, 218, 1.0)	(140, 0, 0.0)	(22, 19, 1.0)	(30, 24, 1.0)	Not Tested	(277, 261, 1.0)	(187, 228, 1.0)	(132, 118, 1.0)	(289, 237, 1.0)	(33, 26, 1.0)	(262, 264, 1.0)	Not Tested	(353, 376, 1.0)	(498, 493, 1.0)	(195, 195, 1.0)	Not Tested	Not Tested	(69, 70, 1.0)	Not Tested
ENSG00000127463	(44, 32, 0.989)	(21, 10, 1.0)	(17, 17, 1.0)	(35, 40, 1.0)	Not Tested	Not Tested	(10, 19, 0.7098)	(12, 8, 1.0)	Not Tested	(14, 8, 0.9935)	(18, 14, 1.0)	(26, 34, 1.0)	(35, 49, 1.0)	(7, 3, 0.8071)	(46, 62, 0.8177)	(20, 20, 1.0)	(8, 4, 0.9798)	Not Tested	(18, 23, 1.0)	(13, 13, 1.0)	(74, 51, 1.0)	(20, 16, 0.9556)	(16, 7, 1.0)	(5, 6, 1.0)	(95, 142, 0.9397)	(43, 55, 1.0)	Not Tested	(18, 14, 0.9496)	Not Tested	(12, 9, 1.0)	(77, 71, 1.0)	Not Tested	(13, 15, 1.0)	(31, 35, 1.0)	(17, 17, 1.0)	(57, 64, 1.0)	(10, 14, 1.0)	(29, 32, 1.0)	(21, 27, 1.0)	(77, 44, 1.0)	(19, 27, 1.0)	(23, 14, 1.0)	Not Tested	(4, 12, 1.0)	(33, 30, 1.0)	Not Tested
ENSG00000053372	(101, 95, 1.0)	(74, 72, 1.0)	(72, 91, 1.0)	(82, 78, 1.0)	Not Tested	Not Tested	(71, 66, 0.9883)	Not Tested	(22, 27, 0.9433)	Not Tested	(29, 28, 1.0)	(21, 19, 1.0)	(65, 65, 1.0)	(108, 114, 0.9967)	(51, 50, 1.0)	(36, 36, 1.0)	Not Tested	Not Tested	(85, 109, 1.0)	(117, 138, 1.0)	(107, 104, 1.0)	Not Tested	Not Tested	Not Tested	(274, 233, 1.0)	Not Tested	Not Tested	(23, 24, 1.0)	(31, 44, 1.0)	(57, 60, 1.0)	(117, 148, 1.0)	Not Tested	(26, 24, 1.0)	Not Tested	(91, 69, 1.0)	(204, 273, 1.0)	(79, 105, 1.0)	(26, 29, 1.0)	Not Tested	(95, 97, 1.0)	Not Tested	(45, 48, 1.0)	(51, 60, 1.0)	(128, 83, 1.0)	(139, 126, 1.0)	(142, 103, 0.9326)
ENSG00000077549	(406, 379, 1.0)	Not Tested	Not Tested	Not Tested	Not Tested	(107, 84, 0.6954)	Not Tested	(6, 5, 1.0)	Not Tested	Not Tested	(9, 13, 1.0)	Not Tested	(216, 238, 1.0)	Not Tested	(443, 380, 0.7526)	Not Tested	Not Tested	Not Tested	(6, 4, 1.0)	(76, 65, 1.0)	(9, 5, 1.0)	Not Tested	(384, 394, 1.0)	(183, 204, 1.0)	Not Tested	Not Tested	(90, 81, 1.0)	Not Tested	Not Tested	Not Tested	(143, 128, 1.0)	Not Tested	(15, 15, 1.0)	Not Tested	Not Tested	Not Tested	Not Tested	(95, 92, 1.0)	Not Tested	(607, 629, 1.0)	Not Tested	Not Tested	(259, 248, 1.0)	(30, 43, 1.0)	(26, 19, 1.0)	(18, 45, 0.1625)
ENSG00000162542	(8, 30, 0.2436)	(14, 5, 1.0)	(3, 12, 0.8598)	Not Tested	(12, 12, 1.0)	Not Tested	(8, 8, 1.0)	(14, 11, 1.0)	Not Tested	Not Tested	Not Tested	(5, 8, 1.0)	(10, 9, 1.0)	(10, 17, 0.8109)	(14, 17, 0.9437)	Not Tested	Not Tested	(13, 15, 1.0)	(13, 15, 1.0)	Not Tested	Not Tested	(6, 6, 1.0)	(19, 16, 1.0)	Not Tested	(18, 7, 0.8398)	Not Tested	Not Tested	(8, 8, 1.0)	Not Tested	(7, 6, 1.0)	(33, 38, 1.0)	Not Tested	(12, 5, 1.0)	(54, 45, 1.0)	Not Tested	(11, 13, 1.0)	Not Tested	(5, 9, 1.0)	(6, 8, 1.0)	(7, 13, 1.0)	(12, 8, 1.0)	Not Tested	Not Tested	(4, 8, 1.0)	(13, 10, 1.0)	(8, 16, 0.8591)
ENSG00000244038	(131, 162, 0.999)	Not Tested	(174, 144, 1.0)	(110, 108, 1.0)	(250, 189, 0.866)	Not Tested	(106, 80, 0.8252)	(209, 197, 1.0)	Not Tested	(94, 77, 0.9935)	Not Tested	(90, 100, 1.0)	(106, 134, 1.0)	Not Tested	(295, 304, 1.0)	(90, 125, 1.0)	(89, 84, 1.0)	(125, 121, 1.0)	(133, 140, 1.0)	(190, 211, 1.0)	Not Tested	(338, 321, 0.9946)	(17, 7, 1.0)	Not Tested	(1, 11, 0.3569)	(208, 236, 1.0)	(4, 15, 1.0)	Not Tested	(184, 227, 1.0)	Not Tested	(18, 13, 1.0)	(105, 18, 0.0036)	(3, 12, 1.0)	(173, 218, 1.0)	(225, 185, 1.0)	(9, 2, 1.0)	(126, 115, 1.0)	(96, 64, 1.0)	(75, 81, 1.0)	Not Tested	(101, 92, 1.0)	(109, 94, 1.0)	Not Tested	(153, 127, 1.0)	(216, 265, 1.0)	Not Tested
ENSG00000075151	(13, 23, 0.999)	Not Tested	Not Tested	Not Tested	(187, 177, 1.0)	(1, 12, 0.4594)	Not Tested	(36, 47, 1.0)	Not Tested	Not Tested	Not Tested	Not Tested	(24, 30, 1.0)	Not Tested	Not Tested	Not Tested	Not Tested	Not Tested	(6, 23, 1.0)	(15, 2, 1.0)	Not Tested	Not Tested	(34, 42, 1.0)	Not Tested	Not Tested	Not Tested	(6, 10, 1.0)	Not Tested	Not Tested	Not Tested	(5, 13, 1.0)	Not Tested	Not Tested	Not Tested	Not Tested	(25, 14, 1.0)	Not Tested	(7, 4, 1.0)	Not Tested	Not Tested	Not Tested	Not Tested	Not Tested	(8, 4, 1.0)	(39, 75, 1.0)	(94, 94, 1.0)
ENSG00000117298	(58, 46, 0.9774)	Not Tested	Not Tested	Not Tested	(76, 82, 0.9545)	Not Tested	(44, 36, 0.8755)	(91, 86, 1.0)	Not Tested	(52, 57, 1.0)	Not Tested	(23, 39, 1.0)	(127, 113, 1.0)	Not Tested	Not Tested	(27, 29, 1.0)	(17, 11, 0.9798)	(40, 59, 1.0)	(47, 52, 1.0)	(381, 431, 1.0)	(70, 40, 0.6095)	(52, 42, 0.916)	(47, 28, 1.0)	(89, 90, 1.0)	(75, 85, 1.0)	Not Tested	(129, 156, 1.0)	(42, 28, 0.7215)	Not Tested	(50, 56, 1.0)	(39, 37, 1.0)	(17, 15, 1.0)	Not Tested	(67, 59, 1.0)	Not Tested	(268, 265, 1.0)	(6, 9, 1.0)	Not Tested	(21, 20, 1.0)	(158, 159, 1.0)	Not Tested	(15, 22, 1.0)	Not Tested	(78, 88, 1.0)	(25, 45, 0.932)	Not Tested
ENSG00000142794	(45, 26, 1.0)	Not Tested	Not Tested	(11, 3, 1.0)	Not Tested	Not Tested	Not Tested	(3, 10, 1.0)	Not Tested	Not Tested	Not Tested	Not Tested	Not Tested	Not Tested	(25, 9, 0.8868)	Not Tested	(6, 9, 1.0)	Not Tested	Not Tested	Not Tested	Not Tested	Not Tested	(16, 4, 1.0)	(8, 3, 1.0)	(48, 58, 1.0)	(17, 5, 1.0)	(20, 9, 1.0)	Not Tested	Not Tested	Not Tested	(10, 28, 1.0)	(21, 7, 1.0)	Not Tested	(30, 45, 1.0)	Not Tested	Not Tested	(11, 9, 1.0)	Not Tested	(7, 3, 1.0)	(38, 34, 1.0)	(10, 2, 1.0)	Not Tested	(7, 3, 1.0)	Not Tested	(15, 61, 1.0)	(32, 29, 1.0)
ENSG00000162551	(8, 7, 1.0)	Not Tested	Not Tested	(11, 6, 1.0)	Not Tested	Not Tested	Not Tested	Not Tested	Not Tested	Not Tested	Not Tested	Not Tested	(4, 11, 1.0)	Not Tested	Not Tested	Not Tested	Not Tested	Not Tested	Not Tested	(12, 6, 1.0)	Not Tested	Not Tested	Not Tested	(11, 1, 0.9544)	(8, 8, 1.0)	Not Tested	(8, 3, 1.0)	Not Tested	Not Tested	Not Tested	(26, 10, 1.0)	Not Tested	Not Tested	(31, 43, 1.0)	Not Tested	Not Tested	Not Tested	(17, 8, 1.0)	Not Tested	Not Tested	Not Tested	Not Tested	Not Tested	Not Tested	Not Tested	Not Tested
ENSG00000187942	(1175, 1157, 1.0)	(55, 52, 1.0)	(132, 120, 1.0)	(220, 199, 1.0)	Not Tested	(180, 230, 0.7082)	Not Tested	(103, 105, 1.0)	Not Tested	(64, 90, 0.9907)	Not Tested	(312, 354, 1.0)	(166, 197, 1.0)	(95, 82, 0.9112)	(324, 465, 0.4078)	(339, 316, 1.0)	(176, 134, 0.9798)	(292, 211, 1.0)	(334, 311, 1.0)	(254, 259, 1.0)	(544, 614, 1.0)	Not Tested	(439, 477, 1.0)	(8, 8, 1.0)	(1039, 1920, 0.1415)	(147, 164, 1.0)	Not Tested	(0, 171, 0.0)	(94, 96, 1.0)	Not Tested	(454, 444, 1.0)	Not Tested	(327, 300, 1.0)	(237, 240, 1.0)	(149, 184, 1.0)	(609, 592, 1.0)	(130, 131, 1.0)	(213, 226, 1.0)	Not Tested	Not Tested	Not Tested	Not Tested	(43, 37, 1.0)	Not Tested	(243, 264, 1.0)	(657, 629, 1.0)
ENSG00000142798	(1299, 1273, 1.0)	(64, 49, 1.0)	(164, 173, 1.0)	(73, 90, 1.0)	(474, 505, 0.9568)	(61, 46, 0.7676)	Not Tested	(168, 198, 1.0)	Not Tested	(43, 53, 0.9935)	(68, 64, 1.0)	(832, 836, 1.0)	(188, 153, 1.0)	(110, 122, 0.9355)	(1773, 1987, 0.9083)	(540, 677, 1.0)	(216, 182, 0.9885)	(416, 378, 1.0)	(443, 381, 1.0)	(179, 204, 1.0)	(4018, 4353, 1.0)	Not Tested	(357, 358, 1.0)	(271, 209, 1.0)	(2182, 2357, 1.0)	Not Tested	Not Tested	(17, 13, 0.9377)	(216, 208, 1.0)	(103, 87, 1.0)	(800, 790, 1.0)	(22, 27, 1.0)	(541, 544, 1.0)	(257, 248, 1.0)	(62, 58, 1.0)	(525, 558, 1.0)	(13, 8, 1.0)	(108, 105, 1.0)	(94, 94, 1.0)	(572, 527, 1.0)	(64, 63, 1.0)	(412, 424, 1.0)	(649, 650, 1.0)	(41, 33, 1.0)	(563, 579, 1.0)	(708, 797, 0.9965)
ENSG00000184677	(39, 40, 1.0)	(16, 8, 1.0)	Not Tested	(21, 11, 1.0)	(42, 45, 0.9666)	(10, 2, 0.3726)	(17, 13, 0.8971)	Not Tested	Not Tested	(6, 5, 1.0)	(7, 6, 1.0)	(5, 6, 1.0)	(38, 37, 1.0)	Not Tested	(8, 2, 0.4659)	Not Tested	Not Tested	(13, 19, 1.0)	Not Tested	(36, 53, 1.0)	(23, 14, 1.0)	(18, 8, 0.6552)	(24, 28, 1.0)	(11, 5, 1.0)	(36, 56, 0.8927)	(35, 47, 1.0)	(25, 17, 1.0)	(4, 6, 0.9422)	(11, 8, 1.0)	Not Tested	(42, 67, 1.0)	Not Tested	(7, 10, 1.0)	(18, 21, 1.0)	(7, 3, 1.0)	(63, 50, 1.0)	(11, 12, 1.0)	(15, 5, 1.0)	Not Tested	(25, 21, 1.0)	Not Tested	Not Tested	(23, 17, 1.0)	(26, 16, 1.0)	(29, 22, 1.0)	(143, 92, 0.5981)
ENSG00000173372	(203, 1, 0.0)	Not Tested	(325, 304, 1.0)	(20, 18, 1.0)	Not Tested	(53, 62, 0.9144)	(15, 43, 0.1558)	Not Tested	Not Tested	Not Tested	Not Tested	Not Tested	Not Tested	(56, 62, 0.9587)	Not Tested	Not Tested	Not Tested	(38, 45, 1.0)	Not Tested	(52, 58, 1.0)	Not Tested	Not Tested	(55, 63, 1.0)	(21, 18, 1.0)	Not Tested	Not Tested	Not Tested	(16, 12, 0.9377)	(7, 9, 1.0)	(32, 24, 1.0)	Not Tested	Not Tested	Not Tested	Not Tested	(32, 22, 1.0)	Not Tested	(6, 4, 1.0)	Not Tested	Not Tested	Not Tested	(17, 22, 1.0)	Not Tested	Not Tested	(16, 17, 1.0)	(7, 12, 1.0)	Not Tested
ENSG00000159189	(174, 161, 1.0)	(74, 70, 1.0)	(586, 499, 1.0)	(37, 31, 1.0)	(81, 51, 0.6966)	(57, 53, 0.9816)	Not Tested	(11, 28, 0.9734)	Not Tested	Not Tested	(16, 17, 1.0)	Not Tested	(32, 51, 1.0)	Not Tested	(53, 73, 0.7261)	(45, 39, 1.0)	(20, 20, 1.0)	(87, 77, 1.0)	Not Tested	(110, 104, 1.0)	(133, 135, 1.0)	Not Tested	(7, 3, 1.0)	(15, 19, 1.0)	Not Tested	Not Tested	(74, 70, 1.0)	Not Tested	(9, 15, 1.0)	Not Tested	Not Tested	(252, 230, 1.0)	Not Tested	Not Tested	(22, 17, 1.0)	Not Tested	Not Tested	(98, 78, 1.0)	(125, 109, 1.0)	(313, 282, 1.0)	(36, 32, 1.0)	(26, 37, 1.0)	(26, 19, 1.0)	(32, 17, 1.0)	(21, 12, 1.0)	Not Tested
ENSG00000204219	(265, 386, 0.9462)	Not Tested	Not Tested	(1695, 1286, 1.0)	(857, 1018, 0.9424)	Not Tested	Not Tested	(376, 361, 1.0)	(64, 121, 0.6784)	Not Tested	Not Tested	Not Tested	(426, 365, 1.0)	Not Tested	Not Tested	(3, 9, 1.0)	Not Tested	(427, 423, 1.0)	Not Tested	(23, 44, 1.0)	(452, 512, 1.0)	(580, 849, 0.8348)	(422, 315, 1.0)	(35, 20, 1.0)	(617, 940, 0.9641)	(13, 10, 1.0)	(284, 260, 1.0)	Not Tested	Not Tested	(383, 285, 1.0)	Not Tested	Not Tested	(70, 14, 0.1962)	(345, 304, 1.0)	(327, 445, 1.0)	(9, 14, 1.0)	(344, 375, 1.0)	(287, 234, 1.0)	Not Tested	Not Tested	(16, 7, 1.0)	(317, 467, 1.0)	(430, 444, 1.0)	(164, 285, 1.0)	(305, 407, 1.0)	(1192, 1899, 0.8485)
ENSG00000088280	(71, 56, 1.0)	(50, 52, 1.0)	Not Tested	(65, 49, 1.0)	(12, 19, 0.9062)	(55, 47, 0.97)	Not Tested	Not Tested	(11, 1, 0.4111)	Not Tested	Not Tested	Not Tested	(21, 16, 1.0)	(12, 23, 0.8227)	Not Tested	Not Tested	Not Tested	Not Tested	Not Tested	(10, 11, 1.0)	Not Tested	Not Tested	(17, 17, 1.0)	Not Tested	Not Tested	Not Tested	(9, 6, 1.0)	Not Tested	Not Tested	Not Tested	Not Tested	Not Tested	(7, 9, 1.0)	(250, 151, 1.0)	(35, 30, 1.0)	Not Tested	(12, 23, 1.0)	(11, 13, 1.0)	Not Tested	Not Tested	Not Tested	Not Tested	(26, 44, 1.0)	(44, 31, 1.0)	(23, 29, 1.0)	Not Tested
ENSG00000117318	(21, 31, 0.9044)	(19, 18, 1.0)	(107, 103, 1.0)	(13, 18, 1.0)	Not Tested	(123, 106, 0.7927)	Not Tested	(201, 194, 1.0)	Not Tested	(54, 69, 0.9907)	(3, 7, 1.0)	(96, 86, 1.0)	(52, 85, 0.7891)	Not Tested	(115, 92, 0.6378)	(83, 84, 1.0)	(4, 6, 0.9885)	Not Tested	(194, 195, 1.0)	(168, 194, 1.0)	(11, 12, 1.0)	Not Tested	(113, 113, 1.0)	Not Tested	Not Tested	(117, 130, 1.0)	(109, 121, 1.0)	Not Tested	(58, 47, 1.0)	Not Tested	(217, 184, 1.0)	(10, 10, 1.0)	Not Tested	Not Tested	(5, 7, 1.0)	(15, 15, 1.0)	Not Tested	(142, 149, 1.0)	(8, 9, 1.0)	(1203, 1194, 1.0)	Not Tested	(61, 62, 1.0)	Not Tested	(148, 123, 1.0)	(4, 10, 1.0)	(41, 43, 1.0)
ENSG00000117614	(52, 33, 0.7549)	Not Tested	Not Tested	Not Tested	Not Tested	(62, 63, 1.0)	Not Tested	Not Tested	Not Tested	Not Tested	Not Tested	Not Tested	(59, 53, 1.0)	Not Tested	Not Tested	Not Tested	Not Tested	Not Tested	Not Tested	Not Tested	Not Tested	Not Tested	Not Tested	Not Tested	Not Tested	Not Tested	Not Tested	Not Tested	Not Tested	Not Tested	Not Tested	Not Tested	Not Tested	Not Tested	Not Tested	Not Tested	Not Tested	Not Tested	Not Tested	Not Tested	Not Tested	Not Tested	(160, 179, 1.0)	Not Tested	(171, 162, 1.0)	Not Tested
ENSG00000117616	(395, 389, 1.0)	Not Tested	Not Tested	Not Tested	Not Tested	(67, 36, 0.3624)	Not Tested	(9, 6, 1.0)	Not Tested	Not Tested	Not Tested	Not Tested	(153, 160, 1.0)	Not Tested	Not Tested	(18, 25, 1.0)	Not Tested	Not Tested	Not Tested	Not Tested	(88, 94, 1.0)	Not Tested	Not Tested	Not Tested	(535, 328, 0.4709)	Not Tested	(128, 145, 1.0)	Not Tested	Not Tested	Not Tested	(4, 6, 1.0)	Not Tested	(101, 101, 1.0)	Not Tested	Not Tested	(139, 148, 1.0)	Not Tested	(59, 76, 1.0)	Not Tested	Not Tested	Not Tested	(39, 26, 1.0)	(5, 6, 1.0)	(31, 33, 1.0)	(72, 55, 1.0)	(401, 386, 1.0)
ENSG00000157978	(34, 40, 1.0)	Not Tested	(23, 18, 1.0)	(34, 42, 1.0)	Not Tested	Not Tested	Not Tested	(40, 44, 1.0)	Not Tested	Not Tested	Not Tested	(24, 27, 1.0)	(28, 34, 1.0)	Not Tested	Not Tested	(12, 15, 1.0)	(13, 11, 1.0)	Not Tested	(34, 34, 1.0)	(67, 70, 1.0)	(50, 22, 0.926)	Not Tested	Not Tested	(44, 48, 1.0)	(66, 70, 1.0)	Not Tested	Not Tested	(11, 15, 0.9385)	(24, 20, 1.0)	Not Tested	(8, 4, 1.0)	(13, 8, 1.0)	(12, 15, 1.0)	(65, 57, 1.0)	(20, 11, 1.0)	(60, 95, 1.0)	(26, 16, 1.0)	(69, 55, 1.0)	Not Tested	(171, 177, 1.0)	Not Tested	(13, 25, 1.0)	(12, 14, 1.0)	(54, 47, 1.0)	Not Tested	(124, 116, 1.0)
ENSG00000162430	(60, 39, 0.999)	Not Tested	(123, 142, 1.0)	Not Tested	(74, 71, 1.0)	Not Tested	(97, 101, 1.0)	(35, 45, 1.0)	Not Tested	Not Tested	(62, 77, 1.0)	Not Tested	(54, 36, 1.0)	Not Tested	Not Tested	(37, 34, 1.0)	(26, 31, 1.0)	Not Tested	Not Tested	Not Tested	Not Tested	Not Tested	Not Tested	Not Tested	Not Tested	Not Tested	(26, 27, 1.0)	Not Tested	(48, 38, 1.0)	Not Tested	Not Tested	Not Tested	Not Tested	(339, 296, 1.0)	(17, 19, 1.0)	(66, 63, 1.0)	Not Tested	(38, 53, 1.0)	(114, 99, 1.0)	(718, 725, 1.0)	Not Tested	(108, 157, 1.0)	Not Tested	(37, 20, 1.0)	Not Tested	Not Tested
ENSG00000158008	(54, 39, 1.0)	(48, 39, 1.0)	Not Tested	Not Tested	Not Tested	(22, 21, 1.0)	(30, 29, 1.0)	(276, 314, 1.0)	Not Tested	(46, 47, 1.0)	Not Tested	Not Tested	(64, 124, 1.0)	(38, 55, 0.9203)	(105, 163, 0.8678)	(31, 32, 1.0)	Not Tested	Not Tested	(42, 38, 1.0)	Not Tested	(46, 45, 1.0)	(63, 79, 0.977)	Not Tested	Not Tested	Not Tested	(45, 41, 1.0)	(87, 111, 1.0)	Not Tested	(52, 50, 1.0)	(23, 31, 1.0)	Not Tested	Not Tested	(119, 120, 1.0)	Not Tested	(18, 16, 1.0)	Not Tested	Not Tested	(9, 4, 1.0)	(34, 23, 1.0)	Not Tested	Not Tested	Not Tested	Not Tested	Not Tested	Not Tested	(66, 74, 1.0)
ENSG00000175087	(12, 4, 0.7902)	(9, 10, 1.0)	Not Tested	Not Tested	Not Tested	Not Tested	Not Tested	(30, 27, 1.0)	Not Tested	(5, 7, 0.9959)	Not Tested	Not Tested	(27, 17, 1.0)	Not Tested	(21, 35, 0.6203)	(13, 20, 1.0)	Not Tested	Not Tested	Not Tested	Not Tested	(19, 18, 1.0)	Not Tested	Not Tested	Not Tested	Not Tested	(40, 29, 1.0)	(13, 29, 1.0)	Not Tested	(23, 25, 1.0)	Not Tested	Not Tested	Not Tested	Not Tested	(7, 10, 1.0)	Not Tested	Not Tested	Not Tested	Not Tested	Not Tested	(58, 55, 1.0)	Not Tested	Not Tested	Not Tested	Not Tested	(25, 18, 1.0)	Not Tested
ENSG00000236782	(93, 114, 1.0)	Not Tested	(71, 104, 1.0)	(122, 101, 1.0)	(133, 108, 0.9545)	(97, 165, 0.6954)	Not Tested	(76, 89, 1.0)	(6, 5, 1.0)	Not Tested	Not Tested	Not Tested	(41, 58, 1.0)	Not Tested	Not Tested	(69, 0, 0.0195)	Not Tested	(91, 98, 1.0)	(85, 74, 1.0)	Not Tested	(75, 69, 1.0)	(100, 139, 0.9313)	(86, 58, 1.0)	Not Tested	Not Tested	(119, 160, 1.0)	(48, 37, 1.0)	Not Tested	(97, 65, 1.0)	Not Tested	(54, 56, 1.0)	Not Tested	(10, 12, 1.0)	Not Tested	(77, 75, 1.0)	(74, 125, 1.0)	(136, 95, 1.0)	(79, 57, 1.0)	Not Tested	(113, 110, 1.0)	(116, 89, 1.0)	Not Tested	(65, 26, 1.0)	Not Tested	Not Tested	(96, 92, 1.0)
ENSG00000158062	(0, 30, 0.0043)	Not Tested	(18, 25, 1.0)	(64, 86, 1.0)	(56, 54, 1.0)	Not Tested	(64, 57, 0.9697)	Not Tested	Not Tested	(17, 15, 1.0)	Not Tested	(36, 25, 1.0)	(75, 45, 1.0)	Not Tested	(78, 76, 1.0)	(3, 12, 1.0)	Not Tested	(18, 9, 1.0)	(18, 12, 1.0)	Not Tested	(0, 12, 0.2258)	Not Tested	(53, 43, 1.0)	Not Tested	(150, 142, 1.0)	Not Tested	Not Tested	(14, 27, 0.7463)	Not Tested	Not Tested	(52, 71, 1.0)	(32, 27, 1.0)	Not Tested	(30, 10, 1.0)	Not Tested	Not Tested	Not Tested	Not Tested	(22, 14, 1.0)	(52, 45, 1.0)	(10, 6, 1.0)	Not Tested	Not Tested	(20, 31, 1.0)	(0, 13, 0.3463)	(159, 119, 0.981)
ENSG00000142751	(26, 32, 1.0)	Not Tested	Not Tested	Not Tested	Not Tested	Not Tested	Not Tested	Not Tested	Not Tested	(16, 19, 1.0)	Not Tested	Not Tested	(22, 20, 1.0)	(21, 18, 0.9355)	(22, 35, 0.5466)	(14, 14, 1.0)	(13, 5, 0.828)	Not Tested	(29, 20, 1.0)	(36, 27, 1.0)	Not Tested	Not Tested	Not Tested	(21, 13, 1.0)	Not Tested	(50, 51, 1.0)	Not Tested	Not Tested	Not Tested	(27, 18, 1.0)	(5, 5, 1.0)	(9, 12, 1.0)	(19, 27, 1.0)	Not Tested	Not Tested	(23, 24, 1.0)	(17, 17, 1.0)	Not Tested	(8, 16, 1.0)	(154, 143, 1.0)	Not Tested	Not Tested	Not Tested	(13, 10, 1.0)	(26, 16, 1.0)	Not Tested
ENSG00000186501	(71, 71, 1.0)	Not Tested	Not Tested	Not Tested	Not Tested	Not Tested	Not Tested	Not Tested	Not Tested	Not Tested	Not Tested	Not Tested	Not Tested	Not Tested	Not Tested	Not Tested	Not Tested	Not Tested	Not Tested	Not Tested	Not Tested	Not Tested	Not Tested	(62, 63, 1.0)	Not Tested	Not Tested	Not Tested	Not Tested	Not Tested	Not Tested	Not Tested	Not Tested	(56, 38, 1.0)	Not Tested	Not Tested	(140, 102, 1.0)	Not Tested	(52, 59, 1.0)	Not Tested	(160, 180, 1.0)	Not Tested	(61, 63, 1.0)	Not Tested	(205, 124, 1.0)	Not Tested	Not Tested
ENSG00000142733	(139, 158, 1.0)	(10, 13, 1.0)	(5, 14, 0.944)	(65, 78, 1.0)	(6, 7, 0.9747)	Not Tested	Not Tested	Not Tested	Not Tested	(10, 14, 0.9935)	Not Tested	Not Tested	(20, 39, 1.0)	(7, 13, 0.7963)	(7, 12, 0.77)	(7, 3, 1.0)	Not Tested	(12, 9, 1.0)	Not Tested	Not Tested	(10, 26, 0.8427)	Not Tested	Not Tested	Not Tested	Not Tested	(13, 9, 1.0)	Not Tested	(30, 33, 0.9903)	(6, 4, 1.0)	Not Tested	(18, 27, 1.0)	(16, 15, 1.0)	(32, 34, 1.0)	(26, 17, 1.0)	(27, 30, 1.0)	(37, 6, 0.0336)	Not Tested	(6, 9, 1.0)	(18, 24, 1.0)	Not Tested	(11, 11, 1.0)	(22, 27, 1.0)	(4, 8, 1.0)	(36, 36, 1.0)	Not Tested	(48, 38, 0.9925)
ENSG00000126705	(81, 62, 0.9258)	Not Tested	(8, 7, 1.0)	Not Tested	Not Tested	Not Tested	(14, 25, 0.5857)	Not Tested	(6, 6, 1.0)	(16, 24, 0.9935)	(9, 16, 1.0)	Not Tested	Not Tested	Not Tested	Not Tested	(19, 11, 1.0)	Not Tested	(16, 22, 1.0)	Not Tested	Not Tested	(36, 24, 1.0)	(81, 156, 0.1215)	(8, 11, 1.0)	Not Tested	Not Tested	(90, 86, 1.0)	Not Tested	Not Tested	Not Tested	(1, 37, 0.0)	(60, 60, 1.0)	Not Tested	Not Tested	(14, 16, 1.0)	(21, 20, 1.0)	Not Tested	(7, 8, 1.0)	(69, 56, 1.0)	(12, 27, 0.8905)	Not Tested	Not Tested	Not Tested	Not Tested	(5, 8, 1.0)	Not Tested	Not Tested
ENSG00000158156	(9, 11, 1.0)	Not Tested	Not Tested	Not Tested	Not Tested	Not Tested	(16, 20, 0.9176)	Not Tested	Not Tested	Not Tested	Not Tested	Not Tested	(6, 10, 1.0)	Not Tested	Not Tested	Not Tested	Not Tested	Not Tested	Not Tested	Not Tested	Not Tested	Not Tested	Not Tested	Not Tested	Not Tested	Not Tested	Not Tested	Not Tested	Not Tested	Not Tested	(12, 10, 1.0)	Not Tested	Not Tested	(17, 10, 1.0)	Not Tested	Not Tested	Not Tested	(15, 5, 1.0)	Not Tested	Not Tested	Not Tested	Not Tested	Not Tested	(31, 34, 1.0)	Not Tested	Not Tested
ENSG00000130770	(446, 454, 1.0)	Not Tested	(96, 100, 1.0)	Not Tested	(337, 344, 1.0)	Not Tested	(283, 336, 0.9412)	(217, 193, 1.0)	Not Tested	Not Tested	(158, 141, 1.0)	(204, 181, 1.0)	Not Tested	(593, 749, 0.9203)	(13, 25, 0.6716)	Not Tested	(5, 5, 1.0)	(206, 213, 1.0)	Not Tested	(208, 327, 1.0)	Not Tested	(278, 336, 0.9587)	(398, 404, 1.0)	Not Tested	Not Tested	(410, 442, 1.0)	Not Tested	Not Tested	(20, 38, 1.0)	(16, 12, 1.0)	(275, 167, 1.0)	(81, 51, 1.0)	(241, 230, 1.0)	(184, 172, 1.0)	(47, 35, 1.0)	(660, 671, 1.0)	(295, 304, 1.0)	(77, 60, 1.0)	Not Tested	(268, 239, 1.0)	(222, 265, 1.0)	Not Tested	(141, 136, 1.0)	(268, 256, 1.0)	Not Tested	(673, 739, 1.0)
ENSG00000204138	(26, 32, 1.0)	Not Tested	Not Tested	(17, 16, 1.0)	Not Tested	Not Tested	(11, 13, 0.9588)	(42, 60, 1.0)	Not Tested	Not Tested	Not Tested	(15, 23, 1.0)	(11, 4, 1.0)	Not Tested	Not Tested	(13, 14, 1.0)	Not Tested	(37, 24, 1.0)	Not Tested	Not Tested	Not Tested	Not Tested	(103, 100, 1.0)	Not Tested	(51, 47, 1.0)	(32, 32, 1.0)	(5, 5, 1.0)	Not Tested	(27, 28, 1.0)	(13, 26, 1.0)	(63, 64, 1.0)	(10, 8, 1.0)	(14, 12, 1.0)	Not Tested	Not Tested	(72, 57, 1.0)	Not Tested	(60, 63, 1.0)	(4, 7, 1.0)	(136, 128, 1.0)	(23, 27, 1.0)	Not Tested	(13, 18, 1.0)	(25, 39, 1.0)	Not Tested	Not Tested
ENSG00000180198	(14, 19, 1.0)	Not Tested	Not Tested	(11, 10, 1.0)	Not Tested	(19, 19, 1.0)	Not Tested	(31, 24, 1.0)	Not Tested	Not Tested	Not Tested	(12, 4, 1.0)	(12, 14, 1.0)	Not Tested	Not Tested	(9, 8, 1.0)	Not Tested	(1, 9, 0.7565)	(5, 11, 1.0)	(18, 18, 1.0)	(20, 14, 1.0)	(40, 108, 0.1823)	(11, 7, 1.0)	(26, 26, 1.0)	Not Tested	(12, 10, 1.0)	(32, 30, 1.0)	Not Tested	(4, 6, 1.0)	(10, 17, 1.0)	(10, 8, 1.0)	Not Tested	(9, 3, 1.0)	Not Tested	Not Tested	(12, 14, 1.0)	Not Tested	(12, 17, 1.0)	(5, 6, 1.0)	(21, 29, 1.0)	Not Tested	Not Tested	Not Tested	(8, 8, 1.0)	Not Tested	Not Tested
ENSG00000159023	(18, 9, 0.8434)	Not Tested	Not Tested	Not Tested	Not Tested	Not Tested	Not Tested	(19, 25, 1.0)	Not Tested	Not Tested	Not Tested	Not Tested	(28, 32, 1.0)	Not Tested	Not Tested	Not Tested	Not Tested	Not Tested	(31, 27, 1.0)	(40, 38, 1.0)	Not Tested	Not Tested	Not Tested	(47, 62, 1.0)	Not Tested	Not Tested	(21, 21, 1.0)	Not Tested	Not Tested	Not Tested	(14, 6, 1.0)	Not Tested	Not Tested	(46, 58, 1.0)	Not Tested	(63, 51, 1.0)	(21, 25, 1.0)	(6, 5, 1.0)	Not Tested	(14, 22, 1.0)	Not Tested	Not Tested	(15, 17, 1.0)	(43, 36, 1.0)	(12, 17, 1.0)	(34, 26, 0.9785)
ENSG00000116350	(341, 339, 1.0)	Not Tested	(45, 40, 1.0)	(181, 204, 1.0)	Not Tested	(31, 40, 0.7745)	Not Tested	(84, 90, 1.0)	Not Tested	Not Tested	(184, 161, 1.0)	Not Tested	(52, 49, 1.0)	Not Tested	(88, 121, 0.3642)	(44, 34, 1.0)	(68, 81, 0.9798)	Not Tested	(114, 132, 1.0)	(9, 14, 1.0)	(153, 128, 1.0)	(93, 78, 0.8756)	Not Tested	Not Tested	Not Tested	Not Tested	(18, 24, 1.0)	Not Tested	Not Tested	(100, 81, 1.0)	(100, 78, 1.0)	(175, 165, 1.0)	Not Tested	(15, 12, 1.0)	(113, 117, 1.0)	(120, 140, 1.0)	Not Tested	(24, 14, 1.0)	(142, 164, 1.0)	Not Tested	(130, 116, 1.0)	(65, 70, 1.0)	(4, 20, 0.2413)	(64, 81, 1.0)	Not Tested	Not Tested
ENSG00000116353	(145, 148, 1.0)	Not Tested	(167, 145, 1.0)	Not Tested	Not Tested	(94, 56, 0.3007)	Not Tested	Not Tested	Not Tested	Not Tested	(102, 112, 1.0)	Not Tested	(100, 77, 1.0)	Not Tested	(185, 180, 0.9954)	(145, 154, 1.0)	(85, 50, 0.6181)	Not Tested	(210, 246, 1.0)	(12, 7, 1.0)	Not Tested	(306, 418, 0.4446)	Not Tested	Not Tested	Not Tested	Not Tested	(7, 4, 1.0)	Not Tested	Not Tested	(139, 0, 0.0)	(85, 70, 1.0)	(90, 79, 1.0)	Not Tested	Not Tested	(130, 147, 1.0)	Not Tested	Not Tested	Not Tested	(68, 66, 1.0)	Not Tested	(157, 151, 1.0)	Not Tested	Not Tested	Not Tested	Not Tested	Not Tested
ENSG00000060656	(20, 25, 1.0)	(28, 21, 1.0)	(7, 5, 1.0)	Not Tested	Not Tested	Not Tested	(24, 34, 0.8159)	Not Tested	Not Tested	Not Tested	(17, 14, 1.0)	(4, 8, 1.0)	Not Tested	(4, 6, 0.9203)	(13, 12, 1.0)	(17, 14, 1.0)	Not Tested	(9, 15, 1.0)	Not Tested	Not Tested	(40, 39, 1.0)	(27, 29, 0.9923)	Not Tested	(21, 28, 1.0)	(44, 41, 1.0)	(26, 23, 1.0)	(3, 8, 1.0)	(4, 7, 0.9038)	Not Tested	(5, 8, 1.0)	(15, 18, 1.0)	Not Tested	Not Tested	Not Tested	Not Tested	(62, 44, 1.0)	(5, 9, 1.0)	Not Tested	Not Tested	(18, 27, 1.0)	(6, 9, 1.0)	(41, 31, 1.0)	Not Tested	Not Tested	(12, 10, 1.0)	Not Tested
ENSG00000162512	(56, 54, 1.0)	Not Tested	(49, 40, 1.0)	(11, 8, 1.0)	Not Tested	Not Tested	(10, 4, 0.6963)	(12, 14, 1.0)	Not Tested	Not Tested	(15, 15, 1.0)	(35, 28, 1.0)	(37, 36, 1.0)	Not Tested	Not Tested	(22, 23, 1.0)	Not Tested	(12, 12, 1.0)	(114, 94, 1.0)	(75, 42, 1.0)	(21, 31, 1.0)	(29, 40, 0.918)	(52, 30, 1.0)	(38, 36, 1.0)	Not Tested	(36, 30, 1.0)	(51, 60, 1.0)	Not Tested	Not Tested	Not Tested	(48, 45, 1.0)	Not Tested	(30, 28, 1.0)	Not Tested	Not Tested	(7, 5, 1.0)	(14, 22, 1.0)	(27, 33, 1.0)	Not Tested	(382, 379, 1.0)	Not Tested	(19, 26, 1.0)	Not Tested	(10, 7, 1.0)	(7, 12, 1.0)	Not Tested
ENSG00000134644	(32, 31, 1.0)	(48, 71, 1.0)	(27, 34, 1.0)	(42, 48, 1.0)	Not Tested	(6, 9, 0.8574)	Not Tested	(71, 61, 1.0)	Not Tested	(36, 44, 0.9935)	(30, 35, 1.0)	(45, 52, 1.0)	(38, 40, 1.0)	(13, 16, 0.9234)	(88, 78, 0.9181)	Not Tested	Not Tested	Not Tested	(27, 42, 1.0)	(14, 13, 1.0)	(57, 42, 1.0)	(75, 98, 0.7904)	(25, 37, 1.0)	(23, 18, 1.0)	(134, 103, 0.928)	Not Tested	(27, 31, 1.0)	(12, 20, 0.7713)	Not Tested	Not Tested	Not Tested	(28, 24, 1.0)	Not Tested	(54, 76, 1.0)	Not Tested	(31, 30, 1.0)	(69, 54, 1.0)	Not Tested	(17, 27, 1.0)	(172, 150, 1.0)	Not Tested	Not Tested	Not Tested	(25, 19, 1.0)	(61, 68, 1.0)	(192, 136, 0.6358)
ENSG00000168528	(37, 43, 1.0)	(106, 58, 1.0)	(98, 64, 1.0)	(112, 125, 1.0)	Not Tested	Not Tested	(36, 47, 0.9502)	(217, 169, 1.0)	(9, 9, 1.0)	(97, 41, 0.9907)	(21, 15, 1.0)	(79, 72, 1.0)	(85, 47, 1.0)	(92, 63, 0.9213)	(133, 104, 0.9621)	(81, 138, 1.0)	(22, 12, 0.9885)	(26, 44, 1.0)	(46, 126, 1.0)	Not Tested	Not Tested	(227, 100, 0.8228)	(48, 133, 1.0)	(44, 93, 1.0)	Not Tested	Not Tested	(107, 77, 1.0)	(37, 38, 1.0)	(107, 110, 1.0)	(66, 70, 1.0)	Not Tested	Not Tested	(88, 36, 1.0)	(71, 34, 1.0)	(30, 14, 1.0)	(138, 128, 1.0)	(46, 35, 1.0)	(244, 88, 1.0)	(87, 76, 1.0)	(20, 42, 1.0)	Not Tested	(73, 70, 1.0)	(34, 72, 1.0)	(83, 72, 1.0)	(178, 112, 1.0)	Not Tested
ENSG00000084636	(121, 120, 1.0)	(9, 9, 1.0)	(14, 20, 1.0)	(11, 15, 1.0)	(94, 76, 0.889)	Not Tested	(32, 23, 0.8092)	Not Tested	Not Tested	Not Tested	(13, 12, 1.0)	(82, 69, 1.0)	(34, 26, 1.0)	Not Tested	(30, 25, 0.9181)	(13, 8, 1.0)	Not Tested	(37, 34, 1.0)	(16, 14, 1.0)	(53, 62, 1.0)	(100, 84, 1.0)	(16, 11, 0.918)	(117, 122, 1.0)	(6, 10, 1.0)	(220, 181, 1.0)	Not Tested	(5, 7, 1.0)	(53, 51, 1.0)	Not Tested	(6, 7, 1.0)	(81, 75, 1.0)	(85, 89, 1.0)	(17, 20, 1.0)	(34, 27, 1.0)	Not Tested	(75, 65, 1.0)	(7, 13, 1.0)	(33, 35, 1.0)	(57, 40, 1.0)	(109, 98, 1.0)	(17, 12, 1.0)	Not Tested	Not Tested	(26, 50, 1.0)	(23, 34, 1.0)	Not Tested
ENSG00000121753	(17, 16, 1.0)	Not Tested	Not Tested	(16, 15, 1.0)	(8, 22, 0.757)	Not Tested	Not Tested	Not Tested	Not Tested	Not Tested	Not Tested	Not Tested	Not Tested	Not Tested	Not Tested	Not Tested	Not Tested	Not Tested	Not Tested	Not Tested	(11, 12, 1.0)	Not Tested	(9, 5, 1.0)	Not Tested	Not Tested	Not Tested	Not Tested	Not Tested	Not Tested	(4, 12, 1.0)	(12, 7, 1.0)	Not Tested	Not Tested	(17, 8, 1.0)	Not Tested	(40, 32, 1.0)	(8, 5, 1.0)	Not Tested	Not Tested	(19, 9, 1.0)	Not Tested	Not Tested	Not Tested	(6, 5, 1.0)	Not Tested	Not Tested
ENSG00000162522	(10, 7, 1.0)	Not Tested	Not Tested	Not Tested	Not Tested	Not Tested	Not Tested	Not Tested	Not Tested	Not Tested	Not Tested	Not Tested	Not Tested	Not Tested	Not Tested	Not Tested	Not Tested	Not Tested	(8, 2, 1.0)	(16, 23, 1.0)	Not Tested	Not Tested	Not Tested	Not Tested	Not Tested	Not Tested	(5, 6, 1.0)	Not Tested	Not Tested	Not Tested	(16, 7, 1.0)	Not Tested	Not Tested	(12, 17, 1.0)	Not Tested	(5, 10, 1.0)	Not Tested	(11, 8, 1.0)	Not Tested	Not Tested	Not Tested	(8, 4, 1.0)	Not Tested	(10, 7, 1.0)	Not Tested	Not Tested
ENSG00000134686	(158, 148, 1.0)	(71, 70, 1.0)	(75, 72, 1.0)	(12, 16, 1.0)	(144, 183, 0.6345)	(130, 142, 0.9134)	Not Tested	(164, 189, 1.0)	Not Tested	(60, 63, 1.0)	(7, 5, 1.0)	Not Tested	(147, 151, 1.0)	Not Tested	(15, 3, 0.1262)	Not Tested	(41, 32, 0.9816)	Not Tested	Not Tested	(397, 369, 1.0)	(7, 9, 1.0)	(4, 6, 0.9556)	(332, 307, 1.0)	(53, 49, 1.0)	(219, 238, 1.0)	(14, 7, 1.0)	(222, 234, 1.0)	Not Tested	Not Tested	(16, 19, 1.0)	(135, 126, 1.0)	(73, 71, 1.0)	(14, 3, 0.6518)	Not Tested	Not Tested	(337, 322, 1.0)	Not Tested	(267, 294, 1.0)	Not Tested	(1641, 1534, 1.0)	Not Tested	(23, 14, 1.0)	(86, 83, 1.0)	(315, 289, 1.0)	(30, 17, 1.0)	Not Tested
ENSG00000163866	(36, 42, 1.0)	(26, 21, 1.0)	(48, 53, 1.0)	(74, 70, 1.0)	(14, 33, 0.2864)	(97, 74, 0.6789)	(40, 21, 0.3776)	(55, 38, 1.0)	Not Tested	Not Tested	Not Tested	(31, 30, 1.0)	(44, 35, 1.0)	Not Tested	(100, 72, 0.5557)	(74, 56, 1.0)	(7, 7, 1.0)	(24, 37, 1.0)	(30, 28, 1.0)	(125, 151, 1.0)	(72, 54, 1.0)	Not Tested	(25, 8, 0.5713)	(53, 44, 1.0)	(122, 129, 1.0)	(84, 78, 1.0)	(54, 43, 1.0)	Not Tested	(24, 15, 1.0)	(82, 71, 1.0)	(54, 43, 1.0)	(89, 87, 1.0)	(21, 14, 1.0)	(10, 9, 1.0)	(39, 39, 1.0)	Not Tested	Not Tested	(21, 25, 1.0)	(26, 46, 0.9988)	(4, 7, 1.0)	(43, 41, 1.0)	(26, 20, 1.0)	(77, 93, 1.0)	Not Tested	(54, 53, 1.0)	(150, 162, 0.9965)
ENSG00000054116	(12, 21, 0.8934)	Not Tested	Not Tested	Not Tested	(12, 20, 0.7983)	(11, 13, 0.9521)	(8, 21, 0.3776)	Not Tested	Not Tested	Not Tested	Not Tested	(7, 4, 1.0)	Not Tested	Not Tested	(18, 20, 0.9758)	Not Tested	Not Tested	Not Tested	Not Tested	(6, 10, 1.0)	Not Tested	Not Tested	Not Tested	(24, 10, 0.9745)	Not Tested	Not Tested	(40, 34, 1.0)	Not Tested	Not Tested	Not Tested	(27, 27, 1.0)	Not Tested	Not Tested	Not Tested	Not Tested	(13, 14, 1.0)	Not Tested	Not Tested	Not Tested	Not Tested	Not Tested	Not Tested	Not Tested	Not Tested	Not Tested	Not Tested
ENSG00000116871	(157, 195, 0.8907)	Not Tested	(267, 227, 1.0)	(237, 215, 1.0)	(457, 476, 0.9534)	Not Tested	(163, 101, 0.1427)	(280, 282, 1.0)	(126, 86, 0.4111)	(276, 266, 1.0)	Not Tested	Not Tested	Not Tested	Not Tested	Not Tested	Not Tested	(102, 98, 1.0)	(560, 560, 1.0)	Not Tested	Not Tested	(263, 248, 1.0)	Not Tested	(172, 172, 1.0)	(149, 142, 1.0)	Not Tested	Not Tested	(121, 86, 1.0)	(136, 131, 0.9961)	(275, 266, 1.0)	(189, 187, 1.0)	(163, 136, 1.0)	Not Tested	(123, 121, 1.0)	(279, 306, 1.0)	(120, 95, 1.0)	(157, 201, 1.0)	(197, 174, 1.0)	Not Tested	(60, 47, 1.0)	Not Tested	(327, 318, 1.0)	(401, 466, 1.0)	Not Tested	(158, 129, 1.0)	Not Tested	(7, 8, 1.0)
ENSG00000054118	(112, 98, 0.999)	(103, 94, 1.0)	(43, 44, 1.0)	Not Tested	Not Tested	Not Tested	(124, 154, 0.6997)	Not Tested	Not Tested	(66, 77, 0.9935)	Not Tested	Not Tested	(111, 74, 0.934)	Not Tested	Not Tested	(45, 63, 1.0)	Not Tested	(110, 90, 1.0)	Not Tested	Not Tested	Not Tested	Not Tested	(28, 33, 1.0)	(32, 22, 1.0)	Not Tested	Not Tested	Not Tested	Not Tested	(79, 72, 1.0)	(83, 77, 1.0)	(171, 149, 1.0)	Not Tested	(37, 47, 1.0)	(65, 55, 1.0)	(17, 9, 1.0)	Not Tested	(281, 275, 1.0)	(83, 99, 1.0)	(42, 29, 1.0)	(112, 95, 1.0)	(140, 137, 1.0)	(66, 72, 1.0)	Not Tested	(92, 85, 1.0)	(102, 125, 1.0)	(468, 564, 0.784)
ENSG00000214193	(92, 74, 0.9907)	(10, 5, 1.0)	(45, 27, 1.0)	Not Tested	Not Tested	Not Tested	(21, 20, 1.0)	Not Tested	Not Tested	Not Tested	Not Tested	Not Tested	Not Tested	Not Tested	Not Tested	(22, 10, 1.0)	Not Tested	(19, 15, 1.0)	Not Tested	Not Tested	Not Tested	Not Tested	(25, 24, 1.0)	(17, 15, 1.0)	Not Tested	Not Tested	Not Tested	Not Tested	(9, 6, 1.0)	Not Tested	(24, 28, 1.0)	Not Tested	Not Tested	(54, 45, 1.0)	Not Tested	Not Tested	(19, 14, 1.0)	(21, 12, 1.0)	Not Tested	(46, 61, 1.0)	Not Tested	(13, 11, 1.0)	Not Tested	Not Tested	Not Tested	Not Tested
ENSG00000142694	(92, 74, 0.9752)	(10, 5, 1.0)	(45, 27, 0.9521)	Not Tested	Not Tested	Not Tested	(21, 20, 1.0)	Not Tested	Not Tested	Not Tested	Not Tested	Not Tested	Not Tested	Not Tested	Not Tested	(22, 10, 1.0)	Not Tested	(19, 15, 1.0)	Not Tested	Not Tested	Not Tested	Not Tested	(21, 22, 1.0)	(15, 15, 1.0)	Not Tested	Not Tested	Not Tested	Not Tested	(9, 6, 1.0)	Not Tested	(16, 17, 1.0)	Not Tested	Not Tested	(52, 45, 1.0)	Not Tested	Not Tested	(19, 14, 1.0)	(19, 12, 1.0)	Not Tested	(38, 56, 1.0)	Not Tested	(13, 11, 1.0)	Not Tested	Not Tested	Not Tested	Not Tested
ENSG00000196182	(30, 30, 1.0)	Not Tested	Not Tested	Not Tested	Not Tested	Not Tested	(35, 39, 0.9484)	(71, 108, 1.0)	Not Tested	(63, 78, 0.9935)	(41, 41, 1.0)	Not Tested	Not Tested	Not Tested	Not Tested	Not Tested	Not Tested	Not Tested	Not Tested	Not Tested	(101, 121, 1.0)	Not Tested	(122, 122, 1.0)	Not Tested	Not Tested	Not Tested	Not Tested	(32, 37, 0.9519)	Not Tested	(221, 172, 1.0)	(61, 57, 1.0)	Not Tested	(9, 28, 0.3792)	Not Tested	(21, 17, 1.0)	Not Tested	Not Tested	(60, 53, 1.0)	Not Tested	(89, 89, 1.0)	Not Tested	(69, 74, 1.0)	Not Tested	Not Tested	Not Tested	(125, 177, 0.6677)
ENSG00000163874	(4, 12, 0.7549)	Not Tested	Not Tested	(5, 10, 1.0)	Not Tested	Not Tested	Not Tested	Not Tested	Not Tested	Not Tested	Not Tested	Not Tested	Not Tested	Not Tested	(4, 6, 0.9143)	Not Tested	Not Tested	Not Tested	Not Tested	Not Tested	Not Tested	Not Tested	(5, 6, 1.0)	Not Tested	(8, 4, 1.0)	Not Tested	Not Tested	Not Tested	(5, 5, 1.0)	Not Tested	Not Tested	Not Tested	Not Tested	Not Tested	Not Tested	Not Tested	Not Tested	Not Tested	Not Tested	Not Tested	Not Tested	(9, 8, 1.0)	Not Tested	Not Tested	Not Tested	Not Tested
ENSG00000163879	(4, 8, 0.995)	(7, 10, 1.0)	Not Tested	(18, 13, 1.0)	(14, 6, 0.8372)	Not Tested	Not Tested	Not Tested	Not Tested	Not Tested	Not Tested	Not Tested	Not Tested	Not Tested	(4, 15, 0.5316)	Not Tested	Not Tested	Not Tested	Not Tested	Not Tested	Not Tested	(21, 12, 0.9199)	Not Tested	(5, 11, 1.0)	(54, 39, 1.0)	(7, 3, 1.0)	Not Tested	Not Tested	Not Tested	(7, 5, 1.0)	(7, 6, 1.0)	Not Tested	Not Tested	(6, 8, 1.0)	Not Tested	(10, 14, 1.0)	Not Tested	(5, 9, 1.0)	(8, 5, 1.0)	(16, 18, 1.0)	Not Tested	Not Tested	Not Tested	(5, 8, 1.0)	Not Tested	(48, 48, 1.0)
ENSG00000188786	(4, 9, 0.9065)	(5, 5, 1.0)	Not Tested	Not Tested	(11, 5, 0.7823)	(7, 8, 0.9839)	Not Tested	(9, 15, 1.0)	Not Tested	Not Tested	Not Tested	Not Tested	Not Tested	Not Tested	Not Tested	Not Tested	Not Tested	Not Tested	(17, 12, 1.0)	Not Tested	(6, 6, 1.0)	Not Tested	(16, 15, 1.0)	(7, 9, 1.0)	(12, 17, 1.0)	Not Tested	(25, 26, 1.0)	Not Tested	Not Tested	Not Tested	(7, 10, 1.0)	Not Tested	Not Tested	(9, 9, 1.0)	Not Tested	(19, 18, 1.0)	Not Tested	(12, 9, 1.0)	Not Tested	(70, 79, 1.0)	Not Tested	Not Tested	Not Tested	(6, 4, 1.0)	Not Tested	(18, 16, 0.9997)
ENSG00000204084	(57, 68, 1.0)	Not Tested	(9, 10, 1.0)	(42, 40, 1.0)	(26, 8, 0.2918)	(7, 3, 0.7276)	Not Tested	(9, 16, 1.0)	Not Tested	(12, 14, 1.0)	Not Tested	Not Tested	(48, 40, 1.0)	Not Tested	(102, 88, 0.9209)	(18, 14, 1.0)	Not Tested	(4, 6, 1.0)	(6, 9, 1.0)	Not Tested	(47, 64, 1.0)	(22, 44, 0.6096)	(43, 48, 1.0)	(18, 29, 1.0)	(106, 100, 1.0)	Not Tested	(48, 38, 1.0)	(21, 27, 0.9305)	Not Tested	Not Tested	(27, 38, 1.0)	(20, 14, 1.0)	(8, 12, 1.0)	(13, 22, 1.0)	Not Tested	(25, 17, 1.0)	Not Tested	(34, 35, 1.0)	(13, 22, 1.0)	(162, 164, 1.0)	Not Tested	(10, 6, 1.0)	Not Tested	(25, 21, 1.0)	Not Tested	(27, 23, 0.9965)
ENSG00000183431	(88, 90, 1.0)	Not Tested	(41, 58, 1.0)	(62, 48, 1.0)	(8, 4, 0.8681)	Not Tested	(59, 41, 0.8113)	(86, 65, 1.0)	Not Tested	(40, 31, 0.9935)	Not Tested	Not Tested	(210, 270, 1.0)	Not Tested	(149, 146, 1.0)	Not Tested	Not Tested	Not Tested	(13, 10, 1.0)	(66, 39, 1.0)	(37, 55, 1.0)	(53, 63, 0.9587)	(37, 40, 1.0)	(64, 74, 1.0)	(174, 241, 1.0)	Not Tested	(149, 106, 1.0)	(185, 207, 0.9704)	Not Tested	Not Tested	(281, 266, 1.0)	(46, 57, 1.0)	(132, 119, 1.0)	(54, 49, 1.0)	(53, 29, 1.0)	(141, 222, 1.0)	Not Tested	(186, 12, 0.0006)	(68, 60, 1.0)	(103, 154, 1.0)	Not Tested	(36, 44, 1.0)	Not Tested	(51, 92, 1.0)	Not Tested	(4, 6, 0.9965)
ENSG00000183386	(719, 679, 1.0)	(1778, 1504, 1.0)	Not Tested	(1040, 1260, 1.0)	(2469, 2749, 0.9441)	Not Tested	Not Tested	(1133, 1123, 1.0)	(197, 161, 0.9042)	(1774, 1423, 0.9935)	Not Tested	Not Tested	(2079, 1093, 0.6929)	Not Tested	Not Tested	(2134, 2152, 1.0)	Not Tested	Not Tested	(1027, 876, 1.0)	Not Tested	(533, 782, 1.0)	(2058, 2265, 0.9703)	(1075, 946, 1.0)	Not Tested	(2251, 2333, 1.0)	Not Tested	(318, 325, 1.0)	Not Tested	Not Tested	Not Tested	(229, 199, 1.0)	Not Tested	Not Tested	(1161, 1025, 1.0)	(1292, 1161, 1.0)	Not Tested	Not Tested	(7, 5, 1.0)	Not Tested	(15, 12, 1.0)	Not Tested	Not Tested	(1563, 1777, 1.0)	(574, 647, 1.0)	Not Tested	(3344, 3946, 0.99)
ENSG00000127603	(73, 67, 1.0)	(20, 14, 1.0)	(69, 90, 1.0)	Not Tested	(24, 32, 0.8481)	Not Tested	(48, 70, 0.5157)	(86, 64, 1.0)	Not Tested	Not Tested	Not Tested	(57, 41, 1.0)	(100, 112, 1.0)	(34, 27, 0.8842)	(233, 154, 0.1015)	(65, 77, 1.0)	Not Tested	Not Tested	(94, 69, 1.0)	Not Tested	(140, 100, 0.8707)	(196, 263, 0.4527)	(83, 65, 1.0)	(55, 47, 1.0)	(153, 209, 0.6166)	(412, 421, 1.0)	(53, 38, 1.0)	(34, 44, 0.8279)	Not Tested	(60, 52, 1.0)	(53, 41, 1.0)	(98, 89, 1.0)	(40, 36, 1.0)	(120, 140, 1.0)	Not Tested	(126, 114, 1.0)	Not Tested	(121, 109, 1.0)	(16, 7, 1.0)	(240, 210, 1.0)	Not Tested	Not Tested	(93, 81, 1.0)	Not Tested	(92, 106, 1.0)	(246, 202, 0.809)
ENSG00000183682	(25, 50, 0.8738)	Not Tested	(3, 7, 1.0)	Not Tested	Not Tested	Not Tested	(30, 7, 0.249)	Not Tested	(0, 11, 0.2358)	Not Tested	Not Tested	(9, 7, 1.0)	(24, 20, 1.0)	(7, 4, 0.8892)	(13, 9, 0.9011)	Not Tested	Not Tested	Not Tested	Not Tested	Not Tested	(4, 25, 0.3152)	Not Tested	(28, 17, 1.0)	Not Tested	Not Tested	Not Tested	Not Tested	(50, 2, 0.0521)	Not Tested	Not Tested	Not Tested	(9, 2, 1.0)	(49, 3, 0.0805)	(12, 6, 1.0)	Not Tested	(23, 12, 1.0)	Not Tested	(28, 20, 1.0)	Not Tested	(3, 36, 0.1258)	(5, 5, 1.0)	Not Tested	Not Tested	(17, 35, 1.0)	(19, 44, 1.0)	(72, 57, 0.9965)
ENSG00000090621	(23, 9, 0.6841)	Not Tested	Not Tested	Not Tested	Not Tested	Not Tested	Not Tested	(79, 154, 0.9734)	Not Tested	Not Tested	Not Tested	Not Tested	(25, 13, 1.0)	(376, 366, 1.0)	Not Tested	Not Tested	Not Tested	Not Tested	(7, 7, 1.0)	Not Tested	Not Tested	Not Tested	Not Tested	Not Tested	Not Tested	(1249, 1191, 1.0)	Not Tested	Not Tested	Not Tested	Not Tested	Not Tested	Not Tested	(122, 104, 1.0)	(743, 611, 1.0)	Not Tested	(9, 6, 1.0)	Not Tested	(24, 27, 1.0)	Not Tested	(24, 32, 1.0)	Not Tested	Not Tested	(8, 12, 1.0)	(251, 289, 1.0)	(418, 456, 1.0)	(1663, 1898, 0.9965)
ENSG00000116981	(5, 13, 0.8928)	Not Tested	Not Tested	Not Tested	Not Tested	Not Tested	Not Tested	Not Tested	Not Tested	Not Tested	(40, 36, 1.0)	Not Tested	Not Tested	Not Tested	Not Tested	Not Tested	Not Tested	Not Tested	(38, 29, 1.0)	Not Tested	Not Tested	Not Tested	Not Tested	Not Tested	Not Tested	Not Tested	(19, 12, 1.0)	Not Tested	Not Tested	(54, 47, 1.0)	Not Tested	(6, 6, 1.0)	Not Tested	Not Tested	Not Tested	Not Tested	Not Tested	Not Tested	Not Tested	Not Tested	Not Tested	Not Tested	Not Tested	Not Tested	Not Tested	Not Tested
ENSG00000164002	(20, 19, 1.0)	Not Tested	Not Tested	(5, 11, 1.0)	(4, 28, 0.2488)	Not Tested	Not Tested	Not Tested	Not Tested	(7, 10, 0.9937)	Not Tested	Not Tested	(6, 4, 1.0)	(10, 0, 0.235)	Not Tested	Not Tested	Not Tested	(6, 4, 1.0)	(10, 15, 1.0)	Not Tested	(8, 6, 1.0)	Not Tested	(12, 13, 1.0)	Not Tested	(17, 13, 1.0)	Not Tested	(13, 7, 1.0)	(11, 13, 0.9903)	(5, 8, 1.0)	Not Tested	Not Tested	(8, 2, 1.0)	(7, 9, 1.0)	Not Tested	Not Tested	Not Tested	(3, 9, 1.0)	Not Tested	(6, 7, 1.0)	Not Tested	(4, 9, 1.0)	Not Tested	(6, 7, 1.0)	(10, 8, 1.0)	(10, 5, 1.0)	Not Tested
ENSG00000117013	(21, 20, 1.0)	(20, 23, 1.0)	(5, 5, 1.0)	(30, 31, 1.0)	Not Tested	Not Tested	(32, 51, 0.6953)	(13, 13, 1.0)	Not Tested	(10, 15, 0.9935)	Not Tested	Not Tested	(27, 23, 1.0)	Not Tested	Not Tested	Not Tested	(7, 6, 1.0)	(23, 12, 1.0)	(10, 5, 1.0)	(41, 38, 1.0)	(16, 7, 1.0)	(11, 12, 0.9971)	(52, 66, 1.0)	(9, 5, 1.0)	Not Tested	Not Tested	(59, 40, 1.0)	Not Tested	Not Tested	(14, 15, 1.0)	(59, 49, 1.0)	(10, 6, 1.0)	(28, 17, 1.0)	(12, 19, 1.0)	(22, 19, 1.0)	(62, 47, 1.0)	Not Tested	(49, 60, 1.0)	(24, 30, 1.0)	Not Tested	(10, 5, 1.0)	Not Tested	(10, 16, 1.0)	(6, 9, 1.0)	Not Tested	(86, 71, 0.9965)
ENSG00000171793	(5, 6, 1.0)	Not Tested	Not Tested	Not Tested	Not Tested	Not Tested	Not Tested	Not Tested	Not Tested	Not Tested	Not Tested	Not Tested	(8, 11, 1.0)	Not Tested	Not Tested	Not Tested	Not Tested	Not Tested	Not Tested	Not Tested	Not Tested	Not Tested	(13, 8, 1.0)	Not Tested	Not Tested	Not Tested	Not Tested	Not Tested	Not Tested	Not Tested	(10, 8, 1.0)	Not Tested	Not Tested	Not Tested	Not Tested	(17, 11, 1.0)	Not Tested	Not Tested	Not Tested	(22, 25, 1.0)	Not Tested	Not Tested	Not Tested	Not Tested	Not Tested	Not Tested
ENSG00000198815	(17, 23, 0.989)	Not Tested	Not Tested	Not Tested	(83, 75, 0.9545)	Not Tested	Not Tested	(99, 111, 1.0)	Not Tested	(49, 54, 1.0)	(24, 26, 1.0)	(21, 15, 1.0)	(44, 33, 1.0)	Not Tested	(33, 24, 0.7432)	Not Tested	Not Tested	Not Tested	(96, 77, 1.0)	Not Tested	(63, 53, 1.0)	Not Tested	Not Tested	(9, 8, 1.0)	(49, 58, 1.0)	Not Tested	(55, 47, 1.0)	(12, 16, 0.9238)	(24, 29, 1.0)	(50, 55, 1.0)	(43, 49, 1.0)	Not Tested	(27, 23, 1.0)	(41, 24, 1.0)	Not Tested	Not Tested	Not Tested	(32, 33, 1.0)	Not Tested	(59, 88, 0.9978)	Not Tested	Not Tested	Not Tested	Not Tested	Not Tested	Not Tested
ENSG00000186409	(14, 8, 0.989)	Not Tested	Not Tested	Not Tested	Not Tested	Not Tested	Not Tested	Not Tested	Not Tested	Not Tested	Not Tested	Not Tested	(3, 7, 1.0)	Not Tested	(10, 0, 0.1262)	Not Tested	Not Tested	Not Tested	Not Tested	Not Tested	Not Tested	Not Tested	Not Tested	Not Tested	Not Tested	Not Tested	Not Tested	Not Tested	Not Tested	Not Tested	Not Tested	Not Tested	Not Tested	Not Tested	Not Tested	(7, 4, 1.0)	Not Tested	Not Tested	Not Tested	(15, 12, 1.0)	Not Tested	Not Tested	Not Tested	Not Tested	Not Tested	(4, 6, 0.9965)
ENSG00000171960	(86, 113, 0.9893)	(17, 11, 1.0)	Not Tested	Not Tested	Not Tested	Not Tested	Not Tested	(22, 35, 1.0)	Not Tested	Not Tested	(25, 29, 1.0)	(21, 32, 1.0)	(15, 25, 1.0)	Not Tested	Not Tested	Not Tested	(13, 18, 0.9885)	Not Tested	Not Tested	Not Tested	(32, 33, 1.0)	Not Tested	Not Tested	(36, 31, 1.0)	Not Tested	Not Tested	(40, 44, 1.0)	Not Tested	Not Tested	(19, 24, 1.0)	Not Tested	Not Tested	Not Tested	Not Tested	Not Tested	(3, 7, 1.0)	(28, 25, 1.0)	(21, 17, 1.0)	Not Tested	(20, 14, 1.0)	Not Tested	(11, 16, 1.0)	Not Tested	Not Tested	Not Tested	Not Tested
ENSG00000117385	(12, 6, 0.9083)	Not Tested	(28, 39, 1.0)	(14, 14, 1.0)	Not Tested	(97, 81, 0.8657)	Not Tested	Not Tested	Not Tested	(10, 5, 0.9907)	(10, 13, 1.0)	Not Tested	(38, 33, 1.0)	Not Tested	Not Tested	(20, 14, 1.0)	Not Tested	(26, 23, 1.0)	Not Tested	(26, 27, 1.0)	Not Tested	(52, 57, 0.9785)	(25, 27, 1.0)	Not Tested	Not Tested	Not Tested	Not Tested	Not Tested	Not Tested	Not Tested	Not Tested	(30, 30, 1.0)	(12, 7, 1.0)	Not Tested	Not Tested	Not Tested	Not Tested	(10, 10, 1.0)	(20, 26, 1.0)	(26, 33, 1.0)	Not Tested	Not Tested	Not Tested	Not Tested	(23, 24, 1.0)	(84, 84, 1.0)
ENSG00000066056	(182, 131, 0.9384)	Not Tested	(59, 52, 1.0)	(102, 91, 1.0)	Not Tested	Not Tested	Not Tested	Not Tested	Not Tested	(38, 31, 0.9935)	Not Tested	Not Tested	(22, 17, 1.0)	Not Tested	(7, 11, 0.8571)	Not Tested	(33, 37, 1.0)	(34, 52, 1.0)	(45, 55, 1.0)	(82, 106, 1.0)	Not Tested	Not Tested	(61, 71, 1.0)	Not Tested	(7, 11, 1.0)	Not Tested	(22, 47, 1.0)	(24, 16, 0.851)	(13, 11, 1.0)	Not Tested	Not Tested	Not Tested	Not Tested	(107, 103, 1.0)	(45, 86, 0.9774)	Not Tested	Not Tested	(6, 6, 1.0)	(62, 55, 1.0)	(220, 285, 1.0)	(55, 48, 1.0)	(28, 26, 1.0)	(35, 41, 1.0)	(35, 20, 1.0)	(32, 29, 1.0)	(410, 334, 0.9875)
ENSG00000159479	(59, 57, 1.0)	Not Tested	Not Tested	Not Tested	Not Tested	Not Tested	(31, 28, 0.9775)	Not Tested	Not Tested	Not Tested	Not Tested	Not Tested	Not Tested	Not Tested	Not Tested	Not Tested	Not Tested	Not Tested	(8, 6, 1.0)	(14, 16, 1.0)	Not Tested	(42, 50, 0.9556)	Not Tested	(9, 10, 1.0)	Not Tested	Not Tested	(3, 10, 1.0)	Not Tested	Not Tested	Not Tested	Not Tested	Not Tested	Not Tested	(16, 29, 1.0)	Not Tested	Not Tested	Not Tested	(16, 18, 1.0)	(15, 38, 0.8106)	(66, 49, 1.0)	Not Tested	Not Tested	(6, 8, 1.0)	(8, 10, 1.0)	Not Tested	Not Tested
ENSG00000198198	(135, 159, 1.0)	(14, 26, 1.0)	(72, 64, 1.0)	(98, 96, 1.0)	(30, 60, 0.3601)	(28, 17, 0.6705)	(37, 39, 1.0)	Not Tested	Not Tested	(5, 13, 0.869)	(14, 11, 1.0)	Not Tested	Not Tested	(7, 10, 0.9044)	(56, 56, 1.0)	(9, 17, 1.0)	(38, 38, 1.0)	(50, 54, 1.0)	(72, 48, 1.0)	(87, 84, 1.0)	(16, 16, 1.0)	(47, 44, 0.9892)	Not Tested	(44, 37, 1.0)	(116, 92, 1.0)	(99, 124, 1.0)	(96, 91, 1.0)	(9, 20, 0.6059)	(26, 28, 1.0)	(34, 24, 1.0)	Not Tested	(9, 6, 1.0)	Not Tested	(175, 158, 1.0)	(113, 116, 1.0)	Not Tested	(26, 32, 1.0)	(31, 35, 1.0)	(33, 29, 1.0)	(275, 295, 1.0)	(15, 21, 1.0)	(71, 72, 1.0)	(14, 16, 1.0)	(46, 59, 1.0)	(104, 107, 1.0)	(372, 423, 0.9965)
ENSG00000142949	(43, 46, 1.0)	Not Tested	(9, 11, 1.0)	(65, 59, 1.0)	Not Tested	Not Tested	(189, 228, 0.8588)	(22, 22, 1.0)	(12, 8, 0.9083)	(15, 14, 1.0)	Not Tested	(20, 28, 1.0)	(7, 11, 1.0)	Not Tested	(68, 67, 1.0)	Not Tested	(6, 4, 0.9885)	(34, 39, 1.0)	(44, 52, 1.0)	Not Tested	(112, 119, 1.0)	Not Tested	(9, 16, 1.0)	Not Tested	Not Tested	(9, 29, 0.2849)	(6, 10, 1.0)	(26, 37, 0.8182)	(7, 10, 1.0)	(9, 9, 1.0)	Not Tested	Not Tested	Not Tested	Not Tested	Not Tested	Not Tested	Not Tested	Not Tested	(133, 126, 1.0)	(878, 856, 1.0)	Not Tested	(8, 9, 1.0)	(5, 5, 1.0)	(18, 15, 1.0)	(14, 9, 1.0)	Not Tested
ENSG00000178028	(33, 43, 0.9923)	(5, 8, 1.0)	(12, 9, 1.0)	(22, 21, 1.0)	(20, 10, 0.6966)	Not Tested	(25, 10, 0.3734)	Not Tested	Not Tested	Not Tested	(10, 9, 1.0)	Not Tested	Not Tested	Not Tested	Not Tested	Not Tested	Not Tested	Not Tested	(10, 3, 1.0)	Not Tested	Not Tested	(8, 8, 1.0)	(25, 23, 1.0)	(7, 14, 1.0)	(42, 48, 1.0)	Not Tested	(2, 8, 1.0)	(8, 10, 0.9526)	(6, 4, 1.0)	Not Tested	(13, 11, 1.0)	Not Tested	(14, 8, 1.0)	(8, 12, 1.0)	Not Tested	(7, 6, 1.0)	Not Tested	(17, 13, 1.0)	Not Tested	(38, 29, 1.0)	Not Tested	Not Tested	(8, 8, 1.0)	(18, 11, 1.0)	Not Tested	Not Tested
ENSG00000132780	(243, 263, 1.0)	(55, 53, 1.0)	(66, 75, 1.0)	(32, 28, 1.0)	Not Tested	(24, 16, 0.7335)	(108, 56, 0.1427)	(66, 41, 1.0)	(18, 12, 0.8728)	Not Tested	(66, 76, 1.0)	Not Tested	(68, 70, 1.0)	Not Tested	Not Tested	(48, 68, 1.0)	(30, 24, 0.9885)	(79, 70, 1.0)	Not Tested	(107, 120, 1.0)	(86, 109, 1.0)	(65, 72, 0.9659)	(132, 173, 1.0)	(51, 59, 1.0)	Not Tested	(36, 39, 1.0)	(19, 20, 1.0)	(11, 6, 0.8096)	(15, 15, 1.0)	(13, 8, 1.0)	(157, 132, 1.0)	(85, 80, 1.0)	Not Tested	(76, 67, 1.0)	Not Tested	(112, 126, 1.0)	Not Tested	Not Tested	(65, 68, 1.0)	Not Tested	Not Tested	Not Tested	(70, 78, 1.0)	(42, 45, 1.0)	(25, 21, 1.0)	(361, 381, 0.9997)
ENSG00000159588	(42, 35, 1.0)	(4, 6, 1.0)	Not Tested	Not Tested	Not Tested	Not Tested	(29, 29, 1.0)	Not Tested	Not Tested	Not Tested	(11, 4, 1.0)	Not Tested	(6, 7, 1.0)	Not Tested	Not Tested	Not Tested	Not Tested	(5, 7, 1.0)	Not Tested	(27, 27, 1.0)	(6, 9, 1.0)	(4, 8, 0.8614)	(7, 12, 1.0)	(6, 8, 1.0)	Not Tested	Not Tested	Not Tested	Not Tested	Not Tested	Not Tested	(23, 21, 1.0)	(18, 9, 1.0)	Not Tested	Not Tested	Not Tested	(11, 19, 1.0)	Not Tested	Not Tested	(15, 14, 1.0)	Not Tested	Not Tested	Not Tested	Not Tested	(10, 11, 1.0)	(11, 3, 0.952)	(48, 40, 0.9965)
ENSG00000159592	(290, 315, 1.0)	(117, 130, 1.0)	(112, 109, 1.0)	Not Tested	Not Tested	Not Tested	(223, 216, 0.9972)	(289, 293, 1.0)	(52, 61, 0.9368)	(152, 138, 0.9935)	(61, 72, 1.0)	Not Tested	(206, 197, 1.0)	Not Tested	Not Tested	(120, 137, 1.0)	(81, 91, 0.9885)	(152, 171, 1.0)	Not Tested	(174, 191, 1.0)	(209, 208, 1.0)	(292, 304, 0.9858)	(265, 347, 1.0)	(189, 210, 1.0)	Not Tested	Not Tested	Not Tested	Not Tested	Not Tested	Not Tested	(201, 213, 1.0)	(113, 110, 1.0)	Not Tested	(246, 230, 1.0)	(86, 56, 0.9774)	(624, 613, 1.0)	Not Tested	(8, 4, 1.0)	(77, 86, 1.0)	(81, 88, 1.0)	Not Tested	Not Tested	(253, 271, 1.0)	(170, 187, 1.0)	Not Tested	(569, 703, 0.8321)
ENSG00000197429	(10, 13, 1.0)	(19, 15, 1.0)	(15, 7, 1.0)	Not Tested	Not Tested	(4, 7, 0.8374)	(7, 14, 0.72)	(74, 73, 1.0)	(9, 6, 0.9368)	(19, 11, 0.9907)	(18, 11, 1.0)	Not Tested	(66, 62, 1.0)	Not Tested	Not Tested	(17, 21, 1.0)	(3, 11, 0.828)	(15, 16, 1.0)	Not Tested	(72, 83, 1.0)	(20, 8, 1.0)	(23, 19, 0.963)	(105, 124, 1.0)	(59, 69, 1.0)	Not Tested	Not Tested	(29, 35, 1.0)	Not Tested	Not Tested	Not Tested	(90, 94, 1.0)	(7, 5, 1.0)	Not Tested	(49, 62, 1.0)	(10, 3, 1.0)	(141, 134, 1.0)	Not Tested	Not Tested	(15, 15, 1.0)	Not Tested	Not Tested	Not Tested	(17, 23, 1.0)	(57, 66, 1.0)	Not Tested	(52, 61, 0.9965)
ENSG00000086015	(801, 1002, 0.8935)	(371, 304, 1.0)	(284, 279, 1.0)	(469, 413, 1.0)	(952, 970, 0.9775)	(33, 43, 0.7927)	(583, 766, 0.5712)	(621, 416, 0.9734)	(9, 9, 1.0)	(225, 361, 0.254)	(263, 277, 1.0)	(103, 120, 1.0)	(275, 249, 1.0)	Not Tested	(198, 175, 0.901)	(326, 517, 0.5406)	(374, 306, 0.9798)	(341, 289, 1.0)	(365, 419, 1.0)	(269, 245, 1.0)	(767, 775, 1.0)	(725, 559, 0.7235)	(300, 279, 1.0)	(216, 240, 1.0)	(333, 368, 1.0)	(878, 759, 1.0)	(219, 159, 1.0)	(293, 204, 0.553)	(192, 142, 1.0)	(749, 616, 1.0)	(71, 102, 1.0)	(123, 105, 1.0)	Not Tested	(291, 224, 1.0)	(504, 557, 1.0)	(373, 431, 1.0)	(198, 179, 1.0)	Not Tested	(201, 240, 1.0)	(58, 61, 1.0)	Not Tested	(95, 137, 1.0)	(317, 327, 1.0)	(166, 185, 1.0)	(327, 374, 1.0)	(1294, 1414, 0.9965)
ENSG00000117461	(15, 12, 1.0)	(9, 8, 1.0)	(16, 6, 0.944)	Not Tested	Not Tested	Not Tested	(17, 5, 0.3608)	(21, 22, 1.0)	Not Tested	(6, 9, 0.9935)	(12, 12, 1.0)	Not Tested	(24, 20, 1.0)	Not Tested	Not Tested	(10, 9, 1.0)	(3, 8, 0.9762)	(21, 19, 1.0)	(30, 28, 1.0)	(10, 12, 1.0)	(26, 29, 1.0)	(52, 39, 0.9175)	(34, 30, 1.0)	(13, 6, 1.0)	Not Tested	Not Tested	Not Tested	Not Tested	Not Tested	Not Tested	Not Tested	(21, 8, 1.0)	Not Tested	(20, 33, 1.0)	Not Tested	(67, 65, 1.0)	Not Tested	Not Tested	(9, 9, 1.0)	Not Tested	Not Tested	Not Tested	Not Tested	(20, 22, 1.0)	Not Tested	(46, 58, 0.9925)
ENSG00000085998	(98, 93, 1.0)	Not Tested	(48, 43, 1.0)	Not Tested	Not Tested	Not Tested	Not Tested	Not Tested	Not Tested	(67, 69, 1.0)	(55, 54, 1.0)	Not Tested	(46, 47, 1.0)	(205, 205, 1.0)	(101, 110, 0.9259)	(49, 48, 1.0)	(18, 25, 0.9798)	Not Tested	(131, 1, 0.0)	Not Tested	Not Tested	Not Tested	(54, 48, 1.0)	Not Tested	Not Tested	(121, 130, 1.0)	Not Tested	(53, 75, 0.6322)	(36, 43, 1.0)	Not Tested	(24, 26, 1.0)	(63, 59, 1.0)	(50, 50, 1.0)	(89, 76, 1.0)	(42, 51, 1.0)	(78, 69, 1.0)	(57, 82, 0.9762)	Not Tested	(40, 46, 1.0)	(107, 119, 1.0)	Not Tested	(65, 55, 1.0)	Not Tested	Not Tested	Not Tested	Not Tested
ENSG00000173660	(12, 12, 1.0)	Not Tested	Not Tested	Not Tested	Not Tested	Not Tested	Not Tested	(1334, 1450, 1.0)	Not Tested	(1170, 742, 0.9907)	Not Tested	(574, 431, 1.0)	(6, 4, 1.0)	Not Tested	Not Tested	Not Tested	Not Tested	Not Tested	Not Tested	(892, 899, 1.0)	Not Tested	Not Tested	Not Tested	Not Tested	Not Tested	Not Tested	Not Tested	(346, 473, 0.8974)	Not Tested	Not Tested	(358, 290, 1.0)	Not Tested	Not Tested	Not Tested	(9, 2, 0.999)	Not Tested	Not Tested	(507, 489, 1.0)	Not Tested	(363, 372, 1.0)	Not Tested	(1010, 1181, 1.0)	Not Tested	Not Tested	Not Tested	Not Tested
ENSG00000117481	(11, 11, 1.0)	Not Tested	(15, 40, 0.8083)	(47, 37, 1.0)	(74, 133, 0.6345)	(43, 48, 0.9723)	(35, 27, 0.9058)	(21, 27, 1.0)	Not Tested	(17, 28, 0.9935)	(8, 4, 1.0)	(13, 41, 0.7501)	(8, 9, 1.0)	(36, 24, 0.8536)	(11, 12, 0.9926)	(33, 22, 1.0)	Not Tested	Not Tested	(78, 106, 1.0)	(30, 39, 1.0)	(83, 53, 1.0)	(20, 21, 1.0)	(19, 16, 1.0)	(35, 51, 1.0)	Not Tested	(34, 39, 1.0)	(82, 81, 1.0)	(18, 20, 0.9961)	(6, 16, 1.0)	(42, 37, 1.0)	(44, 44, 1.0)	Not Tested	(7, 8, 1.0)	(109, 83, 1.0)	Not Tested	(142, 116, 1.0)	(17, 26, 1.0)	(88, 78, 1.0)	Not Tested	(32, 28, 1.0)	Not Tested	(16, 23, 1.0)	(23, 21, 1.0)	(25, 21, 1.0)	Not Tested	Not Tested
ENSG00000117480	(32, 14, 0.7549)	Not Tested	Not Tested	(17, 28, 1.0)	Not Tested	Not Tested	Not Tested	(8, 11, 1.0)	Not Tested	(11, 11, 1.0)	(13, 10, 1.0)	(11, 10, 1.0)	(11, 13, 1.0)	(4, 13, 0.5535)	(9, 13, 0.8842)	Not Tested	Not Tested	Not Tested	Not Tested	(34, 27, 1.0)	Not Tested	(9, 10, 0.9953)	Not Tested	(7, 11, 1.0)	Not Tested	(28, 36, 1.0)	Not Tested	(21, 15, 0.9146)	Not Tested	Not Tested	(6, 13, 1.0)	Not Tested	(16, 17, 1.0)	(14, 11, 1.0)	Not Tested	(8, 19, 1.0)	(10, 12, 1.0)	(13, 12, 1.0)	(11, 15, 1.0)	(37, 54, 1.0)	Not Tested	(10, 5, 1.0)	(4, 8, 1.0)	Not Tested	Not Tested	Not Tested
ENSG00000162368	(34, 26, 0.989)	(25, 33, 1.0)	(41, 32, 1.0)	Not Tested	Not Tested	Not Tested	(58, 37, 0.502)	Not Tested	Not Tested	(0, 91, 0.0)	Not Tested	Not Tested	(101, 98, 1.0)	Not Tested	Not Tested	Not Tested	Not Tested	Not Tested	Not Tested	Not Tested	Not Tested	Not Tested	(192, 199, 1.0)	(130, 111, 1.0)	Not Tested	(82, 95, 1.0)	Not Tested	(50, 62, 0.8638)	(70, 68, 1.0)	(27, 49, 0.7568)	(170, 186, 1.0)	Not Tested	Not Tested	Not Tested	Not Tested	(173, 185, 1.0)	(46, 43, 1.0)	(60, 70, 1.0)	(52, 61, 1.0)	(1238, 1348, 1.0)	Not Tested	(44, 58, 1.0)	Not Tested	Not Tested	Not Tested	Not Tested
ENSG00000132122	(23, 18, 1.0)	Not Tested	Not Tested	Not Tested	Not Tested	Not Tested	(6, 6, 1.0)	(17, 0, 0.9089)	Not Tested	Not Tested	Not Tested	Not Tested	Not Tested	Not Tested	Not Tested	Not Tested	Not Tested	Not Tested	Not Tested	Not Tested	(12, 3, 1.0)	Not Tested	(2, 9, 1.0)	Not Tested	(11, 13, 1.0)	Not Tested	Not Tested	Not Tested	Not Tested	Not Tested	Not Tested	Not Tested	Not Tested	Not Tested	Not Tested	(13, 11, 1.0)	Not Tested	(6, 8, 1.0)	(8, 5, 1.0)	(19, 39, 1.0)	Not Tested	Not Tested	Not Tested	Not Tested	Not Tested	Not Tested
ENSG00000085832	(75, 64, 1.0)	(73, 73, 1.0)	Not Tested	(57, 58, 1.0)	Not Tested	Not Tested	(32, 37, 0.9461)	(159, 155, 1.0)	Not Tested	Not Tested	Not Tested	(19, 38, 1.0)	(108, 102, 1.0)	(7, 22, 0.3947)	(71, 38, 0.4513)	Not Tested	(21, 27, 0.9885)	(54, 50, 1.0)	(259, 227, 1.0)	Not Tested	Not Tested	(256, 363, 0.8079)	(204, 218, 1.0)	(5, 11, 1.0)	Not Tested	(162, 162, 1.0)	Not Tested	Not Tested	Not Tested	Not Tested	Not Tested	Not Tested	(149, 160, 1.0)	(35, 37, 1.0)	Not Tested	Not Tested	Not Tested	(118, 136, 1.0)	(24, 20, 1.0)	(154, 152, 1.0)	Not Tested	(64, 64, 1.0)	Not Tested	(88, 77, 1.0)	(71, 66, 1.0)	Not Tested
ENSG00000078618	(385, 376, 1.0)	(312, 248, 1.0)	(355, 401, 1.0)	(685, 671, 1.0)	(723, 664, 0.9424)	Not Tested	(919, 832, 0.8519)	(305, 331, 1.0)	Not Tested	(460, 425, 0.9935)	(355, 386, 1.0)	Not Tested	(17, 13, 1.0)	Not Tested	(600, 581, 0.9769)	(328, 308, 1.0)	(291, 322, 0.9885)	(627, 714, 1.0)	Not Tested	Not Tested	Not Tested	(833, 785, 0.9556)	(366, 319, 1.0)	(168, 167, 1.0)	(742, 786, 1.0)	Not Tested	(276, 343, 1.0)	(331, 416, 0.6059)	(579, 533, 1.0)	(769, 776, 1.0)	(248, 269, 1.0)	(238, 188, 1.0)	(645, 677, 1.0)	(346, 393, 1.0)	Not Tested	(638, 701, 1.0)	(316, 316, 1.0)	(247, 270, 1.0)	(110, 120, 1.0)	(607, 587, 1.0)	(421, 457, 1.0)	(399, 426, 1.0)	Not Tested	(228, 245, 1.0)	(366, 412, 1.0)	(1689, 1448, 0.8463)
ENSG00000134744	(6, 5, 1.0)	(27, 27, 1.0)	(23, 32, 1.0)	(34, 57, 1.0)	(57, 45, 0.8826)	Not Tested	Not Tested	Not Tested	(25, 22, 0.9636)	Not Tested	Not Tested	(9, 6, 1.0)	(41, 49, 1.0)	Not Tested	(62, 60, 1.0)	Not Tested	Not Tested	(63, 55, 1.0)	(36, 40, 1.0)	Not Tested	(38, 48, 1.0)	Not Tested	(109, 104, 1.0)	Not Tested	(91, 71, 0.9896)	(44, 38, 1.0)	(37, 48, 1.0)	(7, 5, 0.9519)	(23, 19, 1.0)	(29, 25, 1.0)	(57, 60, 1.0)	Not Tested	(43, 46, 1.0)	(17, 27, 1.0)	Not Tested	(87, 77, 1.0)	(17, 26, 1.0)	(10, 11, 1.0)	Not Tested	(20, 18, 1.0)	(28, 28, 1.0)	(14, 19, 1.0)	(26, 17, 1.0)	(6, 8, 1.0)	Not Tested	(157, 100, 0.453)
ENSG00000162378	(11, 5, 0.8924)	(44, 75, 0.6791)	Not Tested	Not Tested	Not Tested	Not Tested	(4, 10, 0.6132)	(173, 190, 1.0)	Not Tested	Not Tested	Not Tested	(20, 20, 1.0)	(389, 357, 1.0)	Not Tested	Not Tested	(47, 48, 1.0)	Not Tested	Not Tested	(200, 229, 1.0)	(234, 259, 1.0)	Not Tested	Not Tested	(649, 512, 1.0)	Not Tested	Not Tested	Not Tested	(10, 10, 1.0)	Not Tested	Not Tested	Not Tested	Not Tested	Not Tested	Not Tested	(67, 57, 1.0)	Not Tested	(381, 419, 1.0)	(33, 48, 1.0)	(152, 139, 1.0)	Not Tested	(253, 201, 1.0)	Not Tested	(63, 61, 1.0)	(120, 84, 1.0)	(156, 139, 1.0)	Not Tested	(55, 52, 1.0)
ENSG00000174348	(0, 255, 0.0)	(53, 44, 1.0)	(195, 238, 1.0)	(89, 118, 1.0)	(121, 92, 0.8372)	Not Tested	(290, 171, 0.2291)	(26, 23, 1.0)	Not Tested	(131, 107, 0.9935)	(55, 38, 1.0)	Not Tested	(191, 202, 1.0)	Not Tested	(46, 72, 0.4839)	(67, 74, 1.0)	Not Tested	Not Tested	(194, 169, 1.0)	(306, 334, 1.0)	Not Tested	(120, 112, 0.9794)	(139, 106, 1.0)	(20, 25, 1.0)	Not Tested	(104, 75, 1.0)	Not Tested	(51, 47, 0.9885)	Not Tested	(72, 59, 1.0)	Not Tested	Not Tested	(19, 33, 1.0)	Not Tested	(128, 137, 1.0)	Not Tested	(0, 78, 0.0)	(70, 52, 1.0)	Not Tested	Not Tested	(73, 55, 1.0)	(124, 132, 1.0)	(21, 14, 1.0)	(96, 89, 1.0)	(86, 95, 1.0)	Not Tested
ENSG00000157184	(112, 118, 1.0)	Not Tested	(18, 18, 1.0)	(68, 81, 1.0)	(133, 126, 0.9805)	(10, 6, 0.7927)	Not Tested	Not Tested	(24, 27, 0.9636)	(30, 37, 0.9935)	(36, 28, 1.0)	Not Tested	(33, 26, 1.0)	Not Tested	(52, 95, 0.1204)	(51, 59, 1.0)	(64, 50, 0.9798)	(70, 1, 0.0)	(34, 42, 1.0)	(60, 75, 1.0)	Not Tested	(59, 52, 0.9556)	(53, 49, 1.0)	Not Tested	Not Tested	(168, 163, 1.0)	(29, 33, 1.0)	(41, 32, 0.8694)	Not Tested	(91, 94, 1.0)	(20, 18, 1.0)	Not Tested	(53, 35, 1.0)	(42, 46, 1.0)	(38, 36, 1.0)	(204, 179, 1.0)	(22, 38, 0.9658)	Not Tested	(24, 35, 1.0)	(143, 160, 1.0)	Not Tested	Not Tested	Not Tested	Not Tested	(59, 60, 1.0)	(138, 140, 1.0)
ENSG00000162384	(413, 334, 1.0)	Not Tested	Not Tested	(54, 30, 1.0)	(31, 21, 0.8827)	(150, 95, 0.6707)	(21, 20, 1.0)	Not Tested	(299, 226, 0.9023)	(110, 98, 1.0)	Not Tested	(2, 11, 0.9255)	(143, 120, 1.0)	Not Tested	(29, 34, 0.9523)	(164, 170, 1.0)	(72, 68, 1.0)	Not Tested	(90, 112, 1.0)	(352, 378, 1.0)	Not Tested	(179, 170, 0.9993)	(259, 160, 1.0)	Not Tested	(38, 46, 1.0)	(15, 18, 1.0)	(116, 123, 1.0)	(82, 89, 0.9955)	Not Tested	(131, 131, 1.0)	(104, 126, 1.0)	(15, 20, 1.0)	(119, 110, 1.0)	(141, 161, 1.0)	(24, 17, 1.0)	(262, 295, 1.0)	Not Tested	(12, 4, 1.0)	Not Tested	(405, 430, 1.0)	Not Tested	Not Tested	Not Tested	Not Tested	(19, 27, 1.0)	(583, 521, 0.9997)
ENSG00000058799	(16, 17, 1.0)	Not Tested	Not Tested	Not Tested	Not Tested	Not Tested	(14, 9, 0.8477)	(52, 73, 1.0)	Not Tested	Not Tested	Not Tested	Not Tested	(16, 8, 1.0)	(22, 27, 0.9213)	Not Tested	Not Tested	(13, 13, 1.0)	Not Tested	(55, 52, 1.0)	Not Tested	Not Tested	Not Tested	(76, 76, 1.0)	(23, 22, 1.0)	(49, 51, 1.0)	Not Tested	(40, 36, 1.0)	Not Tested	(13, 15, 1.0)	(11, 26, 0.8972)	(23, 23, 1.0)	(18, 12, 1.0)	(21, 21, 1.0)	(53, 57, 1.0)	Not Tested	(18, 15, 1.0)	Not Tested	(29, 29, 1.0)	Not Tested	(31, 22, 1.0)	Not Tested	Not Tested	Not Tested	Not Tested	Not Tested	(61, 50, 0.9965)
ENSG00000162390	(15, 40, 0.8142)	(44, 67, 1.0)	(10, 9, 1.0)	(7, 6, 1.0)	(63, 20, 0.527)	(41, 10, 0.3726)	Not Tested	(25, 18, 1.0)	(8, 8, 1.0)	Not Tested	Not Tested	Not Tested	(46, 32, 1.0)	(20, 15, 0.9245)	(65, 50, 0.9209)	(51, 34, 1.0)	(26, 46, 0.9798)	Not Tested	(47, 55, 1.0)	Not Tested	(23, 21, 1.0)	(12, 24, 0.8264)	(52, 61, 1.0)	(40, 38, 1.0)	(77, 68, 1.0)	(39, 113, 0.9085)	Not Tested	Not Tested	(35, 15, 1.0)	Not Tested	(10, 13, 1.0)	Not Tested	Not Tested	(61, 21, 1.0)	Not Tested	(8, 5, 1.0)	Not Tested	(50, 44, 1.0)	(3, 12, 1.0)	Not Tested	Not Tested	(16, 12, 1.0)	Not Tested	Not Tested	(20, 14, 1.0)	(68, 26, 0.6892)
ENSG00000184313	(136, 115, 1.0)	(27, 6, 1.0)	Not Tested	(63, 26, 1.0)	(400, 312, 0.9545)	(4, 11, 0.7076)	(17, 17, 1.0)	(9, 10, 1.0)	Not Tested	(17, 9, 0.9935)	(24, 24, 1.0)	(17, 9, 1.0)	(50, 61, 1.0)	Not Tested	(72, 47, 0.8678)	(5, 14, 1.0)	(11, 10, 1.0)	(11, 12, 1.0)	(8, 4, 1.0)	(30, 35, 1.0)	(26, 50, 1.0)	(28, 18, 0.9444)	(91, 57, 1.0)	Not Tested	Not Tested	(27, 12, 1.0)	(37, 60, 1.0)	(44, 7, 0.4312)	Not Tested	Not Tested	(53, 57, 1.0)	(33, 34, 1.0)	Not Tested	(12, 14, 1.0)	(5, 9, 1.0)	(51, 52, 1.0)	(10, 7, 1.0)	(13, 21, 1.0)	(28, 16, 1.0)	(7, 4, 1.0)	Not Tested	Not Tested	(4, 10, 1.0)	(5, 8, 1.0)	(28, 35, 1.0)	(243, 265, 1.0)
ENSG00000162396	(9, 4, 0.9258)	Not Tested	Not Tested	Not Tested	Not Tested	Not Tested	Not Tested	Not Tested	Not Tested	(14, 11, 0.9986)	Not Tested	(8, 2, 1.0)	Not Tested	Not Tested	Not Tested	Not Tested	Not Tested	Not Tested	Not Tested	Not Tested	Not Tested	Not Tested	Not Tested	Not Tested	(20, 25, 1.0)	(23, 28, 1.0)	(11, 3, 1.0)	Not Tested	Not Tested	Not Tested	Not Tested	Not Tested	Not Tested	(14, 6, 1.0)	Not Tested	Not Tested	(9, 5, 1.0)	(6, 8, 1.0)	Not Tested	Not Tested	Not Tested	Not Tested	Not Tested	Not Tested	Not Tested	Not Tested
ENSG00000116133	(20, 21, 1.0)	(21, 52, 1.0)	Not Tested	Not Tested	Not Tested	(234, 374, 0.7449)	(15, 24, 0.8539)	(61, 57, 1.0)	Not Tested	(35, 33, 1.0)	(19, 22, 1.0)	(40, 34, 1.0)	(109, 80, 1.0)	(9, 14, 0.8892)	(36, 41, 0.9758)	Not Tested	(8, 7, 1.0)	(59, 86, 1.0)	Not Tested	(22, 36, 1.0)	Not Tested	(117, 96, 0.9658)	(86, 119, 1.0)	Not Tested	Not Tested	Not Tested	(64, 61, 1.0)	Not Tested	(26, 31, 1.0)	Not Tested	(34, 49, 1.0)	(15, 12, 1.0)	Not Tested	(117, 136, 1.0)	Not Tested	Not Tested	Not Tested	Not Tested	(11, 10, 1.0)	Not Tested	Not Tested	Not Tested	(190, 171, 1.0)	(39, 39, 1.0)	(60, 67, 1.0)	Not Tested
ENSG00000162407	(181, 163, 1.0)	Not Tested	(90, 67, 1.0)	Not Tested	Not Tested	(35, 50, 0.6398)	Not Tested	(46, 27, 1.0)	Not Tested	(46, 39, 0.9935)	Not Tested	Not Tested	(154, 110, 0.9974)	(22, 26, 0.9213)	Not Tested	Not Tested	Not Tested	Not Tested	Not Tested	Not Tested	Not Tested	Not Tested	(241, 216, 1.0)	(69, 72, 1.0)	(191, 224, 1.0)	Not Tested	(147, 130, 1.0)	Not Tested	Not Tested	(45, 66, 1.0)	(233, 205, 1.0)	Not Tested	(47, 62, 1.0)	(303, 334, 1.0)	Not Tested	(310, 332, 1.0)	Not Tested	(35, 41, 1.0)	Not Tested	(1057, 1115, 1.0)	Not Tested	Not Tested	(33, 29, 1.0)	Not Tested	Not Tested	Not Tested
ENSG00000132849	(6, 14, 0.8748)	(47, 47, 1.0)	(20, 3, 0.1212)	(82, 107, 1.0)	(283, 384, 0.8212)	(17, 8, 0.6151)	(138, 112, 0.8792)	(66, 52, 1.0)	(55, 36, 0.828)	(53, 62, 0.9986)	(243, 160, 1.0)	(57, 75, 1.0)	(71, 52, 1.0)	(55, 52, 0.9985)	Not Tested	(78, 52, 1.0)	(34, 36, 1.0)	(26, 48, 1.0)	(93, 50, 1.0)	(36, 61, 1.0)	(29, 45, 1.0)	(309, 239, 0.8922)	(110, 130, 1.0)	(28, 22, 1.0)	(207, 182, 1.0)	(26, 44, 1.0)	(35, 36, 1.0)	Not Tested	(70, 56, 1.0)	(236, 231, 1.0)	(48, 58, 1.0)	(25, 17, 1.0)	(15, 7, 1.0)	(318, 237, 1.0)	(27, 18, 1.0)	(137, 121, 1.0)	(231, 224, 1.0)	(12, 7, 1.0)	(4, 14, 0.9759)	(58, 65, 1.0)	(5, 6, 1.0)	(26, 20, 1.0)	(58, 39, 1.0)	(30, 32, 1.0)	(145, 133, 1.0)	(360, 300, 0.9965)
ENSG00000185483	(8, 12, 1.0)	Not Tested	Not Tested	Not Tested	Not Tested	(5, 6, 0.9816)	Not Tested	Not Tested	Not Tested	Not Tested	Not Tested	Not Tested	(5, 8, 1.0)	Not Tested	Not Tested	Not Tested	Not Tested	(5, 6, 1.0)	Not Tested	(10, 9, 1.0)	(8, 8, 1.0)	Not Tested	(11, 17, 1.0)	Not Tested	Not Tested	Not Tested	(5, 7, 1.0)	Not Tested	Not Tested	Not Tested	Not Tested	Not Tested	Not Tested	(4, 8, 1.0)	Not Tested	(17, 14, 1.0)	Not Tested	(6, 7, 1.0)	Not Tested	(39, 26, 1.0)	Not Tested	Not Tested	Not Tested	Not Tested	Not Tested	Not Tested
ENSG00000162434	(130, 107, 0.9791)	(178, 184, 1.0)	(66, 83, 1.0)	Not Tested	Not Tested	Not Tested	(126, 120, 0.9883)	(82, 103, 1.0)	(6, 10, 0.884)	Not Tested	(64, 63, 1.0)	Not Tested	(104, 86, 1.0)	(75, 86, 0.9162)	Not Tested	(58, 59, 1.0)	(34, 19, 0.828)	(92, 90, 1.0)	(167, 192, 1.0)	(168, 165, 1.0)	(351, 342, 1.0)	(117, 122, 0.991)	(99, 80, 1.0)	Not Tested	(237, 180, 0.9129)	(181, 156, 1.0)	(155, 194, 1.0)	(123, 108, 0.9377)	(66, 63, 1.0)	(231, 265, 1.0)	(208, 221, 1.0)	Not Tested	(44, 49, 1.0)	(125, 136, 1.0)	(24, 19, 1.0)	(109, 139, 1.0)	(149, 171, 1.0)	Not Tested	(71, 90, 1.0)	(13, 10, 1.0)	(126, 133, 1.0)	(342, 258, 1.0)	Not Tested	Not Tested	Not Tested	(632, 576, 0.9965)
ENSG00000116678	(18, 25, 0.999)	Not Tested	Not Tested	(14, 18, 1.0)	(15, 28, 0.7466)	(6, 10, 0.8278)	Not Tested	Not Tested	Not Tested	(8, 3, 0.9907)	Not Tested	Not Tested	Not Tested	Not Tested	Not Tested	Not Tested	Not Tested	Not Tested	(18, 16, 1.0)	Not Tested	(6, 8, 1.0)	Not Tested	Not Tested	Not Tested	(63, 76, 1.0)	(17, 18, 1.0)	Not Tested	Not Tested	Not Tested	Not Tested	(75, 88, 1.0)	Not Tested	Not Tested	(64, 56, 1.0)	Not Tested	(89, 82, 1.0)	(5, 5, 1.0)	(15, 6, 1.0)	(15, 7, 1.0)	(109, 122, 1.0)	Not Tested	Not Tested	(9, 8, 1.0)	(3, 9, 1.0)	Not Tested	(10, 18, 0.9103)
ENSG00000184588	(45, 33, 0.9752)	Not Tested	(28, 27, 1.0)	(26, 38, 1.0)	Not Tested	Not Tested	Not Tested	(65, 72, 1.0)	Not Tested	Not Tested	Not Tested	Not Tested	(35, 56, 1.0)	(23, 18, 0.9044)	(84, 37, 0.1167)	Not Tested	(16, 21, 0.9885)	Not Tested	(58, 56, 1.0)	Not Tested	(65, 71, 1.0)	(74, 93, 0.9006)	(66, 59, 1.0)	(33, 29, 1.0)	(117, 86, 0.9658)	(91, 89, 1.0)	(119, 108, 1.0)	(8, 19, 0.5896)	(52, 65, 1.0)	(82, 97, 1.0)	(7, 12, 1.0)	(21, 32, 1.0)	Not Tested	(15, 12, 1.0)	(6, 14, 1.0)	(108, 95, 1.0)	Not Tested	(32, 30, 1.0)	(35, 23, 1.0)	Not Tested	Not Tested	Not Tested	Not Tested	(15, 16, 1.0)	(66, 54, 1.0)	(128, 97, 0.9137)
ENSG00000132485	(98, 80, 0.989)	(50, 43, 1.0)	Not Tested	(91, 84, 1.0)	(195, 156, 0.8598)	(24, 32, 0.8102)	(69, 77, 0.9349)	(78, 74, 1.0)	Not Tested	(38, 62, 0.7996)	Not Tested	Not Tested	(160, 148, 1.0)	Not Tested	Not Tested	(54, 54, 1.0)	(26, 13, 0.828)	Not Tested	(32, 45, 1.0)	Not Tested	(118, 127, 1.0)	Not Tested	(5, 7, 1.0)	(64, 63, 1.0)	Not Tested	Not Tested	(72, 102, 1.0)	(36, 47, 0.8638)	Not Tested	Not Tested	(43, 46, 1.0)	Not Tested	(85, 91, 1.0)	(13, 12, 1.0)	(4, 6, 1.0)	(100, 114, 1.0)	(72, 74, 1.0)	(46, 52, 1.0)	(41, 56, 1.0)	Not Tested	(7, 3, 1.0)	Not Tested	(53, 50, 1.0)	(36, 34, 1.0)	Not Tested	(202, 205, 1.0)
ENSG00000116791	(66, 64, 1.0)	(19, 21, 1.0)	(38, 30, 1.0)	Not Tested	(136, 200, 0.913)	Not Tested	Not Tested	(82, 86, 1.0)	(28, 19, 0.9433)	(18, 20, 1.0)	(18, 59, 1.0)	(19, 19, 1.0)	(22, 15, 1.0)	Not Tested	(83, 103, 0.954)	(55, 66, 1.0)	Not Tested	Not Tested	(75, 49, 1.0)	Not Tested	(107, 79, 1.0)	(16, 44, 0.7034)	(37, 49, 1.0)	(45, 41, 1.0)	(112, 116, 1.0)	Not Tested	Not Tested	(18, 25, 0.9519)	(14, 2, 0.8816)	(16, 19, 1.0)	(74, 48, 1.0)	(16, 33, 1.0)	(15, 35, 1.0)	(90, 51, 1.0)	Not Tested	(193, 150, 1.0)	(31, 156, 0.7367)	(16, 9, 1.0)	(58, 41, 1.0)	(114, 219, 1.0)	Not Tested	(44, 21, 1.0)	(26, 22, 1.0)	(37, 34, 1.0)	(24, 17, 1.0)	(70, 46, 0.9925)
ENSG00000142892	(14, 29, 0.7041)	Not Tested	Not Tested	(15, 13, 1.0)	Not Tested	(28, 31, 0.9661)	Not Tested	(27, 19, 1.0)	Not Tested	(10, 13, 0.9935)	Not Tested	(11, 6, 1.0)	(16, 12, 1.0)	Not Tested	Not Tested	Not Tested	(5, 7, 0.9885)	(23, 25, 1.0)	(14, 23, 1.0)	Not Tested	Not Tested	(17, 18, 1.0)	Not Tested	(7, 6, 1.0)	Not Tested	Not Tested	(11, 26, 1.0)	Not Tested	(10, 3, 0.9486)	Not Tested	(18, 15, 1.0)	Not Tested	Not Tested	(6, 10, 1.0)	(10, 7, 1.0)	(36, 40, 1.0)	(16, 10, 1.0)	Not Tested	Not Tested	Not Tested	(8, 17, 1.0)	(4, 7, 1.0)	Not Tested	Not Tested	Not Tested	(48, 41, 0.9965)
ENSG00000077254	(44, 44, 1.0)	(37, 40, 1.0)	(23, 20, 1.0)	Not Tested	Not Tested	Not Tested	Not Tested	Not Tested	Not Tested	(19, 45, 0.1456)	Not Tested	(32, 25, 1.0)	Not Tested	Not Tested	(52, 44, 0.8978)	(23, 29, 1.0)	Not Tested	Not Tested	Not Tested	(11, 5, 1.0)	Not Tested	(64, 61, 0.9914)	(69, 75, 1.0)	Not Tested	(46, 26, 0.7323)	(135, 118, 1.0)	(22, 27, 1.0)	Not Tested	Not Tested	(36, 26, 1.0)	(12, 17, 1.0)	Not Tested	Not Tested	Not Tested	(6, 7, 1.0)	(15, 6, 1.0)	(34, 38, 1.0)	Not Tested	Not Tested	(22, 29, 1.0)	(45, 63, 1.0)	(12, 12, 1.0)	(60, 39, 1.0)	(8, 17, 1.0)	(31, 27, 1.0)	(41, 41, 1.0)
ENSG00000117133	(37, 23, 0.8875)	(20, 15, 1.0)	Not Tested	(26, 27, 1.0)	(114, 161, 0.6345)	Not Tested	(20, 30, 0.7597)	(19, 18, 1.0)	Not Tested	Not Tested	Not Tested	Not Tested	(8, 12, 1.0)	Not Tested	Not Tested	Not Tested	Not Tested	Not Tested	Not Tested	(43, 45, 1.0)	Not Tested	Not Tested	(13, 10, 1.0)	Not Tested	Not Tested	Not Tested	Not Tested	Not Tested	Not Tested	(34, 17, 0.9124)	Not Tested	Not Tested	(17, 15, 1.0)	Not Tested	(7, 5, 1.0)	Not Tested	(27, 34, 1.0)	(42, 34, 1.0)	Not Tested	(42, 37, 1.0)	Not Tested	(18, 24, 1.0)	(18, 12, 1.0)	(35, 39, 1.0)	Not Tested	(62, 54, 0.9965)
ENSG00000122432	(31, 28, 1.0)	(23, 20, 1.0)	Not Tested	(15, 16, 1.0)	(8, 14, 0.8372)	Not Tested	(24, 18, 0.8845)	(6, 12, 1.0)	Not Tested	Not Tested	Not Tested	Not Tested	(10, 9, 1.0)	Not Tested	Not Tested	(6, 7, 1.0)	Not Tested	Not Tested	(14, 26, 1.0)	(17, 13, 1.0)	Not Tested	Not Tested	(30, 28, 1.0)	Not Tested	Not Tested	Not Tested	Not Tested	(8, 13, 0.8694)	Not Tested	(11, 8, 1.0)	Not Tested	Not Tested	Not Tested	Not Tested	Not Tested	Not Tested	(18, 14, 1.0)	(18, 29, 1.0)	Not Tested	(148, 134, 1.0)	(11, 3, 1.0)	Not Tested	(10, 19, 1.0)	(16, 9, 1.0)	Not Tested	(64, 72, 0.9965)
ENSG00000117151	(31, 28, 1.0)	(26, 26, 1.0)	Not Tested	(27, 23, 1.0)	(8, 16, 0.7696)	Not Tested	(32, 25, 0.8982)	(8, 18, 1.0)	Not Tested	Not Tested	Not Tested	Not Tested	Not Tested	Not Tested	Not Tested	(6, 7, 1.0)	Not Tested	Not Tested	(18, 38, 1.0)	(14, 10, 1.0)	Not Tested	Not Tested	(24, 27, 1.0)	Not Tested	Not Tested	Not Tested	Not Tested	(8, 13, 0.8694)	Not Tested	(17, 13, 1.0)	Not Tested	Not Tested	Not Tested	Not Tested	Not Tested	Not Tested	(27, 19, 1.0)	(12, 20, 1.0)	Not Tested	(153, 164, 1.0)	(11, 3, 1.0)	Not Tested	(17, 32, 1.0)	(11, 8, 1.0)	Not Tested	(64, 72, 0.9974)
ENSG00000117155	(10, 15, 0.9894)	Not Tested	Not Tested	(8, 11, 1.0)	(6, 8, 0.9496)	Not Tested	(5, 7, 0.9229)	(18, 25, 1.0)	Not Tested	Not Tested	Not Tested	(5, 5, 1.0)	(5, 12, 1.0)	Not Tested	(6, 16, 0.4208)	(6, 7, 1.0)	Not Tested	Not Tested	(9, 8, 1.0)	Not Tested	Not Tested	Not Tested	(8, 9, 1.0)	Not Tested	Not Tested	Not Tested	(18, 21, 1.0)	Not Tested	Not Tested	Not Tested	(36, 31, 1.0)	Not Tested	Not Tested	Not Tested	Not Tested	Not Tested	Not Tested	(6, 4, 1.0)	Not Tested	(10, 16, 1.0)	Not Tested	(3, 11, 1.0)	Not Tested	Not Tested	Not Tested	Not Tested
ENSG00000162642	(57, 48, 1.0)	(21, 20, 1.0)	(24, 17, 1.0)	(39, 38, 1.0)	Not Tested	(20, 28, 0.7592)	Not Tested	Not Tested	(9, 19, 0.6768)	Not Tested	Not Tested	(17, 33, 1.0)	(6, 7, 1.0)	Not Tested	Not Tested	Not Tested	(16, 15, 1.0)	Not Tested	(40, 40, 1.0)	Not Tested	Not Tested	Not Tested	(66, 62, 1.0)	(10, 7, 1.0)	(81, 115, 0.8343)	Not Tested	Not Tested	Not Tested	Not Tested	Not Tested	(55, 53, 1.0)	Not Tested	Not Tested	Not Tested	(15, 19, 1.0)	(22, 9, 1.0)	Not Tested	(17, 10, 1.0)	Not Tested	(144, 132, 1.0)	(49, 38, 1.0)	Not Tested	(30, 32, 1.0)	(15, 22, 1.0)	Not Tested	(164, 159, 1.0)
ENSG00000142867	(6, 21, 0.6385)	Not Tested	Not Tested	(7, 6, 1.0)	Not Tested	(10, 5, 0.7623)	(17, 13, 0.9229)	Not Tested	Not Tested	Not Tested	Not Tested	Not Tested	(12, 8, 1.0)	Not Tested	Not Tested	Not Tested	(9, 1, 0.6829)	Not Tested	Not Tested	Not Tested	(10, 3, 1.0)	(12, 11, 1.0)	(23, 35, 1.0)	(13, 6, 1.0)	Not Tested	(6, 7, 1.0)	Not Tested	Not Tested	(6, 5, 1.0)	Not Tested	(15, 24, 1.0)	Not Tested	(4, 9, 1.0)	(24, 29, 1.0)	Not Tested	Not Tested	Not Tested	(9, 4, 1.0)	Not Tested	(51, 53, 1.0)	(20, 13, 1.0)	Not Tested	Not Tested	(8, 8, 1.0)	(6, 13, 1.0)	(26, 26, 1.0)
ENSG00000153904	(12, 2, 0.5803)	(22, 19, 1.0)	(25, 26, 1.0)	(33, 23, 1.0)	(139, 172, 0.9424)	(8, 13, 0.8359)	(17, 41, 0.5267)	(214, 248, 1.0)	Not Tested	(35, 28, 0.9997)	(49, 52, 1.0)	Not Tested	(25, 25, 1.0)	(41, 42, 1.0)	(65, 89, 0.8651)	Not Tested	Not Tested	(170, 217, 1.0)	(166, 220, 1.0)	(103, 114, 1.0)	(56, 59, 1.0)	Not Tested	(11, 20, 1.0)	(61, 42, 1.0)	(51, 56, 1.0)	(139, 100, 1.0)	(20, 26, 1.0)	(25, 20, 0.9519)	(59, 43, 1.0)	Not Tested	(83, 91, 1.0)	Not Tested	Not Tested	(135, 145, 1.0)	(7, 9, 1.0)	(115, 116, 1.0)	(87, 123, 1.0)	(57, 33, 1.0)	Not Tested	(70, 69, 1.0)	(29, 12, 1.0)	Not Tested	(15, 21, 1.0)	(116, 123, 1.0)	(15, 11, 1.0)	(159, 141, 0.9997)
ENSG00000122417	(11, 5, 0.9052)	Not Tested	(15, 13, 1.0)	(37, 24, 1.0)	(81, 57, 0.8372)	Not Tested	(32, 26, 0.9165)	(3, 15, 0.8477)	(13, 17, 0.9433)	Not Tested	(7, 13, 1.0)	(17, 31, 1.0)	(45, 38, 1.0)	Not Tested	(50, 54, 0.9769)	Not Tested	Not Tested	(17, 13, 1.0)	Not Tested	Not Tested	(10, 9, 1.0)	(12, 4, 0.6602)	Not Tested	(35, 18, 1.0)	(119, 99, 1.0)	(4, 12, 1.0)	(56, 58, 1.0)	(32, 23, 0.8847)	Not Tested	(6, 6, 1.0)	(47, 62, 1.0)	(18, 11, 1.0)	(44, 61, 1.0)	Not Tested	(33, 45, 1.0)	(35, 36, 1.0)	(3, 7, 1.0)	(28, 32, 1.0)	Not Tested	(220, 180, 1.0)	(33, 44, 1.0)	Not Tested	Not Tested	(21, 27, 1.0)	(12, 8, 1.0)	(161, 192, 0.9965)
ENSG00000097033	(169, 169, 1.0)	Not Tested	Not Tested	Not Tested	(237, 205, 0.9144)	Not Tested	Not Tested	(386, 385, 1.0)	Not Tested	Not Tested	(178, 188, 1.0)	(61, 70, 1.0)	(185, 265, 0.9974)	(147, 136, 0.9449)	Not Tested	Not Tested	Not Tested	(88, 115, 1.0)	Not Tested	(224, 207, 1.0)	Not Tested	Not Tested	(531, 521, 1.0)	Not Tested	Not Tested	(247, 256, 1.0)	(229, 206, 1.0)	Not Tested	Not Tested	Not Tested	Not Tested	Not Tested	(7, 12, 1.0)	(203, 211, 1.0)	Not Tested	Not Tested	Not Tested	Not Tested	Not Tested	Not Tested	(299, 293, 1.0)	(147, 149, 1.0)	(134, 116, 1.0)	(29, 29, 1.0)	(112, 107, 1.0)	(313, 352, 0.9965)
ENSG00000065243	(16, 8, 0.8875)	Not Tested	(22, 10, 0.8892)	Not Tested	(24, 32, 0.8747)	(11, 8, 0.8966)	Not Tested	Not Tested	Not Tested	Not Tested	(10, 7, 1.0)	(12, 14, 1.0)	(47, 45, 1.0)	Not Tested	Not Tested	(32, 29, 1.0)	(10, 8, 0.9977)	(28, 20, 1.0)	(31, 34, 1.0)	(41, 28, 1.0)	(47, 31, 1.0)	(22, 30, 0.9004)	(73, 55, 1.0)	(22, 21, 1.0)	Not Tested	(40, 38, 1.0)	(32, 29, 1.0)	Not Tested	(12, 10, 1.0)	(10, 16, 1.0)	Not Tested	(8, 14, 1.0)	Not Tested	Not Tested	Not Tested	Not Tested	Not Tested	(7, 11, 1.0)	Not Tested	Not Tested	Not Tested	(13, 10, 1.0)	Not Tested	(15, 19, 1.0)	(19, 12, 1.0)	Not Tested
ENSG00000137944	(21, 26, 1.0)	Not Tested	(22, 5, 0.494)	Not Tested	Not Tested	(12, 19, 0.794)	(12, 20, 0.8012)	Not Tested	Not Tested	(11, 20, 0.9907)	(6, 4, 1.0)	(9, 11, 1.0)	(17, 45, 0.9616)	(7, 5, 0.9284)	(36, 10, 0.1841)	(8, 16, 1.0)	Not Tested	Not Tested	(39, 37, 1.0)	(15, 16, 1.0)	(19, 8, 1.0)	(11, 24, 0.7021)	(28, 22, 1.0)	(23, 23, 1.0)	Not Tested	(12, 22, 1.0)	(14, 24, 1.0)	(3, 16, 0.3445)	(11, 2, 0.7833)	Not Tested	Not Tested	(5, 19, 0.9699)	(47, 24, 1.0)	Not Tested	Not Tested	(11, 3, 1.0)	Not Tested	(25, 34, 1.0)	(15, 8, 1.0)	Not Tested	Not Tested	Not Tested	Not Tested	(16, 20, 1.0)	Not Tested	Not Tested
ENSG00000162664	(120, 110, 1.0)	Not Tested	Not Tested	Not Tested	(70, 49, 0.7474)	Not Tested	(22, 34, 0.6871)	Not Tested	Not Tested	(17, 11, 0.9935)	(26, 36, 1.0)	(27, 26, 1.0)	(24, 22, 1.0)	Not Tested	Not Tested	(20, 22, 1.0)	(10, 2, 0.6829)	(30, 24, 1.0)	(25, 13, 1.0)	(28, 57, 0.5997)	(46, 50, 1.0)	Not Tested	Not Tested	(26, 29, 1.0)	Not Tested	Not Tested	Not Tested	(28, 35, 0.9066)	(30, 24, 1.0)	(20, 22, 1.0)	(72, 71, 1.0)	Not Tested	(56, 44, 1.0)	Not Tested	(27, 23, 1.0)	(79, 64, 1.0)	Not Tested	Not Tested	(34, 28, 1.0)	(191, 193, 1.0)	Not Tested	Not Tested	Not Tested	(23, 24, 1.0)	Not Tested	Not Tested
ENSG00000069702	(57, 60, 1.0)	(32, 23, 1.0)	(14, 8, 1.0)	Not Tested	(54, 45, 0.9249)	Not Tested	(43, 60, 0.702)	(29, 22, 1.0)	Not Tested	(40, 36, 1.0)	Not Tested	(23, 21, 1.0)	(20, 23, 1.0)	Not Tested	(119, 126, 0.9755)	(67, 55, 1.0)	(42, 32, 0.9798)	(52, 52, 1.0)	(103, 138, 1.0)	(21, 19, 1.0)	(51, 51, 1.0)	Not Tested	(4, 10, 1.0)	(22, 20, 1.0)	(32, 31, 1.0)	(110, 114, 1.0)	(21, 23, 1.0)	(58, 42, 0.7713)	(42, 54, 1.0)	(20, 14, 1.0)	(89, 61, 1.0)	(31, 32, 1.0)	Not Tested	(121, 131, 1.0)	(16, 4, 0.7138)	Not Tested	(18, 9, 1.0)	(82, 72, 1.0)	(68, 71, 1.0)	(929, 864, 1.0)	(19, 28, 1.0)	Not Tested	(40, 50, 1.0)	(25, 33, 1.0)	(22, 16, 1.0)	(73, 54, 0.8629)
ENSG00000122406	(7, 9, 1.0)	(1, 22, 0.0017)	Not Tested	Not Tested	(4, 6, 0.9404)	Not Tested	Not Tested	Not Tested	Not Tested	Not Tested	Not Tested	Not Tested	(642, 660, 1.0)	Not Tested	Not Tested	Not Tested	Not Tested	Not Tested	(7, 6, 1.0)	(16, 16, 1.0)	Not Tested	Not Tested	Not Tested	(16, 15, 1.0)	Not Tested	Not Tested	(10, 22, 1.0)	Not Tested	Not Tested	Not Tested	Not Tested	Not Tested	(4, 10, 1.0)	Not Tested	Not Tested	(3992, 3820, 1.0)	Not Tested	Not Tested	Not Tested	Not Tested	Not Tested	Not Tested	Not Tested	Not Tested	Not Tested	(18, 34, 0.6646)
ENSG00000154511	(7, 9, 1.0)	Not Tested	Not Tested	Not Tested	(4, 6, 0.9404)	(3, 7, 0.7183)	Not Tested	Not Tested	Not Tested	Not Tested	Not Tested	Not Tested	(652, 671, 1.0)	Not Tested	Not Tested	Not Tested	Not Tested	Not Tested	(7, 6, 1.0)	(19, 16, 1.0)	Not Tested	Not Tested	Not Tested	(16, 16, 1.0)	Not Tested	Not Tested	(11, 22, 1.0)	Not Tested	Not Tested	Not Tested	Not Tested	Not Tested	(16, 26, 1.0)	(78, 62, 1.0)	Not Tested	(3992, 3820, 1.0)	Not Tested	Not Tested	Not Tested	Not Tested	Not Tested	Not Tested	Not Tested	Not Tested	Not Tested	(18, 34, 0.6439)
ENSG00000117500	(47, 39, 0.999)	Not Tested	(28, 30, 1.0)	(58, 83, 1.0)	(119, 129, 0.9404)	Not Tested	(31, 34, 0.9612)	(101, 114, 1.0)	(24, 15, 0.7893)	Not Tested	Not Tested	Not Tested	(64, 59, 1.0)	Not Tested	Not Tested	Not Tested	(25, 26, 1.0)	Not Tested	Not Tested	(128, 86, 0.8737)	Not Tested	(100, 94, 0.977)	(101, 91, 1.0)	Not Tested	Not Tested	Not Tested	(66, 38, 0.9129)	Not Tested	Not Tested	Not Tested	Not Tested	Not Tested	(64, 50, 1.0)	(64, 72, 1.0)	Not Tested	(154, 143, 1.0)	(98, 80, 1.0)	Not Tested	Not Tested	(267, 312, 1.0)	Not Tested	Not Tested	Not Tested	(47, 69, 1.0)	Not Tested	Not Tested
ENSG00000122483	(22, 25, 1.0)	Not Tested	Not Tested	(13, 20, 1.0)	(18, 20, 0.9747)	Not Tested	(6, 6, 1.0)	(11, 17, 1.0)	Not Tested	Not Tested	Not Tested	Not Tested	(24, 22, 1.0)	Not Tested	Not Tested	Not Tested	Not Tested	Not Tested	Not Tested	(32, 39, 1.0)	Not Tested	(14, 2, 0.2887)	(38, 27, 1.0)	Not Tested	Not Tested	(18, 46, 0.723)	(30, 19, 1.0)	Not Tested	Not Tested	Not Tested	Not Tested	Not Tested	(9, 18, 1.0)	Not Tested	(13, 5, 1.0)	(36, 62, 1.0)	Not Tested	Not Tested	Not Tested	(48, 50, 1.0)	Not Tested	Not Tested	Not Tested	(18, 14, 1.0)	Not Tested	Not Tested
ENSG00000117505	(57, 45, 0.989)	Not Tested	(43, 40, 1.0)	Not Tested	Not Tested	Not Tested	Not Tested	(63, 93, 1.0)	Not Tested	(39, 40, 1.0)	Not Tested	Not Tested	(87, 93, 1.0)	Not Tested	Not Tested	Not Tested	Not Tested	Not Tested	(12, 15, 1.0)	(35, 40, 1.0)	Not Tested	Not Tested	(32, 23, 1.0)	Not Tested	Not Tested	Not Tested	(34, 67, 0.8829)	Not Tested	Not Tested	Not Tested	Not Tested	Not Tested	Not Tested	Not Tested	Not Tested	Not Tested	Not Tested	Not Tested	Not Tested	(117, 87, 1.0)	Not Tested	Not Tested	Not Tested	(71, 81, 1.0)	Not Tested	Not Tested
ENSG00000188641	(6, 9, 1.0)	(7, 5, 1.0)	(22, 17, 1.0)	Not Tested	(12, 20, 0.7906)	(9, 8, 0.9865)	(14, 6, 0.5575)	(20, 10, 1.0)	Not Tested	(13, 8, 0.9935)	Not Tested	(6, 8, 1.0)	(21, 17, 1.0)	Not Tested	Not Tested	(5, 7, 1.0)	Not Tested	(6, 16, 1.0)	(39, 31, 1.0)	(54, 48, 1.0)	Not Tested	Not Tested	(26, 20, 1.0)	Not Tested	Not Tested	(10, 21, 1.0)	(15, 13, 1.0)	(7, 9, 0.9519)	Not Tested	(5, 5, 1.0)	(35, 22, 1.0)	Not Tested	Not Tested	(17, 31, 1.0)	Not Tested	(34, 38, 1.0)	Not Tested	(30, 22, 1.0)	Not Tested	(82, 94, 1.0)	Not Tested	(9, 5, 1.0)	Not Tested	(21, 24, 1.0)	Not Tested	(8, 12, 0.9815)
ENSG00000099260	(268, 256, 1.0)	Not Tested	Not Tested	Not Tested	(566, 646, 0.9568)	Not Tested	(595, 275, 0.455)	(13, 5, 1.0)	(8, 9, 1.0)	Not Tested	Not Tested	(123, 102, 1.0)	(259, 320, 1.0)	Not Tested	Not Tested	Not Tested	Not Tested	Not Tested	(6, 9, 1.0)	(9, 13, 1.0)	Not Tested	Not Tested	(19, 60, 0.8966)	(1, 14, 0.5328)	Not Tested	(378, 357, 1.0)	(25, 18, 1.0)	Not Tested	(149, 117, 1.0)	Not Tested	(22, 34, 1.0)	Not Tested	(219, 251, 1.0)	Not Tested	Not Tested	(98, 75, 1.0)	Not Tested	Not Tested	Not Tested	Not Tested	Not Tested	Not Tested	Not Tested	(161, 143, 1.0)	Not Tested	(6, 8, 0.9965)
ENSG00000162688	(97, 99, 1.0)	(219, 248, 1.0)	(237, 168, 0.8083)	(138, 130, 1.0)	Not Tested	(162, 133, 0.7203)	(295, 301, 1.0)	(1404, 1484, 1.0)	(19, 25, 0.9023)	(673, 788, 0.9907)	(65, 77, 1.0)	Not Tested	Not Tested	(26, 29, 0.956)	(176, 245, 0.3433)	(401, 314, 1.0)	(196, 180, 0.9885)	(389, 480, 1.0)	(820, 934, 1.0)	Not Tested	Not Tested	(1049, 954, 0.9391)	(1711, 1861, 1.0)	(581, 611, 1.0)	(367, 316, 1.0)	Not Tested	Not Tested	(122, 88, 0.6088)	Not Tested	Not Tested	Not Tested	(90, 87, 1.0)	Not Tested	Not Tested	Not Tested	(1809, 1745, 1.0)	(246, 299, 1.0)	Not Tested	(178, 198, 1.0)	(446, 395, 1.0)	(1700, 2019, 1.0)	(113, 147, 1.0)	(179, 240, 1.0)	(447, 544, 1.0)	(87, 90, 1.0)	(301, 219, 0.5981)
ENSG00000156875	(9, 6, 1.0)	(17, 24, 1.0)	(16, 16, 1.0)	Not Tested	Not Tested	(4, 9, 0.7082)	Not Tested	(13, 11, 1.0)	Not Tested	(21, 13, 0.9935)	Not Tested	Not Tested	Not Tested	Not Tested	Not Tested	Not Tested	Not Tested	Not Tested	(43, 34, 1.0)	Not Tested	Not Tested	Not Tested	(21, 24, 1.0)	(33, 29, 1.0)	Not Tested	Not Tested	Not Tested	Not Tested	Not Tested	Not Tested	Not Tested	Not Tested	(13, 16, 1.0)	Not Tested	Not Tested	(28, 42, 1.0)	Not Tested	Not Tested	Not Tested	(110, 91, 1.0)	Not Tested	Not Tested	(8, 19, 1.0)	(8, 20, 1.0)	Not Tested	Not Tested
ENSG00000122435	(149, 131, 1.0)	(9, 17, 1.0)	(7, 3, 1.0)	Not Tested	(27, 21, 0.9201)	(154, 116, 0.6884)	(3, 7, 0.7618)	(14, 9, 1.0)	Not Tested	(9, 6, 0.9935)	Not Tested	(72, 65, 1.0)	Not Tested	Not Tested	(13, 13, 1.0)	Not Tested	Not Tested	Not Tested	(25, 21, 1.0)	Not Tested	Not Tested	(14, 2, 0.2019)	(9, 9, 1.0)	(92, 105, 1.0)	Not Tested	(12, 13, 1.0)	Not Tested	Not Tested	Not Tested	Not Tested	Not Tested	(46, 56, 1.0)	(139, 147, 1.0)	(35, 41, 1.0)	Not Tested	(41, 43, 1.0)	Not Tested	Not Tested	(4, 7, 1.0)	(9, 8, 1.0)	(20, 14, 1.0)	(14, 17, 1.0)	Not Tested	Not Tested	(88, 71, 1.0)	Not Tested
ENSG00000122477	(133, 124, 1.0)	Not Tested	(335, 457, 1.0)	Not Tested	Not Tested	(154, 115, 0.7183)	Not Tested	Not Tested	Not Tested	Not Tested	Not Tested	(72, 65, 1.0)	Not Tested	Not Tested	(13, 13, 1.0)	Not Tested	Not Tested	Not Tested	(347, 240, 1.0)	Not Tested	Not Tested	Not Tested	Not Tested	(87, 98, 1.0)	Not Tested	Not Tested	Not Tested	Not Tested	Not Tested	Not Tested	(30, 16, 1.0)	(46, 56, 1.0)	(139, 147, 1.0)	(35, 41, 1.0)	Not Tested	(1556, 1628, 1.0)	Not Tested	Not Tested	Not Tested	Not Tested	(2, 44, 0.0)	(657, 768, 1.0)	Not Tested	(592, 576, 1.0)	(642, 660, 1.0)	Not Tested
ENSG00000137992	(7, 25, 0.2436)	Not Tested	(16, 20, 1.0)	Not Tested	(40, 53, 0.8554)	(11, 12, 0.9961)	(14, 15, 1.0)	(16, 21, 1.0)	Not Tested	Not Tested	(6, 9, 1.0)	Not Tested	Not Tested	Not Tested	Not Tested	Not Tested	Not Tested	Not Tested	(33, 27, 1.0)	Not Tested	Not Tested	(44, 50, 0.9693)	Not Tested	Not Tested	Not Tested	(77, 67, 1.0)	Not Tested	Not Tested	Not Tested	Not Tested	Not Tested	Not Tested	(20, 21, 1.0)	Not Tested	Not Tested	(120, 157, 1.0)	Not Tested	(11, 15, 1.0)	(14, 13, 1.0)	(49, 44, 1.0)	(29, 37, 1.0)	(24, 25, 1.0)	Not Tested	(18, 24, 1.0)	Not Tested	Not Tested
ENSG00000170989	(40, 15, 0.2314)	(43, 37, 1.0)	Not Tested	(15, 16, 1.0)	Not Tested	Not Tested	Not Tested	Not Tested	Not Tested	(13, 17, 0.9935)	Not Tested	Not Tested	Not Tested	(12, 7, 0.8259)	(16, 30, 0.473)	(21, 29, 1.0)	(12, 16, 0.9885)	Not Tested	(21, 22, 1.0)	(10, 15, 1.0)	(20, 22, 1.0)	Not Tested	(19, 17, 1.0)	Not Tested	(51, 40, 1.0)	(38, 36, 1.0)	(11, 16, 1.0)	(23, 34, 0.8006)	Not Tested	Not Tested	(29, 24, 1.0)	(17, 21, 1.0)	(10, 15, 1.0)	(105, 115, 1.0)	(11, 11, 1.0)	Not Tested	(14, 13, 1.0)	(18, 22, 1.0)	Not Tested	Not Tested	Not Tested	(12, 14, 1.0)	(10, 13, 1.0)	(6, 6, 1.0)	(18, 23, 1.0)	Not Tested
ENSG00000060718	(9, 4, 0.9865)	Not Tested	Not Tested	Not Tested	Not Tested	Not Tested	(8, 5, 0.9165)	Not Tested	Not Tested	Not Tested	Not Tested	(6, 12, 1.0)	(11, 7, 1.0)	Not Tested	Not Tested	Not Tested	Not Tested	Not Tested	Not Tested	Not Tested	(13, 9, 1.0)	Not Tested	Not Tested	Not Tested	Not Tested	Not Tested	Not Tested	Not Tested	Not Tested	Not Tested	(19, 21, 1.0)	(22, 10, 1.0)	Not Tested	Not Tested	Not Tested	Not Tested	Not Tested	Not Tested	Not Tested	Not Tested	Not Tested	Not Tested	Not Tested	(14, 9, 1.0)	Not Tested	Not Tested
ENSG00000121957	(41, 30, 0.9865)	(20, 8, 1.0)	Not Tested	Not Tested	(112, 63, 0.5201)	(24, 42, 0.5704)	Not Tested	(113, 109, 1.0)	(9, 18, 0.7794)	Not Tested	(12, 14, 1.0)	Not Tested	(61, 83, 1.0)	Not Tested	(19, 44, 0.2389)	(8, 15, 1.0)	(7, 8, 1.0)	Not Tested	Not Tested	(107, 82, 1.0)	Not Tested	(44, 49, 0.977)	(140, 135, 1.0)	Not Tested	(62, 59, 1.0)	Not Tested	(25, 26, 1.0)	Not Tested	(14, 3, 0.5666)	Not Tested	Not Tested	Not Tested	(53, 56, 1.0)	Not Tested	(7, 4, 1.0)	(109, 86, 1.0)	Not Tested	(65, 35, 1.0)	(60, 61, 1.0)	(24, 18, 1.0)	Not Tested	(6, 11, 1.0)	(54, 44, 1.0)	(70, 67, 1.0)	Not Tested	(16, 12, 0.9965)
ENSG00000121940	(106, 62, 0.4712)	(48, 55, 1.0)	(19, 11, 1.0)	Not Tested	(144, 131, 0.9615)	(22, 28, 0.8566)	(40, 47, 0.9139)	(133, 121, 1.0)	(17, 3, 0.1346)	(39, 47, 0.9935)	(39, 34, 1.0)	(34, 34, 1.0)	(51, 50, 1.0)	(34, 40, 0.9203)	Not Tested	Not Tested	(27, 40, 0.9798)	Not Tested	Not Tested	(111, 104, 1.0)	(27, 38, 1.0)	(75, 81, 0.977)	(134, 166, 1.0)	Not Tested	(104, 130, 1.0)	(100, 115, 1.0)	(10, 7, 1.0)	(7, 12, 0.8254)	(53, 36, 1.0)	Not Tested	Not Tested	(40, 31, 1.0)	(54, 53, 1.0)	Not Tested	Not Tested	(131, 117, 1.0)	(30, 24, 1.0)	(45, 42, 1.0)	(21, 16, 1.0)	(38, 22, 1.0)	(56, 45, 1.0)	(51, 43, 1.0)	(86, 66, 1.0)	(103, 78, 1.0)	Not Tested	(180, 188, 1.0)
ENSG00000221986	(16, 16, 1.0)	Not Tested	Not Tested	Not Tested	(8, 4, 0.8598)	Not Tested	Not Tested	Not Tested	Not Tested	Not Tested	Not Tested	(9, 8, 1.0)	Not Tested	Not Tested	(4, 7, 0.8586)	Not Tested	Not Tested	Not Tested	Not Tested	Not Tested	Not Tested	Not Tested	Not Tested	Not Tested	(65, 73, 1.0)	Not Tested	Not Tested	Not Tested	Not Tested	Not Tested	(12, 6, 1.0)	Not Tested	Not Tested	Not Tested	Not Tested	Not Tested	Not Tested	Not Tested	Not Tested	Not Tested	Not Tested	Not Tested	Not Tested	Not Tested	Not Tested	(15, 12, 0.9965)
ENSG00000134243	(36, 33, 1.0)	(162, 146, 1.0)	(48, 60, 1.0)	Not Tested	Not Tested	(19, 33, 0.4847)	Not Tested	(156, 159, 1.0)	Not Tested	(0, 53, 0.0)	Not Tested	(22, 26, 1.0)	(117, 99, 1.0)	Not Tested	(108, 73, 0.2844)	Not Tested	Not Tested	(101, 75, 1.0)	(157, 152, 1.0)	Not Tested	(194, 247, 1.0)	Not Tested	Not Tested	(76, 52, 1.0)	(195, 223, 1.0)	(269, 297, 1.0)	(10, 15, 1.0)	Not Tested	Not Tested	Not Tested	(34, 36, 1.0)	(27, 10, 0.5409)	Not Tested	Not Tested	Not Tested	(118, 101, 1.0)	(76, 91, 1.0)	(101, 100, 1.0)	Not Tested	Not Tested	Not Tested	Not Tested	(108, 141, 1.0)	(25, 13, 1.0)	(62, 77, 1.0)	Not Tested
ENSG00000116337	(22, 27, 1.0)	Not Tested	Not Tested	(20, 19, 1.0)	Not Tested	(21, 16, 0.8692)	(21, 13, 0.7615)	(7, 9, 1.0)	Not Tested	Not Tested	(4, 7, 1.0)	Not Tested	Not Tested	(19, 22, 0.9477)	(8, 27, 0.1204)	(11, 5, 1.0)	Not Tested	Not Tested	(5, 11, 1.0)	(5, 7, 1.0)	Not Tested	(16, 12, 0.9556)	Not Tested	(6, 5, 1.0)	Not Tested	(10, 8, 1.0)	(9, 14, 1.0)	Not Tested	Not Tested	Not Tested	(3, 7, 1.0)	(7, 7, 1.0)	(11, 12, 1.0)	(19, 14, 1.0)	Not Tested	(5, 11, 1.0)	(11, 6, 1.0)	Not Tested	(22, 11, 1.0)	(43, 32, 1.0)	Not Tested	(8, 2, 1.0)	Not Tested	(9, 5, 1.0)	(8, 9, 1.0)	(30, 36, 0.9965)
ENSG00000162775	(50, 35, 0.9094)	(6, 4, 1.0)	Not Tested	Not Tested	(6, 9, 0.913)	Not Tested	Not Tested	Not Tested	Not Tested	Not Tested	Not Tested	Not Tested	Not Tested	Not Tested	(4, 9, 0.6562)	Not Tested	Not Tested	Not Tested	(20, 27, 1.0)	Not Tested	Not Tested	Not Tested	Not Tested	Not Tested	(7, 15, 0.9025)	Not Tested	Not Tested	Not Tested	(10, 16, 1.0)	(6, 7, 1.0)	(10, 18, 1.0)	(6, 10, 1.0)	Not Tested	Not Tested	Not Tested	Not Tested	Not Tested	Not Tested	Not Tested	(33, 22, 1.0)	(6, 6, 1.0)	Not Tested	Not Tested	(8, 13, 1.0)	(15, 20, 1.0)	Not Tested
ENSG00000134245	(13, 5, 0.8357)	Not Tested	Not Tested	Not Tested	(6, 4, 0.9441)	Not Tested	Not Tested	Not Tested	Not Tested	Not Tested	Not Tested	Not Tested	(14, 21, 1.0)	Not Tested	Not Tested	Not Tested	Not Tested	Not Tested	Not Tested	(18, 15, 1.0)	Not Tested	Not Tested	(10, 6, 1.0)	(10, 8, 1.0)	Not Tested	Not Tested	Not Tested	Not Tested	Not Tested	Not Tested	Not Tested	Not Tested	Not Tested	Not Tested	(14, 6, 1.0)	(40, 45, 1.0)	Not Tested	Not Tested	Not Tested	(41, 40, 1.0)	Not Tested	Not Tested	Not Tested	(8, 9, 1.0)	Not Tested	(10, 8, 0.9965)
ENSG00000116489	(11, 0, 0.0722)	Not Tested	Not Tested	Not Tested	Not Tested	(16, 5, 0.385)	Not Tested	Not Tested	Not Tested	Not Tested	(25, 20, 1.0)	Not Tested	Not Tested	Not Tested	Not Tested	Not Tested	Not Tested	Not Tested	Not Tested	(54, 76, 1.0)	Not Tested	Not Tested	(12, 12, 1.0)	(33, 40, 1.0)	Not Tested	Not Tested	Not Tested	Not Tested	Not Tested	Not Tested	Not Tested	Not Tested	(13, 29, 1.0)	(21, 43, 1.0)	Not Tested	(96, 81, 1.0)	Not Tested	Not Tested	Not Tested	(22, 20, 1.0)	Not Tested	Not Tested	(13, 16, 1.0)	(48, 45, 1.0)	Not Tested	(4, 7, 0.9815)
ENSG00000155363	(188, 181, 1.0)	(27, 38, 1.0)	Not Tested	(85, 92, 1.0)	Not Tested	Not Tested	Not Tested	Not Tested	Not Tested	Not Tested	(40, 29, 1.0)	(71, 63, 1.0)	(11, 13, 1.0)	Not Tested	(120, 88, 0.5665)	(50, 46, 1.0)	(14, 28, 0.828)	Not Tested	Not Tested	(94, 112, 1.0)	(59, 62, 1.0)	Not Tested	(129, 123, 1.0)	Not Tested	Not Tested	(46, 48, 1.0)	Not Tested	(57, 50, 0.9512)	Not Tested	(19, 26, 1.0)	(4, 12, 1.0)	(80, 72, 1.0)	Not Tested	Not Tested	(83, 66, 1.0)	(73, 62, 1.0)	Not Tested	Not Tested	(90, 81, 1.0)	(99, 89, 1.0)	Not Tested	(12, 19, 1.0)	Not Tested	Not Tested	Not Tested	(4, 6, 0.9965)
ENSG00000155380	(67, 74, 1.0)	(89, 82, 1.0)	Not Tested	(122, 109, 1.0)	(232, 279, 0.807)	Not Tested	Not Tested	(323, 283, 1.0)	(30, 40, 0.8569)	(131, 143, 1.0)	(93, 99, 1.0)	Not Tested	Not Tested	Not Tested	Not Tested	Not Tested	(63, 50, 0.9798)	(131, 134, 1.0)	Not Tested	(240, 180, 1.0)	Not Tested	(278, 222, 0.7652)	(221, 215, 1.0)	(144, 141, 1.0)	(294, 275, 1.0)	(397, 307, 1.0)	(6, 11, 1.0)	Not Tested	(89, 111, 1.0)	(140, 146, 1.0)	(89, 95, 1.0)	(49, 48, 1.0)	Not Tested	(158, 130, 1.0)	(22, 10, 0.9774)	(341, 296, 1.0)	(84, 66, 1.0)	(165, 160, 1.0)	(32, 52, 1.0)	(105, 69, 0.9978)	(136, 141, 1.0)	Not Tested	(219, 224, 1.0)	Not Tested	Not Tested	(473, 450, 0.9997)
ENSG00000081026	(11, 20, 0.9258)	Not Tested	Not Tested	Not Tested	(14, 8, 0.8705)	Not Tested	Not Tested	Not Tested	Not Tested	Not Tested	Not Tested	(11, 3, 1.0)	Not Tested	Not Tested	Not Tested	Not Tested	Not Tested	Not Tested	Not Tested	(3, 11, 1.0)	Not Tested	Not Tested	(7, 11, 1.0)	Not Tested	Not Tested	Not Tested	Not Tested	Not Tested	Not Tested	Not Tested	(7, 4, 1.0)	Not Tested	Not Tested	Not Tested	Not Tested	(9, 6, 1.0)	Not Tested	Not Tested	Not Tested	(16, 10, 1.0)	Not Tested	Not Tested	Not Tested	Not Tested	(6, 4, 1.0)	(11, 0, 0.1625)
ENSG00000197323	(11, 15, 1.0)	Not Tested	Not Tested	Not Tested	(19, 6, 0.3436)	(7, 3, 0.7183)	Not Tested	Not Tested	Not Tested	(10, 5, 0.9907)	(5, 5, 1.0)	Not Tested	(40, 39, 1.0)	Not Tested	(5, 14, 0.4)	Not Tested	Not Tested	(11, 6, 1.0)	(14, 15, 1.0)	(6, 8, 1.0)	Not Tested	(14, 7, 0.7652)	(12, 6, 1.0)	(11, 14, 1.0)	(15, 16, 1.0)	(12, 13, 1.0)	(10, 9, 1.0)	Not Tested	Not Tested	Not Tested	(33, 32, 1.0)	Not Tested	Not Tested	(14, 14, 1.0)	Not Tested	(41, 60, 1.0)	Not Tested	(4, 7, 1.0)	Not Tested	(65, 71, 1.0)	Not Tested	(5, 12, 1.0)	(7, 6, 1.0)	(10, 9, 1.0)	(3, 14, 0.73)	(24, 16, 0.9265)
ENSG00000175984	(12, 11, 1.0)	(5, 5, 1.0)	Not Tested	(23, 14, 1.0)	(171, 175, 0.9966)	Not Tested	(14, 13, 1.0)	(10, 10, 1.0)	Not Tested	Not Tested	Not Tested	Not Tested	Not Tested	(13, 4, 0.552)	(54, 35, 0.7034)	(7, 9, 1.0)	Not Tested	(7, 3, 1.0)	(19, 15, 1.0)	(16, 24, 1.0)	(46, 66, 1.0)	(3, 14, 0.4236)	(63, 75, 1.0)	(22, 27, 1.0)	(127, 134, 1.0)	(13, 10, 1.0)	(69, 51, 1.0)	(41, 66, 0.7713)	(13, 8, 1.0)	Not Tested	Not Tested	(15, 8, 1.0)	(36, 31, 1.0)	(4, 17, 0.9971)	Not Tested	(31, 29, 1.0)	(10, 10, 1.0)	(43, 45, 1.0)	(7, 10, 1.0)	(7, 3, 1.0)	Not Tested	(16, 19, 1.0)	Not Tested	Not Tested	(10, 15, 1.0)	(314, 288, 0.9997)
ENSG00000116748	(638, 433, 0.9923)	Not Tested	(262, 303, 1.0)	Not Tested	Not Tested	Not Tested	Not Tested	(1937, 649, 1.0)	Not Tested	Not Tested	Not Tested	Not Tested	(10, 7, 1.0)	Not Tested	Not Tested	Not Tested	(21, 16, 0.9902)	(2130, 3203, 1.0)	Not Tested	(229, 463, 1.0)	(546, 469, 1.0)	Not Tested	(1009, 1694, 1.0)	(104, 161, 1.0)	Not Tested	Not Tested	(57, 62, 1.0)	Not Tested	Not Tested	Not Tested	Not Tested	Not Tested	(67, 70, 1.0)	(721, 1162, 1.0)	(48, 48, 1.0)	(32, 40, 1.0)	(904, 2132, 0.9933)	(63, 61, 1.0)	(184, 306, 1.0)	Not Tested	Not Tested	Not Tested	Not Tested	(10, 10, 1.0)	(927, 1774, 1.0)	(44, 26, 0.9511)
ENSG00000134198	(10, 4, 0.8971)	Not Tested	Not Tested	Not Tested	Not Tested	(8, 8, 1.0)	(9, 6, 0.9003)	(10, 11, 1.0)	Not Tested	Not Tested	Not Tested	Not Tested	(5, 8, 1.0)	Not Tested	(18, 21, 0.9684)	Not Tested	Not Tested	Not Tested	(10, 12, 1.0)	(14, 15, 1.0)	Not Tested	Not Tested	Not Tested	(14, 14, 1.0)	(22, 20, 1.0)	(7, 6, 1.0)	(2, 12, 1.0)	Not Tested	Not Tested	Not Tested	Not Tested	Not Tested	Not Tested	(9, 10, 1.0)	(7, 7, 1.0)	(33, 51, 1.0)	Not Tested	(11, 24, 1.0)	Not Tested	(56, 41, 1.0)	Not Tested	(6, 12, 1.0)	(9, 7, 1.0)	Not Tested	Not Tested	(26, 38, 0.9771)
ENSG00000118729	(25, 15, 0.9083)	(430, 516, 1.0)	(672, 639, 1.0)	(25, 7, 0.6055)	(844, 1004, 0.8944)	(108, 119, 0.9495)	(966, 889, 0.9577)	(1239, 1237, 1.0)	(116, 117, 1.0)	Not Tested	(588, 593, 1.0)	(409, 449, 1.0)	(1064, 1091, 1.0)	(779, 869, 0.9298)	Not Tested	(555, 557, 1.0)	(639, 617, 1.0)	(2232, 1998, 1.0)	(1246, 1606, 1.0)	(1258, 1233, 1.0)	(1009, 928, 1.0)	Not Tested	(490, 512, 1.0)	(909, 862, 1.0)	(44, 61, 1.0)	Not Tested	Not Tested	(187, 208, 0.9519)	(1049, 850, 1.0)	(566, 661, 1.0)	(1066, 892, 1.0)	(579, 598, 1.0)	(765, 730, 1.0)	(1565, 1564, 1.0)	(12, 10, 1.0)	(3741, 4460, 1.0)	(1063, 1347, 1.0)	Not Tested	(32, 17, 1.0)	(28, 59, 0.8552)	(167, 200, 1.0)	(307, 460, 1.0)	(2534, 718, 0.0095)	(7, 6, 1.0)	(1601, 1563, 1.0)	(14, 45, 0.1625)
ENSG00000134247	(21, 24, 1.0)	Not Tested	(17, 17, 1.0)	Not Tested	(9, 4, 0.8243)	(112, 85, 0.7817)	(5, 8, 0.8792)	(118, 126, 1.0)	Not Tested	(8, 12, 0.9935)	Not Tested	(11, 18, 1.0)	(60, 37, 1.0)	Not Tested	(53, 27, 0.3866)	Not Tested	Not Tested	Not Tested	(158, 176, 1.0)	(66, 91, 1.0)	(20, 30, 1.0)	(22, 10, 0.6736)	Not Tested	(103, 93, 1.0)	Not Tested	Not Tested	Not Tested	(9, 7, 0.9519)	(9, 5, 1.0)	Not Tested	(244, 248, 1.0)	(13, 17, 1.0)	Not Tested	(61, 58, 1.0)	Not Tested	(265, 281, 1.0)	Not Tested	(72, 72, 1.0)	(22, 28, 1.0)	(66, 68, 1.0)	Not Tested	(4, 7, 1.0)	Not Tested	(104, 94, 1.0)	Not Tested	(20, 26, 0.9965)
ENSG00000134253	(269, 222, 0.963)	(12, 21, 1.0)	Not Tested	Not Tested	(131, 157, 0.8481)	(20, 29, 0.7335)	(92, 60, 0.4688)	(64, 66, 1.0)	Not Tested	Not Tested	(15, 22, 1.0)	Not Tested	(36, 29, 1.0)	(29, 41, 0.7893)	Not Tested	Not Tested	Not Tested	Not Tested	(50, 22, 0.5383)	(84, 90, 1.0)	(62, 65, 1.0)	(112, 116, 0.9971)	(109, 94, 1.0)	(102, 74, 1.0)	Not Tested	(88, 88, 1.0)	(87, 67, 1.0)	(17, 30, 0.6245)	Not Tested	Not Tested	Not Tested	(15, 24, 1.0)	Not Tested	(41, 49, 1.0)	(26, 13, 0.9786)	(88, 76, 1.0)	Not Tested	(45, 49, 1.0)	(102, 101, 1.0)	(8, 6, 1.0)	Not Tested	Not Tested	Not Tested	(102, 101, 1.0)	(33, 39, 1.0)	(525, 485, 0.9965)
ENSG00000116874	(15, 18, 1.0)	Not Tested	Not Tested	Not Tested	Not Tested	(24, 23, 1.0)	Not Tested	(15, 18, 1.0)	Not Tested	Not Tested	Not Tested	Not Tested	Not Tested	(14, 14, 1.0)	Not Tested	Not Tested	(8, 7, 1.0)	(13, 24, 1.0)	(6, 23, 1.0)	(14, 7, 1.0)	Not Tested	(26, 29, 0.9993)	Not Tested	(7, 19, 1.0)	Not Tested	Not Tested	(38, 14, 1.0)	Not Tested	Not Tested	Not Tested	(25, 26, 1.0)	Not Tested	(13, 5, 1.0)	(27, 49, 1.0)	Not Tested	(21, 92, 1.0)	Not Tested	Not Tested	Not Tested	(35, 76, 1.0)	Not Tested	Not Tested	Not Tested	(21, 35, 1.0)	Not Tested	Not Tested
ENSG00000134240	(3, 8, 0.999)	(191, 224, 1.0)	Not Tested	Not Tested	Not Tested	Not Tested	(3, 15, 0.7574)	Not Tested	Not Tested	Not Tested	Not Tested	Not Tested	Not Tested	Not Tested	Not Tested	Not Tested	Not Tested	(17, 14, 1.0)	Not Tested	Not Tested	Not Tested	Not Tested	(15, 23, 1.0)	Not Tested	Not Tested	Not Tested	(10, 7, 1.0)	Not Tested	Not Tested	Not Tested	Not Tested	Not Tested	Not Tested	Not Tested	(11, 18, 1.0)	(14, 17, 1.0)	Not Tested	(9, 11, 1.0)	Not Tested	Not Tested	Not Tested	Not Tested	(259, 302, 1.0)	Not Tested	Not Tested	Not Tested
ENSG00000271425	(0, 33, 0.7549)	(12, 0, 0.9011)	Not Tested	(18, 2, 1.0)	(13, 0, 0.4385)	Not Tested	(26, 4, 0.5445)	Not Tested	Not Tested	Not Tested	Not Tested	Not Tested	(15, 19, 1.0)	Not Tested	(71, 14, 0.5235)	(15, 1, 1.0)	Not Tested	(1, 21, 1.0)	Not Tested	(11, 7, 1.0)	(8, 22, 1.0)	(9, 16, 0.9556)	(7, 14, 1.0)	(1, 10, 1.0)	(132, 1, 0.6901)	(28, 6, 1.0)	(3, 17, 1.0)	(2, 10, 0.7621)	Not Tested	(0, 10, 1.0)	(24, 25, 1.0)	(6, 25, 1.0)	(26, 31, 1.0)	Not Tested	Not Tested	(15, 18, 1.0)	(13, 1, 0.9933)	(3, 21, 1.0)	(19, 2, 1.0)	(3, 37, 1.0)	(12, 22, 1.0)	(0, 10, 1.0)	(4, 6, 1.0)	Not Tested	(4, 34, 1.0)	(33, 18, 0.9925)
ENSG00000268043	(7, 4, 1.0)	Not Tested	Not Tested	Not Tested	(18, 10, 0.889)	Not Tested	Not Tested	(13, 16, 1.0)	Not Tested	Not Tested	Not Tested	Not Tested	(30, 33, 1.0)	Not Tested	Not Tested	Not Tested	(9, 12, 1.0)	Not Tested	(39, 43, 1.0)	(32, 45, 1.0)	Not Tested	Not Tested	(58, 44, 1.0)	Not Tested	(48, 2, 0.4115)	Not Tested	Not Tested	(7, 12, 0.9194)	Not Tested	Not Tested	(19, 22, 1.0)	Not Tested	(18, 23, 1.0)	(9, 5, 1.0)	(14, 5, 1.0)	(9, 11, 1.0)	Not Tested	(49, 30, 1.0)	(9, 12, 1.0)	(286, 215, 1.0)	Not Tested	Not Tested	(4, 7, 1.0)	Not Tested	Not Tested	(49, 23, 0.9029)
ENSG00000131781	(10, 5, 0.9774)	Not Tested	Not Tested	Not Tested	Not Tested	Not Tested	Not Tested	(16, 17, 1.0)	Not Tested	Not Tested	Not Tested	Not Tested	(14, 8, 1.0)	Not Tested	Not Tested	Not Tested	Not Tested	(23, 31, 1.0)	(20, 21, 1.0)	Not Tested	Not Tested	Not Tested	Not Tested	Not Tested	(63, 39, 1.0)	Not Tested	(8, 9, 1.0)	Not Tested	Not Tested	Not Tested	Not Tested	Not Tested	Not Tested	Not Tested	Not Tested	(11, 5, 1.0)	(19, 11, 1.0)	Not Tested	Not Tested	(35, 58, 1.0)	Not Tested	Not Tested	Not Tested	Not Tested	Not Tested	Not Tested
ENSG00000162836	(26, 21, 1.0)	(6, 13, 1.0)	Not Tested	(35, 12, 1.0)	(48, 28, 0.8829)	Not Tested	Not Tested	Not Tested	Not Tested	Not Tested	(6, 4, 1.0)	Not Tested	(11, 5, 1.0)	Not Tested	Not Tested	(5, 6, 1.0)	Not Tested	(11, 6, 1.0)	(16, 7, 1.0)	(24, 18, 1.0)	(16, 18, 1.0)	(25, 8, 0.7024)	(8, 17, 1.0)	Not Tested	(43, 26, 1.0)	Not Tested	(16, 13, 1.0)	Not Tested	(17, 8, 1.0)	Not Tested	(36, 31, 1.0)	Not Tested	Not Tested	(7, 26, 1.0)	Not Tested	(25, 23, 1.0)	Not Tested	Not Tested	Not Tested	(42, 36, 1.0)	(10, 14, 1.0)	Not Tested	(20, 2, 0.9259)	Not Tested	Not Tested	(62, 32, 0.9293)
ENSG00000178104	(7080, 635, 0.476)	(2031, 11617, 0.9073)	(571, 5573, 0.6433)	(13382, 317, 0.6785)	(1113, 16606, 0.3351)	(5856, 7004, 0.9688)	(826, 9029, 0.3103)	(2471, 2425, 1.0)	(3143, 73, 0.2841)	Not Tested	(18606, 409, 0.7956)	(9686, 469, 0.7309)	(2992, 2875, 1.0)	(39, 8234, 0.2731)	(15970, 27037, 0.8216)	(8627, 653, 0.7192)	(1671, 1856, 1.0)	(3415, 11339, 1.0)	(3481, 3479, 1.0)	(251, 606, 1.0)	(15006, 389, 0.4844)	(7438, 7103, 1.0)	(1960, 499, 1.0)	(8246, 2126, 1.0)	(27118, 9210, 0.8837)	(24683, 3232, 0.7291)	(15213, 2164, 1.0)	(2130, 8683, 0.5736)	(146, 12146, 0.4251)	(50, 13316, 0.4418)	(6011, 3672, 1.0)	(5106, 3432, 1.0)	(3885, 3669, 1.0)	(912, 13063, 0.9971)	(2651, 2718, 1.0)	(12381, 22924, 1.0)	(63, 16373, 0.4453)	(1765, 2117, 1.0)	(757, 4698, 0.9031)	(399, 587, 1.0)	(10433, 2853, 1.0)	(6635, 1265, 1.0)	Not Tested	(6812, 8571, 1.0)	(2146, 16970, 0.8884)	(10910, 21151, 0.9265)
ENSG00000014914	(8, 10, 1.0)	Not Tested	Not Tested	Not Tested	Not Tested	Not Tested	(4, 6, 0.9197)	Not Tested	Not Tested	Not Tested	Not Tested	Not Tested	Not Tested	Not Tested	(8, 7, 1.0)	Not Tested	Not Tested	Not Tested	Not Tested	Not Tested	Not Tested	Not Tested	(4, 6, 1.0)	Not Tested	Not Tested	Not Tested	Not Tested	Not Tested	Not Tested	Not Tested	(23, 18, 1.0)	(7, 11, 1.0)	Not Tested	(6, 6, 1.0)	Not Tested	Not Tested	Not Tested	Not Tested	Not Tested	Not Tested	Not Tested	Not Tested	Not Tested	Not Tested	Not Tested	Not Tested
ENSG00000143382	(381, 362, 1.0)	(129, 123, 1.0)	(119, 98, 1.0)	(264, 262, 1.0)	(601, 690, 0.8372)	(23, 41, 0.4352)	(267, 271, 1.0)	(28, 27, 1.0)	Not Tested	(58, 59, 1.0)	(119, 116, 1.0)	(39, 50, 1.0)	(130, 95, 1.0)	(54, 27, 0.2731)	Not Tested	Not Tested	(78, 84, 1.0)	(41, 59, 1.0)	(131, 135, 1.0)	(110, 131, 1.0)	Not Tested	(76, 62, 0.9002)	(80, 72, 1.0)	(53, 65, 1.0)	(394, 453, 1.0)	(214, 195, 1.0)	Not Tested	(15, 23, 0.8006)	(80, 1, 0.0)	(53, 24, 0.2182)	(85, 78, 1.0)	(63, 56, 1.0)	(148, 120, 1.0)	Not Tested	(61, 57, 1.0)	(188, 224, 1.0)	(337, 348, 1.0)	(77, 81, 1.0)	(80, 97, 1.0)	(47, 65, 1.0)	(16, 26, 1.0)	Not Tested	(176, 189, 1.0)	(7, 7, 1.0)	(43, 31, 1.0)	(382, 334, 0.9785)
ENSG00000143437	(28, 24, 1.0)	(35, 37, 1.0)	(39, 45, 1.0)	Not Tested	(69, 85, 0.8372)	Not Tested	(25, 36, 0.7411)	(100, 90, 1.0)	Not Tested	(67, 63, 1.0)	Not Tested	(24, 20, 1.0)	(37, 46, 1.0)	(48, 40, 0.8892)	Not Tested	(41, 44, 1.0)	Not Tested	(53, 48, 1.0)	Not Tested	(79, 71, 1.0)	Not Tested	(72, 55, 0.8079)	(141, 118, 1.0)	Not Tested	(153, 114, 0.8813)	Not Tested	(19, 27, 1.0)	(19, 13, 0.8471)	Not Tested	Not Tested	(91, 113, 1.0)	(19, 13, 1.0)	(53, 70, 1.0)	(107, 81, 1.0)	(13, 13, 1.0)	(55, 91, 1.0)	Not Tested	(21, 21, 1.0)	Not Tested	(142, 151, 1.0)	(79, 76, 1.0)	Not Tested	(35, 34, 1.0)	(27, 19, 1.0)	(44, 38, 1.0)	(130, 116, 0.9965)
ENSG00000163157	(74, 58, 0.999)	Not Tested	Not Tested	(38, 43, 1.0)	(64, 61, 1.0)	Not Tested	Not Tested	Not Tested	Not Tested	Not Tested	Not Tested	Not Tested	Not Tested	Not Tested	Not Tested	Not Tested	(9, 10, 1.0)	Not Tested	Not Tested	(29, 30, 1.0)	Not Tested	Not Tested	Not Tested	Not Tested	(121, 78, 0.9101)	Not Tested	(13, 10, 1.0)	Not Tested	Not Tested	Not Tested	(38, 43, 1.0)	(19, 27, 1.0)	(48, 52, 1.0)	Not Tested	Not Tested	(1170, 1107, 1.0)	Not Tested	Not Tested	Not Tested	Not Tested	Not Tested	(17, 17, 1.0)	Not Tested	(31, 21, 1.0)	Not Tested	Not Tested
ENSG00000143398	(52, 49, 1.0)	(17, 25, 1.0)	Not Tested	(33, 27, 1.0)	Not Tested	Not Tested	(42, 34, 0.8809)	(22, 20, 1.0)	Not Tested	Not Tested	(49, 49, 1.0)	(19, 20, 1.0)	(24, 38, 1.0)	Not Tested	(29, 80, 0.0286)	Not Tested	Not Tested	(29, 21, 1.0)	(63, 66, 1.0)	Not Tested	(34, 35, 1.0)	(19, 43, 0.344)	(17, 20, 1.0)	Not Tested	(87, 73, 1.0)	Not Tested	(24, 33, 1.0)	(16, 25, 0.8006)	Not Tested	Not Tested	Not Tested	Not Tested	Not Tested	(26, 28, 1.0)	(4, 10, 1.0)	Not Tested	Not Tested	Not Tested	(15, 29, 1.0)	(117, 123, 1.0)	(32, 30, 1.0)	Not Tested	Not Tested	Not Tested	(40, 32, 1.0)	Not Tested
ENSG00000143390	(23, 21, 1.0)	Not Tested	Not Tested	Not Tested	(53, 31, 0.6248)	Not Tested	Not Tested	(57, 50, 1.0)	Not Tested	Not Tested	Not Tested	Not Tested	(8, 9, 1.0)	Not Tested	Not Tested	(7, 6, 1.0)	Not Tested	Not Tested	(10, 18, 1.0)	Not Tested	Not Tested	Not Tested	Not Tested	Not Tested	Not Tested	Not Tested	(18, 16, 1.0)	Not Tested	Not Tested	(15, 13, 1.0)	(27, 20, 1.0)	(21, 18, 1.0)	Not Tested	(19, 24, 1.0)	(7, 9, 1.0)	(38, 50, 1.0)	Not Tested	Not Tested	Not Tested	(49, 45, 1.0)	Not Tested	(20, 17, 1.0)	Not Tested	(9, 5, 1.0)	Not Tested	Not Tested
ENSG00000143436	(121, 119, 1.0)	Not Tested	(82, 97, 1.0)	Not Tested	(164, 142, 0.9144)	(82, 122, 0.4213)	(82, 68, 0.8513)	(101, 95, 1.0)	(50, 38, 0.8443)	(75, 75, 1.0)	(50, 36, 1.0)	Not Tested	(51, 61, 1.0)	Not Tested	Not Tested	(88, 80, 1.0)	(52, 58, 0.9902)	(72, 75, 1.0)	(135, 111, 1.0)	(79, 109, 1.0)	Not Tested	(93, 99, 0.9792)	(87, 75, 1.0)	(168, 192, 1.0)	(128, 159, 0.9849)	(251, 245, 1.0)	Not Tested	Not Tested	Not Tested	(39, 70, 0.5632)	(122, 109, 1.0)	Not Tested	Not Tested	Not Tested	(120, 91, 1.0)	(142, 131, 1.0)	Not Tested	(64, 81, 1.0)	(65, 61, 1.0)	(224, 224, 1.0)	(248, 252, 1.0)	(78, 70, 1.0)	(132, 117, 1.0)	(53, 60, 1.0)	(197, 172, 1.0)	(464, 463, 1.0)
ENSG00000182134	(11, 11, 1.0)	Not Tested	(11, 6, 1.0)	Not Tested	(14, 30, 0.513)	(8, 4, 0.7602)	(2, 8, 0.5288)	(21, 25, 1.0)	(2, 8, 0.6784)	(7, 7, 1.0)	Not Tested	Not Tested	Not Tested	Not Tested	Not Tested	Not Tested	Not Tested	(19, 9, 1.0)	Not Tested	(19, 11, 1.0)	Not Tested	(14, 10, 0.9437)	(9, 10, 1.0)	(9, 6, 1.0)	Not Tested	Not Tested	Not Tested	Not Tested	Not Tested	(10, 6, 1.0)	(13, 10, 1.0)	Not Tested	Not Tested	Not Tested	Not Tested	(25, 37, 1.0)	(9, 7, 1.0)	(22, 16, 1.0)	Not Tested	(26, 31, 1.0)	Not Tested	(9, 12, 1.0)	(9, 16, 1.0)	(4, 7, 1.0)	Not Tested	(28, 22, 0.9965)
ENSG00000160712	(8, 8, 1.0)	(23, 28, 1.0)	(21, 17, 1.0)	(38, 48, 1.0)	Not Tested	Not Tested	Not Tested	(5, 8, 1.0)	Not Tested	(14, 11, 0.9935)	(20, 15, 1.0)	(3, 11, 1.0)	(30, 34, 1.0)	Not Tested	Not Tested	(6, 4, 1.0)	Not Tested	(14, 22, 1.0)	(8, 4, 1.0)	Not Tested	(42, 28, 1.0)	(29, 22, 0.918)	Not Tested	(23, 27, 1.0)	(37, 59, 0.8357)	(15, 17, 1.0)	(12, 5, 1.0)	Not Tested	(10, 5, 1.0)	(7, 13, 1.0)	(14, 15, 1.0)	Not Tested	Not Tested	(23, 25, 1.0)	Not Tested	Not Tested	Not Tested	(51, 38, 1.0)	Not Tested	(37, 32, 1.0)	Not Tested	(19, 17, 1.0)	Not Tested	Not Tested	(9, 8, 1.0)	Not Tested
ENSG00000163239	(12, 6, 0.989)	Not Tested	Not Tested	(8, 11, 1.0)	(10, 14, 0.9453)	Not Tested	Not Tested	Not Tested	Not Tested	Not Tested	Not Tested	Not Tested	Not Tested	Not Tested	(2, 8, 0.61)	Not Tested	Not Tested	Not Tested	Not Tested	(5, 6, 1.0)	(6, 5, 1.0)	Not Tested	Not Tested	(3, 11, 1.0)	(31, 18, 1.0)	Not Tested	(2, 14, 1.0)	(2, 8, 0.7438)	Not Tested	Not Tested	Not Tested	(6, 9, 1.0)	Not Tested	(6, 6, 1.0)	Not Tested	(4, 8, 1.0)	Not Tested	(23, 20, 1.0)	Not Tested	(12, 7, 1.0)	Not Tested	Not Tested	Not Tested	Not Tested	Not Tested	Not Tested
ENSG00000160710	(72, 53, 0.8875)	Not Tested	(62, 69, 1.0)	(42, 51, 1.0)	(128, 122, 0.9851)	Not Tested	(47, 46, 1.0)	(48, 56, 1.0)	Not Tested	Not Tested	(32, 26, 1.0)	(23, 44, 0.784)	(58, 40, 1.0)	(11, 21, 0.6117)	Not Tested	(57, 63, 1.0)	Not Tested	Not Tested	(47, 46, 1.0)	(194, 187, 1.0)	(59, 58, 1.0)	(87, 95, 0.9587)	Not Tested	(69, 63, 1.0)	Not Tested	(78, 85, 1.0)	(35, 34, 1.0)	Not Tested	(23, 16, 1.0)	(26, 28, 1.0)	(249, 277, 1.0)	Not Tested	Not Tested	(409, 437, 1.0)	Not Tested	(48, 35, 1.0)	(27, 30, 1.0)	(154, 171, 1.0)	Not Tested	(738, 688, 1.0)	Not Tested	Not Tested	(30, 19, 1.0)	(39, 44, 1.0)	Not Tested	(241, 232, 0.9997)
ENSG00000163463	(11, 22, 0.9044)	Not Tested	Not Tested	Not Tested	Not Tested	Not Tested	Not Tested	Not Tested	Not Tested	Not Tested	Not Tested	(5, 7, 1.0)	Not Tested	Not Tested	Not Tested	Not Tested	Not Tested	Not Tested	Not Tested	(16, 6, 1.0)	Not Tested	Not Tested	Not Tested	(17, 9, 1.0)	(18, 8, 0.9218)	Not Tested	(11, 9, 1.0)	Not Tested	Not Tested	Not Tested	(3, 11, 1.0)	Not Tested	Not Tested	Not Tested	Not Tested	(7, 4, 1.0)	Not Tested	(7, 5, 1.0)	Not Tested	Not Tested	Not Tested	Not Tested	Not Tested	Not Tested	Not Tested	Not Tested
ENSG00000116580	(18, 18, 1.0)	Not Tested	Not Tested	(34, 21, 1.0)	(30, 20, 0.845)	(6, 4, 0.9112)	(12, 10, 0.9535)	Not Tested	Not Tested	(6, 7, 1.0)	(11, 10, 1.0)	(9, 12, 1.0)	(11, 9, 1.0)	Not Tested	(15, 16, 0.9954)	Not Tested	(7, 5, 0.9885)	Not Tested	(10, 8, 1.0)	(18, 29, 1.0)	Not Tested	Not Tested	(14, 21, 1.0)	(10, 14, 1.0)	Not Tested	Not Tested	(8, 21, 1.0)	(10, 1, 0.3002)	(11, 11, 1.0)	Not Tested	(22, 24, 1.0)	Not Tested	(11, 12, 1.0)	Not Tested	Not Tested	(5, 10, 1.0)	(10, 12, 1.0)	Not Tested	Not Tested	Not Tested	(11, 11, 1.0)	Not Tested	(8, 13, 1.0)	(2, 19, 0.089)	Not Tested	Not Tested
ENSG00000160803	(41, 46, 1.0)	(66, 48, 1.0)	Not Tested	(45, 49, 1.0)	(162, 155, 0.9796)	(57, 37, 0.4381)	(42, 52, 0.818)	Not Tested	Not Tested	Not Tested	Not Tested	(13, 26, 1.0)	(32, 29, 1.0)	Not Tested	(74, 59, 0.685)	Not Tested	Not Tested	Not Tested	(138, 147, 1.0)	(99, 85, 1.0)	(77, 81, 1.0)	(96, 87, 0.9556)	(109, 142, 1.0)	(97, 55, 0.2588)	Not Tested	Not Tested	(123, 117, 1.0)	Not Tested	Not Tested	Not Tested	(110, 87, 1.0)	(24, 17, 1.0)	Not Tested	Not Tested	(13, 15, 1.0)	(159, 272, 0.0011)	(50, 62, 1.0)	(84, 102, 1.0)	Not Tested	Not Tested	Not Tested	Not Tested	Not Tested	(169, 158, 1.0)	Not Tested	Not Tested
ENSG00000196189	(11, 12, 1.0)	Not Tested	Not Tested	Not Tested	Not Tested	Not Tested	Not Tested	Not Tested	Not Tested	Not Tested	(9, 9, 1.0)	Not Tested	Not Tested	Not Tested	Not Tested	Not Tested	Not Tested	Not Tested	(9, 5, 1.0)	(8, 12, 1.0)	(3, 12, 0.946)	Not Tested	(4, 7, 1.0)	(11, 9, 1.0)	(31, 18, 0.9397)	(9, 11, 1.0)	Not Tested	Not Tested	Not Tested	Not Tested	Not Tested	Not Tested	Not Tested	Not Tested	Not Tested	(10, 9, 1.0)	Not Tested	Not Tested	Not Tested	Not Tested	(8, 7, 1.0)	(11, 7, 1.0)	Not Tested	Not Tested	Not Tested	(14, 26, 0.8458)
ENSG00000160783	(410, 418, 1.0)	Not Tested	(349, 313, 1.0)	Not Tested	(672, 598, 0.9441)	(180, 223, 0.7596)	(203, 194, 0.9883)	(305, 327, 1.0)	Not Tested	Not Tested	(180, 5, 0.0)	Not Tested	(135, 143, 1.0)	(592, 567, 0.9896)	(522, 515, 1.0)	Not Tested	Not Tested	(163, 146, 1.0)	(164, 132, 1.0)	(356, 384, 1.0)	(251, 284, 1.0)	Not Tested	(222, 194, 1.0)	(107, 102, 1.0)	(807, 804, 1.0)	Not Tested	(1, 10, 0.7347)	(221, 202, 0.9519)	Not Tested	Not Tested	(107, 120, 1.0)	(106, 117, 1.0)	Not Tested	(405, 370, 1.0)	Not Tested	(475, 541, 1.0)	(305, 288, 1.0)	(8, 4, 1.0)	Not Tested	Not Tested	(361, 441, 1.0)	Not Tested	Not Tested	Not Tested	(222, 208, 1.0)	Not Tested
ENSG00000163468	(143, 144, 1.0)	Not Tested	Not Tested	Not Tested	Not Tested	Not Tested	Not Tested	Not Tested	Not Tested	Not Tested	(117, 134, 1.0)	Not Tested	Not Tested	Not Tested	Not Tested	Not Tested	Not Tested	Not Tested	Not Tested	Not Tested	(198, 191, 1.0)	Not Tested	(153, 132, 1.0)	(77, 88, 1.0)	Not Tested	Not Tested	(12, 17, 1.0)	Not Tested	Not Tested	Not Tested	(197, 171, 1.0)	Not Tested	Not Tested	Not Tested	Not Tested	(293, 225, 1.0)	Not Tested	(100, 125, 1.0)	Not Tested	(15, 41, 1.0)	Not Tested	(154, 146, 1.0)	(182, 142, 1.0)	Not Tested	Not Tested	Not Tested
ENSG00000116604	(220, 166, 0.7925)	(158, 131, 1.0)	(129, 146, 1.0)	Not Tested	Not Tested	Not Tested	Not Tested	(204, 212, 1.0)	(8, 15, 0.7887)	Not Tested	(240, 226, 1.0)	(141, 158, 1.0)	(30, 17, 1.0)	(14, 17, 0.9245)	Not Tested	Not Tested	(76, 84, 0.9885)	Not Tested	Not Tested	Not Tested	(313, 282, 1.0)	Not Tested	Not Tested	(181, 146, 1.0)	(397, 435, 1.0)	(397, 356, 1.0)	(108, 136, 1.0)	Not Tested	Not Tested	Not Tested	Not Tested	(78, 105, 1.0)	(152, 123, 1.0)	(9, 10, 1.0)	(49, 62, 1.0)	(204, 175, 1.0)	(264, 302, 1.0)	Not Tested	(71, 88, 1.0)	(25, 13, 1.0)	Not Tested	(209, 230, 1.0)	(218, 184, 1.0)	(123, 114, 1.0)	Not Tested	(744, 634, 0.9103)
ENSG00000132688	(855, 859, 1.0)	(190, 164, 1.0)	(599, 688, 1.0)	(1060, 1132, 1.0)	(1009, 871, 0.9441)	(61, 113, 0.4177)	(810, 620, 0.778)	Not Tested	(590, 500, 0.9368)	(105, 135, 0.9935)	(129, 126, 1.0)	(1056, 1189, 1.0)	(108, 103, 1.0)	Not Tested	(435, 616, 0.6203)	(484, 666, 1.0)	(45, 50, 1.0)	(595, 629, 1.0)	(1179, 951, 1.0)	Not Tested	(694, 629, 1.0)	(1263, 889, 0.7652)	Not Tested	(377, 361, 1.0)	(975, 963, 1.0)	Not Tested	(1127, 1327, 1.0)	(390, 436, 0.9519)	(480, 636, 1.0)	(281, 234, 1.0)	(1419, 1307, 1.0)	(594, 508, 1.0)	Not Tested	(1000, 1119, 1.0)	(906, 999, 1.0)	Not Tested	Not Tested	Not Tested	(961, 875, 1.0)	Not Tested	Not Tested	(339, 436, 1.0)	Not Tested	Not Tested	(95, 87, 1.0)	(1185, 1330, 0.9965)
ENSG00000143294	(15, 5, 0.6378)	Not Tested	Not Tested	(54, 53, 1.0)	(8, 5, 0.9125)	Not Tested	Not Tested	Not Tested	Not Tested	Not Tested	Not Tested	(29, 33, 1.0)	(40, 36, 1.0)	Not Tested	Not Tested	(58, 63, 1.0)	Not Tested	Not Tested	Not Tested	(20, 34, 1.0)	(6, 4, 1.0)	(84, 66, 0.8376)	Not Tested	Not Tested	Not Tested	Not Tested	(39, 33, 1.0)	Not Tested	Not Tested	Not Tested	Not Tested	Not Tested	Not Tested	Not Tested	Not Tested	Not Tested	(59, 48, 1.0)	(6, 6, 1.0)	(22, 31, 1.0)	(19, 22, 1.0)	Not Tested	Not Tested	(31, 42, 1.0)	Not Tested	Not Tested	Not Tested
ENSG00000187800	(143, 189, 0.833)	(39, 35, 1.0)	(72, 49, 0.9982)	(28, 17, 1.0)	(48, 59, 0.8687)	Not Tested	Not Tested	Not Tested	Not Tested	Not Tested	(7, 14, 1.0)	Not Tested	(12, 11, 1.0)	Not Tested	Not Tested	Not Tested	(33, 20, 0.9309)	(53, 65, 1.0)	(22, 10, 1.0)	(22, 14, 1.0)	(9, 8, 1.0)	(8, 12, 0.9203)	Not Tested	(26, 15, 1.0)	(343, 256, 0.7693)	(0, 21, 0.0004)	(23, 16, 1.0)	(18, 39, 0.3314)	Not Tested	Not Tested	(85, 97, 1.0)	(39, 26, 1.0)	(10, 10, 1.0)	(29, 23, 1.0)	(8, 12, 1.0)	(56, 41, 1.0)	Not Tested	(44, 30, 1.0)	Not Tested	(258, 291, 1.0)	Not Tested	(4, 7, 1.0)	(24, 30, 1.0)	(13, 6, 1.0)	(70, 54, 1.0)	(124, 126, 1.0)
ENSG00000158716	(109, 113, 1.0)	Not Tested	Not Tested	Not Tested	Not Tested	(149, 150, 1.0)	Not Tested	Not Tested	Not Tested	Not Tested	Not Tested	Not Tested	Not Tested	Not Tested	Not Tested	Not Tested	Not Tested	Not Tested	Not Tested	Not Tested	Not Tested	Not Tested	(64, 75, 1.0)	Not Tested	(90, 140, 0.8417)	Not Tested	Not Tested	Not Tested	Not Tested	Not Tested	Not Tested	Not Tested	(43, 40, 1.0)	(106, 115, 1.0)	Not Tested	Not Tested	Not Tested	Not Tested	Not Tested	Not Tested	Not Tested	Not Tested	Not Tested	Not Tested	Not Tested	Not Tested
ENSG00000177807	(10, 8, 1.0)	Not Tested	(3, 10, 1.0)	Not Tested	Not Tested	(5, 14, 0.5643)	Not Tested	Not Tested	Not Tested	Not Tested	Not Tested	Not Tested	Not Tested	Not Tested	Not Tested	Not Tested	Not Tested	Not Tested	(10, 13, 1.0)	Not Tested	Not Tested	(14, 4, 0.6185)	(8, 16, 1.0)	(6, 10, 1.0)	(17, 19, 1.0)	Not Tested	(7, 19, 1.0)	Not Tested	Not Tested	Not Tested	Not Tested	Not Tested	Not Tested	Not Tested	Not Tested	(17, 24, 1.0)	Not Tested	(11, 15, 1.0)	Not Tested	(4, 12, 1.0)	Not Tested	Not Tested	Not Tested	Not Tested	Not Tested	Not Tested
ENSG00000162729	(197, 197, 1.0)	Not Tested	(28, 41, 1.0)	Not Tested	Not Tested	Not Tested	Not Tested	(43, 42, 1.0)	Not Tested	Not Tested	Not Tested	Not Tested	Not Tested	(18, 33, 0.6209)	Not Tested	(51, 47, 1.0)	(14, 11, 0.9885)	(64, 57, 1.0)	(23, 17, 1.0)	(54, 73, 1.0)	Not Tested	Not Tested	Not Tested	(17, 19, 1.0)	(109, 67, 0.8417)	Not Tested	Not Tested	Not Tested	Not Tested	Not Tested	(5, 6, 1.0)	Not Tested	Not Tested	Not Tested	(21, 37, 1.0)	(57, 44, 1.0)	Not Tested	(17, 36, 1.0)	(43, 47, 1.0)	Not Tested	Not Tested	Not Tested	Not Tested	(67, 57, 1.0)	Not Tested	Not Tested
ENSG00000018625	(669, 681, 1.0)	(774, 783, 1.0)	(670, 700, 1.0)	(1316, 1330, 1.0)	Not Tested	Not Tested	(492, 469, 0.9819)	(4113, 4210, 1.0)	(6, 6, 1.0)	Not Tested	(14, 15, 1.0)	Not Tested	(3943, 4067, 1.0)	(452, 461, 1.0)	Not Tested	(556, 528, 1.0)	Not Tested	(0, 55, 0.0)	(3499, 3948, 1.0)	(16, 227, 0.0)	(872, 844, 1.0)	(1567, 1448, 0.9658)	(4758, 4930, 1.0)	(1647, 1698, 1.0)	Not Tested	(17, 18, 1.0)	(193, 194, 1.0)	Not Tested	Not Tested	(476, 505, 1.0)	Not Tested	Not Tested	Not Tested	(2643, 2674, 1.0)	(73, 69, 1.0)	(5085, 5375, 1.0)	Not Tested	(45, 46, 1.0)	(202, 189, 1.0)	(128, 107, 1.0)	(2771, 4130, 0.8752)	(445, 419, 1.0)	(1553, 1522, 1.0)	(2995, 3375, 1.0)	Not Tested	(1117, 1061, 0.9997)
ENSG00000132681	(10, 1, 0.4639)	(9, 4, 1.0)	Not Tested	Not Tested	(13, 19, 0.9062)	Not Tested	Not Tested	Not Tested	Not Tested	Not Tested	(12, 12, 1.0)	Not Tested	(11, 16, 1.0)	Not Tested	Not Tested	Not Tested	Not Tested	(11, 12, 1.0)	Not Tested	Not Tested	(9, 12, 1.0)	(4, 8, 0.9002)	(8, 9, 1.0)	(6, 6, 1.0)	(12, 10, 1.0)	(11, 9, 1.0)	(10, 8, 1.0)	Not Tested	(8, 11, 1.0)	Not Tested	Not Tested	Not Tested	(12, 9, 1.0)	Not Tested	Not Tested	(19, 25, 1.0)	(11, 11, 1.0)	(22, 15, 1.0)	Not Tested	Not Tested	(6, 6, 1.0)	(16, 4, 1.0)	Not Tested	Not Tested	Not Tested	(51, 26, 0.7901)
ENSG00000122218	(33, 43, 0.9865)	(45, 53, 1.0)	Not Tested	Not Tested	(78, 114, 0.5928)	Not Tested	Not Tested	Not Tested	Not Tested	Not Tested	Not Tested	Not Tested	(27, 18, 1.0)	Not Tested	(77, 89, 0.8962)	Not Tested	Not Tested	(69, 75, 1.0)	Not Tested	Not Tested	Not Tested	(69, 69, 1.0)	(23, 38, 1.0)	Not Tested	(19, 8, 0.7693)	(110, 107, 1.0)	(35, 49, 1.0)	(15, 21, 0.8818)	(30, 46, 1.0)	(34, 36, 1.0)	(65, 58, 1.0)	(24, 15, 1.0)	(7, 3, 1.0)	(49, 49, 1.0)	Not Tested	Not Tested	(44, 46, 1.0)	Not Tested	Not Tested	Not Tested	(108, 95, 1.0)	Not Tested	Not Tested	Not Tested	Not Tested	Not Tested
ENSG00000158769	(4, 16, 0.3924)	Not Tested	Not Tested	(14, 9, 1.0)	(7, 14, 0.76)	(10, 16, 0.7592)	(12, 5, 0.5967)	Not Tested	Not Tested	(9, 4, 0.9907)	Not Tested	Not Tested	Not Tested	Not Tested	Not Tested	Not Tested	(8, 9, 1.0)	Not Tested	(137, 146, 1.0)	(113, 85, 1.0)	(8, 7, 1.0)	(10, 10, 1.0)	Not Tested	(101, 101, 1.0)	(16, 28, 0.907)	Not Tested	(101, 105, 1.0)	Not Tested	Not Tested	Not Tested	Not Tested	(10, 1, 0.635)	Not Tested	(389, 341, 1.0)	Not Tested	(5, 5, 1.0)	Not Tested	(11, 6, 1.0)	(3, 11, 1.0)	(1258, 1257, 1.0)	(5, 5, 1.0)	Not Tested	(29, 23, 1.0)	(78, 69, 1.0)	Not Tested	(41, 42, 1.0)
ENSG00000158859	(21, 16, 1.0)	Not Tested	Not Tested	Not Tested	Not Tested	Not Tested	Not Tested	Not Tested	Not Tested	Not Tested	Not Tested	Not Tested	Not Tested	Not Tested	Not Tested	Not Tested	Not Tested	Not Tested	Not Tested	Not Tested	Not Tested	Not Tested	Not Tested	Not Tested	(9, 5, 1.0)	Not Tested	Not Tested	Not Tested	Not Tested	Not Tested	Not Tested	Not Tested	Not Tested	(17, 13, 1.0)	Not Tested	(5, 8, 1.0)	Not Tested	Not Tested	Not Tested	(22, 32, 1.0)	Not Tested	Not Tested	Not Tested	Not Tested	Not Tested	Not Tested
ENSG00000158864	(854, 683, 0.9425)	(251, 251, 1.0)	(201, 261, 1.0)	Not Tested	(1091, 1022, 0.9759)	(421, 334, 0.7276)	(397, 431, 0.9461)	Not Tested	(66, 87, 0.8443)	Not Tested	(214, 231, 1.0)	Not Tested	(351, 359, 1.0)	Not Tested	(860, 735, 0.8624)	Not Tested	Not Tested	Not Tested	(473, 483, 1.0)	Not Tested	(774, 708, 1.0)	Not Tested	Not Tested	(704, 730, 1.0)	Not Tested	(1933, 2013, 1.0)	Not Tested	(537, 541, 1.0)	(479, 444, 1.0)	(1525, 1332, 1.0)	Not Tested	(351, 310, 1.0)	Not Tested	Not Tested	(933, 886, 1.0)	(1417, 1372, 1.0)	(416, 358, 1.0)	Not Tested	(250, 226, 1.0)	(13, 20, 1.0)	(979, 943, 1.0)	Not Tested	Not Tested	Not Tested	(769, 644, 1.0)	(2038, 2216, 0.9965)
ENSG00000143257	(5, 5, 1.0)	Not Tested	Not Tested	Not Tested	(6, 7, 0.9759)	Not Tested	Not Tested	Not Tested	Not Tested	Not Tested	Not Tested	Not Tested	Not Tested	Not Tested	Not Tested	Not Tested	Not Tested	Not Tested	Not Tested	(15, 13, 1.0)	Not Tested	Not Tested	(10, 9, 1.0)	(5, 9, 1.0)	Not Tested	Not Tested	Not Tested	(5, 7, 0.9519)	(8, 7, 1.0)	Not Tested	Not Tested	Not Tested	Not Tested	Not Tested	(6, 10, 1.0)	Not Tested	Not Tested	Not Tested	Not Tested	Not Tested	Not Tested	Not Tested	Not Tested	Not Tested	Not Tested	Not Tested
ENSG00000081721	(60, 53, 1.0)	Not Tested	Not Tested	(26, 18, 1.0)	Not Tested	Not Tested	(6, 17, 0.459)	(9, 3, 1.0)	(7, 13, 0.8387)	Not Tested	(10, 11, 1.0)	Not Tested	Not Tested	(26, 28, 0.9932)	Not Tested	Not Tested	(4, 15, 0.6829)	Not Tested	Not Tested	Not Tested	Not Tested	Not Tested	Not Tested	(11, 14, 1.0)	(34, 40, 1.0)	Not Tested	(56, 26, 1.0)	Not Tested	(9, 4, 1.0)	(8, 7, 1.0)	Not Tested	Not Tested	(22, 18, 1.0)	Not Tested	(6, 19, 0.9708)	Not Tested	(9, 13, 1.0)	(19, 25, 1.0)	(5, 13, 1.0)	(49, 80, 1.0)	Not Tested	(28, 17, 1.0)	Not Tested	(13, 18, 1.0)	(23, 27, 1.0)	Not Tested
ENSG00000162763	(7, 13, 0.9677)	Not Tested	Not Tested	Not Tested	(21, 15, 0.9196)	Not Tested	Not Tested	Not Tested	(16, 11, 0.9247)	Not Tested	Not Tested	Not Tested	Not Tested	Not Tested	(7, 7, 1.0)	Not Tested	Not Tested	Not Tested	(7, 3, 1.0)	Not Tested	Not Tested	Not Tested	Not Tested	Not Tested	Not Tested	(15, 10, 1.0)	Not Tested	Not Tested	Not Tested	Not Tested	Not Tested	Not Tested	Not Tested	Not Tested	Not Tested	Not Tested	Not Tested	Not Tested	Not Tested	Not Tested	Not Tested	Not Tested	Not Tested	Not Tested	Not Tested	(6, 12, 0.9137)
ENSG00000143149	(173, 201, 1.0)	(67, 95, 1.0)	(92, 91, 1.0)	(227, 149, 1.0)	Not Tested	Not Tested	(86, 47, 0.5323)	(90, 79, 1.0)	(35, 24, 0.8784)	(69, 104, 0.9907)	Not Tested	Not Tested	(145, 134, 1.0)	Not Tested	Not Tested	Not Tested	Not Tested	(258, 264, 1.0)	(267, 264, 1.0)	(67, 45, 1.0)	(25, 38, 1.0)	Not Tested	(46, 67, 1.0)	(199, 251, 1.0)	(192, 230, 1.0)	Not Tested	(60, 56, 1.0)	(60, 49, 0.9422)	(203, 237, 1.0)	(10, 27, 0.862)	(75, 88, 1.0)	Not Tested	(11, 8, 1.0)	(726, 626, 1.0)	(64, 69, 1.0)	(205, 212, 1.0)	Not Tested	(153, 133, 1.0)	(39, 31, 1.0)	(380, 360, 1.0)	(118, 153, 1.0)	(150, 183, 1.0)	(27, 13, 1.0)	(127, 95, 1.0)	Not Tested	(215, 74, 0.21)
ENSG00000143183	(129, 177, 0.9865)	Not Tested	Not Tested	Not Tested	Not Tested	Not Tested	(18, 5, 0.3764)	(7, 11, 1.0)	Not Tested	Not Tested	Not Tested	Not Tested	(6, 10, 1.0)	Not Tested	(15, 22, 0.8494)	Not Tested	Not Tested	Not Tested	(9, 10, 1.0)	Not Tested	(81, 100, 1.0)	Not Tested	(111, 120, 1.0)	(28, 15, 1.0)	(2, 11, 0.6522)	Not Tested	Not Tested	(11, 5, 0.8006)	Not Tested	Not Tested	(16, 22, 1.0)	Not Tested	Not Tested	(5, 9, 1.0)	(5, 5, 1.0)	(22, 24, 1.0)	Not Tested	(8, 11, 1.0)	(14, 6, 1.0)	(13, 5, 1.0)	Not Tested	Not Tested	Not Tested	Not Tested	Not Tested	Not Tested
ENSG00000152382	(27, 17, 0.9215)	(6, 13, 1.0)	Not Tested	Not Tested	Not Tested	Not Tested	Not Tested	Not Tested	Not Tested	Not Tested	(12, 3, 1.0)	Not Tested	(33, 38, 1.0)	Not Tested	Not Tested	(19, 27, 1.0)	Not Tested	Not Tested	(23, 25, 1.0)	Not Tested	(11, 13, 1.0)	Not Tested	(46, 47, 1.0)	(27, 21, 1.0)	(27, 24, 1.0)	(57, 47, 1.0)	Not Tested	Not Tested	(7, 7, 1.0)	(13, 7, 1.0)	Not Tested	Not Tested	Not Tested	Not Tested	Not Tested	Not Tested	Not Tested	(24, 13, 1.0)	(2, 14, 0.471)	(35, 28, 1.0)	(9, 8, 1.0)	Not Tested	(14, 20, 1.0)	(23, 16, 1.0)	(18, 15, 1.0)	Not Tested
ENSG00000143167	(320, 285, 0.989)	(385, 411, 1.0)	Not Tested	(268, 281, 1.0)	(1618, 1417, 0.8481)	(269, 290, 0.9112)	(370, 323, 0.778)	(1078, 985, 1.0)	(226, 192, 0.8387)	(371, 376, 1.0)	(498, 481, 1.0)	(397, 349, 1.0)	(509, 560, 1.0)	(194, 186, 0.9827)	Not Tested	(550, 549, 1.0)	(242, 227, 0.9903)	(396, 403, 1.0)	(717, 775, 1.0)	(682, 746, 1.0)	Not Tested	Not Tested	(849, 833, 1.0)	(370, 351, 1.0)	(1282, 1354, 1.0)	(1161, 1210, 1.0)	(384, 399, 1.0)	Not Tested	(935, 1068, 1.0)	(576, 566, 1.0)	Not Tested	(154, 166, 1.0)	Not Tested	(142, 156, 1.0)	(425, 437, 1.0)	(1489, 1456, 1.0)	Not Tested	(10, 11, 1.0)	Not Tested	Not Tested	Not Tested	(178, 173, 1.0)	(157, 129, 1.0)	(459, 478, 1.0)	(778, 669, 1.0)	(1965, 1691, 0.8573)
ENSG00000198842	(320, 285, 0.989)	(385, 409, 1.0)	Not Tested	(268, 281, 1.0)	(1614, 1415, 0.8481)	(269, 288, 0.916)	(370, 321, 0.7691)	(1063, 975, 1.0)	(226, 192, 0.8387)	(371, 376, 1.0)	(496, 479, 1.0)	(397, 349, 1.0)	(503, 556, 1.0)	(194, 186, 0.9823)	Not Tested	(550, 549, 1.0)	(242, 226, 0.9885)	(396, 403, 1.0)	(706, 768, 1.0)	(677, 739, 1.0)	Not Tested	Not Tested	(848, 826, 1.0)	(369, 345, 1.0)	(1275, 1353, 1.0)	(1161, 1210, 1.0)	(378, 395, 1.0)	Not Tested	(933, 1066, 1.0)	(576, 566, 1.0)	Not Tested	(153, 166, 1.0)	Not Tested	(138, 154, 1.0)	(425, 437, 1.0)	(1486, 1454, 1.0)	Not Tested	(5, 7, 1.0)	Not Tested	Not Tested	Not Tested	(178, 173, 1.0)	(154, 128, 1.0)	(458, 475, 1.0)	(778, 669, 1.0)	(1964, 1688, 0.8475)
ENSG00000143158	(368, 365, 1.0)	(251, 258, 1.0)	Not Tested	Not Tested	Not Tested	(759, 828, 0.8937)	(367, 405, 0.892)	Not Tested	Not Tested	Not Tested	(216, 207, 1.0)	Not Tested	Not Tested	(1087, 1103, 1.0)	Not Tested	(235, 228, 1.0)	Not Tested	Not Tested	(305, 304, 1.0)	Not Tested	Not Tested	(434, 458, 0.977)	(67, 94, 1.0)	(21, 16, 1.0)	(802, 843, 1.0)	Not Tested	Not Tested	Not Tested	(372, 373, 1.0)	(409, 426, 1.0)	Not Tested	Not Tested	(327, 354, 1.0)	Not Tested	Not Tested	Not Tested	(602, 553, 1.0)	(182, 195, 1.0)	(119, 120, 1.0)	Not Tested	Not Tested	(520, 3, 0.0)	(369, 370, 1.0)	Not Tested	(381, 369, 1.0)	Not Tested
ENSG00000143164	(276, 247, 1.0)	(653, 553, 1.0)	Not Tested	(1587, 1733, 1.0)	Not Tested	(184, 189, 1.0)	(868, 852, 1.0)	Not Tested	Not Tested	Not Tested	(923, 1082, 1.0)	Not Tested	Not Tested	(1734, 1841, 0.9449)	Not Tested	(523, 601, 1.0)	Not Tested	(746, 701, 1.0)	(1092, 1239, 1.0)	(4, 8, 1.0)	Not Tested	(1436, 1402, 0.9971)	(358, 538, 0.7412)	Not Tested	Not Tested	(1454, 1461, 1.0)	(315, 283, 1.0)	Not Tested	(724, 669, 1.0)	(716, 705, 1.0)	Not Tested	Not Tested	(639, 517, 1.0)	(838, 863, 1.0)	Not Tested	(23, 111, 0.0)	(2096, 1756, 1.0)	(643, 504, 1.0)	(370, 301, 1.0)	(196, 187, 1.0)	Not Tested	Not Tested	(770, 996, 1.0)	(221, 246, 1.0)	(1532, 1749, 1.0)	(2131, 2120, 1.0)
ENSG00000143196	(939, 811, 1.0)	(114, 95, 1.0)	(280, 354, 1.0)	Not Tested	(205, 252, 0.9011)	(404, 494, 0.8566)	Not Tested	(152, 139, 1.0)	Not Tested	(235, 224, 1.0)	Not Tested	(191, 243, 1.0)	(85, 112, 1.0)	(436, 343, 0.8795)	(209, 215, 1.0)	(242, 231, 1.0)	Not Tested	(531, 494, 1.0)	(249, 327, 1.0)	(306, 288, 1.0)	Not Tested	Not Tested	(845, 858, 1.0)	(8, 7, 1.0)	Not Tested	(209, 225, 1.0)	(433, 332, 1.0)	Not Tested	Not Tested	Not Tested	(137, 180, 1.0)	(366, 401, 1.0)	(750, 809, 1.0)	(935, 715, 1.0)	Not Tested	(297, 287, 1.0)	Not Tested	(6, 9, 1.0)	Not Tested	(34, 27, 1.0)	(82, 76, 1.0)	Not Tested	Not Tested	(193, 201, 1.0)	(86, 95, 1.0)	(583, 670, 0.9965)
ENSG00000143153	(14, 6, 0.8687)	Not Tested	Not Tested	Not Tested	Not Tested	(3, 10, 0.5163)	(4, 7, 0.8649)	Not Tested	Not Tested	Not Tested	Not Tested	Not Tested	(260, 216, 1.0)	Not Tested	(14, 17, 0.9387)	Not Tested	Not Tested	Not Tested	Not Tested	(8, 6, 1.0)	(3, 7, 1.0)	Not Tested	(604, 652, 1.0)	(25, 22, 1.0)	Not Tested	Not Tested	Not Tested	Not Tested	Not Tested	Not Tested	(43, 28, 1.0)	Not Tested	Not Tested	Not Tested	Not Tested	Not Tested	Not Tested	(223, 140, 1.0)	Not Tested	(18, 33, 1.0)	Not Tested	Not Tested	(876, 1123, 1.0)	(22, 33, 1.0)	Not Tested	Not Tested
ENSG00000143156	(8, 10, 1.0)	Not Tested	Not Tested	Not Tested	Not Tested	(8, 7, 1.0)	Not Tested	Not Tested	Not Tested	Not Tested	Not Tested	Not Tested	Not Tested	(3, 8, 0.7227)	Not Tested	Not Tested	Not Tested	Not Tested	(6, 4, 1.0)	(5, 8, 1.0)	(3, 10, 1.0)	Not Tested	(22, 19, 1.0)	(2, 10, 0.9795)	Not Tested	(6, 18, 0.8536)	Not Tested	Not Tested	Not Tested	Not Tested	(15, 25, 1.0)	(8, 4, 1.0)	Not Tested	(10, 8, 1.0)	Not Tested	Not Tested	Not Tested	Not Tested	Not Tested	(25, 38, 1.0)	Not Tested	Not Tested	Not Tested	(4, 9, 1.0)	Not Tested	Not Tested
ENSG00000075945	(34, 41, 1.0)	(29, 17, 1.0)	(44, 42, 1.0)	(30, 38, 1.0)	(87, 74, 0.9196)	(18, 11, 0.7107)	(34, 26, 0.8442)	Not Tested	(15, 6, 0.6215)	Not Tested	Not Tested	(22, 35, 1.0)	Not Tested	Not Tested	(59, 90, 0.3911)	(31, 47, 1.0)	(17, 21, 0.9885)	Not Tested	(45, 31, 1.0)	Not Tested	(46, 45, 1.0)	Not Tested	(73, 54, 1.0)	Not Tested	(78, 102, 0.9522)	(62, 69, 1.0)	Not Tested	(26, 20, 0.9038)	Not Tested	Not Tested	(39, 72, 1.0)	Not Tested	Not Tested	Not Tested	Not Tested	(51, 54, 1.0)	(32, 47, 1.0)	(29, 42, 1.0)	(18, 27, 1.0)	Not Tested	Not Tested	(23, 32, 1.0)	Not Tested	(34, 38, 1.0)	Not Tested	Not Tested
ENSG00000120370	(21, 23, 1.0)	Not Tested	(9, 9, 1.0)	Not Tested	(22, 10, 0.661)	Not Tested	(10, 11, 1.0)	(10, 11, 1.0)	Not Tested	(11, 3, 0.7515)	Not Tested	(16, 15, 1.0)	Not Tested	(12, 3, 0.4594)	(16, 9, 0.7255)	(6, 13, 1.0)	Not Tested	Not Tested	(11, 13, 1.0)	Not Tested	(15, 8, 1.0)	Not Tested	(15, 17, 1.0)	(11, 12, 1.0)	(78, 42, 0.84)	Not Tested	(12, 22, 1.0)	Not Tested	(13, 5, 1.0)	Not Tested	(17, 21, 1.0)	(10, 7, 1.0)	Not Tested	Not Tested	Not Tested	(37, 31, 1.0)	(12, 14, 1.0)	(10, 10, 1.0)	(19, 14, 1.0)	Not Tested	(6, 9, 1.0)	Not Tested	Not Tested	Not Tested	(17, 13, 1.0)	(48, 53, 0.9997)
ENSG00000007933	(7, 4, 1.0)	Not Tested	(7, 8, 1.0)	Not Tested	Not Tested	Not Tested	(15, 6, 0.7264)	Not Tested	Not Tested	Not Tested	(5, 5, 1.0)	(16, 19, 1.0)	Not Tested	Not Tested	(9, 3, 0.6566)	Not Tested	(4, 6, 0.9902)	Not Tested	Not Tested	(2, 9, 1.0)	(25, 47, 1.0)	(26, 16, 0.9203)	(4, 6, 1.0)	Not Tested	Not Tested	(4, 6, 1.0)	Not Tested	(8, 10, 0.9831)	Not Tested	Not Tested	(10, 8, 1.0)	Not Tested	Not Tested	Not Tested	Not Tested	(6, 9, 1.0)	Not Tested	(3, 7, 1.0)	Not Tested	(45, 63, 1.0)	(15, 32, 1.0)	(6, 9, 1.0)	Not Tested	Not Tested	Not Tested	(64, 52, 0.9965)
ENSG00000094963	(73, 45, 0.9258)	(58, 56, 1.0)	(22, 18, 1.0)	(59, 28, 1.0)	Not Tested	(12, 11, 1.0)	(77, 98, 0.9087)	Not Tested	Not Tested	(56, 32, 0.9907)	(25, 21, 1.0)	(4, 22, 0.6021)	(77, 0, 0.0127)	Not Tested	(16, 24, 0.8432)	(6, 26, 0.6597)	Not Tested	(41, 43, 1.0)	(122, 100, 1.0)	Not Tested	Not Tested	Not Tested	(260, 106, 0.9973)	Not Tested	Not Tested	Not Tested	Not Tested	(25, 17, 0.9038)	(58, 26, 0.9486)	(49, 29, 1.0)	(165, 243, 1.0)	Not Tested	(118, 81, 1.0)	(175, 116, 1.0)	(13, 12, 1.0)	(344, 199, 1.0)	Not Tested	(66, 88, 1.0)	Not Tested	(15, 13, 1.0)	Not Tested	Not Tested	(71, 99, 1.0)	(61, 23, 1.0)	Not Tested	(95, 125, 0.9925)
ENSG00000117523	(81, 74, 1.0)	Not Tested	Not Tested	Not Tested	Not Tested	(14, 15, 1.0)	(52, 49, 0.9883)	(71, 41, 0.9734)	Not Tested	(4, 6, 0.9935)	(7, 11, 1.0)	Not Tested	(146, 117, 1.0)	Not Tested	(190, 210, 0.9143)	(100, 84, 1.0)	Not Tested	(21, 15, 1.0)	(142, 133, 1.0)	(35, 30, 1.0)	(0, 97, 0.0)	Not Tested	(90, 103, 1.0)	(13, 9, 1.0)	(24, 13, 0.8927)	Not Tested	(107, 79, 1.0)	(6, 7, 1.0)	Not Tested	Not Tested	(159, 163, 1.0)	(51, 45, 1.0)	(117, 125, 1.0)	(117, 110, 1.0)	Not Tested	(8, 7, 1.0)	(107, 95, 1.0)	Not Tested	(33, 31, 1.0)	(326, 301, 1.0)	Not Tested	(7, 14, 1.0)	(15, 15, 1.0)	(63, 39, 1.0)	(22, 31, 1.0)	(273, 264, 1.0)
ENSG00000010165	(52, 59, 1.0)	Not Tested	Not Tested	(107, 115, 1.0)	(126, 143, 0.8826)	Not Tested	(46, 36, 0.8198)	(95, 105, 1.0)	(37, 27, 0.8387)	(74, 94, 0.9907)	Not Tested	(51, 38, 1.0)	Not Tested	(76, 81, 0.9681)	(85, 103, 0.7458)	(59, 70, 1.0)	(75, 62, 0.9816)	(89, 79, 1.0)	Not Tested	(38, 56, 1.0)	(115, 90, 1.0)	(123, 104, 0.8922)	(51, 77, 1.0)	Not Tested	Not Tested	(115, 155, 1.0)	(83, 85, 1.0)	(68, 43, 0.5104)	(49, 63, 1.0)	(56, 56, 1.0)	Not Tested	(31, 34, 1.0)	Not Tested	Not Tested	(86, 90, 1.0)	(104, 115, 1.0)	(70, 50, 1.0)	Not Tested	(52, 52, 1.0)	(323, 244, 0.9978)	(129, 151, 1.0)	Not Tested	(92, 83, 1.0)	Not Tested	Not Tested	Not Tested
ENSG00000135845	(91, 122, 0.9258)	(33, 31, 1.0)	Not Tested	(71, 75, 1.0)	(74, 101, 0.7957)	(54, 31, 0.5034)	Not Tested	(50, 32, 1.0)	(24, 15, 0.8387)	Not Tested	(22, 25, 1.0)	Not Tested	(45, 53, 1.0)	Not Tested	(64, 87, 0.7034)	(46, 49, 1.0)	(8, 24, 0.6208)	(57, 74, 1.0)	(10, 28, 0.8754)	(48, 39, 1.0)	(60, 80, 1.0)	(48, 62, 0.9006)	(48, 60, 1.0)	(55, 97, 0.9817)	Not Tested	(93, 86, 1.0)	(42, 24, 1.0)	Not Tested	(32, 38, 1.0)	(39, 50, 1.0)	(56, 72, 1.0)	(14, 26, 1.0)	(47, 54, 1.0)	(11, 13, 1.0)	Not Tested	(119, 96, 1.0)	Not Tested	(44, 42, 1.0)	(18, 22, 1.0)	Not Tested	(73, 54, 1.0)	(37, 44, 1.0)	(39, 41, 1.0)	(8, 24, 0.8816)	(36, 49, 1.0)	(146, 138, 1.0)
ENSG00000180999	(91, 122, 0.9065)	(33, 31, 1.0)	Not Tested	(71, 75, 1.0)	(74, 101, 0.7651)	(140, 85, 0.3696)	Not Tested	(54, 34, 1.0)	(27, 15, 0.7357)	Not Tested	(22, 25, 1.0)	Not Tested	(31, 46, 1.0)	Not Tested	(77, 124, 0.3551)	(46, 49, 1.0)	(10, 27, 0.6208)	(78, 74, 1.0)	Not Tested	(64, 43, 1.0)	(60, 80, 1.0)	(48, 62, 0.8907)	(26, 31, 1.0)	(65, 94, 1.0)	Not Tested	(102, 101, 1.0)	(38, 24, 1.0)	Not Tested	(32, 38, 1.0)	(39, 50, 1.0)	(46, 62, 1.0)	(14, 36, 0.6121)	(111, 145, 1.0)	Not Tested	Not Tested	(86, 80, 1.0)	Not Tested	(31, 29, 1.0)	(59, 89, 1.0)	Not Tested	(73, 54, 1.0)	(38, 44, 1.0)	(41, 44, 1.0)	Not Tested	(36, 49, 1.0)	(192, 207, 0.9974)
ENSG00000094975	(12, 16, 1.0)	Not Tested	Not Tested	(8, 2, 1.0)	(13, 14, 0.9869)	Not Tested	Not Tested	Not Tested	Not Tested	Not Tested	Not Tested	Not Tested	Not Tested	Not Tested	(20, 7, 0.4506)	(8, 3, 1.0)	Not Tested	Not Tested	Not Tested	Not Tested	(5, 5, 1.0)	(12, 8, 0.9533)	(24, 11, 1.0)	(23, 2, 0.2984)	(10, 13, 1.0)	(7, 6, 1.0)	Not Tested	Not Tested	Not Tested	Not Tested	(27, 34, 1.0)	Not Tested	Not Tested	(5, 6, 1.0)	Not Tested	(57, 44, 1.0)	(9, 7, 1.0)	(8, 4, 1.0)	Not Tested	(98, 89, 1.0)	(7, 3, 1.0)	Not Tested	Not Tested	(14, 16, 1.0)	Not Tested	Not Tested
ENSG00000117592	(1089, 1183, 1.0)	Not Tested	(797, 702, 1.0)	(1169, 957, 1.0)	Not Tested	(779, 799, 1.0)	(445, 489, 0.9139)	(882, 727, 1.0)	Not Tested	(519, 594, 0.9935)	(453, 438, 1.0)	Not Tested	Not Tested	Not Tested	Not Tested	(636, 543, 1.0)	(405, 324, 0.9679)	Not Tested	Not Tested	Not Tested	(811, 588, 0.9066)	Not Tested	Not Tested	Not Tested	Not Tested	Not Tested	Not Tested	(361, 271, 0.6135)	Not Tested	(503, 635, 1.0)	(140, 144, 1.0)	(416, 354, 1.0)	Not Tested	Not Tested	(709, 586, 1.0)	(1582, 1441, 1.0)	Not Tested	(477, 422, 1.0)	Not Tested	(8170, 9587, 1.0)	(620, 769, 1.0)	(600, 707, 1.0)	Not Tested	Not Tested	Not Tested	(1796, 2136, 0.9103)
ENSG00000120341	(138, 115, 1.0)	(19, 18, 1.0)	(5, 9, 1.0)	(51, 69, 1.0)	(177, 264, 0.8826)	(7, 7, 1.0)	(67, 28, 0.5673)	(9, 7, 1.0)	Not Tested	(11, 23, 0.9907)	(53, 30, 1.0)	(36, 38, 1.0)	(82, 103, 1.0)	(43, 44, 1.0)	(187, 167, 0.9806)	(29, 24, 1.0)	(8, 4, 0.9885)	(12, 9, 1.0)	(14, 9, 1.0)	(48, 51, 1.0)	(99, 98, 1.0)	(58, 79, 0.9556)	(48, 35, 1.0)	(60, 50, 1.0)	(219, 188, 1.0)	(28, 19, 1.0)	(82, 63, 1.0)	(57, 48, 0.9759)	Not Tested	(4, 10, 1.0)	(64, 49, 1.0)	Not Tested	(152, 157, 1.0)	Not Tested	(31, 16, 1.0)	(46, 67, 1.0)	(35, 22, 1.0)	(24, 22, 1.0)	(61, 49, 1.0)	(42, 48, 1.0)	(84, 101, 1.0)	(21, 27, 1.0)	(6, 10, 1.0)	(21, 35, 1.0)	(76, 68, 1.0)	(190, 369, 0.8591)
ENSG00000116199	(12, 11, 1.0)	(13, 17, 1.0)	Not Tested	Not Tested	Not Tested	Not Tested	Not Tested	(45, 41, 1.0)	Not Tested	Not Tested	Not Tested	(9, 7, 1.0)	(100, 104, 1.0)	Not Tested	Not Tested	Not Tested	Not Tested	Not Tested	Not Tested	Not Tested	Not Tested	Not Tested	Not Tested	(3, 7, 1.0)	(19, 18, 1.0)	Not Tested	(88, 89, 1.0)	Not Tested	Not Tested	Not Tested	Not Tested	Not Tested	Not Tested	(5, 11, 1.0)	Not Tested	(263, 334, 1.0)	(28, 33, 1.0)	(199, 159, 1.0)	Not Tested	(770, 631, 1.0)	Not Tested	Not Tested	(21, 23, 1.0)	Not Tested	Not Tested	Not Tested
ENSG00000057252	(21, 18, 1.0)	Not Tested	(41, 38, 1.0)	(4, 7, 1.0)	(8, 6, 0.9545)	Not Tested	Not Tested	(18, 20, 1.0)	Not Tested	Not Tested	(11, 4, 1.0)	(15, 6, 1.0)	(14, 9, 1.0)	Not Tested	(13, 27, 0.4837)	Not Tested	Not Tested	Not Tested	(11, 17, 1.0)	(13, 10, 1.0)	Not Tested	Not Tested	(17, 30, 1.0)	(20, 13, 1.0)	(11, 15, 1.0)	(6, 19, 0.7291)	(41, 41, 1.0)	(9, 2, 0.5788)	Not Tested	Not Tested	Not Tested	(12, 6, 1.0)	Not Tested	(47, 49, 1.0)	Not Tested	Not Tested	Not Tested	(13, 5, 1.0)	(6, 5, 1.0)	(111, 97, 1.0)	(21, 6, 0.7702)	(5, 6, 1.0)	Not Tested	Not Tested	(5, 7, 1.0)	(52, 56, 1.0)
ENSG00000116260	(21, 21, 1.0)	Not Tested	Not Tested	Not Tested	Not Tested	Not Tested	(6, 11, 0.8157)	(17, 30, 1.0)	Not Tested	Not Tested	(15, 15, 1.0)	Not Tested	(38, 41, 1.0)	Not Tested	(102, 126, 0.901)	Not Tested	(15, 8, 0.9798)	Not Tested	Not Tested	(52, 51, 1.0)	Not Tested	Not Tested	(63, 63, 1.0)	Not Tested	Not Tested	(129, 118, 1.0)	(54, 38, 1.0)	Not Tested	(41, 58, 1.0)	(24, 18, 1.0)	Not Tested	Not Tested	Not Tested	(48, 48, 1.0)	(34, 49, 1.0)	Not Tested	Not Tested	(19, 15, 1.0)	Not Tested	Not Tested	(57, 65, 1.0)	Not Tested	Not Tested	(23, 18, 1.0)	Not Tested	(213, 181, 0.9965)
ENSG00000230124	(131, 134, 1.0)	Not Tested	Not Tested	Not Tested	Not Tested	Not Tested	Not Tested	Not Tested	Not Tested	Not Tested	Not Tested	Not Tested	(32, 50, 1.0)	Not Tested	Not Tested	Not Tested	Not Tested	Not Tested	Not Tested	(20, 21, 1.0)	Not Tested	Not Tested	Not Tested	(10, 14, 1.0)	Not Tested	Not Tested	Not Tested	Not Tested	Not Tested	Not Tested	(15, 16, 1.0)	Not Tested	Not Tested	(21, 18, 1.0)	(6, 6, 1.0)	(23, 14, 1.0)	Not Tested	(10, 7, 1.0)	Not Tested	Not Tested	Not Tested	Not Tested	Not Tested	(7, 7, 1.0)	Not Tested	Not Tested
ENSG00000135835	(6, 6, 1.0)	Not Tested	(5, 6, 1.0)	Not Tested	Not Tested	Not Tested	Not Tested	Not Tested	Not Tested	Not Tested	Not Tested	Not Tested	(13, 5, 1.0)	Not Tested	Not Tested	(17, 8, 1.0)	Not Tested	(9, 2, 1.0)	(6, 8, 1.0)	(11, 19, 1.0)	(9, 8, 1.0)	Not Tested	(8, 5, 1.0)	(8, 6, 1.0)	(27, 24, 1.0)	Not Tested	(10, 6, 1.0)	Not Tested	Not Tested	Not Tested	(17, 27, 1.0)	Not Tested	Not Tested	(13, 15, 1.0)	Not Tested	(11, 7, 1.0)	Not Tested	(13, 12, 1.0)	Not Tested	(97, 94, 1.0)	Not Tested	Not Tested	Not Tested	(14, 16, 1.0)	Not Tested	(4, 8, 0.9414)
ENSG00000135823	(11, 20, 0.9044)	(11, 1, 0.3486)	Not Tested	Not Tested	(11, 7, 0.9011)	Not Tested	Not Tested	(6, 9, 1.0)	Not Tested	Not Tested	Not Tested	Not Tested	(14, 5, 1.0)	Not Tested	(17, 11, 0.8037)	Not Tested	Not Tested	(10, 3, 1.0)	(15, 15, 1.0)	Not Tested	Not Tested	(15, 15, 1.0)	(17, 15, 1.0)	Not Tested	(20, 10, 0.9129)	(27, 30, 1.0)	Not Tested	Not Tested	(8, 2, 0.9906)	(4, 6, 1.0)	(16, 18, 1.0)	Not Tested	(6, 6, 1.0)	Not Tested	Not Tested	(6, 5, 1.0)	Not Tested	Not Tested	Not Tested	(45, 28, 1.0)	(9, 11, 1.0)	(10, 6, 1.0)	Not Tested	(15, 11, 1.0)	(17, 14, 1.0)	(26, 35, 0.981)
ENSG00000153029	(13, 21, 0.9774)	(5, 11, 1.0)	Not Tested	(11, 4, 1.0)	(8, 12, 0.9142)	Not Tested	Not Tested	(24, 17, 1.0)	(4, 7, 0.9195)	(5, 7, 1.0)	Not Tested	Not Tested	(13, 30, 1.0)	(8, 14, 0.8432)	(5, 10, 0.7458)	Not Tested	Not Tested	(7, 6, 1.0)	(20, 37, 1.0)	(16, 15, 1.0)	(9, 12, 1.0)	(8, 5, 0.9524)	(4, 6, 1.0)	Not Tested	(25, 23, 1.0)	(8, 9, 1.0)	Not Tested	Not Tested	Not Tested	Not Tested	(19, 14, 1.0)	(7, 8, 1.0)	(3, 8, 1.0)	(19, 26, 1.0)	Not Tested	(13, 11, 1.0)	Not Tested	(10, 17, 1.0)	(7, 6, 1.0)	(144, 179, 1.0)	Not Tested	Not Tested	Not Tested	(19, 15, 1.0)	Not Tested	(30, 42, 0.9815)
ENSG00000135828	(8, 9, 1.0)	Not Tested	(8, 4, 1.0)	Not Tested	(16, 16, 1.0)	Not Tested	(8, 4, 0.8568)	(30, 19, 1.0)	Not Tested	(6, 12, 0.9935)	Not Tested	Not Tested	(7, 8, 1.0)	(7, 10, 0.9234)	(6, 9, 0.9181)	Not Tested	Not Tested	Not Tested	(10, 9, 1.0)	(13, 8, 1.0)	Not Tested	Not Tested	Not Tested	Not Tested	(13, 14, 1.0)	(7, 5, 1.0)	Not Tested	Not Tested	Not Tested	Not Tested	(22, 32, 1.0)	Not Tested	Not Tested	(2, 39, 0.4372)	Not Tested	(11, 5, 1.0)	Not Tested	(9, 32, 1.0)	Not Tested	(30, 40, 1.0)	Not Tested	Not Tested	(4, 7, 1.0)	Not Tested	Not Tested	(18, 18, 1.0)
ENSG00000143333	(5, 8, 1.0)	Not Tested	Not Tested	Not Tested	Not Tested	Not Tested	Not Tested	Not Tested	Not Tested	Not Tested	Not Tested	(5, 6, 1.0)	Not Tested	Not Tested	Not Tested	Not Tested	Not Tested	Not Tested	Not Tested	(5, 8, 1.0)	Not Tested	Not Tested	Not Tested	Not Tested	Not Tested	Not Tested	Not Tested	Not Tested	Not Tested	Not Tested	(11, 10, 1.0)	Not Tested	Not Tested	(21, 17, 1.0)	Not Tested	Not Tested	Not Tested	(4, 8, 1.0)	Not Tested	Not Tested	Not Tested	Not Tested	Not Tested	Not Tested	Not Tested	(21, 22, 1.0)
ENSG00000135829	(42, 32, 0.9774)	Not Tested	Not Tested	Not Tested	Not Tested	(11, 15, 0.8569)	Not Tested	Not Tested	(22, 37, 0.6784)	Not Tested	Not Tested	Not Tested	Not Tested	Not Tested	Not Tested	Not Tested	(22, 19, 0.998)	(171, 167, 1.0)	Not Tested	Not Tested	Not Tested	Not Tested	(58, 44, 1.0)	Not Tested	Not Tested	Not Tested	Not Tested	Not Tested	(67, 65, 1.0)	Not Tested	(51, 55, 1.0)	Not Tested	Not Tested	Not Tested	Not Tested	Not Tested	Not Tested	Not Tested	Not Tested	Not Tested	Not Tested	(35, 33, 1.0)	Not Tested	Not Tested	(115, 130, 1.0)	Not Tested
ENSG00000116698	(45, 27, 0.7902)	Not Tested	(48, 52, 1.0)	(13, 23, 1.0)	(74, 64, 0.9441)	(3, 8, 0.649)	(11, 18, 0.7597)	(24, 23, 1.0)	Not Tested	(14, 20, 0.9935)	Not Tested	(25, 27, 1.0)	(56, 51, 1.0)	Not Tested	(8, 20, 0.3429)	(16, 23, 1.0)	(3, 7, 0.9798)	(25, 32, 1.0)	(19, 23, 1.0)	(6, 11, 1.0)	Not Tested	(32, 57, 0.4899)	(17, 14, 1.0)	Not Tested	(92, 81, 1.0)	(63, 52, 1.0)	Not Tested	Not Tested	(27, 18, 1.0)	Not Tested	(28, 27, 1.0)	(20, 19, 1.0)	(5, 10, 1.0)	(73, 66, 1.0)	(6, 4, 1.0)	Not Tested	(20, 16, 1.0)	(15, 32, 1.0)	Not Tested	(101, 72, 1.0)	Not Tested	(6, 8, 1.0)	(18, 24, 1.0)	(19, 21, 1.0)	Not Tested	(76, 66, 0.9965)
ENSG00000116701	(29, 18, 0.9865)	Not Tested	(29, 23, 1.0)	(13, 23, 1.0)	(18, 26, 0.9089)	(2, 8, 0.6058)	Not Tested	Not Tested	Not Tested	Not Tested	Not Tested	(25, 27, 1.0)	(21, 29, 1.0)	Not Tested	Not Tested	Not Tested	Not Tested	Not Tested	(6, 8, 1.0)	(6, 11, 1.0)	Not Tested	(10, 14, 0.9556)	Not Tested	Not Tested	(92, 81, 1.0)	(9, 9, 1.0)	Not Tested	Not Tested	Not Tested	Not Tested	(8, 10, 1.0)	(7, 6, 1.0)	Not Tested	(15, 21, 1.0)	Not Tested	Not Tested	Not Tested	Not Tested	Not Tested	(46, 34, 1.0)	Not Tested	(6, 8, 1.0)	Not Tested	Not Tested	Not Tested	(12, 8, 0.9965)
ENSG00000143344	(34, 30, 1.0)	Not Tested	Not Tested	Not Tested	(8, 22, 0.3409)	Not Tested	(7, 7, 1.0)	Not Tested	Not Tested	(7, 4, 0.9935)	Not Tested	Not Tested	(16, 17, 1.0)	Not Tested	Not Tested	(9, 7, 1.0)	Not Tested	Not Tested	(20, 22, 1.0)	(18, 22, 1.0)	Not Tested	Not Tested	(52, 51, 1.0)	Not Tested	(42, 41, 1.0)	(11, 10, 1.0)	(20, 10, 1.0)	Not Tested	Not Tested	Not Tested	(64, 51, 1.0)	Not Tested	(5, 12, 1.0)	Not Tested	Not Tested	(36, 41, 1.0)	(6, 4, 1.0)	(14, 20, 1.0)	(7, 6, 1.0)	(63, 82, 1.0)	Not Tested	(10, 6, 1.0)	Not Tested	Not Tested	Not Tested	(24, 17, 0.9592)
ENSG00000116406	(15, 7, 0.8875)	Not Tested	Not Tested	Not Tested	Not Tested	(5, 15, 0.4348)	(16, 29, 0.5967)	Not Tested	Not Tested	(10, 17, 0.9907)	(14, 15, 1.0)	(18, 12, 1.0)	(33, 37, 1.0)	(3, 7, 0.8003)	(42, 51, 0.8962)	(22, 16, 1.0)	(7, 9, 0.9936)	(31, 26, 1.0)	(13, 16, 1.0)	Not Tested	(58, 54, 1.0)	(64, 46, 0.8376)	Not Tested	(50, 42, 1.0)	(96, 101, 1.0)	(63, 70, 1.0)	Not Tested	Not Tested	Not Tested	(25, 21, 1.0)	Not Tested	(23, 21, 1.0)	Not Tested	Not Tested	Not Tested	(17, 11, 1.0)	(10, 5, 1.0)	Not Tested	(42, 41, 1.0)	Not Tested	Not Tested	(36, 37, 1.0)	(33, 37, 1.0)	(32, 26, 1.0)	Not Tested	Not Tested
ENSG00000135842	(86, 90, 1.0)	(116, 103, 1.0)	(45, 50, 1.0)	(45, 51, 1.0)	(67, 76, 0.9441)	(69, 68, 1.0)	(26, 52, 0.3443)	(190, 184, 1.0)	Not Tested	(53, 27, 0.4829)	Not Tested	(106, 114, 1.0)	(43, 35, 1.0)	Not Tested	(37, 54, 0.6452)	Not Tested	Not Tested	(46, 56, 1.0)	(378, 297, 1.0)	Not Tested	(158, 173, 1.0)	(147, 123, 0.931)	Not Tested	(31, 33, 1.0)	(82, 81, 1.0)	(46, 35, 1.0)	(115, 168, 1.0)	(19, 10, 0.7183)	Not Tested	(22, 9, 0.8797)	Not Tested	(17, 17, 1.0)	(17, 18, 1.0)	Not Tested	Not Tested	(307, 308, 1.0)	(24, 24, 1.0)	(6, 4, 1.0)	(51, 50, 1.0)	Not Tested	(1087, 876, 1.0)	(12, 11, 1.0)	(33, 55, 1.0)	(239, 216, 1.0)	(15, 18, 1.0)	(264, 323, 0.9592)
ENSG00000116668	(11, 15, 1.0)	Not Tested	Not Tested	Not Tested	(24, 15, 0.8372)	Not Tested	Not Tested	(5, 6, 1.0)	Not Tested	Not Tested	Not Tested	(3, 7, 1.0)	Not Tested	Not Tested	Not Tested	(11, 6, 1.0)	(4, 11, 0.9114)	(6, 7, 1.0)	(9, 8, 1.0)	Not Tested	(11, 8, 1.0)	(32, 12, 0.3195)	Not Tested	Not Tested	Not Tested	Not Tested	(11, 10, 1.0)	Not Tested	Not Tested	Not Tested	Not Tested	(8, 6, 1.0)	(7, 13, 1.0)	(6, 10, 1.0)	Not Tested	Not Tested	Not Tested	(15, 9, 1.0)	(12, 5, 1.0)	Not Tested	Not Tested	Not Tested	Not Tested	(6, 6, 1.0)	Not Tested	(58, 50, 0.9965)
ENSG00000000971	(719, 747, 1.0)	(121, 124, 1.0)	(215, 231, 1.0)	(210, 273, 1.0)	(84, 97, 0.9425)	(258, 246, 0.9934)	(262, 215, 0.8731)	(199, 160, 1.0)	Not Tested	(42, 35, 0.9935)	(18, 23, 1.0)	Not Tested	(58, 44, 1.0)	(413, 483, 0.9105)	(500, 502, 1.0)	Not Tested	(15, 17, 1.0)	Not Tested	(328, 298, 1.0)	Not Tested	Not Tested	(274, 221, 0.92)	(430, 396, 1.0)	(93, 107, 1.0)	(759, 776, 1.0)	(261, 304, 1.0)	(196, 182, 1.0)	(77, 81, 1.0)	Not Tested	(177, 193, 1.0)	(353, 384, 1.0)	Not Tested	Not Tested	(261, 238, 1.0)	(39, 40, 1.0)	(398, 463, 1.0)	(172, 146, 1.0)	(130, 125, 1.0)	(81, 60, 1.0)	(496, 548, 1.0)	(116, 158, 1.0)	Not Tested	Not Tested	(105, 94, 1.0)	(15, 15, 1.0)	(636, 708, 0.9965)
ENSG00000118197	(54, 48, 1.0)	Not Tested	Not Tested	Not Tested	Not Tested	Not Tested	(22, 16, 0.8728)	Not Tested	Not Tested	(27, 29, 1.0)	Not Tested	(10, 15, 1.0)	(47, 54, 1.0)	Not Tested	Not Tested	(21, 20, 1.0)	(22, 18, 0.9885)	Not Tested	(23, 39, 1.0)	Not Tested	(39, 43, 1.0)	Not Tested	(50, 50, 1.0)	(32, 20, 1.0)	Not Tested	(91, 56, 1.0)	Not Tested	Not Tested	Not Tested	Not Tested	(12, 20, 1.0)	Not Tested	(41, 27, 1.0)	Not Tested	Not Tested	Not Tested	(34, 25, 1.0)	(8, 6, 1.0)	Not Tested	(9, 11, 1.0)	(51, 51, 1.0)	Not Tested	Not Tested	(8, 11, 1.0)	Not Tested	Not Tested
ENSG00000081248	(803, 783, 1.0)	(477, 608, 1.0)	(934, 880, 1.0)	(1055, 938, 1.0)	(1320, 1015, 0.5444)	(19, 13, 0.7802)	(1981, 1863, 0.9233)	(664, 834, 1.0)	(456, 404, 0.894)	(697, 711, 1.0)	(369, 403, 1.0)	(863, 876, 1.0)	(492, 464, 1.0)	(763, 646, 0.7549)	(1859, 1550, 0.5999)	(673, 634, 1.0)	(442, 565, 0.828)	(1636, 1428, 1.0)	(586, 513, 1.0)	(404, 430, 1.0)	(941, 987, 1.0)	(1028, 973, 0.97)	(398, 339, 1.0)	(152, 172, 1.0)	(1392, 1623, 0.9808)	(3444, 3284, 1.0)	(508, 528, 1.0)	(292, 217, 0.5496)	(958, 849, 1.0)	(93, 135, 0.8797)	(331, 391, 1.0)	(480, 424, 1.0)	(77, 118, 0.9563)	(919, 813, 1.0)	(107, 97, 1.0)	(1063, 1224, 1.0)	(874, 835, 1.0)	(213, 270, 1.0)	Not Tested	Not Tested	(483, 498, 1.0)	(305, 392, 1.0)	(616, 569, 1.0)	(509, 471, 1.0)	(981, 968, 1.0)	(2508, 2083, 0.793)
ENSG00000163395	(17, 13, 1.0)	(36, 61, 1.0)	(17, 30, 1.0)	(51, 78, 1.0)	(11, 2, 0.7903)	Not Tested	(46, 28, 0.9165)	(398, 394, 1.0)	Not Tested	(693, 291, 0.9935)	Not Tested	(2146, 2272, 1.0)	(1109, 963, 1.0)	(7, 22, 0.809)	(305, 199, 0.929)	Not Tested	Not Tested	Not Tested	(469, 607, 1.0)	(11, 14, 1.0)	(2231, 1956, 1.0)	(1962, 1777, 1.0)	(258, 146, 1.0)	(83, 93, 1.0)	(17, 25, 1.0)	Not Tested	(107, 74, 1.0)	(235, 135, 0.9377)	Not Tested	Not Tested	(539, 516, 1.0)	(37, 29, 1.0)	Not Tested	(29, 67, 1.0)	Not Tested	Not Tested	Not Tested	(1909, 1818, 1.0)	(69, 6, 1.0)	Not Tested	(376, 312, 1.0)	(17, 20, 1.0)	(1626, 1428, 1.0)	(375, 368, 1.0)	(33, 3, 1.0)	(1852, 2436, 0.9997)
ENSG00000118194	(28, 19, 1.0)	(8, 5, 1.0)	Not Tested	Not Tested	Not Tested	(153, 159, 1.0)	(120, 82, 0.8861)	(91, 93, 1.0)	(33, 41, 0.9648)	(21, 30, 0.9935)	Not Tested	(226, 261, 1.0)	(187, 195, 1.0)	Not Tested	(175, 131, 0.9209)	(29, 36, 1.0)	(6, 4, 0.9905)	(123, 117, 1.0)	Not Tested	(258, 120, 1.0)	(705, 589, 1.0)	(149, 154, 1.0)	(178, 32, 0.9267)	(194, 192, 1.0)	(478, 414, 1.0)	(97, 122, 1.0)	Not Tested	(7, 6, 1.0)	(48, 21, 1.0)	(29, 21, 1.0)	(1129, 997, 1.0)	(22, 24, 1.0)	(7, 3, 1.0)	(40, 43, 1.0)	Not Tested	(122, 87, 1.0)	(57, 28, 1.0)	(63, 86, 1.0)	Not Tested	Not Tested	(20, 15, 1.0)	Not Tested	Not Tested	(15, 25, 1.0)	(22, 36, 1.0)	(272, 171, 0.9795)
ENSG00000198892	(1000, 842, 0.9752)	(805, 881, 1.0)	Not Tested	(2043, 2076, 1.0)	(1455, 1320, 0.9534)	Not Tested	Not Tested	(2764, 2885, 1.0)	(364, 454, 0.8387)	(1285, 1633, 0.9907)	(569, 725, 1.0)	(1066, 867, 1.0)	(453, 482, 1.0)	(4714, 4995, 0.9606)	(1533, 1286, 0.7559)	(1547, 1547, 1.0)	(634, 654, 1.0)	Not Tested	(1660, 1636, 1.0)	(1022, 1066, 1.0)	Not Tested	Not Tested	(1502, 1359, 1.0)	(1558, 1558, 1.0)	(2682, 2298, 1.0)	(2185, 1973, 1.0)	(1280, 1252, 1.0)	(1024, 1325, 0.6911)	Not Tested	(1375, 1490, 1.0)	(499, 581, 1.0)	(547, 461, 1.0)	(1765, 2462, 1.0)	Not Tested	(781, 844, 1.0)	(1903, 1971, 1.0)	Not Tested	(827, 656, 1.0)	(521, 546, 1.0)	Not Tested	(2328, 2157, 1.0)	Not Tested	(2368, 2401, 1.0)	Not Tested	Not Tested	Not Tested
ENSG00000163431	(101, 62, 0.7356)	Not Tested	Not Tested	(84, 112, 1.0)	(32, 33, 0.9891)	Not Tested	(10, 10, 1.0)	(50, 63, 1.0)	(7, 14, 0.7887)	Not Tested	(11, 8, 1.0)	(11, 4, 1.0)	(12, 12, 1.0)	(25, 35, 0.8293)	(10, 13, 0.9181)	(214, 156, 1.0)	(133, 129, 1.0)	Not Tested	Not Tested	(22, 23, 1.0)	Not Tested	Not Tested	(373, 342, 1.0)	(84, 82, 1.0)	(351, 243, 0.8459)	Not Tested	(71, 82, 1.0)	(71, 114, 0.5824)	Not Tested	Not Tested	(92, 107, 1.0)	(69, 59, 1.0)	(67, 103, 1.0)	Not Tested	(22, 22, 1.0)	(204, 244, 1.0)	Not Tested	(21, 14, 1.0)	(28, 27, 1.0)	(94, 78, 1.0)	Not Tested	Not Tested	(84, 169, 0.557)	Not Tested	Not Tested	Not Tested
ENSG00000176393	(160, 132, 0.999)	(42, 44, 1.0)	(71, 63, 1.0)	Not Tested	(50, 49, 1.0)	Not Tested	(38, 23, 0.658)	(22, 27, 1.0)	(6, 9, 0.9368)	(22, 14, 0.9935)	(52, 49, 1.0)	(57, 57, 1.0)	(28, 35, 1.0)	Not Tested	Not Tested	(46, 58, 1.0)	Not Tested	(90, 69, 1.0)	Not Tested	Not Tested	Not Tested	(74, 54, 0.8457)	(36, 42, 1.0)	(23, 32, 1.0)	Not Tested	(143, 167, 1.0)	(25, 16, 1.0)	(32, 44, 0.8458)	(21, 34, 1.0)	(30, 18, 1.0)	(69, 77, 1.0)	Not Tested	(39, 52, 1.0)	Not Tested	(29, 19, 1.0)	Not Tested	(124, 141, 1.0)	(70, 62, 1.0)	(40, 67, 1.0)	(6, 5, 1.0)	(64, 50, 1.0)	Not Tested	(33, 37, 1.0)	(42, 36, 1.0)	(54, 59, 1.0)	(127, 101, 0.9785)
ENSG00000159348	(26, 8, 0.3955)	Not Tested	Not Tested	Not Tested	(26, 12, 0.6115)	Not Tested	Not Tested	(6, 9, 1.0)	Not Tested	Not Tested	(803, 893, 1.0)	(2, 15, 0.4351)	(587, 651, 1.0)	Not Tested	Not Tested	(439, 383, 1.0)	(295, 325, 1.0)	Not Tested	Not Tested	(60, 61, 1.0)	Not Tested	Not Tested	(44, 44, 1.0)	(258, 232, 1.0)	(25, 52, 0.7127)	(16, 5, 0.8648)	(43, 34, 1.0)	(9, 1, 0.3928)	(13, 3, 0.7424)	Not Tested	(58, 65, 1.0)	(17, 8, 1.0)	(6, 7, 1.0)	Not Tested	Not Tested	(40, 51, 1.0)	Not Tested	(281, 310, 1.0)	Not Tested	Not Tested	(3, 11, 1.0)	(3, 9, 1.0)	(8, 13, 1.0)	Not Tested	(16, 6, 1.0)	(1604, 1529, 1.0)
ENSG00000163444	(55, 63, 1.0)	Not Tested	(62, 40, 1.0)	Not Tested	Not Tested	Not Tested	Not Tested	(41, 37, 1.0)	(6, 10, 0.8841)	Not Tested	Not Tested	Not Tested	(34, 20, 1.0)	Not Tested	Not Tested	Not Tested	Not Tested	Not Tested	(46, 45, 1.0)	(27, 27, 1.0)	Not Tested	Not Tested	(32, 40, 1.0)	(12, 17, 1.0)	Not Tested	Not Tested	(10, 17, 1.0)	Not Tested	Not Tested	Not Tested	Not Tested	Not Tested	(17, 29, 1.0)	Not Tested	Not Tested	(23, 32, 1.0)	Not Tested	Not Tested	Not Tested	(31, 33, 1.0)	Not Tested	Not Tested	(21, 26, 1.0)	(20, 21, 1.0)	Not Tested	Not Tested
ENSG00000143847	(16, 23, 0.9752)	Not Tested	(23, 34, 1.0)	(107, 119, 1.0)	(9, 5, 0.8635)	(83, 60, 0.6065)	Not Tested	(209, 171, 1.0)	Not Tested	Not Tested	(54, 45, 1.0)	(41, 47, 1.0)	(84, 93, 1.0)	(18, 26, 0.8109)	(22, 25, 0.9513)	(21, 27, 1.0)	Not Tested	Not Tested	(161, 110, 1.0)	(137, 145, 1.0)	(6, 4, 1.0)	(59, 47, 0.8922)	(154, 140, 1.0)	(21, 20, 1.0)	(19, 12, 0.9953)	(73, 82, 1.0)	(227, 202, 1.0)	(13, 6, 0.6969)	(29, 18, 1.0)	(43, 38, 1.0)	(381, 462, 1.0)	(32, 32, 1.0)	(72, 76, 1.0)	Not Tested	(12, 13, 1.0)	(177, 180, 1.0)	Not Tested	(44, 37, 1.0)	(50, 53, 1.0)	Not Tested	Not Tested	Not Tested	(74, 80, 1.0)	(259, 222, 1.0)	(7, 5, 1.0)	(8, 15, 0.8591)
ENSG00000122180	(25, 21, 1.0)	(28, 32, 1.0)	Not Tested	(614, 693, 1.0)	(201, 183, 0.9655)	(51, 65, 0.824)	(191, 142, 0.7509)	Not Tested	(23, 19, 0.9433)	(62, 58, 1.0)	(64, 39, 1.0)	(99, 108, 1.0)	(193, 156, 1.0)	Not Tested	Not Tested	(124, 107, 1.0)	Not Tested	(169, 183, 1.0)	Not Tested	(85, 54, 1.0)	(399, 0, 0.0)	Not Tested	(220, 241, 1.0)	(54, 58, 1.0)	(46, 25, 0.8165)	Not Tested	Not Tested	(71, 65, 0.9827)	(60, 77, 1.0)	Not Tested	Not Tested	Not Tested	(14, 13, 1.0)	(51, 52, 1.0)	(63, 49, 1.0)	Not Tested	Not Tested	(303, 309, 1.0)	Not Tested	Not Tested	(73, 77, 1.0)	(54, 73, 1.0)	(47, 60, 1.0)	Not Tested	Not Tested	(459, 476, 1.0)
ENSG00000188783	(60, 86, 0.8748)	Not Tested	Not Tested	(48, 41, 1.0)	Not Tested	Not Tested	Not Tested	(46, 32, 1.0)	(50, 39, 0.8841)	Not Tested	Not Tested	Not Tested	(29, 26, 1.0)	Not Tested	Not Tested	Not Tested	Not Tested	Not Tested	(203, 125, 0.9262)	(101, 113, 1.0)	Not Tested	(47, 67, 0.7636)	(60, 43, 1.0)	Not Tested	Not Tested	Not Tested	(6, 6, 1.0)	Not Tested	Not Tested	Not Tested	(200, 184, 1.0)	Not Tested	Not Tested	(27, 37, 1.0)	(58, 55, 1.0)	(89, 58, 1.0)	Not Tested	(11, 11, 1.0)	Not Tested	(3450, 2991, 1.0)	Not Tested	Not Tested	(8, 14, 1.0)	Not Tested	Not Tested	(42, 46, 0.9997)
ENSG00000058673	(157, 171, 1.0)	(54, 76, 1.0)	Not Tested	Not Tested	(211, 164, 0.7589)	Not Tested	(66, 62, 0.9775)	(16, 10, 1.0)	Not Tested	Not Tested	Not Tested	Not Tested	Not Tested	Not Tested	Not Tested	Not Tested	(59, 47, 0.9798)	Not Tested	(59, 32, 0.9262)	Not Tested	(72, 74, 1.0)	Not Tested	(14, 21, 1.0)	Not Tested	(79, 109, 0.8915)	Not Tested	(104, 73, 1.0)	Not Tested	(76, 99, 1.0)	(44, 58, 1.0)	(113, 75, 1.0)	(34, 23, 1.0)	(108, 89, 1.0)	Not Tested	Not Tested	(56, 69, 1.0)	(33, 43, 1.0)	(81, 82, 1.0)	(30, 25, 1.0)	Not Tested	(73, 84, 1.0)	Not Tested	(67, 48, 1.0)	(32, 32, 1.0)	(164, 179, 1.0)	Not Tested
ENSG00000143842	(6, 6, 1.0)	Not Tested	(8, 8, 1.0)	Not Tested	Not Tested	Not Tested	(21, 14, 0.778)	(13, 8, 1.0)	Not Tested	Not Tested	Not Tested	Not Tested	(21, 31, 1.0)	Not Tested	Not Tested	Not Tested	Not Tested	Not Tested	(30, 28, 1.0)	(42, 42, 1.0)	Not Tested	Not Tested	(54, 35, 1.0)	(16, 10, 1.0)	Not Tested	Not Tested	(33, 26, 1.0)	Not Tested	Not Tested	Not Tested	(44, 42, 1.0)	Not Tested	Not Tested	Not Tested	Not Tested	Not Tested	(9, 5, 1.0)	Not Tested	Not Tested	(387, 358, 1.0)	Not Tested	(15, 8, 1.0)	(17, 34, 1.0)	Not Tested	Not Tested	Not Tested
ENSG00000143850	(12, 10, 1.0)	Not Tested	(10, 0, 0.3126)	Not Tested	(18, 9, 0.8372)	(7, 15, 0.7104)	(16, 25, 0.8637)	Not Tested	Not Tested	(4, 6, 0.9986)	Not Tested	Not Tested	Not Tested	Not Tested	Not Tested	Not Tested	Not Tested	Not Tested	(35, 23, 1.0)	(53, 52, 1.0)	(40, 48, 1.0)	Not Tested	(26, 27, 1.0)	(13, 19, 1.0)	(75, 77, 1.0)	Not Tested	(43, 65, 1.0)	(4, 6, 0.9519)	Not Tested	Not Tested	(139, 105, 1.0)	Not Tested	(12, 3, 1.0)	Not Tested	Not Tested	(18, 21, 1.0)	(16, 6, 1.0)	(25, 34, 1.0)	(24, 20, 1.0)	(25, 71, 0.9978)	(7, 4, 1.0)	(10, 7, 1.0)	(4, 9, 1.0)	(55, 75, 1.0)	Not Tested	Not Tested
ENSG00000158615	(12, 22, 0.8453)	(9, 7, 1.0)	(9, 10, 1.0)	(11, 11, 1.0)	Not Tested	Not Tested	Not Tested	Not Tested	Not Tested	(9, 12, 0.9935)	Not Tested	Not Tested	(17, 14, 1.0)	Not Tested	Not Tested	Not Tested	Not Tested	(14, 27, 1.0)	Not Tested	(18, 6, 0.8737)	Not Tested	Not Tested	Not Tested	Not Tested	(14, 27, 0.7863)	Not Tested	Not Tested	Not Tested	(11, 7, 1.0)	(10, 13, 1.0)	Not Tested	Not Tested	Not Tested	Not Tested	Not Tested	Not Tested	Not Tested	Not Tested	Not Tested	(8, 2, 1.0)	Not Tested	Not Tested	Not Tested	Not Tested	Not Tested	Not Tested
ENSG00000163531	(30, 18, 0.8875)	Not Tested	(6, 6, 1.0)	(6, 10, 1.0)	(13, 10, 0.9441)	Not Tested	Not Tested	Not Tested	Not Tested	Not Tested	(6, 5, 1.0)	Not Tested	(20, 19, 1.0)	Not Tested	Not Tested	Not Tested	Not Tested	Not Tested	(5, 5, 1.0)	Not Tested	Not Tested	Not Tested	(46, 64, 1.0)	Not Tested	Not Tested	Not Tested	(16, 8, 1.0)	Not Tested	Not Tested	Not Tested	(34, 29, 1.0)	Not Tested	Not Tested	Not Tested	Not Tested	(12, 3, 1.0)	Not Tested	(40, 52, 1.0)	Not Tested	(6, 12, 1.0)	(5, 10, 1.0)	(3, 7, 1.0)	Not Tested	Not Tested	Not Tested	(15, 16, 1.0)
ENSG00000133059	(7, 9, 1.0)	(20, 18, 1.0)	(11, 18, 1.0)	(8, 18, 1.0)	(31, 20, 0.7779)	(22, 8, 0.3052)	(7, 7, 1.0)	(58, 56, 1.0)	Not Tested	Not Tested	(7, 10, 1.0)	Not Tested	(31, 38, 1.0)	(2, 10, 0.3947)	Not Tested	(17, 12, 1.0)	Not Tested	Not Tested	(65, 76, 1.0)	(19, 22, 1.0)	Not Tested	Not Tested	(45, 49, 1.0)	Not Tested	(25, 23, 1.0)	Not Tested	(57, 47, 1.0)	Not Tested	(7, 10, 1.0)	(12, 3, 0.6909)	Not Tested	(10, 6, 1.0)	(9, 5, 1.0)	(45, 51, 1.0)	Not Tested	(48, 64, 1.0)	(9, 7, 1.0)	(22, 26, 1.0)	(4, 8, 1.0)	(115, 155, 1.0)	Not Tested	(5, 6, 1.0)	(9, 15, 1.0)	(16, 13, 1.0)	Not Tested	(70, 47, 0.6677)
ENSG00000133069	(18, 13, 1.0)	Not Tested	Not Tested	(26, 21, 1.0)	Not Tested	Not Tested	Not Tested	(11, 19, 1.0)	Not Tested	Not Tested	(23, 18, 1.0)	(26, 37, 1.0)	Not Tested	Not Tested	Not Tested	(35, 32, 1.0)	Not Tested	Not Tested	Not Tested	Not Tested	Not Tested	Not Tested	Not Tested	Not Tested	Not Tested	(41, 60, 1.0)	(29, 33, 1.0)	(14, 41, 0.5499)	Not Tested	Not Tested	Not Tested	Not Tested	Not Tested	(24, 36, 1.0)	Not Tested	Not Tested	(5, 18, 0.9258)	(6, 4, 1.0)	Not Tested	(7, 11, 1.0)	Not Tested	(31, 18, 1.0)	Not Tested	(17, 50, 1.0)	Not Tested	(64, 133, 0.7573)
ENSG00000158711	(7, 11, 0.989)	Not Tested	Not Tested	Not Tested	(29, 18, 0.7821)	Not Tested	Not Tested	(14, 12, 1.0)	Not Tested	(8, 11, 0.9935)	Not Tested	Not Tested	(21, 13, 1.0)	(7, 5, 0.9213)	Not Tested	Not Tested	Not Tested	Not Tested	(16, 16, 1.0)	Not Tested	Not Tested	Not Tested	(22, 27, 1.0)	Not Tested	Not Tested	Not Tested	Not Tested	Not Tested	Not Tested	(11, 11, 1.0)	(39, 47, 1.0)	Not Tested	Not Tested	Not Tested	Not Tested	(43, 55, 1.0)	Not Tested	(24, 38, 1.0)	Not Tested	(18, 8, 1.0)	(21, 14, 1.0)	Not Tested	Not Tested	Not Tested	Not Tested	Not Tested
ENSG00000133065	(12, 14, 1.0)	(85, 69, 1.0)	Not Tested	Not Tested	(294, 324, 0.9157)	Not Tested	(55, 56, 1.0)	Not Tested	Not Tested	(72, 88, 0.9935)	Not Tested	(36, 26, 1.0)	Not Tested	Not Tested	Not Tested	(41, 31, 1.0)	(11, 9, 0.9986)	(64, 54, 1.0)	(139, 114, 1.0)	(117, 129, 1.0)	(223, 164, 1.0)	(274, 297, 0.9587)	(131, 153, 1.0)	(48, 71, 1.0)	Not Tested	(191, 196, 1.0)	Not Tested	Not Tested	Not Tested	(36, 40, 1.0)	(107, 99, 1.0)	(42, 41, 1.0)	(30, 18, 1.0)	Not Tested	(28, 17, 1.0)	(82, 90, 1.0)	Not Tested	Not Tested	(40, 26, 1.0)	(103, 129, 1.0)	Not Tested	(33, 36, 1.0)	(90, 90, 1.0)	(98, 79, 1.0)	Not Tested	Not Tested
ENSG00000266028	(1, 62, 0.0)	(1, 19, 0.0117)	(12, 44, 0.07)	(35, 69, 0.9414)	(37, 65, 0.5589)	Not Tested	(17, 1, 0.0304)	(32, 26, 1.0)	Not Tested	Not Tested	(13, 3, 1.0)	(21, 7, 0.8919)	(16, 26, 1.0)	Not Tested	(6, 28, 0.0724)	(8, 24, 0.7192)	Not Tested	(1, 27, 0.0005)	(28, 37, 1.0)	(31, 26, 1.0)	(29, 84, 0.082)	(22, 58, 0.2093)	(51, 53, 1.0)	(16, 25, 1.0)	(135, 80, 0.7686)	(49, 20, 0.4717)	(26, 32, 1.0)	Not Tested	(11, 4, 1.0)	(7, 15, 1.0)	(37, 130, 0.0577)	(9, 21, 1.0)	(9, 16, 1.0)	(41, 22, 1.0)	Not Tested	(14, 4, 1.0)	(14, 5, 0.9658)	Not Tested	(40, 15, 0.6431)	(6, 10, 1.0)	(19, 2, 0.0766)	(13, 2, 0.5936)	(5, 8, 1.0)	(12, 11, 1.0)	(15, 13, 1.0)	(57, 81, 0.9012)
ENSG00000162889	(131, 104, 0.9258)	Not Tested	Not Tested	Not Tested	(515, 437, 0.8759)	Not Tested	Not Tested	Not Tested	(88, 94, 0.981)	(270, 252, 1.0)	Not Tested	Not Tested	(201, 237, 1.0)	Not Tested	Not Tested	(206, 205, 1.0)	Not Tested	(264, 256, 1.0)	(295, 283, 1.0)	(125, 155, 1.0)	(323, 333, 1.0)	Not Tested	(167, 179, 1.0)	(120, 116, 1.0)	Not Tested	Not Tested	(132, 123, 1.0)	Not Tested	Not Tested	(369, 367, 1.0)	Not Tested	(96, 83, 1.0)	Not Tested	Not Tested	Not Tested	Not Tested	(254, 249, 1.0)	(75, 83, 1.0)	Not Tested	(185, 176, 1.0)	Not Tested	(267, 244, 1.0)	(313, 276, 1.0)	(83, 71, 1.0)	(280, 285, 1.0)	Not Tested
ENSG00000174059	(10, 5, 0.9258)	Not Tested	Not Tested	Not Tested	Not Tested	(24, 19, 0.8732)	Not Tested	(224, 246, 1.0)	Not Tested	Not Tested	Not Tested	Not Tested	(120, 131, 1.0)	Not Tested	Not Tested	Not Tested	Not Tested	Not Tested	(468, 414, 1.0)	(179, 170, 1.0)	(189, 249, 1.0)	Not Tested	(150, 145, 1.0)	(277, 223, 1.0)	Not Tested	Not Tested	(265, 258, 1.0)	Not Tested	Not Tested	Not Tested	Not Tested	Not Tested	(120, 101, 1.0)	(299, 270, 1.0)	Not Tested	(529, 495, 1.0)	(34, 42, 1.0)	Not Tested	Not Tested	(12, 18, 1.0)	Not Tested	Not Tested	Not Tested	(98, 81, 1.0)	Not Tested	Not Tested
ENSG00000076356	(40, 42, 1.0)	(13, 12, 1.0)	(6, 7, 1.0)	(33, 29, 1.0)	(36, 40, 0.9545)	(7, 8, 0.9829)	(12, 14, 0.9535)	(48, 56, 1.0)	Not Tested	(10, 10, 1.0)	(14, 18, 1.0)	(9, 6, 1.0)	(47, 34, 1.0)	(14, 11, 0.9213)	Not Tested	(10, 10, 1.0)	Not Tested	(27, 21, 1.0)	(5, 6, 1.0)	(6, 10, 1.0)	(38, 33, 1.0)	(27, 49, 0.4753)	(62, 58, 1.0)	(46, 26, 0.9745)	(64, 49, 0.9953)	(34, 20, 1.0)	(13, 9, 1.0)	(3, 8, 0.7392)	(7, 6, 1.0)	(18, 19, 1.0)	(116, 121, 1.0)	Not Tested	(5, 5, 1.0)	(22, 21, 1.0)	Not Tested	(63, 80, 1.0)	(8, 9, 1.0)	(62, 58, 1.0)	(12, 21, 1.0)	(20, 23, 1.0)	(63, 68, 1.0)	(7, 4, 1.0)	Not Tested	(26, 39, 1.0)	(26, 30, 1.0)	Not Tested
ENSG00000196878	(23, 33, 0.9774)	Not Tested	Not Tested	(31, 10, 0.6212)	(20, 33, 0.7669)	Not Tested	Not Tested	(9, 12, 1.0)	(25, 20, 0.9433)	Not Tested	(6, 9, 1.0)	(13, 9, 1.0)	(9, 8, 1.0)	(21, 8, 0.4594)	Not Tested	Not Tested	Not Tested	(12, 7, 1.0)	Not Tested	(6, 8, 1.0)	(39, 51, 1.0)	(8, 16, 0.7652)	Not Tested	Not Tested	(9, 20, 0.8479)	Not Tested	(17, 13, 1.0)	Not Tested	(4, 6, 1.0)	Not Tested	(10, 22, 1.0)	Not Tested	(13, 16, 1.0)	(64, 38, 1.0)	(9, 7, 1.0)	(9, 6, 1.0)	(7, 4, 1.0)	(14, 9, 1.0)	Not Tested	(24, 29, 1.0)	Not Tested	(32, 36, 1.0)	(4, 11, 1.0)	(6, 14, 1.0)	(54, 57, 1.0)	Not Tested
ENSG00000117597	(21, 17, 1.0)	Not Tested	(15, 24, 1.0)	(12, 10, 1.0)	Not Tested	Not Tested	Not Tested	(28, 20, 1.0)	Not Tested	Not Tested	Not Tested	(16, 14, 1.0)	(18, 11, 1.0)	(20, 7, 0.3947)	Not Tested	(7, 11, 1.0)	(6, 4, 0.9885)	(22, 16, 1.0)	(15, 11, 1.0)	Not Tested	(12, 12, 1.0)	Not Tested	(5, 10, 1.0)	(8, 6, 1.0)	(12, 16, 1.0)	Not Tested	(8, 23, 0.9288)	Not Tested	Not Tested	(18, 23, 1.0)	(34, 31, 1.0)	Not Tested	(5, 16, 1.0)	(13, 14, 1.0)	Not Tested	(28, 15, 1.0)	(17, 15, 1.0)	(5, 5, 1.0)	Not Tested	(28, 31, 1.0)	(22, 17, 1.0)	Not Tested	(19, 14, 1.0)	(11, 16, 1.0)	Not Tested	(50, 42, 0.9965)
ENSG00000117697	(13, 19, 0.9865)	(23, 21, 1.0)	(11, 16, 1.0)	(56, 42, 1.0)	(75, 87, 0.9144)	(63, 60, 0.991)	Not Tested	(49, 51, 1.0)	Not Tested	Not Tested	(19, 31, 1.0)	Not Tested	(32, 29, 1.0)	(17, 21, 0.9203)	Not Tested	(46, 29, 1.0)	(18, 19, 1.0)	(41, 50, 1.0)	Not Tested	(20, 20, 1.0)	(35, 45, 1.0)	(70, 55, 0.8907)	(82, 68, 1.0)	Not Tested	Not Tested	Not Tested	(32, 26, 1.0)	Not Tested	(33, 33, 1.0)	Not Tested	(67, 61, 1.0)	(8, 5, 1.0)	(29, 30, 1.0)	(49, 39, 1.0)	(28, 17, 1.0)	(20, 23, 1.0)	Not Tested	Not Tested	Not Tested	(81, 77, 1.0)	Not Tested	Not Tested	(29, 34, 1.0)	(30, 17, 1.0)	(41, 40, 1.0)	(46, 27, 0.682)
ENSG00000203705	(17, 10, 0.9439)	Not Tested	(7, 14, 1.0)	Not Tested	Not Tested	(6, 5, 1.0)	Not Tested	(64, 53, 1.0)	Not Tested	Not Tested	Not Tested	Not Tested	(28, 24, 1.0)	(29, 26, 0.977)	Not Tested	Not Tested	Not Tested	(21, 33, 1.0)	(11, 20, 1.0)	(53, 50, 1.0)	Not Tested	Not Tested	(10, 16, 1.0)	(15, 13, 1.0)	Not Tested	Not Tested	(58, 32, 1.0)	(38, 33, 0.9519)	Not Tested	Not Tested	(7, 5, 1.0)	(6, 5, 1.0)	(13, 8, 1.0)	(26, 27, 1.0)	Not Tested	(318, 236, 1.0)	Not Tested	Not Tested	Not Tested	(81, 84, 1.0)	Not Tested	Not Tested	(20, 16, 1.0)	(25, 40, 1.0)	Not Tested	(35, 41, 0.9965)
ENSG00000162769	(14, 7, 0.9065)	Not Tested	Not Tested	Not Tested	Not Tested	(9, 5, 0.7936)	(8, 3, 0.7089)	Not Tested	Not Tested	Not Tested	Not Tested	Not Tested	(11, 17, 1.0)	Not Tested	Not Tested	Not Tested	Not Tested	Not Tested	Not Tested	(9, 7, 1.0)	Not Tested	Not Tested	(31, 23, 1.0)	(5, 13, 1.0)	Not Tested	Not Tested	(25, 23, 1.0)	Not Tested	Not Tested	Not Tested	(60, 45, 1.0)	Not Tested	(7, 5, 1.0)	(5, 5, 1.0)	Not Tested	(11, 13, 1.0)	Not Tested	Not Tested	Not Tested	(47, 44, 1.0)	Not Tested	Not Tested	Not Tested	(10, 10, 1.0)	Not Tested	(6, 15, 0.7573)
ENSG00000143499	(107, 103, 1.0)	Not Tested	Not Tested	Not Tested	Not Tested	Not Tested	Not Tested	Not Tested	Not Tested	Not Tested	Not Tested	(86, 118, 1.0)	(53, 64, 1.0)	Not Tested	Not Tested	Not Tested	(44, 43, 1.0)	(123, 128, 1.0)	Not Tested	(11, 7, 1.0)	(167, 179, 1.0)	Not Tested	(9, 15, 1.0)	(14, 8, 1.0)	Not Tested	(193, 142, 1.0)	Not Tested	Not Tested	Not Tested	Not Tested	(18, 25, 1.0)	Not Tested	(65, 67, 1.0)	Not Tested	Not Tested	(8, 12, 1.0)	(49, 39, 1.0)	Not Tested	Not Tested	Not Tested	(161, 141, 1.0)	Not Tested	(72, 74, 1.0)	(5, 6, 1.0)	Not Tested	Not Tested
ENSG00000152104	(12, 9, 1.0)	(26, 32, 1.0)	Not Tested	Not Tested	(33, 26, 0.9157)	(20, 25, 0.8936)	Not Tested	(22, 24, 1.0)	Not Tested	(6, 5, 1.0)	(20, 35, 1.0)	(11, 9, 1.0)	(76, 67, 1.0)	Not Tested	Not Tested	Not Tested	Not Tested	Not Tested	(24, 20, 1.0)	(10, 6, 1.0)	(63, 54, 1.0)	Not Tested	(13, 22, 1.0)	(62, 52, 1.0)	Not Tested	(59, 51, 1.0)	(68, 70, 1.0)	(7, 12, 0.8254)	Not Tested	Not Tested	(135, 142, 1.0)	Not Tested	Not Tested	(195, 177, 1.0)	Not Tested	(140, 132, 1.0)	Not Tested	(7, 6, 1.0)	Not Tested	(283, 253, 1.0)	(23, 23, 1.0)	Not Tested	Not Tested	Not Tested	(21, 18, 1.0)	(16, 24, 0.9293)
ENSG00000136628	(148, 166, 1.0)	(52, 41, 1.0)	Not Tested	(52, 32, 1.0)	(177, 178, 0.9959)	(208, 295, 0.4015)	(249, 210, 0.8073)	(134, 127, 1.0)	Not Tested	Not Tested	(49, 47, 1.0)	(25, 23, 1.0)	(83, 89, 1.0)	(20, 19, 1.0)	Not Tested	Not Tested	(31, 25, 0.9885)	(220, 210, 1.0)	(194, 189, 1.0)	(186, 180, 1.0)	(184, 165, 1.0)	(173, 217, 0.785)	(219, 253, 1.0)	(98, 110, 1.0)	(191, 179, 1.0)	(185, 172, 1.0)	(55, 49, 1.0)	(72, 49, 0.6317)	(52, 35, 1.0)	Not Tested	(108, 104, 1.0)	(40, 33, 1.0)	(277, 292, 1.0)	(109, 82, 1.0)	(60, 45, 1.0)	(174, 203, 1.0)	(55, 54, 1.0)	(48, 75, 1.0)	Not Tested	(263, 261, 1.0)	Not Tested	Not Tested	(153, 148, 1.0)	(142, 200, 1.0)	(88, 97, 1.0)	(126, 110, 0.9925)
ENSG00000186205	(26, 19, 1.0)	Not Tested	Not Tested	(24, 18, 1.0)	Not Tested	Not Tested	Not Tested	Not Tested	Not Tested	(12, 13, 1.0)	(12, 4, 1.0)	(4, 10, 1.0)	(19, 24, 1.0)	Not Tested	Not Tested	Not Tested	Not Tested	Not Tested	(16, 13, 1.0)	(32, 22, 1.0)	Not Tested	Not Tested	Not Tested	Not Tested	(29, 38, 1.0)	Not Tested	(13, 10, 1.0)	(6, 20, 0.5035)	Not Tested	Not Tested	(22, 23, 1.0)	Not Tested	(10, 7, 1.0)	(42, 32, 1.0)	Not Tested	(7, 6, 1.0)	Not Tested	(6, 9, 1.0)	(9, 12, 1.0)	(978, 863, 1.0)	Not Tested	Not Tested	(7, 6, 1.0)	Not Tested	Not Tested	Not Tested
ENSG00000136630	(115, 58, 0.2935)	(10, 5, 1.0)	Not Tested	(21, 28, 1.0)	(17, 15, 0.9748)	(27, 10, 0.309)	(42, 48, 0.9301)	Not Tested	Not Tested	(11, 5, 0.9907)	(9, 2, 1.0)	(8, 13, 1.0)	(23, 17, 1.0)	Not Tested	Not Tested	(6, 11, 1.0)	Not Tested	(13, 17, 1.0)	(13, 16, 1.0)	(41, 46, 1.0)	Not Tested	(32, 31, 1.0)	Not Tested	(4, 10, 1.0)	Not Tested	Not Tested	(25, 45, 1.0)	(10, 23, 0.5507)	(7, 8, 1.0)	Not Tested	(5, 9, 1.0)	(28, 27, 1.0)	Not Tested	Not Tested	(10, 25, 0.9708)	(52, 60, 1.0)	(8, 6, 1.0)	(38, 31, 1.0)	Not Tested	(197, 187, 1.0)	(22, 17, 1.0)	(21, 23, 1.0)	Not Tested	(9, 12, 1.0)	Not Tested	(44, 48, 0.9997)
ENSG00000143507	(43, 49, 1.0)	Not Tested	Not Tested	(15, 17, 1.0)	Not Tested	Not Tested	(19, 33, 0.6927)	(36, 34, 1.0)	Not Tested	(24, 35, 0.9935)	(68, 75, 1.0)	(30, 28, 1.0)	Not Tested	Not Tested	Not Tested	(44, 56, 1.0)	Not Tested	(20, 31, 1.0)	Not Tested	(11, 6, 1.0)	(33, 24, 1.0)	(19, 31, 0.8077)	(24, 19, 1.0)	(17, 28, 1.0)	(190, 216, 1.0)	(149, 178, 1.0)	(37, 32, 1.0)	Not Tested	Not Tested	(81, 71, 1.0)	Not Tested	(7, 7, 1.0)	(7, 15, 1.0)	Not Tested	Not Tested	(93, 103, 1.0)	Not Tested	(23, 31, 1.0)	Not Tested	Not Tested	(30, 22, 1.0)	Not Tested	(53, 52, 1.0)	(45, 40, 1.0)	Not Tested	(116, 169, 0.8684)
ENSG00000154305	(39, 25, 0.9031)	Not Tested	(17, 28, 1.0)	Not Tested	(84, 80, 1.0)	Not Tested	(63, 53, 0.9117)	(61, 69, 1.0)	Not Tested	(16, 9, 0.9907)	(33, 37, 1.0)	Not Tested	(50, 44, 1.0)	Not Tested	Not Tested	(26, 34, 1.0)	(13, 12, 1.0)	(40, 43, 1.0)	(28, 29, 1.0)	(12, 26, 1.0)	(72, 64, 1.0)	(41, 47, 0.9658)	(20, 22, 1.0)	Not Tested	(68, 86, 1.0)	Not Tested	(48, 56, 1.0)	(23, 17, 0.9066)	(31, 26, 1.0)	(32, 40, 1.0)	(47, 48, 1.0)	Not Tested	(57, 59, 1.0)	(33, 55, 1.0)	Not Tested	(30, 24, 1.0)	(45, 41, 1.0)	Not Tested	(45, 53, 1.0)	Not Tested	(45, 58, 1.0)	(23, 19, 1.0)	(46, 43, 1.0)	(12, 14, 1.0)	(53, 54, 1.0)	Not Tested
ENSG00000154309	(8, 9, 1.0)	Not Tested	(11, 10, 1.0)	(12, 5, 1.0)	Not Tested	(10, 11, 1.0)	(10, 13, 0.9197)	(12, 4, 1.0)	Not Tested	(16, 13, 1.0)	(11, 11, 1.0)	(12, 17, 1.0)	(8, 15, 1.0)	(21, 22, 1.0)	Not Tested	(23, 12, 1.0)	(5, 6, 1.0)	Not Tested	(23, 9, 1.0)	(23, 21, 1.0)	(13, 19, 1.0)	(16, 29, 0.727)	(33, 20, 1.0)	(30, 26, 1.0)	Not Tested	(6, 13, 1.0)	Not Tested	(7, 5, 0.9519)	(10, 14, 1.0)	Not Tested	(10, 12, 1.0)	(16, 13, 1.0)	(63, 53, 1.0)	(27, 16, 1.0)	Not Tested	(49, 40, 1.0)	(9, 7, 1.0)	(6, 11, 1.0)	(4, 6, 1.0)	Not Tested	Not Tested	Not Tested	(26, 23, 1.0)	(6, 14, 1.0)	(18, 15, 1.0)	(110, 138, 0.9795)
ENSG00000162909	(225, 272, 0.9865)	(36, 55, 1.0)	(465, 388, 1.0)	(336, 357, 1.0)	Not Tested	Not Tested	(13, 35, 0.1859)	Not Tested	Not Tested	(90, 29, 0.0033)	(220, 235, 1.0)	Not Tested	(312, 326, 1.0)	(118, 112, 0.9896)	Not Tested	(114, 99, 1.0)	(28, 19, 0.9798)	(188, 172, 1.0)	(446, 395, 1.0)	(228, 244, 1.0)	(221, 224, 1.0)	Not Tested	(612, 719, 1.0)	Not Tested	Not Tested	Not Tested	Not Tested	Not Tested	(138, 153, 1.0)	(210, 235, 1.0)	(749, 990, 1.0)	Not Tested	Not Tested	Not Tested	(75, 59, 1.0)	(416, 426, 1.0)	Not Tested	(189, 192, 1.0)	(121, 107, 1.0)	(798, 807, 1.0)	(391, 426, 1.0)	(86, 76, 1.0)	(256, 307, 1.0)	(253, 261, 1.0)	Not Tested	(527, 559, 0.9997)
ENSG00000143514	(27, 15, 0.8875)	(18, 13, 1.0)	(7, 5, 1.0)	(33, 35, 1.0)	Not Tested	Not Tested	Not Tested	(12, 9, 1.0)	Not Tested	Not Tested	(20, 11, 1.0)	Not Tested	(12, 12, 1.0)	(22, 21, 1.0)	Not Tested	Not Tested	Not Tested	Not Tested	(21, 22, 1.0)	Not Tested	Not Tested	Not Tested	(49, 62, 1.0)	Not Tested	Not Tested	Not Tested	(14, 15, 1.0)	Not Tested	Not Tested	Not Tested	(46, 25, 1.0)	Not Tested	Not Tested	Not Tested	Not Tested	(24, 15, 1.0)	Not Tested	(27, 38, 1.0)	Not Tested	(80, 79, 1.0)	Not Tested	Not Tested	(11, 6, 1.0)	Not Tested	(9, 15, 1.0)	Not Tested
ENSG00000143748	(33, 38, 1.0)	Not Tested	(7, 7, 1.0)	(28, 23, 1.0)	(19, 30, 0.8424)	Not Tested	(21, 18, 0.9635)	(16, 7, 1.0)	Not Tested	Not Tested	Not Tested	(10, 11, 1.0)	Not Tested	Not Tested	Not Tested	Not Tested	Not Tested	(8, 13, 1.0)	Not Tested	Not Tested	(12, 8, 1.0)	(8, 4, 0.8921)	(9, 2, 1.0)	Not Tested	Not Tested	Not Tested	Not Tested	(8, 6, 0.9519)	Not Tested	Not Tested	(7, 7, 1.0)	Not Tested	Not Tested	Not Tested	Not Tested	Not Tested	Not Tested	Not Tested	(5, 6, 1.0)	Not Tested	Not Tested	Not Tested	(4, 10, 1.0)	Not Tested	Not Tested	(38, 35, 1.0)
ENSG00000143815	(25, 22, 1.0)	(11, 15, 1.0)	Not Tested	(19, 27, 1.0)	(21, 18, 0.9615)	(39, 33, 0.9067)	Not Tested	Not Tested	Not Tested	Not Tested	Not Tested	Not Tested	(11, 10, 1.0)	Not Tested	Not Tested	Not Tested	(6, 9, 0.9885)	Not Tested	(46, 36, 1.0)	(31, 33, 1.0)	(9, 14, 1.0)	(10, 10, 1.0)	(52, 54, 1.0)	(39, 43, 1.0)	(21, 71, 0.0026)	Not Tested	(15, 14, 1.0)	(8, 7, 1.0)	Not Tested	(12, 14, 1.0)	(44, 52, 1.0)	Not Tested	(30, 36, 1.0)	(66, 41, 1.0)	Not Tested	Not Tested	(15, 12, 1.0)	(28, 31, 1.0)	Not Tested	(150, 172, 1.0)	(16, 21, 1.0)	(7, 5, 1.0)	Not Tested	Not Tested	(4, 8, 1.0)	(52, 78, 0.6966)
ENSG00000143819	(486, 453, 1.0)	Not Tested	(245, 218, 1.0)	(114, 97, 1.0)	(183, 150, 0.8885)	(21, 9, 0.4552)	Not Tested	(164, 136, 1.0)	(44, 51, 0.9433)	(472, 343, 0.9204)	(190, 266, 1.0)	(325, 270, 1.0)	(13, 14, 1.0)	(23, 20, 0.9503)	Not Tested	(277, 250, 1.0)	(79, 98, 0.9885)	Not Tested	(86, 99, 1.0)	(131, 160, 1.0)	(131, 144, 1.0)	Not Tested	(291, 207, 1.0)	(35, 46, 1.0)	(461, 390, 1.0)	Not Tested	(50, 34, 1.0)	(265, 255, 1.0)	Not Tested	Not Tested	(78, 75, 1.0)	(78, 85, 1.0)	(114, 130, 1.0)	(1483, 1616, 1.0)	(47, 33, 1.0)	(315, 309, 1.0)	(299, 330, 1.0)	Not Tested	(169, 133, 1.0)	(1475, 1732, 1.0)	(111, 148, 1.0)	(240, 196, 1.0)	Not Tested	Not Tested	Not Tested	(618, 622, 1.0)
ENSG00000196187	(162, 155, 1.0)	(10, 10, 1.0)	(9, 16, 1.0)	(58, 54, 1.0)	(98, 95, 1.0)	Not Tested	Not Tested	(11, 6, 1.0)	Not Tested	(22, 22, 1.0)	(49, 45, 1.0)	Not Tested	(35, 38, 1.0)	Not Tested	Not Tested	(13, 9, 1.0)	(6, 5, 1.0)	Not Tested	Not Tested	(28, 23, 1.0)	Not Tested	(23, 26, 0.977)	(37, 39, 1.0)	(28, 19, 1.0)	Not Tested	Not Tested	(13, 5, 1.0)	(11, 5, 0.748)	(5, 7, 1.0)	Not Tested	Not Tested	Not Tested	Not Tested	(30, 32, 1.0)	(10, 13, 1.0)	(23, 21, 1.0)	(7, 5, 1.0)	(40, 34, 1.0)	Not Tested	(195, 168, 1.0)	(112, 119, 1.0)	(7, 10, 1.0)	Not Tested	Not Tested	Not Tested	Not Tested
ENSG00000143751	(11, 14, 1.0)	Not Tested	(16, 8, 1.0)	Not Tested	Not Tested	Not Tested	Not Tested	(13, 13, 1.0)	Not Tested	Not Tested	Not Tested	Not Tested	Not Tested	Not Tested	Not Tested	Not Tested	Not Tested	Not Tested	Not Tested	Not Tested	Not Tested	Not Tested	(15, 20, 1.0)	Not Tested	Not Tested	Not Tested	Not Tested	Not Tested	Not Tested	Not Tested	(12, 16, 1.0)	Not Tested	Not Tested	(15, 16, 1.0)	Not Tested	Not Tested	Not Tested	Not Tested	Not Tested	Not Tested	Not Tested	Not Tested	Not Tested	(11, 6, 1.0)	Not Tested	Not Tested
ENSG00000182827	(29, 30, 1.0)	Not Tested	Not Tested	Not Tested	(47, 51, 0.9631)	Not Tested	(23, 16, 0.8246)	(46, 36, 1.0)	Not Tested	Not Tested	(41, 34, 1.0)	(19, 24, 1.0)	Not Tested	(12, 13, 1.0)	Not Tested	Not Tested	(6, 9, 0.9885)	Not Tested	Not Tested	Not Tested	Not Tested	Not Tested	(79, 71, 1.0)	Not Tested	(43, 60, 0.9849)	Not Tested	(59, 64, 1.0)	(22, 17, 0.9305)	Not Tested	(44, 48, 1.0)	(70, 50, 1.0)	(19, 14, 1.0)	(28, 25, 1.0)	Not Tested	Not Tested	Not Tested	Not Tested	Not Tested	Not Tested	(53, 46, 1.0)	(62, 46, 1.0)	Not Tested	Not Tested	(7, 8, 1.0)	(58, 58, 1.0)	Not Tested
ENSG00000143799	(324, 304, 1.0)	(383, 315, 1.0)	(383, 447, 1.0)	Not Tested	(186, 136, 0.5819)	Not Tested	Not Tested	(37, 28, 1.0)	(62, 58, 0.9872)	Not Tested	(270, 252, 1.0)	(50, 56, 1.0)	(209, 254, 1.0)	(332, 323, 0.9932)	Not Tested	(697, 731, 1.0)	(169, 178, 1.0)	(143, 127, 1.0)	Not Tested	Not Tested	(124, 122, 1.0)	Not Tested	(211, 242, 1.0)	(27, 23, 1.0)	Not Tested	Not Tested	Not Tested	Not Tested	(504, 514, 1.0)	(434, 388, 1.0)	(50, 43, 1.0)	Not Tested	(407, 414, 1.0)	(90, 88, 1.0)	(26, 24, 1.0)	(304, 359, 1.0)	(460, 390, 1.0)	Not Tested	(143, 156, 1.0)	(109, 76, 1.0)	(153, 146, 1.0)	Not Tested	(101, 140, 1.0)	(130, 136, 1.0)	Not Tested	(1316, 1238, 0.9965)
ENSG00000143772	(37, 17, 0.5424)	(10, 8, 1.0)	Not Tested	Not Tested	Not Tested	(8, 13, 0.7817)	Not Tested	(38, 30, 1.0)	Not Tested	Not Tested	(9, 15, 1.0)	Not Tested	(26, 27, 1.0)	Not Tested	Not Tested	(22, 33, 1.0)	(7, 9, 0.9921)	(17, 19, 1.0)	Not Tested	(59, 81, 1.0)	Not Tested	Not Tested	(73, 79, 1.0)	(11, 26, 0.9745)	Not Tested	Not Tested	(50, 32, 1.0)	(15, 7, 0.6809)	(10, 21, 0.9746)	Not Tested	(34, 39, 1.0)	(8, 14, 1.0)	(14, 19, 1.0)	(75, 47, 1.0)	Not Tested	(69, 70, 1.0)	(10, 14, 1.0)	(32, 23, 1.0)	(20, 9, 1.0)	(156, 192, 1.0)	Not Tested	Not Tested	(20, 19, 1.0)	(7, 3, 1.0)	(21, 18, 1.0)	Not Tested
ENSG00000163050	(734, 844, 0.9774)	(4049, 4106, 1.0)	Not Tested	(4028, 3916, 1.0)	(1983, 1869, 0.9685)	(155, 125, 0.7107)	(771, 1050, 0.3734)	(1783, 1805, 1.0)	(252, 242, 0.9878)	Not Tested	(4228, 4394, 1.0)	(1179, 1190, 1.0)	(823, 741, 1.0)	(3318, 3392, 1.0)	Not Tested	(2194, 2458, 1.0)	Not Tested	(1285, 1117, 1.0)	(3613, 3554, 1.0)	(390, 425, 1.0)	(5560, 5304, 1.0)	(4040, 3908, 0.9858)	(1971, 1990, 1.0)	(163, 132, 1.0)	Not Tested	(2202, 2372, 1.0)	(1184, 1385, 1.0)	(3038, 3049, 1.0)	Not Tested	Not Tested	(188, 167, 1.0)	Not Tested	Not Tested	(3823, 3829, 1.0)	(423, 425, 1.0)	(2649, 2462, 1.0)	(3475, 3435, 1.0)	(398, 365, 1.0)	Not Tested	(594, 561, 1.0)	(5118, 4209, 1.0)	Not Tested	Not Tested	(1437, 1545, 1.0)	(5734, 6121, 1.0)	(10652, 10244, 0.9997)
ENSG00000143776	(69, 83, 1.0)	(35, 46, 1.0)	(14, 24, 1.0)	(41, 37, 1.0)	(66, 78, 0.9256)	(51, 31, 0.6058)	(48, 48, 1.0)	(45, 52, 1.0)	Not Tested	(30, 30, 1.0)	(6, 5, 1.0)	Not Tested	(31, 27, 1.0)	Not Tested	Not Tested	(30, 32, 1.0)	Not Tested	(52, 46, 1.0)	(125, 133, 1.0)	(51, 17, 0.2672)	(52, 40, 1.0)	(34, 40, 0.9559)	(47, 52, 1.0)	Not Tested	Not Tested	(95, 108, 1.0)	(68, 70, 1.0)	(54, 77, 0.8006)	(9, 4, 1.0)	Not Tested	(74, 60, 1.0)	Not Tested	Not Tested	(151, 179, 1.0)	Not Tested	(115, 114, 1.0)	(27, 33, 1.0)	(34, 43, 1.0)	(7, 15, 1.0)	(25, 19, 1.0)	(71, 91, 1.0)	Not Tested	Not Tested	(118, 102, 1.0)	(44, 30, 1.0)	(76, 53, 0.8856)
ENSG00000143740	(29, 30, 1.0)	(36, 39, 1.0)	Not Tested	(82, 75, 1.0)	(105, 110, 0.9668)	(68, 69, 1.0)	(23, 25, 0.9847)	(91, 89, 1.0)	(36, 49, 0.8387)	Not Tested	(36, 25, 1.0)	(34, 32, 1.0)	Not Tested	(166, 157, 0.9784)	Not Tested	(63, 72, 1.0)	(40, 33, 0.9885)	(71, 70, 1.0)	(57, 50, 1.0)	(8, 8, 1.0)	(101, 116, 1.0)	(66, 74, 0.9556)	(49, 40, 1.0)	(95, 81, 1.0)	(165, 180, 1.0)	(150, 146, 1.0)	(65, 68, 1.0)	Not Tested	Not Tested	(68, 82, 1.0)	(84, 85, 1.0)	(20, 21, 1.0)	Not Tested	(134, 118, 1.0)	(87, 95, 1.0)	(16, 17, 1.0)	(64, 63, 1.0)	(74, 64, 1.0)	(66, 49, 1.0)	(165, 154, 1.0)	(112, 103, 1.0)	Not Tested	Not Tested	(48, 73, 1.0)	(66, 87, 1.0)	(177, 180, 1.0)
ENSG00000081692	(29, 30, 1.0)	(12, 9, 1.0)	Not Tested	(34, 31, 1.0)	(37, 38, 0.9891)	(38, 39, 1.0)	(23, 25, 0.9859)	(42, 45, 1.0)	(29, 40, 0.8443)	Not Tested	(10, 4, 1.0)	(15, 18, 1.0)	Not Tested	(79, 56, 0.6907)	Not Tested	(20, 21, 1.0)	(11, 5, 0.9679)	(27, 19, 1.0)	Not Tested	(8, 8, 1.0)	(22, 29, 1.0)	(20, 16, 0.9556)	(33, 27, 1.0)	(36, 26, 1.0)	(104, 119, 1.0)	(62, 62, 1.0)	(33, 27, 1.0)	Not Tested	Not Tested	(28, 21, 1.0)	(32, 33, 1.0)	(15, 14, 1.0)	Not Tested	(77, 61, 1.0)	(69, 58, 1.0)	(16, 16, 1.0)	(22, 28, 1.0)	(18, 18, 1.0)	(35, 30, 1.0)	(96, 101, 1.0)	(23, 19, 1.0)	Not Tested	Not Tested	(17, 30, 1.0)	(40, 54, 1.0)	(54, 90, 0.5356)
ENSG00000143816	(23, 24, 1.0)	Not Tested	Not Tested	(19, 16, 1.0)	(6, 9, 0.9157)	(11, 5, 0.6829)	Not Tested	Not Tested	Not Tested	(5, 6, 1.0)	Not Tested	Not Tested	(70, 85, 1.0)	(6, 7, 1.0)	Not Tested	(7, 13, 1.0)	Not Tested	(21, 16, 1.0)	(68, 71, 1.0)	Not Tested	(36, 72, 0.946)	Not Tested	(53, 34, 1.0)	(81, 99, 1.0)	(20, 20, 1.0)	(16, 23, 1.0)	(72, 145, 1.0)	Not Tested	Not Tested	(29, 36, 1.0)	(167, 187, 1.0)	Not Tested	(11, 12, 1.0)	(62, 56, 1.0)	Not Tested	(172, 145, 1.0)	(9, 14, 1.0)	(173, 177, 1.0)	Not Tested	(13, 12, 1.0)	(15, 16, 1.0)	(9, 20, 1.0)	Not Tested	Not Tested	(5, 8, 1.0)	(17, 22, 0.9965)
ENSG00000069248	(72, 64, 1.0)	Not Tested	(73, 79, 1.0)	Not Tested	Not Tested	(3, 22, 0.0413)	(72, 60, 0.8663)	Not Tested	(8, 6, 0.9433)	Not Tested	Not Tested	(52, 48, 1.0)	(22, 34, 1.0)	Not Tested	Not Tested	(74, 68, 1.0)	(35, 29, 0.9885)	Not Tested	(72, 68, 1.0)	Not Tested	(123, 128, 1.0)	(109, 127, 0.9295)	Not Tested	Not Tested	(205, 184, 1.0)	Not Tested	Not Tested	Not Tested	(19, 22, 1.0)	Not Tested	Not Tested	(35, 38, 1.0)	Not Tested	Not Tested	Not Tested	(85, 91, 1.0)	Not Tested	(53, 48, 1.0)	Not Tested	Not Tested	Not Tested	Not Tested	(101, 86, 1.0)	(28, 22, 1.0)	Not Tested	Not Tested
ENSG00000135776	(9, 15, 0.9471)	Not Tested	(11, 7, 1.0)	Not Tested	Not Tested	(13, 37, 0.1714)	(10, 5, 0.7597)	Not Tested	Not Tested	Not Tested	Not Tested	(11, 12, 1.0)	(12, 8, 1.0)	Not Tested	Not Tested	(15, 13, 1.0)	(7, 4, 0.9885)	(19, 10, 1.0)	(30, 35, 1.0)	Not Tested	(23, 30, 1.0)	(21, 32, 0.785)	Not Tested	Not Tested	(31, 15, 0.6931)	Not Tested	(11, 19, 1.0)	(10, 15, 0.8694)	Not Tested	Not Tested	Not Tested	Not Tested	Not Tested	Not Tested	Not Tested	(108, 109, 1.0)	Not Tested	(35, 36, 1.0)	Not Tested	Not Tested	Not Tested	Not Tested	(15, 19, 1.0)	(34, 29, 1.0)	Not Tested	Not Tested
ENSG00000135801	(13, 24, 0.8357)	(8, 5, 1.0)	(15, 14, 1.0)	Not Tested	(36, 34, 0.992)	Not Tested	(6, 8, 0.9233)	(27, 39, 1.0)	Not Tested	(6, 8, 0.9986)	(25, 6, 0.1832)	(14, 13, 1.0)	(3, 11, 0.9715)	Not Tested	Not Tested	Not Tested	(9, 8, 1.0)	Not Tested	Not Tested	(4, 8, 1.0)	Not Tested	Not Tested	(16, 9, 1.0)	(21, 11, 1.0)	(20, 35, 0.84)	(53, 47, 1.0)	Not Tested	(14, 5, 0.5558)	(17, 29, 1.0)	Not Tested	(13, 19, 1.0)	(7, 19, 0.9699)	Not Tested	(34, 44, 1.0)	Not Tested	(29, 31, 1.0)	(15, 22, 1.0)	(15, 19, 1.0)	(7, 3, 1.0)	(53, 59, 1.0)	(6, 8, 1.0)	(15, 9, 1.0)	(34, 28, 1.0)	(5, 9, 1.0)	(26, 18, 1.0)	Not Tested
ENSG00000135763	(36, 26, 0.9752)	(35, 19, 1.0)	(18, 9, 1.0)	Not Tested	Not Tested	(27, 15, 0.5953)	Not Tested	Not Tested	Not Tested	(4, 7, 0.9935)	(13, 14, 1.0)	(21, 19, 1.0)	(12, 12, 1.0)	Not Tested	Not Tested	Not Tested	Not Tested	Not Tested	Not Tested	(10, 9, 1.0)	Not Tested	Not Tested	(15, 27, 1.0)	(14, 17, 1.0)	Not Tested	(34, 30, 1.0)	(11, 25, 1.0)	(25, 13, 0.6215)	(15, 11, 1.0)	Not Tested	(19, 13, 1.0)	(18, 3, 0.2029)	(18, 20, 1.0)	(29, 35, 1.0)	Not Tested	(35, 34, 1.0)	(16, 28, 1.0)	(23, 20, 1.0)	(8, 7, 1.0)	Not Tested	(12, 14, 1.0)	Not Tested	(12, 29, 0.9259)	Not Tested	(28, 22, 1.0)	Not Tested
ENSG00000143641	(63, 80, 0.9434)	(114, 112, 1.0)	Not Tested	(26, 33, 1.0)	Not Tested	(118, 149, 0.6765)	(39, 24, 0.5417)	(400, 369, 1.0)	(11, 12, 0.9959)	(106, 107, 1.0)	(42, 54, 1.0)	(59, 48, 1.0)	(11, 6, 1.0)	(102, 78, 0.7168)	Not Tested	Not Tested	(54, 49, 0.9986)	Not Tested	(270, 218, 1.0)	(77, 59, 1.0)	Not Tested	Not Tested	(410, 376, 1.0)	Not Tested	(250, 275, 1.0)	Not Tested	(56, 55, 1.0)	(21, 13, 0.7842)	Not Tested	(152, 126, 1.0)	(137, 158, 1.0)	(32, 40, 1.0)	Not Tested	(557, 523, 1.0)	(77, 88, 1.0)	(881, 796, 1.0)	(127, 90, 0.9658)	(360, 473, 1.0)	(28, 22, 1.0)	(248, 209, 1.0)	(155, 134, 1.0)	(35, 42, 1.0)	Not Tested	(354, 363, 1.0)	Not Tested	Not Tested
ENSG00000177614	(10, 9, 1.0)	Not Tested	Not Tested	Not Tested	Not Tested	Not Tested	Not Tested	Not Tested	Not Tested	Not Tested	Not Tested	Not Tested	Not Tested	(6, 4, 0.9284)	Not Tested	Not Tested	Not Tested	Not Tested	Not Tested	Not Tested	Not Tested	Not Tested	(8, 8, 1.0)	Not Tested	Not Tested	Not Tested	Not Tested	Not Tested	Not Tested	(6, 4, 1.0)	(16, 17, 1.0)	Not Tested	Not Tested	(7, 5, 1.0)	Not Tested	(16, 7, 1.0)	(10, 5, 1.0)	Not Tested	(4, 6, 1.0)	Not Tested	Not Tested	(3, 9, 1.0)	Not Tested	Not Tested	Not Tested	Not Tested
ENSG00000116906	(85, 98, 1.0)	(303, 308, 1.0)	(273, 324, 1.0)	(72, 72, 1.0)	(641, 648, 0.9808)	(95, 91, 0.9866)	Not Tested	(180, 198, 1.0)	(127, 134, 0.9878)	(346, 357, 1.0)	(119, 114, 1.0)	Not Tested	Not Tested	(252, 250, 1.0)	Not Tested	(157, 146, 1.0)	Not Tested	(181, 169, 1.0)	(158, 171, 1.0)	(64, 52, 1.0)	Not Tested	Not Tested	(209, 201, 1.0)	(101, 80, 1.0)	(298, 397, 0.7864)	(355, 345, 1.0)	(123, 104, 1.0)	(65, 75, 0.9335)	Not Tested	(409, 343, 1.0)	(62, 65, 1.0)	Not Tested	Not Tested	(105, 129, 1.0)	Not Tested	(253, 217, 1.0)	Not Tested	Not Tested	(69, 52, 1.0)	Not Tested	(244, 248, 1.0)	(262, 254, 1.0)	(406, 405, 1.0)	(77, 89, 1.0)	(217, 221, 1.0)	(451, 462, 1.0)
ENSG00000135766	(41, 23, 0.9774)	Not Tested	Not Tested	(35, 37, 1.0)	Not Tested	Not Tested	Not Tested	(34, 29, 1.0)	Not Tested	Not Tested	Not Tested	Not Tested	(190, 216, 1.0)	Not Tested	(7, 6, 1.0)	Not Tested	Not Tested	Not Tested	(220, 203, 1.0)	Not Tested	Not Tested	Not Tested	(319, 261, 1.0)	Not Tested	Not Tested	Not Tested	(23, 26, 1.0)	Not Tested	Not Tested	Not Tested	(89, 96, 1.0)	Not Tested	Not Tested	(13, 31, 1.0)	Not Tested	(23, 22, 1.0)	Not Tested	(7, 12, 1.0)	Not Tested	Not Tested	(320, 264, 1.0)	Not Tested	(22, 30, 1.0)	Not Tested	(5, 5, 1.0)	(10, 16, 0.9925)
ENSG00000162946	(14, 17, 1.0)	Not Tested	Not Tested	Not Tested	(46, 30, 0.9062)	Not Tested	Not Tested	(10, 4, 1.0)	Not Tested	Not Tested	Not Tested	Not Tested	(38, 28, 1.0)	Not Tested	Not Tested	Not Tested	Not Tested	Not Tested	Not Tested	(10, 10, 1.0)	Not Tested	Not Tested	(24, 18, 1.0)	Not Tested	Not Tested	Not Tested	(13, 13, 1.0)	Not Tested	Not Tested	(11, 11, 1.0)	(18, 10, 1.0)	Not Tested	(6, 5, 1.0)	(13, 13, 1.0)	Not Tested	Not Tested	Not Tested	(14, 6, 1.0)	Not Tested	(3, 9, 1.0)	Not Tested	Not Tested	Not Tested	(9, 6, 1.0)	Not Tested	Not Tested
ENSG00000116991	(62, 55, 1.0)	Not Tested	(52, 40, 1.0)	(14, 18, 1.0)	(104, 81, 0.8759)	(8, 5, 0.8525)	(39, 38, 1.0)	Not Tested	Not Tested	Not Tested	(41, 32, 1.0)	(5, 6, 1.0)	(4, 10, 1.0)	(7, 16, 0.6121)	Not Tested	(52, 81, 1.0)	(14, 10, 0.9885)	(22, 28, 1.0)	(18, 12, 1.0)	Not Tested	(87, 108, 1.0)	(20, 31, 0.805)	(19, 32, 1.0)	(14, 8, 1.0)	(133, 137, 1.0)	(49, 37, 1.0)	(15, 8, 1.0)	(33, 32, 1.0)	Not Tested	(45, 26, 1.0)	(89, 96, 1.0)	Not Tested	(26, 19, 1.0)	(5, 8, 1.0)	(9, 5, 1.0)	(51, 62, 1.0)	(47, 31, 1.0)	Not Tested	(27, 26, 1.0)	Not Tested	(60, 54, 1.0)	(24, 26, 1.0)	(24, 25, 1.0)	Not Tested	(11, 27, 0.8884)	(28, 28, 1.0)
ENSG00000059588	(18, 20, 1.0)	(13, 18, 1.0)	Not Tested	(86, 79, 1.0)	(52, 57, 0.9615)	Not Tested	(55, 74, 0.778)	(26, 28, 1.0)	(22, 28, 0.9368)	(23, 27, 1.0)	(56, 43, 1.0)	(40, 35, 1.0)	(64, 45, 1.0)	(48, 34, 0.8053)	Not Tested	(41, 48, 1.0)	(31, 30, 1.0)	Not Tested	(37, 22, 1.0)	(62, 66, 1.0)	(54, 61, 1.0)	(17, 21, 0.9556)	(115, 84, 1.0)	(74, 106, 1.0)	(50, 45, 1.0)	(48, 57, 1.0)	(9, 17, 1.0)	(33, 31, 1.0)	(7, 3, 1.0)	(22, 32, 1.0)	(101, 78, 1.0)	(43, 48, 1.0)	(123, 111, 1.0)	(27, 29, 1.0)	(43, 43, 1.0)	(47, 53, 1.0)	Not Tested	(49, 45, 1.0)	(82, 68, 1.0)	(26, 20, 1.0)	(56, 44, 1.0)	(24, 28, 1.0)	(30, 33, 1.0)	(46, 62, 1.0)	(144, 156, 1.0)	(106, 91, 0.9965)
ENSG00000168264	(628, 518, 0.9083)	(101, 87, 1.0)	Not Tested	Not Tested	(119, 81, 0.585)	Not Tested	Not Tested	(164, 139, 1.0)	(49, 61, 0.8841)	(104, 163, 0.348)	(38, 34, 1.0)	(77, 61, 1.0)	(48, 47, 1.0)	Not Tested	Not Tested	(129, 158, 1.0)	Not Tested	(223, 210, 1.0)	(62, 73, 1.0)	(62, 66, 1.0)	(52, 68, 1.0)	(271, 321, 0.8756)	(347, 350, 1.0)	Not Tested	Not Tested	Not Tested	Not Tested	Not Tested	Not Tested	Not Tested	(26, 17, 1.0)	(83, 65, 1.0)	(33, 30, 1.0)	(167, 169, 1.0)	(37, 24, 1.0)	Not Tested	(71, 99, 1.0)	(92, 75, 1.0)	(77, 102, 1.0)	Not Tested	(146, 125, 1.0)	(111, 110, 1.0)	(129, 155, 1.0)	(153, 139, 1.0)	(220, 195, 1.0)	(333, 330, 1.0)
ENSG00000054267	(39, 22, 0.8421)	(14, 17, 1.0)	Not Tested	(10, 9, 1.0)	Not Tested	Not Tested	(20, 8, 0.4593)	(6, 13, 1.0)	Not Tested	(17, 8, 0.9771)	Not Tested	Not Tested	(12, 9, 1.0)	Not Tested	Not Tested	Not Tested	(13, 17, 0.9885)	(14, 11, 1.0)	(16, 14, 1.0)	(5, 5, 1.0)	(52, 54, 1.0)	(31, 27, 0.977)	Not Tested	Not Tested	Not Tested	(17, 18, 1.0)	(14, 15, 1.0)	Not Tested	(18, 18, 1.0)	(11, 16, 1.0)	Not Tested	(11, 5, 1.0)	(6, 7, 1.0)	Not Tested	Not Tested	Not Tested	(39, 38, 1.0)	(8, 14, 1.0)	Not Tested	Not Tested	Not Tested	Not Tested	Not Tested	Not Tested	Not Tested	Not Tested
ENSG00000116962	(339, 338, 1.0)	(79, 78, 1.0)	Not Tested	(29, 30, 1.0)	Not Tested	Not Tested	Not Tested	(34, 37, 1.0)	Not Tested	(30, 38, 0.9935)	(8, 8, 1.0)	(46, 28, 1.0)	(16, 26, 1.0)	Not Tested	Not Tested	(179, 186, 1.0)	(53, 62, 0.9885)	(126, 188, 0.9801)	(336, 315, 1.0)	(197, 204, 1.0)	(269, 316, 1.0)	(278, 258, 0.9708)	(275, 311, 1.0)	(4, 11, 1.0)	(359, 388, 1.0)	(119, 104, 1.0)	(22, 13, 1.0)	(51, 50, 1.0)	Not Tested	(96, 77, 1.0)	(5, 6, 1.0)	(38, 41, 1.0)	(49, 33, 1.0)	(396, 547, 1.0)	(37, 30, 1.0)	(23, 21, 1.0)	(38, 43, 1.0)	(265, 314, 1.0)	(32, 41, 1.0)	(1745, 1503, 1.0)	(94, 101, 1.0)	(41, 46, 1.0)	(33, 24, 1.0)	(10, 5, 1.0)	(39, 34, 1.0)	(47, 63, 0.9103)
ENSG00000077585	(7, 12, 0.9774)	Not Tested	Not Tested	Not Tested	(10, 2, 0.4928)	(7, 11, 0.8374)	Not Tested	Not Tested	Not Tested	Not Tested	Not Tested	(8, 2, 1.0)	(11, 7, 1.0)	Not Tested	Not Tested	Not Tested	Not Tested	Not Tested	(11, 18, 1.0)	Not Tested	Not Tested	Not Tested	(44, 57, 1.0)	Not Tested	(18, 8, 0.8966)	(7, 5, 1.0)	(37, 24, 1.0)	Not Tested	Not Tested	Not Tested	(25, 35, 1.0)	Not Tested	(7, 3, 1.0)	Not Tested	Not Tested	(105, 65, 1.0)	Not Tested	(24, 34, 1.0)	Not Tested	(175, 129, 1.0)	Not Tested	Not Tested	Not Tested	Not Tested	Not Tested	Not Tested
ENSG00000086619	(10, 12, 1.0)	(2, 9, 1.0)	Not Tested	(6, 4, 1.0)	(20, 4, 0.2378)	Not Tested	(10, 4, 0.6953)	Not Tested	Not Tested	(2, 9, 0.731)	Not Tested	(9, 2, 1.0)	(7, 10, 1.0)	Not Tested	Not Tested	(5, 5, 1.0)	Not Tested	Not Tested	(13, 13, 1.0)	Not Tested	Not Tested	Not Tested	(34, 41, 1.0)	Not Tested	(42, 26, 0.9641)	(13, 9, 1.0)	(39, 31, 1.0)	Not Tested	Not Tested	Not Tested	(27, 35, 1.0)	(6, 7, 1.0)	(15, 11, 1.0)	Not Tested	Not Tested	(67, 47, 1.0)	(11, 17, 1.0)	(33, 42, 1.0)	Not Tested	(188, 146, 1.0)	(19, 7, 1.0)	Not Tested	Not Tested	Not Tested	Not Tested	Not Tested
ENSG00000116977	(113, 119, 1.0)	Not Tested	Not Tested	Not Tested	(122, 185, 0.5496)	(12, 1, 0.182)	Not Tested	(173, 142, 1.0)	(20, 5, 0.2272)	(39, 37, 1.0)	Not Tested	(67, 64, 1.0)	Not Tested	Not Tested	Not Tested	(32, 35, 1.0)	(12, 5, 0.9575)	Not Tested	Not Tested	(156, 141, 1.0)	Not Tested	(12, 24, 0.6801)	(250, 196, 1.0)	Not Tested	(256, 209, 1.0)	(20, 17, 1.0)	(24, 22, 1.0)	(16, 9, 0.8006)	(26, 38, 1.0)	(51, 32, 1.0)	(294, 325, 1.0)	(63, 31, 0.8531)	Not Tested	(17, 19, 1.0)	(80, 63, 1.0)	(10, 14, 1.0)	(39, 43, 1.0)	Not Tested	(90, 89, 1.0)	Not Tested	(86, 88, 1.0)	Not Tested	(72, 71, 1.0)	Not Tested	Not Tested	Not Tested
ENSG00000119285	(141, 146, 1.0)	Not Tested	Not Tested	Not Tested	(143, 232, 0.1241)	Not Tested	Not Tested	(50, 49, 1.0)	(16, 8, 0.7702)	(39, 34, 0.9959)	Not Tested	(85, 67, 1.0)	Not Tested	Not Tested	Not Tested	(55, 58, 1.0)	(19, 19, 1.0)	(15, 15, 1.0)	Not Tested	(36, 31, 1.0)	(24, 19, 1.0)	(51, 73, 0.6994)	(57, 44, 1.0)	(7, 3, 1.0)	(292, 283, 1.0)	(10, 11, 1.0)	Not Tested	(15, 9, 0.803)	(42, 37, 1.0)	(45, 44, 1.0)	(94, 88, 1.0)	(54, 55, 1.0)	Not Tested	Not Tested	(44, 35, 1.0)	(17, 17, 1.0)	(83, 71, 1.0)	Not Tested	(96, 102, 1.0)	Not Tested	(123, 107, 1.0)	Not Tested	(69, 52, 1.0)	Not Tested	Not Tested	Not Tested
ENSG00000116984	(62, 59, 1.0)	(35, 57, 1.0)	(7, 7, 1.0)	(32, 30, 1.0)	(44, 46, 0.9774)	(35, 39, 0.9447)	(88, 87, 1.0)	Not Tested	Not Tested	(23, 37, 0.9771)	(16, 14, 1.0)	(17, 26, 1.0)	(239, 187, 1.0)	(33, 11, 0.1774)	Not Tested	(29, 37, 1.0)	(24, 23, 1.0)	(28, 30, 1.0)	(132, 131, 1.0)	(14, 14, 1.0)	(86, 74, 1.0)	(74, 43, 0.4753)	Not Tested	(89, 91, 1.0)	(57, 73, 1.0)	(163, 185, 1.0)	(217, 188, 1.0)	(6, 6, 1.0)	(7, 9, 1.0)	Not Tested	(328, 327, 1.0)	(38, 38, 1.0)	Not Tested	(99, 72, 1.0)	(43, 47, 1.0)	(181, 236, 1.0)	Not Tested	(155, 161, 1.0)	Not Tested	Not Tested	(21, 27, 1.0)	(22, 30, 1.0)	(36, 40, 1.0)	Not Tested	(68, 62, 1.0)	(92, 113, 0.9591)
ENSG00000091483	(287, 344, 0.989)	Not Tested	Not Tested	Not Tested	Not Tested	Not Tested	Not Tested	Not Tested	Not Tested	Not Tested	Not Tested	Not Tested	(119, 77, 1.0)	Not Tested	Not Tested	Not Tested	Not Tested	Not Tested	Not Tested	Not Tested	Not Tested	Not Tested	Not Tested	Not Tested	Not Tested	(535, 452, 1.0)	(6, 4, 1.0)	Not Tested	Not Tested	Not Tested	Not Tested	Not Tested	Not Tested	Not Tested	Not Tested	Not Tested	Not Tested	(149, 155, 1.0)	Not Tested	Not Tested	Not Tested	Not Tested	Not Tested	Not Tested	Not Tested	Not Tested
ENSG00000143702	(23, 0, 0.0455)	(46, 18, 1.0)	Not Tested	Not Tested	(124, 46, 0.518)	Not Tested	(1, 22, 0.1075)	(49, 13, 0.9734)	Not Tested	Not Tested	(0, 12, 0.7019)	(4, 12, 1.0)	(23, 6, 0.9715)	Not Tested	(25, 0, 0.0397)	(20, 0, 0.0659)	Not Tested	Not Tested	(4, 46, 0.3346)	Not Tested	Not Tested	(0, 39, 0.0833)	Not Tested	Not Tested	(81, 0, 0.0345)	(64, 0, 0.0223)	Not Tested	(0, 17, 0.2164)	Not Tested	Not Tested	(11, 25, 1.0)	(0, 10, 0.8531)	(0, 24, 0.1962)	(10, 6, 1.0)	Not Tested	Not Tested	Not Tested	(2, 13, 1.0)	(14, 7, 1.0)	(42, 8, 0.5762)	(0, 87, 0.0766)	Not Tested	Not Tested	Not Tested	(1, 49, 0.1687)	(94, 140, 0.9746)
ENSG00000153187	(79, 86, 1.0)	(89, 86, 1.0)	Not Tested	(89, 109, 1.0)	Not Tested	(15, 30, 0.4026)	Not Tested	Not Tested	(9, 7, 0.9447)	Not Tested	Not Tested	Not Tested	(228, 230, 1.0)	Not Tested	(85, 63, 0.5832)	(131, 128, 1.0)	Not Tested	(154, 119, 1.0)	(41, 69, 0.9922)	Not Tested	Not Tested	Not Tested	(35, 22, 1.0)	Not Tested	(231, 236, 1.0)	(213, 164, 1.0)	(116, 137, 1.0)	Not Tested	(135, 100, 0.9551)	(98, 112, 1.0)	Not Tested	(11, 21, 1.0)	(50, 50, 1.0)	(90, 99, 1.0)	(26, 20, 1.0)	(10, 8, 1.0)	Not Tested	(80, 146, 0.2622)	Not Tested	(129, 124, 1.0)	(141, 139, 1.0)	Not Tested	(40, 42, 1.0)	(60, 77, 1.0)	(140, 147, 1.0)	Not Tested
ENSG00000185420	(94, 105, 1.0)	(6, 12, 1.0)	(23, 15, 1.0)	Not Tested	(26, 20, 0.9196)	Not Tested	(9, 23, 0.3734)	(37, 42, 1.0)	(62, 75, 0.9247)	(11, 8, 0.9935)	(26, 20, 1.0)	Not Tested	(25, 23, 1.0)	(58, 29, 0.3927)	(65, 49, 0.762)	(30, 24, 1.0)	(8, 7, 1.0)	Not Tested	(20, 30, 1.0)	(42, 49, 1.0)	(9, 22, 0.946)	(37, 12, 0.1779)	Not Tested	(5, 17, 0.903)	(39, 41, 1.0)	Not Tested	(24, 9, 1.0)	Not Tested	(23, 14, 1.0)	(11, 16, 1.0)	(27, 18, 1.0)	(11, 14, 1.0)	(28, 14, 1.0)	(39, 32, 1.0)	Not Tested	(25, 28, 1.0)	(8, 20, 0.9047)	(4, 11, 1.0)	(4, 7, 1.0)	(48, 46, 1.0)	Not Tested	(16, 9, 1.0)	(17, 14, 1.0)	(9, 12, 1.0)	Not Tested	(62, 66, 1.0)
ENSG00000153207	(23, 21, 1.0)	(16, 14, 1.0)	Not Tested	(14, 16, 1.0)	(52, 50, 1.0)	Not Tested	Not Tested	(8, 14, 1.0)	(16, 12, 0.9433)	Not Tested	Not Tested	(8, 4, 1.0)	(2, 12, 0.934)	(28, 14, 0.714)	(16, 23, 0.8678)	Not Tested	(16, 25, 0.9881)	(27, 23, 1.0)	Not Tested	(33, 31, 1.0)	(34, 33, 1.0)	(41, 63, 0.8756)	Not Tested	Not Tested	(19, 17, 1.0)	(89, 69, 1.0)	(39, 24, 1.0)	Not Tested	(30, 17, 1.0)	Not Tested	Not Tested	Not Tested	Not Tested	Not Tested	(30, 24, 1.0)	(7, 9, 1.0)	(39, 61, 1.0)	(25, 22, 1.0)	Not Tested	(25, 18, 1.0)	(22, 13, 1.0)	(32, 53, 1.0)	(47, 29, 1.0)	(20, 15, 1.0)	Not Tested	(176, 178, 1.0)
ENSG00000171161	(79, 86, 1.0)	Not Tested	Not Tested	Not Tested	(202, 178, 0.8826)	(43, 20, 0.2139)	Not Tested	(20, 22, 1.0)	Not Tested	(66, 51, 0.9907)	(24, 16, 1.0)	Not Tested	(20, 23, 1.0)	Not Tested	Not Tested	(54, 0, 0.0)	(31, 23, 0.9798)	(56, 60, 1.0)	(56, 51, 1.0)	Not Tested	Not Tested	(100, 92, 0.9556)	Not Tested	(23, 19, 1.0)	Not Tested	Not Tested	(19, 31, 1.0)	Not Tested	(49, 33, 1.0)	Not Tested	(6, 11, 1.0)	Not Tested	(22, 13, 1.0)	Not Tested	Not Tested	(101, 63, 0.5956)	Not Tested	(43, 43, 1.0)	(15, 22, 1.0)	(18, 21, 1.0)	Not Tested	Not Tested	Not Tested	Not Tested	Not Tested	Not Tested
ENSG00000171163	(94, 117, 0.9258)	Not Tested	(8, 4, 1.0)	Not Tested	(54, 70, 0.8036)	Not Tested	Not Tested	Not Tested	Not Tested	Not Tested	Not Tested	Not Tested	(12, 23, 1.0)	Not Tested	(46, 41, 0.9387)	(10, 12, 1.0)	Not Tested	Not Tested	Not Tested	Not Tested	Not Tested	(25, 23, 0.9858)	Not Tested	Not Tested	Not Tested	Not Tested	Not Tested	Not Tested	(32, 19, 1.0)	Not Tested	(38, 28, 1.0)	Not Tested	Not Tested	Not Tested	Not Tested	(27, 36, 1.0)	Not Tested	Not Tested	Not Tested	Not Tested	Not Tested	Not Tested	Not Tested	Not Tested	Not Tested	Not Tested
ENSG00000115705	(8, 9, 1.0)	(19, 9, 1.0)	Not Tested	(111, 61, 1.0)	(111, 114, 1.0)	Not Tested	(11, 27, 0.5733)	Not Tested	Not Tested	(6, 6, 1.0)	(13, 5, 1.0)	Not Tested	(31, 30, 1.0)	Not Tested	Not Tested	(11, 12, 1.0)	Not Tested	Not Tested	Not Tested	(107, 78, 1.0)	(16, 10, 1.0)	Not Tested	(60, 32, 1.0)	(23, 40, 1.0)	(103, 88, 1.0)	(20, 12, 1.0)	(19, 22, 1.0)	(9, 3, 0.7513)	Not Tested	(10, 5, 1.0)	(28, 28, 1.0)	Not Tested	(29, 10, 1.0)	(14, 28, 1.0)	(86, 70, 1.0)	(15, 27, 1.0)	Not Tested	(39, 32, 1.0)	(14, 10, 1.0)	(355, 158, 1.0)	(13, 27, 1.0)	(4, 9, 1.0)	Not Tested	(8, 20, 1.0)	(15, 13, 1.0)	(60, 33, 0.8732)
ENSG00000130508	(45, 46, 1.0)	(20, 21, 1.0)	(22, 17, 1.0)	(31, 23, 1.0)	(16, 25, 0.7889)	Not Tested	(30, 21, 0.7691)	(11, 12, 1.0)	Not Tested	(6, 6, 1.0)	Not Tested	(10, 3, 1.0)	(102, 141, 1.0)	Not Tested	(112, 127, 0.8959)	Not Tested	(15, 8, 0.969)	(47, 46, 1.0)	(71, 45, 1.0)	Not Tested	(17, 12, 1.0)	(74, 55, 0.7937)	Not Tested	(40, 31, 1.0)	(77, 51, 0.8408)	(21, 19, 1.0)	(31, 13, 0.9156)	Not Tested	Not Tested	(57, 49, 1.0)	(45, 40, 1.0)	Not Tested	(12, 11, 1.0)	(222, 283, 1.0)	Not Tested	(252, 219, 1.0)	(22, 16, 1.0)	(84, 94, 1.0)	Not Tested	(1152, 938, 1.0)	Not Tested	Not Tested	Not Tested	Not Tested	(8, 5, 1.0)	(140, 115, 0.9463)
ENSG00000171853	(175, 180, 1.0)	(77, 101, 1.0)	(28, 25, 1.0)	(82, 94, 1.0)	(188, 224, 0.8481)	(166, 144, 0.8555)	(190, 211, 0.9165)	(62, 48, 1.0)	(127, 129, 1.0)	(73, 64, 0.9935)	(35, 27, 1.0)	(96, 96, 1.0)	(142, 171, 1.0)	(90, 87, 1.0)	(14, 37, 0.1198)	(140, 114, 1.0)	Not Tested	(161, 163, 1.0)	(192, 145, 1.0)	(109, 103, 1.0)	(115, 143, 1.0)	(91, 109, 0.918)	(138, 133, 1.0)	(167, 188, 1.0)	Not Tested	(120, 141, 1.0)	(165, 186, 1.0)	(61, 49, 0.8818)	(33, 22, 1.0)	(44, 40, 1.0)	(260, 284, 1.0)	Not Tested	(153, 205, 1.0)	(62, 273, 0.0)	(166, 201, 1.0)	(129, 124, 1.0)	(70, 60, 1.0)	(51, 37, 1.0)	(36, 53, 1.0)	Not Tested	(34, 50, 1.0)	Not Tested	Not Tested	(9, 17, 1.0)	(25, 36, 1.0)	Not Tested
ENSG00000182551	(257, 273, 1.0)	Not Tested	(288, 343, 1.0)	(833, 1257, 1.0)	(884, 1015, 0.9144)	(558, 394, 0.6058)	Not Tested	Not Tested	(946, 1460, 0.5764)	Not Tested	(153, 172, 1.0)	(396, 425, 1.0)	Not Tested	Not Tested	(710, 1388, 0.1204)	Not Tested	Not Tested	(222, 229, 1.0)	(424, 446, 1.0)	Not Tested	(358, 390, 1.0)	(690, 825, 0.9203)	(773, 1217, 1.0)	(255, 195, 1.0)	Not Tested	Not Tested	(254, 296, 1.0)	Not Tested	Not Tested	(492, 450, 1.0)	(1055, 1139, 1.0)	Not Tested	(365, 255, 1.0)	(1607, 1748, 1.0)	(585, 417, 1.0)	Not Tested	(350, 311, 1.0)	(667, 669, 1.0)	Not Tested	Not Tested	Not Tested	Not Tested	Not Tested	Not Tested	(174, 184, 1.0)	Not Tested
ENSG00000134313	(54, 71, 0.9065)	(15, 13, 1.0)	(14, 17, 1.0)	Not Tested	(39, 46, 0.9117)	(1, 9, 0.3051)	Not Tested	(35, 29, 1.0)	Not Tested	(8, 11, 0.9935)	Not Tested	(18, 24, 1.0)	(84, 68, 1.0)	(8, 5, 0.8892)	Not Tested	(30, 35, 1.0)	(4, 8, 0.9798)	(26, 24, 1.0)	Not Tested	(23, 21, 1.0)	Not Tested	Not Tested	(19, 13, 1.0)	(20, 21, 1.0)	(73, 74, 1.0)	(36, 39, 1.0)	Not Tested	(11, 18, 0.8006)	Not Tested	Not Tested	(35, 46, 1.0)	Not Tested	Not Tested	(47, 55, 1.0)	Not Tested	(9, 7, 1.0)	Not Tested	Not Tested	Not Tested	Not Tested	(19, 25, 1.0)	Not Tested	(14, 13, 1.0)	Not Tested	(15, 13, 1.0)	Not Tested
ENSG00000143797	(13, 12, 1.0)	Not Tested	Not Tested	Not Tested	Not Tested	Not Tested	Not Tested	Not Tested	Not Tested	Not Tested	Not Tested	Not Tested	(6, 6, 1.0)	Not Tested	Not Tested	Not Tested	Not Tested	Not Tested	(7, 7, 1.0)	Not Tested	Not Tested	Not Tested	Not Tested	Not Tested	Not Tested	Not Tested	(13, 7, 1.0)	Not Tested	Not Tested	Not Tested	(11, 7, 1.0)	Not Tested	Not Tested	Not Tested	Not Tested	(28, 19, 1.0)	Not Tested	Not Tested	Not Tested	(8, 6, 1.0)	Not Tested	Not Tested	Not Tested	Not Tested	Not Tested	Not Tested
ENSG00000151693	(8, 11, 1.0)	Not Tested	Not Tested	Not Tested	(22, 8, 0.5215)	Not Tested	(4, 8, 0.8109)	Not Tested	Not Tested	(16, 13, 1.0)	Not Tested	Not Tested	(10, 15, 1.0)	Not Tested	Not Tested	Not Tested	Not Tested	Not Tested	Not Tested	Not Tested	(15, 10, 1.0)	(10, 6, 0.92)	Not Tested	Not Tested	Not Tested	(27, 24, 1.0)	(11, 12, 1.0)	(14, 6, 0.704)	Not Tested	(7, 4, 1.0)	Not Tested	Not Tested	(5, 12, 1.0)	(5, 9, 1.0)	Not Tested	(4, 8, 1.0)	(8, 4, 1.0)	Not Tested	Not Tested	(22, 24, 1.0)	(12, 8, 1.0)	Not Tested	Not Tested	Not Tested	Not Tested	(60, 97, 0.8114)
ENSG00000134330	(43, 28, 0.9077)	(14, 14, 1.0)	(16, 11, 1.0)	Not Tested	Not Tested	(13, 5, 0.5517)	(20, 14, 0.8627)	(38, 42, 1.0)	Not Tested	(11, 9, 1.0)	Not Tested	Not Tested	Not Tested	Not Tested	Not Tested	Not Tested	(5, 6, 1.0)	(19, 16, 1.0)	(132, 144, 1.0)	Not Tested	(37, 15, 0.617)	(39, 32, 0.9556)	(18, 9, 1.0)	(61, 36, 1.0)	Not Tested	(26, 23, 1.0)	(9, 19, 1.0)	(14, 13, 1.0)	(8, 7, 1.0)	(18, 14, 1.0)	Not Tested	(15, 14, 1.0)	(10, 10, 1.0)	Not Tested	(9, 10, 1.0)	(109, 117, 1.0)	Not Tested	Not Tested	(7, 13, 1.0)	(104, 126, 1.0)	Not Tested	(10, 22, 1.0)	Not Tested	(8, 15, 1.0)	(30, 27, 1.0)	Not Tested
ENSG00000151694	(45, 28, 0.8737)	(14, 14, 1.0)	(16, 11, 1.0)	Not Tested	(23, 32, 0.8481)	Not Tested	(24, 19, 0.8989)	(40, 48, 1.0)	Not Tested	(12, 11, 1.0)	Not Tested	Not Tested	Not Tested	Not Tested	(7, 4, 0.8494)	Not Tested	(5, 6, 1.0)	(19, 16, 1.0)	(38, 41, 1.0)	Not Tested	(37, 15, 0.4672)	(39, 32, 0.9556)	(17, 9, 1.0)	Not Tested	Not Tested	(26, 23, 1.0)	(10, 14, 1.0)	(14, 13, 1.0)	(8, 7, 1.0)	(18, 14, 1.0)	Not Tested	(15, 14, 1.0)	(9, 6, 1.0)	Not Tested	(7, 11, 1.0)	(96, 97, 1.0)	Not Tested	Not Tested	(7, 13, 1.0)	(94, 119, 1.0)	Not Tested	(11, 25, 1.0)	Not Tested	(5, 8, 1.0)	(30, 27, 1.0)	Not Tested
ENSG00000115750	(39, 28, 1.0)	Not Tested	Not Tested	(7, 10, 1.0)	(4, 10, 0.8482)	(12, 10, 0.9839)	(6, 6, 1.0)	(17, 16, 1.0)	Not Tested	(8, 13, 0.9935)	Not Tested	(3, 13, 1.0)	Not Tested	Not Tested	Not Tested	Not Tested	(5, 8, 0.9885)	(8, 13, 1.0)	(13, 15, 1.0)	Not Tested	(24, 33, 1.0)	Not Tested	(30, 20, 1.0)	Not Tested	(73, 64, 1.0)	Not Tested	Not Tested	Not Tested	(14, 11, 1.0)	(8, 17, 1.0)	(3, 11, 1.0)	Not Tested	Not Tested	Not Tested	(14, 4, 1.0)	(9, 19, 1.0)	Not Tested	(8, 11, 1.0)	Not Tested	(108, 138, 1.0)	(10, 11, 1.0)	Not Tested	(7, 4, 1.0)	Not Tested	(7, 21, 1.0)	(8, 8, 1.0)
ENSG00000115758	(204, 201, 1.0)	Not Tested	Not Tested	Not Tested	Not Tested	(23, 11, 0.4796)	Not Tested	Not Tested	(578, 433, 0.7116)	Not Tested	(119, 95, 1.0)	Not Tested	Not Tested	Not Tested	Not Tested	Not Tested	(14, 23, 0.9798)	Not Tested	Not Tested	(142, 126, 1.0)	Not Tested	Not Tested	(58, 48, 1.0)	Not Tested	(446, 521, 1.0)	Not Tested	Not Tested	(149, 156, 0.996)	Not Tested	Not Tested	Not Tested	Not Tested	Not Tested	(77, 65, 1.0)	Not Tested	(79, 51, 1.0)	Not Tested	Not Tested	Not Tested	Not Tested	(197, 204, 1.0)	Not Tested	Not Tested	(357, 371, 1.0)	Not Tested	Not Tested
ENSG00000115761	(51, 58, 1.0)	(24, 20, 1.0)	Not Tested	(44, 32, 1.0)	(46, 51, 0.9568)	Not Tested	(20, 38, 0.5146)	Not Tested	(16, 25, 0.8387)	(31, 39, 0.9935)	(16, 10, 1.0)	(17, 21, 1.0)	(10, 7, 1.0)	Not Tested	(67, 127, 0.2414)	Not Tested	Not Tested	Not Tested	Not Tested	(79, 68, 1.0)	(35, 40, 1.0)	(48, 40, 0.9556)	(79, 69, 1.0)	(44, 41, 1.0)	(86, 63, 0.9964)	(40, 60, 1.0)	(26, 19, 1.0)	(20, 16, 0.9512)	(20, 26, 1.0)	Not Tested	(63, 68, 1.0)	Not Tested	(34, 40, 1.0)	(32, 30, 1.0)	(22, 34, 1.0)	(54, 53, 1.0)	(23, 25, 1.0)	Not Tested	Not Tested	(105, 131, 1.0)	(51, 49, 1.0)	(12, 12, 1.0)	(28, 22, 1.0)	(73, 59, 1.0)	(31, 33, 1.0)	Not Tested
ENSG00000196208	(10, 10, 1.0)	Not Tested	Not Tested	(10, 7, 1.0)	(23, 26, 0.9742)	Not Tested	Not Tested	Not Tested	Not Tested	Not Tested	Not Tested	Not Tested	(12, 20, 1.0)	Not Tested	(21, 25, 0.9634)	(12, 12, 1.0)	Not Tested	Not Tested	Not Tested	Not Tested	(9, 3, 1.0)	(36, 26, 0.9533)	(36, 40, 1.0)	Not Tested	Not Tested	Not Tested	(6, 10, 1.0)	Not Tested	(7, 7, 1.0)	Not Tested	Not Tested	Not Tested	(12, 6, 1.0)	(5, 6, 1.0)	Not Tested	(7, 13, 1.0)	Not Tested	(9, 5, 1.0)	(6, 10, 1.0)	Not Tested	Not Tested	Not Tested	Not Tested	(21, 15, 1.0)	Not Tested	(4, 6, 0.9965)
ENSG00000163029	(25, 12, 0.8875)	Not Tested	(18, 16, 1.0)	(5, 5, 1.0)	(108, 101, 0.9923)	Not Tested	(19, 31, 0.7737)	(54, 33, 1.0)	Not Tested	Not Tested	Not Tested	(31, 42, 1.0)	(16, 17, 1.0)	Not Tested	(101, 80, 0.901)	(23, 26, 1.0)	Not Tested	(36, 39, 1.0)	(18, 21, 1.0)	(20, 23, 1.0)	Not Tested	(14, 18, 0.9556)	(68, 42, 1.0)	Not Tested	(31, 24, 1.0)	(72, 58, 1.0)	(9, 12, 1.0)	(7, 17, 0.6668)	Not Tested	(14, 16, 1.0)	(20, 55, 1.0)	(17, 10, 1.0)	(15, 10, 1.0)	(12, 10, 1.0)	(8, 13, 1.0)	(17, 21, 1.0)	Not Tested	Not Tested	Not Tested	(104, 83, 1.0)	Not Tested	(17, 20, 1.0)	(30, 25, 1.0)	(13, 12, 1.0)	(12, 13, 1.0)	(101, 114, 0.9997)
ENSG00000178295	(25, 12, 0.989)	Not Tested	Not Tested	(5, 5, 1.0)	(36, 29, 0.9748)	Not Tested	Not Tested	(5, 6, 1.0)	Not Tested	Not Tested	Not Tested	(17, 16, 1.0)	Not Tested	Not Tested	(25, 15, 0.901)	(5, 5, 1.0)	Not Tested	(7, 6, 1.0)	(7, 12, 1.0)	(19, 22, 1.0)	Not Tested	Not Tested	(43, 21, 1.0)	Not Tested	(31, 24, 1.0)	(7, 5, 1.0)	Not Tested	Not Tested	Not Tested	Not Tested	(15, 50, 1.0)	Not Tested	Not Tested	Not Tested	Not Tested	Not Tested	Not Tested	Not Tested	Not Tested	(43, 33, 1.0)	Not Tested	Not Tested	Not Tested	Not Tested	Not Tested	(51, 34, 0.9965)
ENSG00000170745	(132, 163, 0.9923)	(80, 75, 1.0)	(47, 39, 1.0)	(110, 129, 1.0)	Not Tested	(22, 18, 0.9188)	(31, 32, 1.0)	(135, 85, 1.0)	(72, 63, 0.9447)	Not Tested	Not Tested	(109, 117, 1.0)	(117, 97, 1.0)	Not Tested	(205, 164, 0.8212)	Not Tested	(49, 33, 0.9798)	(45, 60, 1.0)	Not Tested	(94, 58, 1.0)	Not Tested	Not Tested	(6, 6, 1.0)	(150, 177, 1.0)	(139, 166, 1.0)	(143, 138, 1.0)	(25, 22, 1.0)	(67, 55, 0.9305)	Not Tested	(24, 31, 1.0)	(33, 41, 1.0)	(36, 49, 1.0)	(190, 153, 1.0)	(79, 101, 1.0)	(52, 42, 1.0)	(122, 130, 1.0)	(22, 30, 1.0)	(76, 93, 1.0)	Not Tested	(22, 13, 1.0)	Not Tested	Not Tested	(37, 32, 1.0)	(154, 134, 1.0)	(53, 47, 1.0)	Not Tested
ENSG00000118960	(41, 46, 1.0)	Not Tested	(11, 16, 1.0)	(48, 45, 1.0)	Not Tested	(24, 23, 1.0)	(18, 32, 0.5304)	(33, 26, 1.0)	Not Tested	Not Tested	(9, 13, 1.0)	(28, 27, 1.0)	(23, 21, 1.0)	(27, 55, 0.2853)	(26, 43, 0.4839)	(23, 24, 1.0)	Not Tested	(10, 15, 1.0)	(79, 71, 1.0)	(68, 82, 1.0)	(46, 56, 1.0)	(51, 36, 0.7851)	(57, 54, 1.0)	(13, 5, 1.0)	(79, 72, 1.0)	(46, 52, 1.0)	(65, 63, 1.0)	(16, 27, 0.7121)	(7, 10, 1.0)	(14, 20, 1.0)	(58, 50, 1.0)	Not Tested	Not Tested	(130, 127, 1.0)	(33, 18, 0.99)	(102, 104, 1.0)	(6, 11, 1.0)	(23, 23, 1.0)	Not Tested	(63, 76, 1.0)	(27, 44, 1.0)	(23, 22, 1.0)	(12, 23, 1.0)	(33, 33, 1.0)	(32, 39, 1.0)	Not Tested
ENSG00000084676	(91, 95, 1.0)	Not Tested	Not Tested	(84, 61, 1.0)	(84, 97, 0.8999)	Not Tested	(87, 78, 0.9227)	(35, 37, 1.0)	Not Tested	Not Tested	(21, 17, 1.0)	Not Tested	(41, 44, 1.0)	Not Tested	(44, 34, 0.7941)	Not Tested	Not Tested	(49, 56, 1.0)	(28, 25, 1.0)	(32, 23, 1.0)	Not Tested	(37, 42, 0.9592)	(19, 30, 1.0)	(5, 7, 1.0)	(51, 41, 1.0)	Not Tested	(30, 18, 1.0)	Not Tested	Not Tested	Not Tested	(64, 60, 1.0)	Not Tested	(47, 52, 1.0)	(48, 44, 1.0)	(15, 10, 1.0)	(53, 55, 1.0)	Not Tested	Not Tested	(43, 59, 1.0)	(99, 110, 1.0)	Not Tested	Not Tested	(63, 67, 1.0)	Not Tested	Not Tested	Not Tested
ENSG00000138031	(10, 6, 0.9865)	(13, 12, 1.0)	Not Tested	(30, 36, 1.0)	(20, 19, 1.0)	Not Tested	(31, 16, 0.4194)	(49, 47, 1.0)	Not Tested	(31, 26, 0.9935)	Not Tested	(45, 52, 1.0)	(26, 33, 1.0)	(13, 10, 0.9203)	(27, 9, 0.1204)	Not Tested	Not Tested	(44, 51, 1.0)	(59, 75, 1.0)	(21, 23, 1.0)	(14, 16, 1.0)	(82, 77, 0.9792)	(15, 16, 1.0)	(8, 8, 1.0)	(34, 28, 1.0)	(63, 59, 1.0)	(62, 55, 1.0)	(53, 56, 0.9935)	(29, 21, 1.0)	Not Tested	(93, 81, 1.0)	(42, 39, 1.0)	(66, 56, 1.0)	(49, 48, 1.0)	(22, 32, 1.0)	(70, 79, 1.0)	(18, 18, 1.0)	(5, 5, 1.0)	(53, 41, 1.0)	(318, 344, 1.0)	(12, 10, 1.0)	(26, 27, 1.0)	(29, 44, 1.0)	(22, 17, 1.0)	(28, 17, 1.0)	(81, 94, 0.9875)
ENSG00000119772	(23, 26, 1.0)	Not Tested	(6, 14, 0.9982)	(28, 17, 1.0)	Not Tested	(5, 9, 0.7783)	Not Tested	(28, 38, 1.0)	Not Tested	Not Tested	Not Tested	(4, 10, 1.0)	(25, 12, 0.9974)	(15, 10, 0.8589)	(8, 19, 0.3831)	Not Tested	Not Tested	(27, 29, 1.0)	(31, 35, 1.0)	(13, 17, 1.0)	Not Tested	(28, 22, 0.9366)	Not Tested	Not Tested	Not Tested	Not Tested	(34, 27, 1.0)	Not Tested	Not Tested	(18, 13, 1.0)	(24, 14, 1.0)	Not Tested	(16, 8, 1.0)	Not Tested	Not Tested	(83, 120, 1.0)	(19, 17, 1.0)	(53, 51, 1.0)	Not Tested	(10, 6, 1.0)	Not Tested	Not Tested	Not Tested	(11, 9, 1.0)	Not Tested	Not Tested
ENSG00000084764	(70, 51, 0.9418)	(236, 214, 1.0)	(122, 108, 1.0)	Not Tested	(204, 242, 0.8885)	Not Tested	(118, 108, 0.9535)	Not Tested	Not Tested	(125, 155, 0.9935)	(110, 93, 1.0)	(129, 153, 1.0)	Not Tested	(110, 97, 0.9234)	Not Tested	Not Tested	(65, 73, 0.9967)	(135, 190, 1.0)	Not Tested	(59, 93, 1.0)	Not Tested	Not Tested	(89, 99, 1.0)	(54, 44, 1.0)	Not Tested	Not Tested	Not Tested	Not Tested	(118, 139, 1.0)	(115, 111, 1.0)	(158, 145, 1.0)	(51, 60, 1.0)	Not Tested	Not Tested	(102, 106, 1.0)	(101, 110, 1.0)	(306, 359, 1.0)	Not Tested	(72, 82, 1.0)	(79, 75, 1.0)	Not Tested	(163, 140, 1.0)	Not Tested	Not Tested	Not Tested	(408, 542, 0.8621)
ENSG00000119777	(55, 58, 1.0)	Not Tested	(47, 52, 1.0)	Not Tested	(81, 67, 0.8773)	Not Tested	(31, 29, 0.9883)	Not Tested	Not Tested	(33, 29, 1.0)	(29, 32, 1.0)	(44, 39, 1.0)	(18, 28, 1.0)	(37, 37, 1.0)	Not Tested	Not Tested	Not Tested	(44, 57, 1.0)	Not Tested	(30, 27, 1.0)	Not Tested	Not Tested	(33, 28, 1.0)	(18, 11, 1.0)	Not Tested	Not Tested	Not Tested	Not Tested	(20, 30, 1.0)	(60, 64, 1.0)	(49, 30, 1.0)	(29, 39, 1.0)	Not Tested	Not Tested	(24, 30, 1.0)	(80, 88, 1.0)	Not Tested	Not Tested	(51, 43, 1.0)	(134, 102, 1.0)	Not Tested	(28, 31, 1.0)	Not Tested	Not Tested	Not Tested	(117, 126, 0.9965)
ENSG00000084693	(7, 11, 0.9946)	Not Tested	Not Tested	(10, 6, 1.0)	(7, 8, 0.9756)	Not Tested	(7, 11, 0.8649)	Not Tested	Not Tested	Not Tested	Not Tested	(8, 6, 1.0)	(19, 13, 1.0)	(8, 4, 0.828)	Not Tested	Not Tested	Not Tested	(4, 7, 1.0)	Not Tested	Not Tested	Not Tested	Not Tested	Not Tested	(5, 7, 1.0)	(17, 22, 1.0)	Not Tested	Not Tested	Not Tested	Not Tested	Not Tested	(27, 23, 1.0)	Not Tested	Not Tested	Not Tested	(13, 12, 1.0)	(14, 20, 1.0)	(8, 9, 1.0)	Not Tested	(10, 5, 1.0)	(27, 29, 1.0)	Not Tested	Not Tested	Not Tested	Not Tested	Not Tested	(42, 32, 0.9815)
ENSG00000143994	(29, 25, 1.0)	(10, 12, 1.0)	Not Tested	(57, 37, 1.0)	Not Tested	Not Tested	(8, 14, 0.8185)	Not Tested	(6, 10, 0.9064)	Not Tested	(14, 8, 1.0)	Not Tested	(12, 5, 1.0)	Not Tested	Not Tested	Not Tested	(10, 10, 1.0)	(4, 12, 1.0)	Not Tested	(15, 24, 1.0)	Not Tested	(6, 12, 0.8376)	(10, 16, 1.0)	Not Tested	(40, 27, 1.0)	Not Tested	Not Tested	Not Tested	(13, 6, 1.0)	Not Tested	(7, 4, 1.0)	Not Tested	Not Tested	Not Tested	Not Tested	Not Tested	(6, 5, 1.0)	(8, 14, 1.0)	Not Tested	(13, 23, 1.0)	Not Tested	Not Tested	(5, 8, 1.0)	Not Tested	Not Tested	Not Tested
ENSG00000138073	(128, 107, 0.999)	(146, 152, 1.0)	Not Tested	(341, 407, 1.0)	Not Tested	Not Tested	Not Tested	Not Tested	(32, 32, 1.0)	Not Tested	(171, 170, 1.0)	(94, 101, 1.0)	(112, 139, 1.0)	Not Tested	Not Tested	Not Tested	(64, 60, 1.0)	(147, 168, 1.0)	Not Tested	(208, 176, 1.0)	Not Tested	Not Tested	(217, 178, 1.0)	Not Tested	(392, 389, 1.0)	Not Tested	(5, 8, 1.0)	Not Tested	(144, 178, 1.0)	Not Tested	(73, 57, 1.0)	Not Tested	Not Tested	Not Tested	Not Tested	Not Tested	(132, 99, 1.0)	(136, 119, 1.0)	Not Tested	(157, 170, 1.0)	Not Tested	Not Tested	(204, 176, 1.0)	(3, 7, 1.0)	Not Tested	(317, 353, 0.9965)
ENSG00000163798	(22, 19, 1.0)	(7, 10, 1.0)	Not Tested	Not Tested	Not Tested	Not Tested	Not Tested	(9, 10, 1.0)	Not Tested	Not Tested	(13, 11, 1.0)	(16, 15, 1.0)	Not Tested	(19, 16, 0.9331)	(42, 34, 0.8651)	Not Tested	Not Tested	Not Tested	Not Tested	Not Tested	Not Tested	(41, 34, 0.9556)	Not Tested	(9, 8, 1.0)	Not Tested	(42, 32, 1.0)	(29, 14, 1.0)	Not Tested	(14, 10, 1.0)	Not Tested	(21, 17, 1.0)	Not Tested	(12, 5, 1.0)	(10, 11, 1.0)	Not Tested	(19, 25, 1.0)	(26, 17, 1.0)	(10, 18, 1.0)	(10, 9, 1.0)	(17, 17, 1.0)	(7, 3, 1.0)	(25, 18, 1.0)	(12, 5, 1.0)	Not Tested	Not Tested	Not Tested
ENSG00000243147	(16, 16, 1.0)	Not Tested	Not Tested	Not Tested	Not Tested	Not Tested	Not Tested	(5, 12, 1.0)	Not Tested	Not Tested	Not Tested	Not Tested	(6, 11, 1.0)	Not Tested	Not Tested	Not Tested	Not Tested	Not Tested	Not Tested	Not Tested	Not Tested	Not Tested	Not Tested	(9, 6, 1.0)	Not Tested	Not Tested	Not Tested	Not Tested	(5, 5, 1.0)	Not Tested	(16, 10, 1.0)	Not Tested	Not Tested	Not Tested	Not Tested	Not Tested	Not Tested	(9, 2, 1.0)	Not Tested	(20, 29, 1.0)	Not Tested	Not Tested	Not Tested	Not Tested	Not Tested	Not Tested
ENSG00000158019	(75, 55, 0.9856)	(52, 46, 1.0)	Not Tested	Not Tested	Not Tested	Not Tested	Not Tested	(4, 7, 1.0)	Not Tested	Not Tested	Not Tested	Not Tested	(31, 29, 1.0)	Not Tested	Not Tested	Not Tested	Not Tested	Not Tested	Not Tested	(13, 16, 1.0)	Not Tested	Not Tested	Not Tested	Not Tested	Not Tested	Not Tested	Not Tested	Not Tested	Not Tested	Not Tested	(60, 42, 1.0)	Not Tested	Not Tested	Not Tested	Not Tested	(8, 16, 1.0)	Not Tested	(18, 14, 1.0)	Not Tested	(27, 26, 1.0)	Not Tested	Not Tested	Not Tested	(13, 20, 1.0)	Not Tested	Not Tested
ENSG00000189350	(20, 178, 0.4927)	(13, 13, 1.0)	Not Tested	Not Tested	(6, 24, 0.6069)	Not Tested	(14, 9, 0.9128)	Not Tested	Not Tested	(6, 11, 0.9935)	Not Tested	Not Tested	(60, 21, 1.0)	(15, 16, 1.0)	Not Tested	(22, 18, 1.0)	(16, 15, 1.0)	Not Tested	(7, 7, 1.0)	(13, 9, 1.0)	(81, 102, 1.0)	(36, 52, 0.9556)	(58, 32, 1.0)	Not Tested	(14, 20, 1.0)	Not Tested	(2, 16, 1.0)	Not Tested	Not Tested	(4, 12, 1.0)	(10, 10, 1.0)	(18, 18, 1.0)	Not Tested	(6, 7, 1.0)	Not Tested	(11, 11, 1.0)	Not Tested	(33, 11, 1.0)	(9, 7, 1.0)	(35, 24, 1.0)	(10, 5, 1.0)	(14, 21, 1.0)	(22, 9, 1.0)	(9, 8, 1.0)	Not Tested	(6, 8, 0.9997)
ENSG00000115760	(46, 30, 0.8924)	(40, 35, 1.0)	(1, 10, 0.4139)	(42, 35, 1.0)	(70, 86, 0.8759)	Not Tested	Not Tested	Not Tested	(5, 7, 0.9433)	(29, 25, 1.0)	Not Tested	(31, 21, 1.0)	(79, 52, 1.0)	(14, 13, 1.0)	(75, 99, 0.7009)	(62, 70, 1.0)	Not Tested	(31, 33, 1.0)	(6, 14, 1.0)	(57, 33, 1.0)	(7, 12, 1.0)	(93, 92, 1.0)	(68, 35, 0.8793)	(15, 23, 1.0)	(17, 25, 1.0)	(56, 49, 1.0)	(88, 85, 1.0)	Not Tested	Not Tested	(14, 9, 1.0)	(75, 48, 1.0)	Not Tested	Not Tested	(17, 17, 1.0)	(11, 15, 1.0)	(43, 36, 1.0)	(14, 5, 0.9258)	(79, 34, 0.5517)	Not Tested	Not Tested	Not Tested	(35, 39, 1.0)	(39, 40, 1.0)	(24, 22, 1.0)	(40, 46, 1.0)	(161, 110, 0.7251)
ENSG00000049323	(85, 78, 1.0)	(30, 15, 1.0)	(25, 16, 1.0)	(31, 39, 1.0)	(116, 92, 0.8705)	(88, 100, 0.9112)	(22, 41, 0.4492)	(21, 20, 1.0)	Not Tested	(24, 20, 0.9959)	(31, 25, 1.0)	(16, 22, 1.0)	(59, 45, 1.0)	(11, 23, 0.5556)	Not Tested	(58, 60, 1.0)	(8, 3, 0.9679)	(42, 40, 1.0)	(90, 77, 1.0)	(74, 59, 1.0)	(208, 219, 1.0)	(61, 90, 0.6994)	(98, 117, 1.0)	(35, 47, 1.0)	(43, 49, 1.0)	(56, 75, 1.0)	(68, 69, 1.0)	(10, 8, 0.9519)	(65, 60, 1.0)	(33, 35, 1.0)	(165, 150, 1.0)	(15, 12, 1.0)	(146, 158, 1.0)	(147, 141, 1.0)	(47, 43, 1.0)	(40, 27, 1.0)	(82, 94, 1.0)	(82, 69, 1.0)	(23, 17, 1.0)	(105, 100, 1.0)	Not Tested	(42, 46, 1.0)	(45, 68, 1.0)	(119, 134, 1.0)	(79, 71, 1.0)	(67, 63, 1.0)
ENSG00000152689	(35, 49, 1.0)	Not Tested	Not Tested	(25, 34, 1.0)	Not Tested	(23, 23, 1.0)	Not Tested	(82, 89, 1.0)	Not Tested	(35, 30, 1.0)	Not Tested	Not Tested	(45, 65, 1.0)	Not Tested	Not Tested	Not Tested	Not Tested	Not Tested	(66, 61, 1.0)	(89, 87, 1.0)	Not Tested	(78, 75, 1.0)	Not Tested	(54, 38, 1.0)	(54, 73, 1.0)	Not Tested	(35, 59, 1.0)	Not Tested	Not Tested	Not Tested	(8, 11, 1.0)	Not Tested	(5, 9, 1.0)	(43, 54, 1.0)	(10, 16, 1.0)	(173, 167, 1.0)	(45, 63, 1.0)	(65, 57, 1.0)	(7, 6, 1.0)	(23, 30, 1.0)	(41, 40, 1.0)	Not Tested	(58, 61, 1.0)	Not Tested	Not Tested	(121, 110, 1.0)
ENSG00000150938	(21, 20, 1.0)	Not Tested	Not Tested	(24, 13, 1.0)	(165, 203, 0.8482)	(65, 63, 1.0)	(50, 39, 0.8586)	(90, 104, 1.0)	Not Tested	(46, 56, 0.9935)	Not Tested	(13, 21, 1.0)	(19, 27, 1.0)	Not Tested	(115, 94, 0.8401)	(15, 15, 1.0)	Not Tested	Not Tested	Not Tested	(84, 96, 1.0)	(103, 82, 1.0)	Not Tested	(194, 135, 1.0)	(4, 6, 1.0)	Not Tested	(191, 182, 1.0)	(92, 118, 1.0)	Not Tested	Not Tested	Not Tested	(75, 76, 1.0)	(10, 10, 1.0)	(19, 8, 1.0)	(6, 4, 1.0)	Not Tested	(43, 33, 1.0)	(31, 47, 1.0)	(49, 54, 1.0)	Not Tested	(1069, 1100, 1.0)	Not Tested	Not Tested	(40, 64, 1.0)	(38, 35, 1.0)	(112, 151, 1.0)	(159, 146, 0.9965)
ENSG00000171055	(180, 182, 1.0)	Not Tested	Not Tested	(438, 628, 1.0)	(3041, 2981, 1.0)	(105, 125, 0.8555)	(515, 559, 0.9461)	(291, 411, 1.0)	(118, 128, 0.9741)	(243, 174, 0.9771)	(153, 120, 1.0)	(109, 131, 1.0)	(20, 11, 1.0)	(612, 772, 0.7963)	(747, 530, 0.5106)	(284, 333, 1.0)	(111, 121, 1.0)	(172, 183, 1.0)	Not Tested	(140, 141, 1.0)	(859, 1181, 1.0)	(1071, 619, 0.2927)	(579, 459, 1.0)	Not Tested	Not Tested	Not Tested	(100, 106, 1.0)	(243, 201, 0.8847)	(356, 325, 1.0)	(276, 278, 1.0)	(144, 139, 1.0)	(167, 183, 1.0)	(186, 233, 1.0)	(156, 163, 1.0)	(297, 200, 0.99)	(400, 389, 1.0)	(408, 430, 1.0)	(98, 97, 1.0)	(53, 54, 1.0)	(1116, 1166, 1.0)	(626, 477, 1.0)	Not Tested	Not Tested	(194, 131, 1.0)	(263, 257, 1.0)	(721, 657, 0.9965)
ENSG00000218739	(144, 129, 1.0)	(39, 60, 1.0)	(41, 32, 1.0)	Not Tested	(104, 80, 0.9312)	(92, 147, 0.6954)	(44, 52, 0.9461)	(157, 168, 1.0)	(101, 111, 0.9878)	(32, 44, 0.9935)	(37, 34, 1.0)	Not Tested	(125, 120, 1.0)	(92, 80, 0.955)	(105, 121, 0.9544)	Not Tested	(31, 29, 1.0)	(55, 49, 1.0)	(93, 101, 1.0)	(161, 185, 1.0)	Not Tested	(110, 81, 0.9203)	(85, 56, 1.0)	(88, 105, 1.0)	Not Tested	Not Tested	(96, 92, 1.0)	(28, 48, 0.7924)	(54, 35, 1.0)	Not Tested	(8, 7, 1.0)	Not Tested	Not Tested	Not Tested	(6, 13, 1.0)	Not Tested	(71, 61, 1.0)	(67, 78, 1.0)	(32, 26, 1.0)	(206, 198, 1.0)	Not Tested	Not Tested	Not Tested	(32, 40, 1.0)	(69, 65, 1.0)	(172, 202, 0.9965)
ENSG00000115816	(145, 133, 1.0)	(41, 64, 1.0)	(63, 42, 1.0)	(27, 41, 1.0)	(107, 83, 0.9196)	(96, 152, 0.6688)	(40, 52, 0.8861)	(174, 177, 1.0)	(102, 111, 0.9878)	(36, 48, 0.9935)	(42, 35, 1.0)	Not Tested	(146, 135, 1.0)	(114, 102, 0.9681)	(132, 145, 0.9758)	(28, 23, 1.0)	(30, 29, 1.0)	(60, 54, 1.0)	(104, 130, 1.0)	(159, 185, 1.0)	(44, 41, 1.0)	(118, 84, 0.888)	(93, 66, 1.0)	(97, 113, 1.0)	Not Tested	(54, 45, 1.0)	(98, 90, 1.0)	(35, 56, 0.8006)	(60, 39, 1.0)	Not Tested	(10, 7, 1.0)	(12, 13, 1.0)	Not Tested	Not Tested	(15, 13, 1.0)	Not Tested	(104, 93, 1.0)	(80, 104, 1.0)	(34, 27, 1.0)	(209, 207, 1.0)	Not Tested	(27, 32, 1.0)	Not Tested	(33, 40, 1.0)	(101, 98, 1.0)	(230, 298, 0.9835)
ENSG00000003509	(14, 13, 1.0)	Not Tested	Not Tested	Not Tested	Not Tested	(58, 38, 0.6065)	Not Tested	(20, 42, 0.9734)	Not Tested	Not Tested	Not Tested	(18, 14, 1.0)	(34, 48, 1.0)	Not Tested	(28, 13, 0.3791)	Not Tested	(15, 15, 1.0)	Not Tested	(56, 66, 1.0)	(56, 51, 1.0)	Not Tested	Not Tested	(113, 98, 1.0)	(57, 47, 1.0)	Not Tested	Not Tested	(33, 24, 1.0)	Not Tested	Not Tested	Not Tested	Not Tested	Not Tested	Not Tested	(18, 18, 1.0)	(9, 3, 1.0)	Not Tested	Not Tested	(48, 59, 1.0)	Not Tested	(102, 117, 1.0)	Not Tested	Not Tested	Not Tested	(35, 51, 1.0)	Not Tested	Not Tested
ENSG00000115825	(57, 44, 0.9926)	(43, 40, 1.0)	(12, 4, 0.957)	Not Tested	(59, 29, 0.4874)	(21, 28, 0.8478)	(6, 21, 0.2547)	(38, 65, 1.0)	Not Tested	(22, 21, 1.0)	Not Tested	Not Tested	(22, 35, 1.0)	Not Tested	(79, 46, 0.473)	(19, 33, 1.0)	(5, 5, 1.0)	(11, 12, 1.0)	(51, 60, 1.0)	(30, 32, 1.0)	(30, 30, 1.0)	(50, 54, 0.9858)	(91, 95, 1.0)	(27, 18, 1.0)	(29, 45, 0.9639)	(47, 52, 1.0)	(73, 50, 1.0)	(3, 7, 0.8096)	(9, 7, 1.0)	Not Tested	Not Tested	(29, 22, 1.0)	(51, 59, 1.0)	(7, 5, 1.0)	(7, 4, 1.0)	Not Tested	(6, 7, 1.0)	(52, 58, 1.0)	(32, 10, 0.5485)	(98, 110, 1.0)	Not Tested	(8, 14, 1.0)	(7, 11, 1.0)	(25, 30, 1.0)	(15, 15, 1.0)	(31, 39, 0.9965)
ENSG00000138061	(21, 26, 1.0)	Not Tested	Not Tested	Not Tested	(26, 12, 0.7973)	(9, 7, 0.9526)	Not Tested	(2, 9, 1.0)	Not Tested	(5, 9, 0.9935)	Not Tested	(2, 9, 1.0)	(18, 14, 1.0)	Not Tested	Not Tested	(13, 14, 1.0)	Not Tested	Not Tested	(11, 13, 1.0)	Not Tested	(7, 8, 1.0)	Not Tested	(7, 3, 1.0)	Not Tested	Not Tested	(6, 11, 1.0)	Not Tested	Not Tested	Not Tested	Not Tested	(5, 8, 1.0)	Not Tested	Not Tested	(15, 21, 1.0)	Not Tested	(10, 13, 1.0)	Not Tested	Not Tested	Not Tested	(57, 70, 1.0)	Not Tested	Not Tested	Not Tested	(17, 10, 1.0)	Not Tested	Not Tested
ENSG00000119787	(57, 70, 0.9968)	(83, 66, 1.0)	Not Tested	Not Tested	(266, 351, 0.7142)	(35, 24, 0.7183)	Not Tested	(164, 133, 1.0)	(11, 7, 0.9023)	Not Tested	(48, 38, 1.0)	(24, 32, 1.0)	(8, 21, 0.9616)	(26, 36, 0.8259)	(123, 107, 0.9049)	(69, 70, 1.0)	Not Tested	Not Tested	Not Tested	(54, 9, 0.0005)	(74, 66, 1.0)	(55, 51, 0.9858)	(62, 54, 1.0)	Not Tested	Not Tested	Not Tested	(18, 17, 1.0)	(35, 20, 0.6236)	(79, 80, 1.0)	Not Tested	(181, 176, 1.0)	(42, 30, 1.0)	(16, 6, 1.0)	Not Tested	(3, 14, 0.7933)	Not Tested	(124, 127, 1.0)	Not Tested	Not Tested	Not Tested	(216, 204, 1.0)	(93, 56, 1.0)	Not Tested	(15, 0, 0.0148)	(86, 89, 1.0)	(321, 282, 0.9965)
ENSG00000163214	(55, 44, 0.9865)	(4, 7, 1.0)	Not Tested	Not Tested	Not Tested	(12, 27, 0.364)	Not Tested	Not Tested	Not Tested	(19, 29, 0.9907)	Not Tested	(21, 42, 0.784)	Not Tested	(21, 31, 0.7642)	Not Tested	(16, 15, 1.0)	Not Tested	(37, 26, 1.0)	Not Tested	(29, 30, 1.0)	(47, 37, 1.0)	Not Tested	Not Tested	(21, 17, 1.0)	(91, 104, 1.0)	(55, 55, 1.0)	(26, 23, 1.0)	Not Tested	(12, 6, 1.0)	(8, 8, 1.0)	Not Tested	Not Tested	(24, 28, 1.0)	(8, 10, 1.0)	(25, 24, 1.0)	(36, 35, 1.0)	Not Tested	(15, 8, 1.0)	Not Tested	(23, 34, 1.0)	Not Tested	(24, 31, 1.0)	Not Tested	Not Tested	Not Tested	(39, 28, 0.9103)
ENSG00000162878	(8, 8, 1.0)	(22, 23, 1.0)	Not Tested	Not Tested	(24, 108, 0.0568)	(52, 58, 0.9666)	(12, 5, 0.6729)	(93, 49, 1.0)	Not Tested	Not Tested	Not Tested	Not Tested	(15, 43, 0.8188)	(68, 42, 0.7168)	Not Tested	Not Tested	(19, 32, 0.9798)	Not Tested	(113, 170, 1.0)	Not Tested	Not Tested	Not Tested	(320, 234, 1.0)	(69, 18, 0.2984)	(248, 370, 0.9397)	Not Tested	(53, 73, 1.0)	Not Tested	(18, 13, 1.0)	Not Tested	(128, 177, 1.0)	Not Tested	Not Tested	(80, 86, 1.0)	(8, 20, 0.99)	(305, 436, 1.0)	(11, 11, 1.0)	(79, 94, 1.0)	Not Tested	(10, 3, 1.0)	(51, 108, 0.9574)	Not Tested	Not Tested	Not Tested	(8, 9, 1.0)	Not Tested
ENSG00000143924	(14, 11, 1.0)	Not Tested	Not Tested	(5, 10, 1.0)	(30, 10, 0.3272)	(12, 11, 1.0)	Not Tested	(9, 15, 1.0)	Not Tested	Not Tested	Not Tested	Not Tested	(11, 11, 1.0)	Not Tested	(11, 11, 1.0)	Not Tested	(2, 9, 0.828)	Not Tested	(10, 14, 1.0)	Not Tested	Not Tested	Not Tested	(22, 33, 1.0)	Not Tested	(28, 18, 0.9972)	(11, 13, 1.0)	(21, 38, 1.0)	Not Tested	Not Tested	Not Tested	(28, 29, 1.0)	Not Tested	(15, 14, 1.0)	(26, 16, 1.0)	Not Tested	(8, 19, 1.0)	Not Tested	(32, 20, 1.0)	(6, 6, 1.0)	Not Tested	Not Tested	(4, 6, 1.0)	(7, 6, 1.0)	(5, 11, 1.0)	Not Tested	(47, 31, 0.9103)
ENSG00000162882	(25, 22, 1.0)	Not Tested	(12, 2, 0.8855)	(15, 14, 1.0)	(10, 11, 0.9869)	Not Tested	Not Tested	(3, 7, 1.0)	(5, 7, 0.9561)	Not Tested	Not Tested	Not Tested	Not Tested	(5, 13, 0.7414)	Not Tested	Not Tested	Not Tested	Not Tested	Not Tested	(14, 29, 1.0)	(4, 9, 1.0)	Not Tested	Not Tested	Not Tested	(36, 25, 1.0)	(6, 9, 1.0)	Not Tested	Not Tested	Not Tested	(7, 7, 1.0)	(24, 19, 1.0)	(3, 9, 1.0)	(9, 7, 1.0)	(15, 17, 1.0)	(10, 11, 1.0)	(13, 18, 1.0)	Not Tested	(6, 9, 1.0)	(15, 24, 1.0)	(17, 13, 1.0)	(4, 8, 1.0)	Not Tested	(5, 7, 1.0)	(17, 10, 1.0)	Not Tested	Not Tested
ENSG00000152527	(15, 12, 1.0)	Not Tested	(10, 6, 1.0)	Not Tested	(27, 10, 0.5579)	Not Tested	Not Tested	(5, 6, 1.0)	(11, 4, 0.7794)	Not Tested	Not Tested	(9, 16, 1.0)	Not Tested	(9, 6, 0.9149)	(28, 17, 0.7458)	Not Tested	Not Tested	Not Tested	(8, 6, 1.0)	Not Tested	Not Tested	(9, 14, 0.9281)	Not Tested	(13, 10, 1.0)	(25, 36, 1.0)	(3, 10, 1.0)	(15, 11, 1.0)	(6, 7, 1.0)	Not Tested	Not Tested	(12, 15, 1.0)	Not Tested	(7, 3, 1.0)	Not Tested	(7, 3, 1.0)	Not Tested	Not Tested	(3, 14, 1.0)	Not Tested	Not Tested	Not Tested	Not Tested	Not Tested	Not Tested	Not Tested	(18, 22, 0.9965)
ENSG00000138095	(10, 14, 1.0)	Not Tested	(49, 32, 1.0)	(119, 121, 1.0)	(141, 171, 0.8662)	Not Tested	(88, 72, 0.8649)	(140, 164, 1.0)	Not Tested	Not Tested	Not Tested	Not Tested	(193, 166, 1.0)	(15, 20, 0.8892)	(119, 116, 1.0)	Not Tested	(61, 51, 0.9885)	(90, 159, 0.6522)	(106, 89, 1.0)	(76, 58, 1.0)	Not Tested	Not Tested	(134, 158, 1.0)	(64, 69, 1.0)	(199, 185, 1.0)	(428, 340, 1.0)	Not Tested	(57, 56, 1.0)	(50, 46, 1.0)	Not Tested	Not Tested	Not Tested	(7, 3, 1.0)	Not Tested	(6, 9, 1.0)	Not Tested	Not Tested	(29, 35, 1.0)	(51, 32, 1.0)	(24, 17, 1.0)	Not Tested	(54, 67, 1.0)	Not Tested	(55, 56, 1.0)	(51, 71, 1.0)	(366, 389, 0.9997)
ENSG00000171150	(34, 51, 0.8732)	(17, 12, 1.0)	(16, 10, 1.0)	(14, 16, 1.0)	(60, 75, 0.8372)	Not Tested	(25, 24, 1.0)	(77, 94, 1.0)	Not Tested	(17, 14, 0.9986)	(8, 10, 1.0)	Not Tested	(12, 8, 1.0)	Not Tested	(15, 21, 0.8095)	(52, 54, 1.0)	Not Tested	(8, 24, 0.4626)	(52, 47, 1.0)	Not Tested	(44, 39, 1.0)	Not Tested	(5, 10, 1.0)	(21, 20, 1.0)	Not Tested	(70, 67, 1.0)	(50, 61, 1.0)	(20, 14, 0.8618)	(6, 7, 1.0)	Not Tested	(43, 50, 1.0)	(14, 12, 1.0)	Not Tested	(34, 39, 1.0)	Not Tested	(19, 15, 1.0)	Not Tested	Not Tested	(23, 16, 1.0)	(85, 97, 1.0)	Not Tested	(18, 16, 1.0)	Not Tested	(22, 22, 1.0)	Not Tested	(162, 136, 0.9592)
ENSG00000116062	(6, 7, 1.0)	(28, 23, 1.0)	Not Tested	(5, 9, 1.0)	(8, 16, 0.7644)	Not Tested	(8, 9, 1.0)	(11, 12, 1.0)	Not Tested	Not Tested	(25, 20, 1.0)	Not Tested	(8, 11, 1.0)	(4, 8, 0.831)	(38, 53, 0.7669)	(30, 14, 1.0)	Not Tested	(10, 12, 1.0)	(10, 12, 1.0)	(13, 23, 1.0)	(5, 6, 1.0)	(2, 8, 0.6801)	Not Tested	(25, 30, 1.0)	Not Tested	(15, 13, 1.0)	Not Tested	(4, 7, 0.9038)	(5, 6, 1.0)	(18, 19, 1.0)	(22, 27, 1.0)	(13, 10, 1.0)	Not Tested	(16, 4, 1.0)	Not Tested	(21, 28, 1.0)	(16, 22, 1.0)	(31, 19, 1.0)	Not Tested	(8, 5, 1.0)	(34, 33, 1.0)	(17, 12, 1.0)	(7, 6, 1.0)	Not Tested	Not Tested	(72, 52, 0.9414)
ENSG00000243244	(16, 19, 1.0)	Not Tested	Not Tested	(7, 9, 1.0)	(13, 12, 1.0)	(5, 5, 1.0)	(13, 5, 0.5469)	(6, 9, 1.0)	Not Tested	Not Tested	Not Tested	Not Tested	Not Tested	Not Tested	Not Tested	Not Tested	(9, 10, 1.0)	Not Tested	(25, 18, 1.0)	(8, 15, 1.0)	(16, 3, 0.344)	Not Tested	(18, 9, 1.0)	(12, 10, 1.0)	(12, 16, 1.0)	(17, 24, 1.0)	(23, 13, 1.0)	Not Tested	Not Tested	Not Tested	(7, 8, 1.0)	(15, 14, 1.0)	Not Tested	(16, 20, 1.0)	Not Tested	(37, 31, 1.0)	(25, 9, 0.6771)	(10, 13, 1.0)	(8, 2, 1.0)	Not Tested	Not Tested	Not Tested	(8, 4, 1.0)	(7, 10, 1.0)	Not Tested	(65, 88, 0.9339)
ENSG00000115306	(371, 405, 1.0)	(38, 23, 1.0)	(45, 43, 1.0)	(120, 131, 1.0)	(392, 342, 0.9441)	(151, 157, 1.0)	(185, 148, 0.8281)	(200, 213, 1.0)	Not Tested	(253, 248, 1.0)	(159, 138, 1.0)	(122, 154, 1.0)	(44, 40, 1.0)	Not Tested	(484, 375, 0.7128)	(244, 245, 1.0)	(65, 63, 1.0)	(576, 520, 1.0)	(278, 304, 1.0)	(174, 173, 1.0)	(467, 473, 1.0)	(421, 481, 0.9556)	(274, 284, 1.0)	Not Tested	Not Tested	(241, 218, 1.0)	(189, 207, 1.0)	(260, 333, 0.8136)	(193, 183, 1.0)	(191, 181, 1.0)	Not Tested	(22, 19, 1.0)	(142, 163, 1.0)	(436, 414, 1.0)	(15, 17, 1.0)	(372, 394, 1.0)	(219, 267, 1.0)	(20, 5, 1.0)	(147, 154, 1.0)	(2963, 2641, 1.0)	Not Tested	(326, 329, 1.0)	Not Tested	(105, 113, 1.0)	Not Tested	(158, 208, 0.9103)
ENSG00000115310	(215, 204, 1.0)	Not Tested	Not Tested	(17, 19, 1.0)	(40, 30, 0.9144)	(11, 13, 0.965)	Not Tested	Not Tested	Not Tested	Not Tested	(24, 23, 1.0)	(9, 11, 1.0)	(801, 768, 1.0)	Not Tested	(15, 34, 0.4015)	(5, 9, 1.0)	Not Tested	(57, 32, 1.0)	(4, 10, 1.0)	Not Tested	(9, 8, 1.0)	(135, 98, 0.8848)	(88, 77, 1.0)	(31, 28, 1.0)	Not Tested	(6, 7, 1.0)	(83, 92, 1.0)	Not Tested	Not Tested	Not Tested	(384, 359, 1.0)	(11, 14, 1.0)	(28, 32, 1.0)	Not Tested	(14, 16, 1.0)	Not Tested	Not Tested	(90, 89, 1.0)	(14, 12, 1.0)	Not Tested	(6, 10, 1.0)	Not Tested	Not Tested	(51, 26, 1.0)	Not Tested	Not Tested
ENSG00000085760	(41, 10, 0.0065)	(49, 54, 1.0)	(25, 24, 1.0)	(43, 51, 1.0)	(217, 156, 0.5809)	(59, 34, 0.3759)	Not Tested	Not Tested	(27, 26, 1.0)	(72, 52, 0.9907)	(52, 80, 1.0)	(55, 78, 1.0)	Not Tested	(182, 157, 0.8803)	(80, 70, 0.9049)	Not Tested	(51, 58, 0.9885)	(63, 114, 0.2855)	(63, 64, 1.0)	(71, 65, 1.0)	Not Tested	(162, 185, 0.9334)	(25, 20, 1.0)	Not Tested	(288, 238, 0.9896)	Not Tested	(33, 35, 1.0)	Not Tested	Not Tested	(102, 86, 1.0)	(47, 53, 1.0)	(9, 10, 1.0)	Not Tested	(24, 16, 1.0)	(34, 41, 1.0)	Not Tested	(62, 69, 1.0)	(42, 64, 1.0)	Not Tested	Not Tested	Not Tested	Not Tested	(117, 117, 1.0)	(22, 11, 1.0)	Not Tested	Not Tested
ENSG00000138035	(30, 41, 0.9752)	(61, 62, 1.0)	(13, 17, 1.0)	(22, 25, 1.0)	(115, 145, 0.8372)	(30, 17, 0.5812)	(26, 28, 0.9883)	(61, 42, 1.0)	(7, 8, 0.9892)	(39, 43, 1.0)	Not Tested	(51, 33, 1.0)	(34, 40, 1.0)	Not Tested	(109, 96, 0.9183)	(60, 58, 1.0)	(18, 22, 0.9885)	Not Tested	(58, 45, 1.0)	(43, 36, 1.0)	(67, 70, 1.0)	(24, 16, 0.855)	(5, 5, 1.0)	(54, 60, 1.0)	(135, 126, 1.0)	(116, 131, 1.0)	Not Tested	(38, 27, 0.8153)	(27, 48, 0.9067)	Not Tested	Not Tested	(15, 12, 1.0)	Not Tested	(50, 58, 1.0)	Not Tested	(34, 39, 1.0)	(50, 48, 1.0)	(55, 53, 1.0)	(35, 21, 1.0)	(127, 102, 1.0)	(44, 68, 1.0)	(22, 18, 1.0)	(71, 42, 1.0)	Not Tested	Not Tested	Not Tested
ENSG00000115380	(29, 35, 1.0)	(24, 28, 1.0)	Not Tested	(27, 30, 1.0)	Not Tested	Not Tested	Not Tested	Not Tested	Not Tested	Not Tested	(18, 21, 1.0)	Not Tested	(61, 50, 1.0)	Not Tested	Not Tested	Not Tested	Not Tested	Not Tested	Not Tested	(14, 10, 1.0)	Not Tested	(168, 109, 0.7867)	Not Tested	Not Tested	Not Tested	Not Tested	Not Tested	Not Tested	Not Tested	Not Tested	Not Tested	(35, 60, 1.0)	Not Tested	(94, 88, 1.0)	Not Tested	Not Tested	Not Tested	Not Tested	Not Tested	(15, 18, 1.0)	Not Tested	Not Tested	Not Tested	(28, 29, 1.0)	Not Tested	Not Tested
ENSG00000115392	(133, 135, 1.0)	Not Tested	Not Tested	(12, 12, 1.0)	Not Tested	(40, 26, 0.6954)	Not Tested	(29, 24, 1.0)	(29, 22, 0.9195)	Not Tested	(15, 16, 1.0)	(8, 21, 1.0)	(22, 24, 1.0)	(33, 32, 1.0)	Not Tested	(20, 23, 1.0)	Not Tested	(25, 17, 1.0)	Not Tested	(27, 22, 1.0)	Not Tested	Not Tested	(10, 10, 1.0)	(17, 18, 1.0)	(74, 53, 0.9953)	(5, 11, 1.0)	Not Tested	(36, 14, 0.3562)	(24, 12, 1.0)	(11, 9, 1.0)	Not Tested	(46, 42, 1.0)	(50, 52, 1.0)	Not Tested	Not Tested	(33, 36, 1.0)	Not Tested	(11, 13, 1.0)	(15, 11, 1.0)	(29, 39, 1.0)	(25, 16, 1.0)	Not Tested	(9, 14, 1.0)	Not Tested	Not Tested	(102, 104, 1.0)
ENSG00000173209	(340, 282, 0.9752)	(36, 47, 1.0)	(23, 14, 1.0)	Not Tested	(169, 175, 0.9748)	(24, 20, 0.9149)	(63, 67, 0.9847)	(5, 5, 1.0)	(22, 36, 0.7702)	Not Tested	(54, 38, 1.0)	(76, 43, 0.9017)	(29, 33, 1.0)	(40, 70, 0.4162)	Not Tested	(59, 38, 1.0)	Not Tested	(6, 4, 1.0)	(27, 24, 1.0)	(111, 118, 1.0)	(68, 200, 0.0003)	Not Tested	Not Tested	(99, 91, 1.0)	(118, 48, 0.0345)	Not Tested	(146, 131, 1.0)	Not Tested	Not Tested	(34, 50, 1.0)	(16, 7, 1.0)	Not Tested	(196, 183, 1.0)	(28, 44, 1.0)	(25, 26, 1.0)	(154, 181, 1.0)	(47, 37, 1.0)	(10, 10, 1.0)	(20, 27, 1.0)	(363, 323, 1.0)	Not Tested	(39, 36, 1.0)	(52, 34, 1.0)	(75, 75, 1.0)	Not Tested	Not Tested
ENSG00000115464	(26, 17, 0.9065)	(41, 45, 1.0)	(11, 6, 1.0)	(27, 30, 1.0)	Not Tested	Not Tested	(20, 23, 0.9428)	Not Tested	Not Tested	Not Tested	(8, 7, 1.0)	(28, 24, 1.0)	(17, 23, 1.0)	Not Tested	Not Tested	(6, 9, 1.0)	Not Tested	(18, 11, 1.0)	(9, 14, 1.0)	(7, 14, 1.0)	(14, 22, 1.0)	(52, 59, 0.9556)	(13, 5, 1.0)	(18, 20, 1.0)	(22, 14, 0.9658)	Not Tested	(31, 16, 1.0)	Not Tested	Not Tested	(29, 23, 1.0)	Not Tested	Not Tested	(30, 22, 1.0)	(12, 0, 0.0622)	Not Tested	(38, 47, 1.0)	(59, 55, 1.0)	Not Tested	Not Tested	(44, 41, 1.0)	Not Tested	(51, 55, 1.0)	(39, 40, 1.0)	(5, 8, 1.0)	Not Tested	(69, 64, 0.9965)
ENSG00000143952	(49, 44, 1.0)	(18, 8, 1.0)	Not Tested	(22, 24, 1.0)	(77, 57, 0.8584)	(9, 13, 0.8555)	Not Tested	(12, 6, 1.0)	(2, 14, 0.2023)	Not Tested	Not Tested	Not Tested	(21, 9, 1.0)	Not Tested	(51, 46, 0.9693)	Not Tested	Not Tested	Not Tested	(7, 11, 1.0)	(15, 14, 1.0)	Not Tested	(4, 19, 0.2154)	(7, 10, 1.0)	Not Tested	Not Tested	Not Tested	Not Tested	(12, 20, 0.8006)	Not Tested	Not Tested	(12, 13, 1.0)	Not Tested	Not Tested	(7, 11, 1.0)	Not Tested	(4, 8, 1.0)	(16, 16, 1.0)	(5, 8, 1.0)	(24, 21, 1.0)	(18, 10, 1.0)	(19, 12, 1.0)	Not Tested	(16, 15, 1.0)	Not Tested	Not Tested	(28, 36, 0.9899)
ENSG00000115902	(13, 10, 1.0)	(87, 80, 1.0)	Not Tested	Not Tested	(28, 34, 0.9891)	(9, 13, 0.9791)	Not Tested	(28, 86, 1.0)	Not Tested	(29, 20, 1.0)	(14, 13, 1.0)	Not Tested	(8, 19, 1.0)	(6, 17, 0.8896)	(48, 29, 0.9572)	Not Tested	(13, 5, 0.9885)	(36, 19, 1.0)	(34, 65, 1.0)	(13, 3, 1.0)	(43, 61, 1.0)	(101, 101, 1.0)	(25, 10, 1.0)	(23, 0, 1.0)	(16, 50, 1.0)	(17, 49, 1.0)	(38, 119, 1.0)	(21, 22, 1.0)	Not Tested	(11, 29, 1.0)	(1, 20, 1.0)	(8, 7, 1.0)	(5, 9, 1.0)	(27, 29, 1.0)	Not Tested	Not Tested	(5, 6, 1.0)	(8, 6, 1.0)	(19, 15, 1.0)	(20, 1, 1.0)	(45, 37, 1.0)	(24, 39, 1.0)	(12, 10, 1.0)	(4, 24, 1.0)	Not Tested	Not Tested
ENSG00000011523	(36, 19, 0.7516)	(29, 25, 1.0)	(70, 60, 1.0)	Not Tested	(99, 95, 1.0)	(29, 27, 0.9865)	(26, 16, 0.72)	Not Tested	(16, 8, 0.7794)	(55, 61, 1.0)	Not Tested	Not Tested	(107, 99, 1.0)	(26, 37, 0.8061)	(51, 40, 0.8327)	Not Tested	Not Tested	(49, 52, 1.0)	(217, 175, 1.0)	(104, 98, 1.0)	(144, 176, 1.0)	(58, 61, 0.9946)	(160, 173, 1.0)	(68, 48, 1.0)	(59, 74, 1.0)	(127, 144, 1.0)	(63, 68, 1.0)	(22, 17, 0.9305)	Not Tested	(86, 91, 1.0)	Not Tested	(19, 15, 1.0)	(28, 27, 1.0)	Not Tested	Not Tested	Not Tested	Not Tested	Not Tested	(11, 23, 1.0)	(9, 15, 1.0)	Not Tested	(43, 48, 1.0)	Not Tested	(86, 107, 1.0)	Not Tested	Not Tested
ENSG00000138069	(14, 7, 0.8924)	(29, 25, 1.0)	(199, 191, 1.0)	Not Tested	(40, 53, 0.8372)	(28, 28, 1.0)	(26, 16, 0.6978)	Not Tested	(7, 6, 0.9878)	(38, 47, 0.9935)	Not Tested	Not Tested	(126, 117, 1.0)	(231, 207, 0.9149)	(34, 29, 0.9216)	Not Tested	Not Tested	(27, 26, 1.0)	(198, 175, 1.0)	(196, 203, 1.0)	(144, 176, 1.0)	(28, 30, 0.9892)	(183, 191, 1.0)	(81, 62, 1.0)	(59, 74, 1.0)	(66, 81, 1.0)	(75, 81, 1.0)	(9, 7, 0.9519)	Not Tested	(148, 172, 1.0)	Not Tested	(12, 13, 1.0)	(37, 30, 1.0)	Not Tested	(18, 11, 1.0)	Not Tested	Not Tested	Not Tested	(6, 15, 1.0)	Not Tested	Not Tested	(22, 33, 1.0)	Not Tested	(89, 111, 1.0)	Not Tested	Not Tested
ENSG00000143971	(29, 29, 1.0)	(11, 12, 1.0)	Not Tested	Not Tested	(11, 15, 0.9404)	(17, 26, 0.8178)	(32, 43, 0.892)	(19, 24, 1.0)	Not Tested	(9, 13, 0.9935)	(13, 4, 1.0)	(15, 22, 1.0)	Not Tested	(22, 20, 0.9932)	Not Tested	Not Tested	(16, 6, 0.9309)	(55, 41, 1.0)	(18, 22, 1.0)	(18, 28, 1.0)	(16, 21, 1.0)	Not Tested	Not Tested	Not Tested	Not Tested	Not Tested	(25, 27, 1.0)	Not Tested	(22, 27, 1.0)	(27, 34, 1.0)	Not Tested	(7, 17, 1.0)	(15, 16, 1.0)	Not Tested	(19, 28, 1.0)	Not Tested	(7, 6, 1.0)	(23, 18, 1.0)	Not Tested	Not Tested	Not Tested	Not Tested	Not Tested	Not Tested	Not Tested	(102, 83, 0.9965)
ENSG00000243667	(11, 17, 0.9774)	(10, 12, 1.0)	(11, 16, 1.0)	(30, 29, 1.0)	Not Tested	(8, 5, 0.8528)	(10, 26, 0.337)	(14, 22, 1.0)	Not Tested	(12, 14, 1.0)	(12, 19, 1.0)	Not Tested	(9, 17, 1.0)	(17, 29, 0.7027)	(32, 19, 0.5969)	(12, 15, 1.0)	Not Tested	(16, 8, 1.0)	(13, 11, 1.0)	(15, 5, 1.0)	Not Tested	(15, 17, 0.9839)	(13, 22, 1.0)	(14, 24, 1.0)	(39, 32, 1.0)	(24, 23, 1.0)	(31, 35, 1.0)	(14, 6, 0.6546)	(18, 11, 1.0)	(16, 16, 1.0)	(27, 25, 1.0)	(16, 21, 1.0)	(17, 9, 1.0)	(27, 20, 1.0)	(4, 10, 1.0)	(7, 8, 1.0)	Not Tested	Not Tested	(5, 5, 1.0)	(57, 54, 1.0)	Not Tested	Not Tested	Not Tested	(16, 15, 1.0)	Not Tested	(65, 113, 0.5632)
ENSG00000115946	(5, 21, 0.1347)	(13, 13, 1.0)	(8, 16, 1.0)	(32, 25, 1.0)	Not Tested	(30, 38, 0.8197)	(30, 39, 0.8246)	(63, 60, 1.0)	Not Tested	(40, 29, 0.9907)	Not Tested	Not Tested	Not Tested	(34, 37, 0.9713)	(64, 56, 0.9123)	(31, 34, 1.0)	Not Tested	(21, 16, 1.0)	(55, 66, 1.0)	(22, 34, 1.0)	Not Tested	(60, 67, 0.9556)	(58, 69, 1.0)	(36, 31, 1.0)	(104, 96, 1.0)	(85, 83, 1.0)	(32, 38, 1.0)	(17, 11, 0.8254)	(23, 18, 1.0)	(26, 31, 1.0)	(45, 47, 1.0)	(14, 19, 1.0)	(45, 43, 1.0)	(30, 55, 0.9971)	(43, 40, 1.0)	(19, 39, 1.0)	(25, 32, 1.0)	Not Tested	(44, 34, 1.0)	(84, 75, 1.0)	Not Tested	Not Tested	Not Tested	(31, 31, 1.0)	Not Tested	Not Tested
ENSG00000115977	(3, 9, 0.833)	Not Tested	Not Tested	(4, 6, 1.0)	Not Tested	Not Tested	Not Tested	(4, 7, 1.0)	Not Tested	Not Tested	Not Tested	Not Tested	(56, 43, 1.0)	Not Tested	Not Tested	Not Tested	Not Tested	Not Tested	(18, 29, 1.0)	(10, 23, 1.0)	Not Tested	(12, 11, 1.0)	(92, 88, 1.0)	(15, 8, 1.0)	Not Tested	Not Tested	Not Tested	Not Tested	Not Tested	(12, 14, 1.0)	(52, 58, 1.0)	Not Tested	Not Tested	(41, 38, 1.0)	Not Tested	(31, 36, 1.0)	(8, 4, 1.0)	(41, 34, 1.0)	Not Tested	(59, 65, 1.0)	Not Tested	Not Tested	Not Tested	(40, 30, 1.0)	Not Tested	Not Tested
ENSG00000244617	(8, 11, 1.0)	Not Tested	Not Tested	Not Tested	(6, 13, 0.8372)	Not Tested	Not Tested	(8, 9, 1.0)	Not Tested	Not Tested	Not Tested	Not Tested	(3, 8, 1.0)	Not Tested	Not Tested	(5, 7, 1.0)	Not Tested	(5, 10, 1.0)	Not Tested	Not Tested	Not Tested	Not Tested	Not Tested	Not Tested	(8, 16, 1.0)	Not Tested	Not Tested	Not Tested	Not Tested	Not Tested	(10, 20, 1.0)	Not Tested	(9, 6, 1.0)	Not Tested	Not Tested	Not Tested	Not Tested	Not Tested	Not Tested	Not Tested	Not Tested	Not Tested	Not Tested	Not Tested	Not Tested	(20, 16, 0.9965)
ENSG00000035141	(42, 54, 1.0)	(27, 28, 1.0)	Not Tested	Not Tested	Not Tested	Not Tested	Not Tested	(69, 112, 1.0)	Not Tested	Not Tested	Not Tested	(42, 36, 1.0)	(16, 18, 1.0)	Not Tested	Not Tested	(49, 44, 1.0)	Not Tested	(39, 27, 1.0)	Not Tested	(24, 0, 0.363)	(43, 82, 1.0)	(52, 50, 1.0)	(146, 0, 0.3071)	(56, 46, 1.0)	Not Tested	(156, 1, 0.2635)	(85, 59, 1.0)	(42, 45, 1.0)	(37, 22, 1.0)	(42, 31, 1.0)	(60, 54, 1.0)	Not Tested	(94, 29, 1.0)	Not Tested	(21, 17, 1.0)	Not Tested	(39, 28, 1.0)	(41, 30, 1.0)	(23, 26, 1.0)	(100, 106, 1.0)	(56, 42, 1.0)	Not Tested	Not Tested	Not Tested	Not Tested	Not Tested
ENSG00000144043	(15, 15, 1.0)	(37, 27, 1.0)	(29, 26, 1.0)	(25, 27, 1.0)	Not Tested	Not Tested	Not Tested	(62, 87, 1.0)	Not Tested	(38, 40, 1.0)	Not Tested	Not Tested	(134, 128, 1.0)	(24, 13, 0.618)	Not Tested	Not Tested	Not Tested	Not Tested	Not Tested	Not Tested	Not Tested	Not Tested	(146, 184, 1.0)	(30, 34, 1.0)	Not Tested	(53, 61, 1.0)	(37, 53, 1.0)	Not Tested	Not Tested	(30, 13, 0.6235)	(39, 45, 1.0)	Not Tested	(62, 67, 1.0)	Not Tested	Not Tested	(136, 162, 1.0)	Not Tested	(73, 56, 1.0)	Not Tested	(164, 156, 1.0)	Not Tested	(32, 33, 1.0)	Not Tested	Not Tested	Not Tested	(66, 50, 0.9103)
ENSG00000124370	(101, 84, 0.989)	(44, 39, 1.0)	(35, 36, 1.0)	Not Tested	(108, 111, 0.9775)	(114, 117, 1.0)	Not Tested	(45, 40, 1.0)	Not Tested	Not Tested	Not Tested	Not Tested	(55, 67, 1.0)	(144, 141, 1.0)	(172, 129, 0.5846)	(42, 42, 1.0)	(30, 27, 1.0)	Not Tested	(115, 71, 1.0)	(47, 52, 1.0)	Not Tested	(46, 63, 0.8001)	(106, 101, 1.0)	Not Tested	(185, 212, 1.0)	(155, 188, 1.0)	Not Tested	(22, 25, 0.9629)	(58, 59, 1.0)	Not Tested	(29, 44, 1.0)	(73, 87, 1.0)	Not Tested	(90, 78, 1.0)	Not Tested	(138, 133, 1.0)	Not Tested	(115, 97, 1.0)	(102, 107, 1.0)	(19, 11, 1.0)	(68, 56, 1.0)	(75, 45, 1.0)	Not Tested	(67, 67, 1.0)	Not Tested	(339, 339, 1.0)
ENSG00000124374	(175, 120, 0.8933)	Not Tested	(25, 28, 1.0)	Not Tested	(167, 135, 0.9144)	Not Tested	Not Tested	(740, 553, 1.0)	Not Tested	Not Tested	(144, 144, 1.0)	(44, 52, 1.0)	Not Tested	(359, 323, 0.9449)	Not Tested	(17, 13, 1.0)	(63, 50, 0.9885)	Not Tested	(661, 620, 1.0)	(154, 560, 0.0252)	(254, 232, 1.0)	(209, 201, 1.0)	(366, 365, 1.0)	Not Tested	(373, 344, 1.0)	Not Tested	Not Tested	(37, 44, 0.9519)	(59, 83, 1.0)	(231, 269, 1.0)	(76, 56, 1.0)	(180, 146, 1.0)	Not Tested	(197, 212, 1.0)	(44, 53, 1.0)	(999, 1209, 1.0)	Not Tested	(135, 76, 1.0)	Not Tested	(213, 164, 1.0)	Not Tested	(113, 102, 1.0)	Not Tested	Not Tested	Not Tested	(243, 242, 1.0)
ENSG00000075292	(66, 66, 1.0)	Not Tested	(32, 32, 1.0)	Not Tested	(306, 225, 0.4874)	Not Tested	Not Tested	(59, 75, 1.0)	Not Tested	(0, 34, 0.0)	(175, 129, 1.0)	Not Tested	(60, 56, 1.0)	(12, 19, 0.7899)	Not Tested	(25, 19, 1.0)	Not Tested	(67, 62, 1.0)	Not Tested	(63, 93, 1.0)	Not Tested	Not Tested	(462, 489, 1.0)	Not Tested	Not Tested	(137, 161, 1.0)	Not Tested	(48, 72, 0.5881)	(29, 30, 1.0)	(48, 39, 1.0)	(218, 223, 1.0)	(23, 28, 1.0)	Not Tested	Not Tested	(307, 258, 1.0)	(134, 107, 1.0)	(203, 193, 1.0)	(99, 82, 1.0)	Not Tested	(294, 293, 1.0)	Not Tested	Not Tested	Not Tested	Not Tested	Not Tested	(864, 931, 0.9965)
ENSG00000135636	(116, 122, 1.0)	(218, 219, 1.0)	(335, 321, 1.0)	(515, 511, 1.0)	(137, 185, 0.6383)	(54, 72, 0.7104)	(341, 249, 0.5269)	(156, 134, 1.0)	(25, 21, 0.9433)	(61, 57, 1.0)	(220, 235, 1.0)	(422, 429, 1.0)	(298, 289, 1.0)	(62, 62, 1.0)	(308, 299, 0.9962)	(229, 215, 1.0)	(91, 62, 0.8902)	(170, 197, 1.0)	(220, 269, 1.0)	(140, 169, 1.0)	(371, 310, 1.0)	(458, 492, 0.9703)	(131, 95, 1.0)	(109, 86, 1.0)	Not Tested	(640, 687, 1.0)	(110, 88, 1.0)	(94, 84, 0.9519)	(160, 152, 1.0)	(250, 266, 1.0)	(319, 320, 1.0)	(246, 228, 1.0)	(125, 119, 1.0)	(56, 50, 1.0)	(217, 201, 1.0)	(72, 74, 1.0)	(110, 89, 1.0)	(76, 83, 1.0)	(172, 168, 1.0)	(23, 13, 1.0)	(684, 641, 1.0)	(42, 44, 1.0)	Not Tested	(169, 186, 1.0)	Not Tested	(1207, 1194, 1.0)
ENSG00000163017	(10, 8, 1.0)	Not Tested	(19, 23, 1.0)	Not Tested	(14, 22, 0.8759)	Not Tested	(8, 3, 0.7435)	(11, 10, 1.0)	Not Tested	(24, 29, 1.0)	Not Tested	(13, 8, 1.0)	Not Tested	Not Tested	(22, 10, 0.5905)	(28, 43, 1.0)	Not Tested	Not Tested	(6, 5, 1.0)	Not Tested	Not Tested	Not Tested	Not Tested	Not Tested	(13, 7, 1.0)	Not Tested	Not Tested	Not Tested	Not Tested	(6, 4, 1.0)	(4, 11, 1.0)	Not Tested	Not Tested	(14, 24, 1.0)	Not Tested	Not Tested	(9, 1, 0.7367)	Not Tested	Not Tested	Not Tested	Not Tested	Not Tested	Not Tested	Not Tested	Not Tested	(42, 47, 0.9997)
ENSG00000114956	(166, 170, 1.0)	(19, 36, 0.98)	(53, 64, 1.0)	(86, 78, 1.0)	(19, 28, 0.8228)	(75, 69, 0.9484)	(32, 22, 0.7615)	(12, 23, 1.0)	Not Tested	Not Tested	(4, 7, 1.0)	(29, 38, 1.0)	(41, 44, 1.0)	(54, 69, 0.8259)	Not Tested	Not Tested	(15, 20, 0.9885)	Not Tested	(46, 56, 1.0)	(51, 69, 1.0)	(44, 42, 1.0)	Not Tested	Not Tested	Not Tested	(122, 108, 1.0)	(87, 75, 1.0)	(23, 27, 1.0)	Not Tested	(33, 40, 1.0)	Not Tested	(20, 23, 1.0)	(67, 47, 1.0)	(49, 57, 1.0)	(52, 65, 1.0)	Not Tested	(73, 79, 1.0)	(26, 47, 0.8563)	(7, 11, 1.0)	Not Tested	(183, 205, 1.0)	(52, 56, 1.0)	Not Tested	(25, 44, 1.0)	Not Tested	Not Tested	Not Tested
ENSG00000239779	(178, 185, 1.0)	Not Tested	Not Tested	Not Tested	Not Tested	(77, 55, 0.7236)	Not Tested	(104, 88, 1.0)	Not Tested	Not Tested	(30, 46, 1.0)	Not Tested	(3, 7, 1.0)	Not Tested	(118, 129, 0.9641)	(52, 62, 1.0)	Not Tested	(199, 190, 1.0)	(90, 117, 1.0)	(147, 163, 1.0)	(110, 94, 1.0)	Not Tested	(95, 76, 1.0)	Not Tested	(221, 165, 0.9953)	(102, 101, 1.0)	(89, 103, 1.0)	Not Tested	Not Tested	Not Tested	(77, 91, 1.0)	(57, 43, 1.0)	Not Tested	Not Tested	Not Tested	Not Tested	(72, 43, 1.0)	Not Tested	(83, 94, 1.0)	Not Tested	Not Tested	(36, 54, 1.0)	Not Tested	Not Tested	Not Tested	Not Tested
ENSG00000115275	(95, 82, 1.0)	(8, 9, 1.0)	Not Tested	Not Tested	Not Tested	Not Tested	Not Tested	Not Tested	Not Tested	(31, 22, 0.9935)	(25, 30, 1.0)	Not Tested	Not Tested	Not Tested	(79, 77, 1.0)	(33, 24, 1.0)	Not Tested	(57, 48, 1.0)	Not Tested	Not Tested	(89, 79, 1.0)	(17, 16, 0.9993)	(42, 35, 1.0)	Not Tested	(174, 186, 1.0)	(89, 89, 1.0)	(5, 6, 1.0)	Not Tested	(33, 31, 1.0)	Not Tested	(59, 47, 1.0)	(24, 49, 0.8868)	Not Tested	Not Tested	Not Tested	Not Tested	(41, 48, 1.0)	Not Tested	(60, 55, 1.0)	(17, 16, 1.0)	Not Tested	(41, 27, 1.0)	Not Tested	Not Tested	Not Tested	Not Tested
ENSG00000204822	(122, 157, 1.0)	Not Tested	Not Tested	Not Tested	Not Tested	(311, 241, 0.9103)	Not Tested	Not Tested	Not Tested	(85, 136, 0.9935)	(55, 70, 1.0)	Not Tested	Not Tested	Not Tested	(157, 150, 1.0)	(97, 157, 1.0)	Not Tested	(161, 98, 1.0)	Not Tested	Not Tested	(139, 192, 1.0)	Not Tested	(127, 94, 1.0)	Not Tested	(341, 164, 0.896)	(211, 328, 1.0)	Not Tested	Not Tested	Not Tested	Not Tested	(63, 104, 1.0)	(81, 48, 1.0)	Not Tested	Not Tested	(214, 202, 1.0)	Not Tested	(170, 116, 1.0)	Not Tested	(69, 62, 1.0)	Not Tested	Not Tested	(93, 119, 1.0)	Not Tested	Not Tested	Not Tested	Not Tested
ENSG00000115282	(13, 8, 0.9774)	Not Tested	Not Tested	Not Tested	Not Tested	Not Tested	Not Tested	Not Tested	Not Tested	Not Tested	(21, 14, 1.0)	Not Tested	(7, 14, 1.0)	Not Tested	Not Tested	Not Tested	Not Tested	Not Tested	Not Tested	Not Tested	Not Tested	Not Tested	(20, 16, 1.0)	Not Tested	(15, 11, 1.0)	Not Tested	Not Tested	Not Tested	(20, 12, 1.0)	Not Tested	(37, 35, 1.0)	(7, 4, 1.0)	Not Tested	Not Tested	Not Tested	Not Tested	Not Tested	Not Tested	(4, 6, 1.0)	Not Tested	Not Tested	Not Tested	Not Tested	Not Tested	Not Tested	Not Tested
ENSG00000115307	(103, 77, 0.9425)	Not Tested	Not Tested	Not Tested	Not Tested	(17, 8, 0.5984)	Not Tested	Not Tested	Not Tested	(4, 7, 0.9935)	(20, 17, 1.0)	Not Tested	Not Tested	Not Tested	(62, 50, 0.8651)	(11, 3, 0.9977)	(9, 14, 0.9881)	(6, 10, 1.0)	Not Tested	Not Tested	(52, 36, 1.0)	(25, 12, 0.6538)	(33, 34, 1.0)	(55, 57, 1.0)	(103, 101, 1.0)	(27, 21, 1.0)	Not Tested	Not Tested	Not Tested	Not Tested	(48, 49, 1.0)	(27, 24, 1.0)	Not Tested	Not Tested	Not Tested	Not Tested	(3, 7, 1.0)	Not Tested	(17, 19, 1.0)	Not Tested	Not Tested	(8, 4, 1.0)	Not Tested	Not Tested	Not Tested	Not Tested
ENSG00000159399	(38, 36, 1.0)	Not Tested	(53, 42, 1.0)	Not Tested	Not Tested	Not Tested	(13, 20, 0.8206)	(199, 220, 1.0)	Not Tested	Not Tested	(34, 53, 1.0)	Not Tested	(18, 23, 1.0)	(70, 69, 1.0)	(77, 152, 0.2726)	(57, 64, 1.0)	(52, 31, 0.9578)	(39, 37, 1.0)	(100, 91, 1.0)	(14, 22, 1.0)	(69, 44, 1.0)	(108, 140, 0.9006)	Not Tested	(14, 16, 1.0)	(259, 297, 1.0)	Not Tested	(62, 49, 1.0)	Not Tested	Not Tested	Not Tested	Not Tested	Not Tested	(42, 49, 1.0)	(368, 397, 1.0)	(9, 6, 1.0)	Not Tested	Not Tested	(146, 163, 1.0)	Not Tested	(891, 1473, 1.0)	(28, 25, 1.0)	(31, 28, 1.0)	(198, 241, 1.0)	Not Tested	Not Tested	(159, 156, 1.0)
ENSG00000115364	(181, 148, 0.9677)	(15, 13, 1.0)	Not Tested	Not Tested	Not Tested	(193, 187, 0.9992)	Not Tested	(89, 98, 1.0)	(27, 17, 0.7985)	(53, 93, 0.3145)	(27, 46, 1.0)	(53, 74, 1.0)	(123, 128, 1.0)	(64, 38, 0.4594)	(43, 87, 0.1057)	(74, 104, 1.0)	(59, 33, 0.6829)	Not Tested	(221, 238, 1.0)	Not Tested	(51, 84, 0.914)	(172, 170, 1.0)	(7, 6, 1.0)	(118, 157, 1.0)	Not Tested	Not Tested	(143, 184, 1.0)	(35, 33, 1.0)	(100, 139, 1.0)	(43, 96, 0.0582)	(194, 204, 1.0)	(70, 83, 1.0)	(282, 228, 1.0)	(177, 198, 1.0)	(66, 117, 0.7138)	(478, 384, 1.0)	(122, 73, 0.5874)	(145, 124, 1.0)	(64, 32, 0.6431)	(621, 689, 1.0)	Not Tested	(8, 8, 1.0)	(3, 17, 0.4041)	Not Tested	Not Tested	(431, 235, 0.1024)
ENSG00000005436	(189, 167, 1.0)	(15, 13, 1.0)	Not Tested	Not Tested	Not Tested	(230, 239, 0.9856)	Not Tested	(89, 98, 1.0)	(27, 17, 0.7934)	(53, 93, 0.2683)	(27, 46, 1.0)	(53, 74, 1.0)	(139, 141, 1.0)	(85, 45, 0.235)	(43, 87, 0.0884)	(102, 116, 1.0)	(71, 48, 0.8938)	Not Tested	(258, 279, 1.0)	Not Tested	(97, 161, 0.4215)	(151, 192, 0.7668)	(7, 6, 1.0)	(142, 175, 1.0)	Not Tested	Not Tested	(148, 201, 1.0)	(41, 38, 0.9903)	(100, 139, 0.9935)	(82, 164, 0.0346)	(223, 241, 1.0)	(70, 83, 1.0)	(352, 282, 1.0)	(203, 227, 1.0)	(72, 122, 0.7138)	(541, 430, 1.0)	(136, 99, 1.0)	(178, 147, 1.0)	(67, 42, 1.0)	(659, 736, 1.0)	Not Tested	(8, 8, 1.0)	(3, 17, 0.3894)	Not Tested	Not Tested	(433, 237, 0.0563)
ENSG00000152291	(66, 91, 0.8933)	(70, 62, 1.0)	Not Tested	(63, 54, 1.0)	(169, 168, 1.0)	Not Tested	(38, 59, 0.5586)	(440, 470, 1.0)	Not Tested	(25, 30, 0.9935)	Not Tested	(47, 38, 1.0)	(52, 31, 1.0)	Not Tested	Not Tested	Not Tested	(18, 20, 1.0)	Not Tested	(452, 446, 1.0)	(93, 66, 1.0)	(152, 140, 1.0)	(125, 134, 0.977)	Not Tested	(155, 166, 1.0)	(208, 196, 1.0)	(144, 142, 1.0)	(384, 301, 1.0)	Not Tested	Not Tested	(62, 71, 1.0)	(528, 541, 1.0)	Not Tested	(52, 56, 1.0)	(243, 222, 1.0)	(8, 7, 1.0)	(517, 528, 1.0)	(50, 81, 0.914)	(366, 376, 1.0)	(19, 22, 1.0)	(8, 8, 1.0)	Not Tested	Not Tested	Not Tested	(282, 286, 1.0)	Not Tested	(253, 242, 1.0)
ENSG00000042445	(48, 52, 1.0)	(7, 9, 1.0)	Not Tested	(10, 27, 1.0)	(20, 15, 0.9631)	Not Tested	Not Tested	Not Tested	Not Tested	Not Tested	(20, 13, 1.0)	(49, 43, 1.0)	(15, 21, 1.0)	Not Tested	(20, 32, 0.892)	Not Tested	Not Tested	Not Tested	(165, 141, 1.0)	(249, 237, 1.0)	(230, 148, 1.0)	(4, 17, 0.6994)	Not Tested	(109, 119, 1.0)	(23, 27, 1.0)	(11, 18, 1.0)	(49, 57, 1.0)	Not Tested	Not Tested	(5, 7, 1.0)	(15, 3, 1.0)	Not Tested	(64, 42, 1.0)	(265, 349, 1.0)	(21, 4, 0.999)	(319, 330, 1.0)	Not Tested	(84, 65, 1.0)	(9, 10, 1.0)	(4000, 3647, 1.0)	(45, 10, 1.0)	Not Tested	(61, 81, 1.0)	(173, 151, 1.0)	Not Tested	(94, 119, 0.9991)
ENSG00000042493	(29, 39, 1.0)	Not Tested	(95, 105, 1.0)	(20, 15, 1.0)	(16, 24, 0.9181)	Not Tested	(3, 8, 0.7691)	(27, 45, 1.0)	Not Tested	Not Tested	Not Tested	(116, 113, 1.0)	(16, 7, 1.0)	(47, 31, 0.8892)	(20, 27, 0.9251)	(11, 6, 1.0)	Not Tested	Not Tested	(39, 28, 1.0)	Not Tested	(9, 19, 1.0)	(21, 45, 0.7937)	Not Tested	(11, 20, 1.0)	Not Tested	(36, 23, 1.0)	Not Tested	(14, 31, 0.7831)	Not Tested	(8, 2, 1.0)	Not Tested	Not Tested	(8, 6, 1.0)	(154, 164, 1.0)	(26, 12, 1.0)	Not Tested	Not Tested	(23, 10, 1.0)	Not Tested	(360, 135, 1.0)	Not Tested	(21, 34, 1.0)	Not Tested	(30, 24, 1.0)	Not Tested	(28, 40, 0.9965)
ENSG00000168906	(227, 231, 1.0)	Not Tested	Not Tested	(302, 316, 1.0)	(352, 347, 1.0)	Not Tested	(195, 209, 0.9237)	Not Tested	Not Tested	Not Tested	Not Tested	Not Tested	(106, 118, 1.0)	(95, 91, 0.9896)	(296, 250, 0.6692)	(110, 99, 1.0)	Not Tested	(130, 134, 1.0)	Not Tested	Not Tested	(240, 228, 1.0)	Not Tested	(114, 115, 1.0)	Not Tested	Not Tested	(324, 342, 1.0)	(144, 157, 1.0)	Not Tested	(149, 122, 1.0)	Not Tested	Not Tested	(125, 125, 1.0)	(168, 182, 1.0)	Not Tested	Not Tested	(123, 101, 1.0)	(154, 188, 1.0)	Not Tested	(106, 109, 1.0)	(206, 214, 1.0)	Not Tested	(77, 75, 1.0)	(61, 57, 1.0)	(59, 60, 1.0)	Not Tested	(575, 573, 1.0)
ENSG00000115486	(24, 33, 0.9774)	Not Tested	Not Tested	(62, 44, 1.0)	(17, 35, 0.4407)	Not Tested	(16, 27, 0.6729)	(27, 30, 1.0)	(69, 60, 0.9433)	Not Tested	Not Tested	Not Tested	(52, 52, 1.0)	(10, 3, 0.5598)	(30, 31, 1.0)	(16, 29, 1.0)	Not Tested	(19, 10, 1.0)	(11, 13, 1.0)	Not Tested	(29, 35, 1.0)	(20, 6, 0.3443)	(29, 35, 1.0)	Not Tested	Not Tested	(36, 43, 1.0)	(30, 25, 1.0)	(6, 16, 0.5558)	(10, 4, 1.0)	Not Tested	(7, 5, 1.0)	(12, 14, 1.0)	(20, 18, 1.0)	Not Tested	Not Tested	(41, 40, 1.0)	(14, 13, 1.0)	Not Tested	(10, 5, 1.0)	(168, 221, 1.0)	Not Tested	(8, 12, 1.0)	(8, 7, 1.0)	(19, 12, 1.0)	Not Tested	(33, 28, 0.9965)
ENSG00000118640	(199, 262, 0.9065)	Not Tested	Not Tested	(149, 160, 1.0)	(103, 148, 0.6373)	Not Tested	(43, 52, 0.892)	(115, 92, 1.0)	(39, 45, 0.9433)	Not Tested	Not Tested	Not Tested	(87, 72, 1.0)	(176, 146, 0.8811)	(97, 141, 0.5293)	(109, 77, 1.0)	Not Tested	(69, 67, 1.0)	Not Tested	Not Tested	(119, 115, 1.0)	Not Tested	(157, 185, 1.0)	Not Tested	Not Tested	(159, 123, 1.0)	(127, 108, 1.0)	(7, 25, 0.2456)	(50, 47, 1.0)	Not Tested	Not Tested	(130, 127, 1.0)	(130, 116, 1.0)	Not Tested	Not Tested	(220, 183, 1.0)	(63, 50, 1.0)	Not Tested	Not Tested	(327, 321, 1.0)	Not Tested	(75, 96, 1.0)	(62, 70, 1.0)	(133, 103, 1.0)	Not Tested	Not Tested
ENSG00000115523	(41, 19, 0.9044)	(6, 5, 1.0)	(68, 70, 1.0)	(18, 39, 1.0)	Not Tested	Not Tested	(22, 28, 0.9461)	Not Tested	Not Tested	(6, 7, 1.0)	(8, 2, 1.0)	Not Tested	(39, 16, 1.0)	(8, 7, 1.0)	Not Tested	(26, 11, 1.0)	(5, 8, 0.9885)	Not Tested	(4, 11, 1.0)	(10, 0, 0.687)	(5, 11, 1.0)	(35, 14, 0.7395)	(18, 17, 1.0)	Not Tested	(4, 6, 1.0)	Not Tested	(13, 22, 1.0)	Not Tested	Not Tested	Not Tested	Not Tested	(21, 27, 1.0)	Not Tested	Not Tested	Not Tested	Not Tested	Not Tested	Not Tested	(11, 8, 1.0)	(77, 70, 1.0)	(6, 9, 1.0)	Not Tested	Not Tested	Not Tested	Not Tested	(88, 110, 0.9965)
ENSG00000115525	(9, 3, 0.8754)	Not Tested	(6, 5, 1.0)	Not Tested	(38, 28, 0.9062)	Not Tested	Not Tested	(16, 12, 1.0)	Not Tested	(17, 20, 1.0)	Not Tested	(14, 6, 1.0)	Not Tested	Not Tested	Not Tested	(4, 7, 1.0)	Not Tested	(12, 4, 1.0)	(17, 18, 1.0)	(8, 9, 1.0)	Not Tested	Not Tested	(7, 11, 1.0)	(8, 15, 1.0)	(34, 35, 1.0)	Not Tested	(11, 6, 1.0)	(9, 15, 0.8458)	Not Tested	Not Tested	(12, 4, 1.0)	(4, 6, 1.0)	(7, 5, 1.0)	Not Tested	(7, 5, 1.0)	Not Tested	(8, 4, 1.0)	Not Tested	Not Tested	(13, 14, 1.0)	Not Tested	Not Tested	Not Tested	(7, 8, 1.0)	Not Tested	(55, 57, 1.0)
ENSG00000068654	(9, 8, 1.0)	(6, 6, 1.0)	Not Tested	Not Tested	(71, 79, 0.9523)	(7, 6, 0.9816)	Not Tested	(30, 33, 1.0)	Not Tested	(11, 8, 0.9935)	(10, 19, 1.0)	Not Tested	(24, 30, 1.0)	Not Tested	Not Tested	(11, 2, 0.7192)	(6, 4, 0.9885)	Not Tested	(13, 27, 1.0)	(37, 37, 1.0)	(7, 14, 1.0)	(32, 42, 0.9114)	(39, 24, 1.0)	(15, 11, 1.0)	(49, 45, 1.0)	(32, 24, 1.0)	(24, 28, 1.0)	(12, 5, 0.6806)	(12, 13, 1.0)	Not Tested	(74, 55, 1.0)	Not Tested	(13, 15, 1.0)	(26, 34, 1.0)	Not Tested	Not Tested	(7, 8, 1.0)	Not Tested	Not Tested	(12, 6, 1.0)	(51, 42, 1.0)	(5, 5, 1.0)	(17, 3, 0.5016)	(20, 27, 1.0)	Not Tested	(8, 17, 0.7698)
ENSG00000132305	(379, 312, 0.9677)	(507, 462, 1.0)	Not Tested	(646, 675, 1.0)	(907, 809, 0.9441)	(79, 75, 0.9865)	Not Tested	(489, 464, 1.0)	(250, 236, 0.9872)	(342, 267, 0.9907)	(308, 341, 1.0)	Not Tested	(94, 131, 1.0)	(426, 431, 1.0)	(349, 287, 0.75)	(568, 604, 1.0)	Not Tested	(370, 397, 1.0)	(438, 490, 1.0)	(277, 269, 1.0)	(462, 374, 1.0)	(792, 726, 0.9556)	(707, 650, 1.0)	(240, 286, 1.0)	(407, 419, 1.0)	(816, 894, 1.0)	(390, 339, 1.0)	(124, 142, 0.9357)	Not Tested	Not Tested	(57, 70, 1.0)	Not Tested	(248, 237, 1.0)	(275, 288, 1.0)	(392, 333, 1.0)	(258, 270, 1.0)	(243, 229, 1.0)	Not Tested	(85, 86, 1.0)	(288, 342, 1.0)	(578, 644, 1.0)	(325, 302, 1.0)	(238, 271, 1.0)	(299, 246, 1.0)	Not Tested	(1572, 1825, 0.9785)
ENSG00000132313	(72, 88, 0.989)	(41, 48, 1.0)	Not Tested	(75, 63, 1.0)	(182, 211, 0.8842)	(42, 171, 0.0)	Not Tested	(215, 170, 1.0)	Not Tested	(82, 64, 0.9935)	Not Tested	Not Tested	(25, 27, 1.0)	(214, 149, 0.5556)	Not Tested	(71, 87, 1.0)	Not Tested	(69, 92, 1.0)	(171, 130, 1.0)	(104, 91, 1.0)	(81, 95, 1.0)	Not Tested	(181, 182, 1.0)	(99, 114, 1.0)	(110, 164, 0.7718)	(221, 175, 1.0)	(93, 124, 1.0)	(51, 43, 0.9377)	Not Tested	Not Tested	(75, 79, 1.0)	Not Tested	Not Tested	(156, 110, 1.0)	(44, 56, 1.0)	Not Tested	(68, 67, 1.0)	Not Tested	Not Tested	(208, 219, 1.0)	Not Tested	(90, 89, 1.0)	Not Tested	(79, 87, 1.0)	Not Tested	(283, 243, 0.9815)
ENSG00000115593	(93, 68, 0.8933)	(934, 939, 1.0)	Not Tested	(467, 462, 1.0)	(444, 672, 0.3227)	Not Tested	(507, 863, 0.1337)	(962, 1011, 1.0)	(69, 63, 0.9636)	(263, 251, 1.0)	Not Tested	(155, 151, 1.0)	(1848, 1811, 1.0)	(357, 410, 0.8892)	(924, 809, 0.8651)	(346, 412, 1.0)	(504, 553, 0.9885)	(2256, 2421, 1.0)	(214, 247, 1.0)	(759, 801, 1.0)	(1074, 1089, 1.0)	(1515, 1449, 0.9858)	(359, 387, 1.0)	Not Tested	(1935, 1800, 1.0)	(637, 719, 1.0)	(2373, 2334, 1.0)	(516, 520, 1.0)	(790, 777, 1.0)	(1104, 1007, 1.0)	(1604, 1355, 1.0)	(768, 226, 0.0)	(231, 208, 1.0)	Not Tested	Not Tested	(5598, 5764, 1.0)	(1044, 1012, 1.0)	(2083, 2012, 1.0)	(359, 387, 1.0)	Not Tested	(187, 443, 0.0025)	(1024, 927, 1.0)	(782, 961, 1.0)	(164, 183, 1.0)	Not Tested	(2054, 2488, 0.9103)
ENSG00000144115	(50, 11, 0.9737)	Not Tested	(30, 7, 1.0)	(75, 43, 1.0)	(14, 74, 0.8372)	Not Tested	Not Tested	(20, 9, 1.0)	Not Tested	(42, 2, 0.9907)	(6, 26, 1.0)	(39, 30, 1.0)	(11, 10, 1.0)	(51, 3, 0.7168)	(74, 7, 0.6434)	(28, 4, 1.0)	Not Tested	Not Tested	(14, 5, 1.0)	(7, 6, 1.0)	Not Tested	Not Tested	(9, 42, 1.0)	(2, 26, 1.0)	(12, 122, 0.9397)	(11, 125, 1.0)	(18, 10, 1.0)	Not Tested	(185, 8, 1.0)	Not Tested	Not Tested	(46, 81, 1.0)	(9, 9, 1.0)	(65, 7, 1.0)	(9, 48, 1.0)	(28, 26, 1.0)	(2, 29, 1.0)	(37, 7, 1.0)	Not Tested	(116, 88, 1.0)	Not Tested	Not Tested	Not Tested	(9, 60, 1.0)	Not Tested	(22, 200, 0.8629)
ENSG00000172071	(12, 15, 1.0)	(18, 11, 1.0)	(6, 8, 1.0)	Not Tested	(26, 23, 0.9694)	Not Tested	Not Tested	(12, 9, 1.0)	Not Tested	Not Tested	(10, 7, 1.0)	Not Tested	Not Tested	Not Tested	Not Tested	(8, 8, 1.0)	(10, 5, 0.9798)	Not Tested	(6, 7, 1.0)	Not Tested	Not Tested	Not Tested	Not Tested	Not Tested	Not Tested	Not Tested	(11, 10, 1.0)	Not Tested	Not Tested	Not Tested	Not Tested	Not Tested	Not Tested	Not Tested	Not Tested	Not Tested	(5, 8, 1.0)	Not Tested	Not Tested	Not Tested	(20, 13, 1.0)	(16, 5, 1.0)	(14, 17, 1.0)	Not Tested	Not Tested	(75, 54, 0.9055)
ENSG00000144029	(144, 153, 1.0)	(62, 52, 1.0)	Not Tested	(170, 154, 1.0)	Not Tested	Not Tested	Not Tested	Not Tested	Not Tested	Not Tested	Not Tested	Not Tested	(34, 37, 1.0)	Not Tested	Not Tested	Not Tested	Not Tested	Not Tested	Not Tested	(40, 47, 1.0)	Not Tested	(145, 129, 0.9556)	Not Tested	Not Tested	Not Tested	Not Tested	Not Tested	Not Tested	Not Tested	Not Tested	(24, 25, 1.0)	Not Tested	Not Tested	Not Tested	Not Tested	Not Tested	(78, 67, 1.0)	(46, 54, 1.0)	Not Tested	Not Tested	Not Tested	Not Tested	Not Tested	Not Tested	Not Tested	Not Tested
ENSG00000186281	(23, 19, 1.0)	Not Tested	Not Tested	Not Tested	Not Tested	(8, 9, 1.0)	Not Tested	Not Tested	Not Tested	Not Tested	Not Tested	(7, 13, 1.0)	Not Tested	(8, 11, 0.9503)	(15, 21, 0.9387)	Not Tested	Not Tested	Not Tested	Not Tested	Not Tested	Not Tested	Not Tested	Not Tested	(5, 9, 1.0)	Not Tested	Not Tested	Not Tested	Not Tested	Not Tested	Not Tested	Not Tested	Not Tested	Not Tested	Not Tested	Not Tested	Not Tested	Not Tested	Not Tested	(12, 5, 1.0)	Not Tested	Not Tested	Not Tested	(5, 5, 1.0)	Not Tested	Not Tested	Not Tested
ENSG00000084090	(146, 444, 0.0)	Not Tested	Not Tested	(339, 306, 1.0)	(815, 807, 1.0)	(440, 417, 0.9244)	(18, 10, 0.6646)	(1193, 1117, 1.0)	Not Tested	Not Tested	Not Tested	(232, 288, 1.0)	Not Tested	Not Tested	Not Tested	Not Tested	Not Tested	(439, 464, 1.0)	Not Tested	(244, 262, 1.0)	(791, 918, 1.0)	(855, 849, 1.0)	(553, 431, 0.9267)	(66, 93, 1.0)	(901, 771, 0.9092)	Not Tested	(196, 172, 1.0)	(153, 155, 1.0)	Not Tested	Not Tested	(3, 10, 1.0)	Not Tested	Not Tested	(263, 336, 1.0)	Not Tested	(1312, 1180, 1.0)	(156, 213, 0.707)	(206, 166, 1.0)	(123, 113, 1.0)	(382, 439, 1.0)	Not Tested	Not Tested	Not Tested	Not Tested	Not Tested	(1152, 1134, 1.0)
ENSG00000135956	(22, 27, 1.0)	Not Tested	Not Tested	(25, 23, 1.0)	(46, 55, 0.8927)	(37, 26, 0.7082)	Not Tested	(62, 64, 1.0)	Not Tested	Not Tested	Not Tested	(23, 33, 1.0)	(23, 38, 1.0)	Not Tested	Not Tested	(47, 0, 0.0)	Not Tested	(38, 38, 1.0)	(50, 55, 1.0)	Not Tested	(50, 60, 1.0)	(48, 56, 0.9556)	(41, 37, 1.0)	Not Tested	(82, 84, 1.0)	Not Tested	(33, 25, 1.0)	(17, 33, 0.5106)	Not Tested	Not Tested	Not Tested	Not Tested	Not Tested	(6, 7, 1.0)	Not Tested	(69, 70, 1.0)	(40, 39, 1.0)	Not Tested	(19, 27, 1.0)	(107, 107, 1.0)	Not Tested	Not Tested	Not Tested	(18, 23, 1.0)	Not Tested	(54, 88, 0.5147)
ENSG00000144028	(55, 62, 1.0)	(172, 152, 1.0)	Not Tested	Not Tested	(154, 121, 0.7466)	Not Tested	Not Tested	(51, 42, 1.0)	(4, 6, 0.9433)	(61, 86, 0.7996)	Not Tested	(146, 113, 1.0)	Not Tested	Not Tested	(409, 382, 0.9181)	(89, 97, 1.0)	Not Tested	(145, 118, 1.0)	(140, 143, 1.0)	(73, 62, 1.0)	(75, 82, 1.0)	Not Tested	(78, 69, 1.0)	(27, 18, 1.0)	(430, 509, 0.9192)	(166, 142, 1.0)	(78, 75, 1.0)	Not Tested	(54, 71, 1.0)	Not Tested	Not Tested	(26, 35, 1.0)	(116, 105, 1.0)	(72, 80, 1.0)	(111, 145, 1.0)	Not Tested	(174, 179, 1.0)	(33, 38, 1.0)	(44, 19, 0.3552)	Not Tested	Not Tested	(114, 149, 1.0)	Not Tested	(52, 63, 1.0)	Not Tested	(606, 684, 0.9236)
ENSG00000135976	(13, 8, 1.0)	Not Tested	Not Tested	Not Tested	(13, 3, 0.8036)	(11, 47, 0.6398)	Not Tested	Not Tested	Not Tested	Not Tested	Not Tested	(10, 12, 1.0)	(24, 26, 1.0)	Not Tested	(5, 11, 0.8651)	Not Tested	(6, 5, 1.0)	Not Tested	Not Tested	(21, 13, 1.0)	Not Tested	Not Tested	(11, 36, 1.0)	(39, 20, 1.0)	(16, 21, 1.0)	Not Tested	(8, 12, 1.0)	(23, 16, 0.9554)	Not Tested	Not Tested	(22, 34, 1.0)	(9, 4, 1.0)	(6, 5, 1.0)	(6, 4, 1.0)	Not Tested	(38, 5, 1.0)	Not Tested	(29, 15, 1.0)	(14, 6, 1.0)	(13, 26, 1.0)	(6, 4, 1.0)	Not Tested	Not Tested	(9, 9, 1.0)	Not Tested	(16, 8, 0.9925)
ENSG00000115085	(44, 27, 1.0)	(6, 4, 1.0)	Not Tested	(37, 28, 1.0)	Not Tested	Not Tested	Not Tested	Not Tested	(14, 42, 0.7868)	Not Tested	Not Tested	Not Tested	Not Tested	Not Tested	Not Tested	(9, 5, 1.0)	Not Tested	Not Tested	Not Tested	Not Tested	(9, 2, 1.0)	Not Tested	Not Tested	Not Tested	(36, 38, 1.0)	Not Tested	(6, 10, 1.0)	Not Tested	Not Tested	Not Tested	Not Tested	Not Tested	(17, 17, 1.0)	Not Tested	Not Tested	(21, 31, 1.0)	Not Tested	Not Tested	Not Tested	Not Tested	Not Tested	(40, 9, 1.0)	Not Tested	Not Tested	Not Tested	Not Tested
ENSG00000075568	(42, 36, 1.0)	Not Tested	(56, 51, 1.0)	(41, 30, 1.0)	Not Tested	(62, 37, 0.3929)	Not Tested	Not Tested	Not Tested	(30, 35, 0.9935)	Not Tested	Not Tested	(37, 46, 1.0)	Not Tested	Not Tested	(28, 37, 1.0)	Not Tested	(172, 174, 1.0)	(68, 74, 1.0)	(17, 5, 0.7883)	(58, 55, 1.0)	Not Tested	(114, 121, 1.0)	(47, 49, 1.0)	(51, 61, 1.0)	(208, 185, 1.0)	Not Tested	(14, 14, 1.0)	Not Tested	(17, 19, 1.0)	Not Tested	(17, 23, 1.0)	(56, 26, 0.3792)	Not Tested	(11, 13, 1.0)	(175, 142, 1.0)	Not Tested	(59, 63, 1.0)	Not Tested	(127, 109, 1.0)	(45, 29, 1.0)	(56, 54, 1.0)	(34, 33, 1.0)	Not Tested	Not Tested	(8, 15, 0.8591)
ENSG00000158417	(604, 572, 1.0)	(324, 350, 1.0)	(117, 125, 1.0)	(394, 355, 1.0)	(526, 522, 1.0)	(93, 113, 0.7104)	Not Tested	(272, 325, 1.0)	Not Tested	Not Tested	(66, 79, 1.0)	(187, 208, 1.0)	(118, 134, 1.0)	(206, 244, 0.7194)	(531, 655, 0.3355)	Not Tested	(100, 141, 0.6761)	(472, 411, 1.0)	Not Tested	(279, 290, 1.0)	(212, 220, 1.0)	(475, 497, 0.9692)	Not Tested	Not Tested	(536, 456, 0.8988)	(255, 282, 1.0)	(154, 168, 1.0)	Not Tested	Not Tested	(354, 350, 1.0)	(73, 84, 1.0)	(66, 68, 1.0)	(455, 461, 1.0)	(50, 31, 1.0)	Not Tested	(912, 962, 1.0)	(265, 297, 1.0)	Not Tested	(59, 47, 1.0)	(298, 276, 1.0)	Not Tested	(469, 449, 1.0)	Not Tested	(177, 191, 1.0)	Not Tested	(1472, 1459, 1.0)
ENSG00000135945	(34, 23, 0.8934)	(66, 41, 0.9011)	(9, 15, 1.0)	(111, 130, 1.0)	(262, 171, 0.176)	(6, 15, 0.4672)	Not Tested	(14, 14, 1.0)	Not Tested	Not Tested	(59, 52, 1.0)	(59, 53, 1.0)	(42, 57, 1.0)	(41, 69, 0.3567)	(91, 127, 0.384)	Not Tested	(24, 28, 0.9885)	(66, 100, 0.8534)	Not Tested	(39, 27, 1.0)	(28, 40, 1.0)	(121, 109, 0.9556)	Not Tested	Not Tested	(224, 184, 0.9276)	(54, 54, 1.0)	(73, 70, 1.0)	Not Tested	Not Tested	(70, 59, 1.0)	(22, 22, 1.0)	(27, 31, 1.0)	(88, 107, 1.0)	(17, 18, 1.0)	Not Tested	(138, 118, 1.0)	(37, 19, 0.7103)	Not Tested	Not Tested	(58, 77, 1.0)	Not Tested	(18, 10, 1.0)	Not Tested	(55, 51, 1.0)	Not Tested	(427, 405, 0.9965)
ENSG00000115526	(13, 12, 1.0)	(7, 3, 1.0)	Not Tested	Not Tested	(8, 24, 0.3105)	Not Tested	(12, 7, 0.808)	(18, 21, 1.0)	Not Tested	(6, 8, 1.0)	Not Tested	(9, 10, 1.0)	(20, 16, 1.0)	Not Tested	(19, 6, 0.2641)	(5, 9, 1.0)	Not Tested	(8, 3, 1.0)	Not Tested	(25, 16, 1.0)	(22, 8, 0.7858)	Not Tested	Not Tested	(11, 12, 1.0)	(22, 26, 1.0)	(11, 7, 1.0)	(22, 14, 1.0)	Not Tested	Not Tested	Not Tested	(45, 32, 1.0)	(9, 9, 1.0)	(11, 6, 1.0)	(20, 30, 1.0)	Not Tested	(27, 35, 1.0)	(6, 4, 1.0)	(10, 20, 1.0)	(6, 5, 1.0)	(54, 46, 1.0)	(9, 14, 1.0)	(5, 9, 1.0)	Not Tested	(8, 10, 1.0)	Not Tested	Not Tested
ENSG00000115539	(72, 88, 1.0)	(66, 52, 1.0)	(89, 231, 0.8598)	(91, 97, 1.0)	Not Tested	(94, 66, 0.8348)	(146, 70, 0.5523)	(212, 119, 1.0)	(109, 140, 0.9433)	Not Tested	Not Tested	(47, 49, 1.0)	(33, 37, 1.0)	(301, 332, 0.9896)	Not Tested	(133, 72, 1.0)	(36, 37, 1.0)	(83, 93, 1.0)	Not Tested	(39, 46, 1.0)	Not Tested	Not Tested	Not Tested	(51, 75, 1.0)	Not Tested	(158, 129, 1.0)	Not Tested	(51, 52, 1.0)	Not Tested	(79, 123, 1.0)	Not Tested	(47, 55, 1.0)	(88, 82, 1.0)	Not Tested	Not Tested	(101, 97, 1.0)	Not Tested	Not Tested	Not Tested	(75, 90, 1.0)	Not Tested	(119, 124, 1.0)	Not Tested	Not Tested	(1, 163, 0.0851)	(344, 345, 1.0)
ENSG00000170485	(12, 9, 1.0)	(8, 13, 1.0)	(6, 6, 1.0)	(12, 10, 1.0)	(45, 48, 0.9655)	(5, 8, 0.8465)	(25, 20, 0.8945)	Not Tested	Not Tested	(12, 14, 1.0)	(7, 7, 1.0)	(6, 8, 1.0)	Not Tested	Not Tested	(28, 17, 0.5969)	Not Tested	(5, 13, 0.828)	(17, 14, 1.0)	(16, 12, 1.0)	(17, 11, 1.0)	(83, 74, 1.0)	(12, 20, 0.7937)	(14, 4, 0.9406)	(4, 6, 1.0)	(15, 16, 1.0)	(13, 16, 1.0)	(6, 7, 1.0)	(7, 10, 0.9305)	(12, 17, 1.0)	(12, 5, 1.0)	(21, 17, 1.0)	(12, 12, 1.0)	Not Tested	(28, 22, 1.0)	(4, 14, 0.9495)	(32, 21, 1.0)	(9, 9, 1.0)	(19, 18, 1.0)	(9, 11, 1.0)	(30, 53, 0.9724)	Not Tested	(5, 9, 1.0)	(10, 11, 1.0)	Not Tested	Not Tested	(46, 37, 0.9815)
ENSG00000135966	(22, 16, 0.989)	(23, 41, 0.9095)	(16, 10, 1.0)	(11, 14, 1.0)	Not Tested	(8, 3, 0.6398)	(25, 19, 0.8627)	(70, 74, 1.0)	Not Tested	(19, 21, 1.0)	(26, 23, 1.0)	Not Tested	(11, 18, 1.0)	(8, 11, 0.9044)	(4, 25, 0.014)	Not Tested	(7, 5, 0.9885)	(13, 16, 1.0)	(28, 28, 1.0)	Not Tested	(66, 54, 1.0)	(59, 47, 0.8756)	Not Tested	Not Tested	Not Tested	Not Tested	(44, 27, 1.0)	(11, 11, 1.0)	(5, 11, 1.0)	(17, 21, 1.0)	(38, 36, 1.0)	(16, 16, 1.0)	Not Tested	(11, 6, 1.0)	Not Tested	(55, 65, 1.0)	(6, 7, 1.0)	(46, 38, 1.0)	(13, 16, 1.0)	(146, 128, 1.0)	(27, 32, 1.0)	(17, 20, 1.0)	(21, 18, 1.0)	(22, 16, 1.0)	Not Tested	(56, 64, 0.9965)
ENSG00000135968	(18, 14, 1.0)	(6, 6, 1.0)	Not Tested	Not Tested	Not Tested	Not Tested	(12, 19, 0.8347)	Not Tested	Not Tested	Not Tested	Not Tested	Not Tested	(47, 38, 1.0)	Not Tested	(22, 22, 1.0)	(6, 6, 1.0)	Not Tested	Not Tested	(31, 43, 1.0)	Not Tested	Not Tested	Not Tested	(26, 40, 1.0)	(31, 41, 1.0)	Not Tested	Not Tested	(66, 32, 1.0)	Not Tested	Not Tested	Not Tested	(22, 37, 1.0)	(14, 14, 1.0)	(12, 11, 1.0)	(16, 23, 1.0)	Not Tested	(37, 40, 1.0)	Not Tested	(28, 24, 1.0)	Not Tested	(84, 63, 1.0)	Not Tested	Not Tested	(13, 20, 1.0)	Not Tested	Not Tested	(40, 34, 0.9965)
ENSG00000169756	(7, 50, 0.001)	Not Tested	(2, 49, 0.0)	(7, 36, 0.0462)	(120, 94, 0.8827)	Not Tested	(20, 64, 0.0639)	(25, 32, 1.0)	(12, 35, 0.2358)	Not Tested	Not Tested	Not Tested	(196, 180, 1.0)	(23, 39, 0.6647)	(19, 39, 0.3791)	Not Tested	Not Tested	(4, 89, 0.0)	(305, 241, 1.0)	Not Tested	Not Tested	Not Tested	Not Tested	(27, 32, 1.0)	Not Tested	Not Tested	(240, 222, 1.0)	Not Tested	Not Tested	Not Tested	(311, 381, 1.0)	(2, 21, 0.0433)	(19, 7, 1.0)	(198, 199, 1.0)	(28, 3, 0.0191)	(37, 1, 0.0001)	(82, 5, 0.0)	(157, 150, 1.0)	Not Tested	(87, 4, 0.0)	Not Tested	Not Tested	(31, 49, 1.0)	Not Tested	(71, 2, 0.0)	(15, 190, 0.0)
ENSG00000144061	(16, 14, 1.0)	Not Tested	Not Tested	Not Tested	(76, 105, 0.7696)	(20, 15, 0.8574)	(23, 23, 1.0)	(37, 32, 1.0)	(5, 9, 0.8767)	(38, 36, 1.0)	(28, 31, 1.0)	(2, 8, 1.0)	(115, 73, 1.0)	Not Tested	(92, 109, 0.8737)	Not Tested	(27, 25, 1.0)	(44, 30, 1.0)	(28, 29, 1.0)	(25, 46, 1.0)	Not Tested	Not Tested	Not Tested	Not Tested	(58, 65, 1.0)	Not Tested	(46, 41, 1.0)	Not Tested	Not Tested	(24, 14, 1.0)	(72, 55, 1.0)	(34, 34, 1.0)	Not Tested	(15, 14, 1.0)	(25, 23, 1.0)	Not Tested	(61, 45, 1.0)	(46, 72, 1.0)	Not Tested	(18, 18, 1.0)	(89, 91, 1.0)	Not Tested	Not Tested	(44, 41, 1.0)	Not Tested	(238, 236, 1.0)
ENSG00000153107	(81, 77, 1.0)	Not Tested	(9, 5, 1.0)	Not Tested	(150, 66, 0.8372)	(10, 6, 0.9112)	(7, 6, 1.0)	Not Tested	(68, 122, 0.9042)	Not Tested	Not Tested	(72, 27, 1.0)	(44, 21, 1.0)	(5, 6, 0.9949)	(97, 26, 0.5447)	(14, 17, 1.0)	(22, 45, 0.9816)	(21, 15, 1.0)	(28, 64, 1.0)	(81, 45, 1.0)	Not Tested	(60, 75, 0.9794)	(38, 14, 1.0)	Not Tested	Not Tested	(40, 109, 1.0)	Not Tested	(52, 35, 0.9517)	Not Tested	(113, 57, 1.0)	Not Tested	(10, 4, 1.0)	(5, 9, 1.0)	(15, 14, 1.0)	Not Tested	Not Tested	Not Tested	(40, 28, 1.0)	(22, 46, 1.0)	Not Tested	(94, 54, 1.0)	(29, 57, 1.0)	(8, 3, 1.0)	Not Tested	(56, 50, 1.0)	Not Tested
ENSG00000188177	(16, 38, 0.3545)	Not Tested	Not Tested	(18, 20, 1.0)	(35, 45, 0.8708)	(3, 16, 0.211)	(12, 7, 0.7863)	(25, 38, 1.0)	Not Tested	(10, 18, 0.9907)	Not Tested	(11, 9, 1.0)	Not Tested	Not Tested	(30, 29, 1.0)	(15, 24, 1.0)	(15, 18, 0.9903)	Not Tested	(26, 35, 1.0)	Not Tested	Not Tested	Not Tested	(53, 56, 1.0)	Not Tested	Not Tested	(30, 41, 1.0)	(2, 15, 0.312)	(22, 15, 0.8415)	Not Tested	(8, 17, 1.0)	(41, 55, 1.0)	(11, 9, 1.0)	(20, 26, 1.0)	(5, 5, 1.0)	(9, 1, 0.8295)	Not Tested	(13, 13, 1.0)	Not Tested	Not Tested	Not Tested	(27, 29, 1.0)	(17, 15, 1.0)	(18, 18, 1.0)	(11, 13, 1.0)	Not Tested	Not Tested
ENSG00000125611	(84, 93, 1.0)	(80, 51, 1.0)	(33, 59, 1.0)	Not Tested	Not Tested	Not Tested	(46, 17, 0.5304)	(54, 42, 1.0)	(402, 191, 0.7702)	Not Tested	(33, 29, 1.0)	(34, 29, 1.0)	(37, 41, 1.0)	Not Tested	Not Tested	Not Tested	(4, 6, 0.9902)	(31, 54, 1.0)	Not Tested	(39, 63, 1.0)	Not Tested	(77, 72, 1.0)	Not Tested	Not Tested	(113, 64, 0.9953)	Not Tested	(25, 30, 1.0)	Not Tested	(36, 65, 1.0)	(65, 65, 1.0)	(22, 30, 1.0)	Not Tested	Not Tested	(31, 75, 1.0)	Not Tested	Not Tested	(62, 36, 1.0)	(14, 33, 1.0)	Not Tested	Not Tested	(32, 65, 1.0)	(39, 34, 1.0)	(42, 56, 1.0)	Not Tested	Not Tested	(145, 125, 0.9997)
ENSG00000144134	(4, 6, 1.0)	Not Tested	Not Tested	Not Tested	Not Tested	Not Tested	Not Tested	Not Tested	Not Tested	Not Tested	Not Tested	Not Tested	Not Tested	Not Tested	Not Tested	Not Tested	Not Tested	Not Tested	Not Tested	Not Tested	Not Tested	Not Tested	(7, 12, 1.0)	Not Tested	Not Tested	Not Tested	(11, 4, 1.0)	Not Tested	Not Tested	Not Tested	(30, 44, 1.0)	Not Tested	Not Tested	(10, 12, 1.0)	Not Tested	(5, 10, 1.0)	Not Tested	(12, 11, 1.0)	Not Tested	(63, 50, 1.0)	Not Tested	Not Tested	Not Tested	Not Tested	Not Tested	Not Tested
ENSG00000115084	(13, 15, 1.0)	Not Tested	Not Tested	Not Tested	Not Tested	(37, 38, 1.0)	Not Tested	(76, 131, 1.0)	Not Tested	Not Tested	Not Tested	Not Tested	(20, 26, 1.0)	Not Tested	Not Tested	Not Tested	Not Tested	Not Tested	(105, 62, 1.0)	(63, 54, 1.0)	Not Tested	Not Tested	(38, 17, 1.0)	(32, 40, 1.0)	Not Tested	Not Tested	(43, 58, 1.0)	Not Tested	Not Tested	Not Tested	Not Tested	Not Tested	(11, 11, 1.0)	(38, 50, 1.0)	Not Tested	(75, 86, 1.0)	Not Tested	(32, 28, 1.0)	(31, 24, 1.0)	(193, 170, 1.0)	Not Tested	Not Tested	(31, 28, 1.0)	Not Tested	Not Tested	Not Tested
ENSG00000115107	(17, 16, 1.0)	(17, 27, 1.0)	(18, 24, 1.0)	(38, 44, 1.0)	(29, 25, 0.9612)	Not Tested	(24, 13, 0.5967)	Not Tested	Not Tested	Not Tested	Not Tested	Not Tested	(65, 68, 1.0)	Not Tested	(137, 76, 0.2182)	(5, 16, 0.8403)	Not Tested	(51, 40, 1.0)	(31, 52, 1.0)	(46, 31, 1.0)	(29, 28, 1.0)	(5, 20, 0.2405)	(92, 99, 1.0)	(31, 41, 1.0)	(9, 7, 1.0)	Not Tested	Not Tested	Not Tested	Not Tested	Not Tested	(8, 12, 1.0)	Not Tested	(34, 28, 1.0)	(93, 104, 1.0)	Not Tested	(18, 25, 1.0)	(5, 8, 1.0)	(52, 69, 1.0)	(24, 22, 1.0)	(30, 58, 0.873)	Not Tested	Not Tested	Not Tested	Not Tested	(25, 24, 1.0)	(20, 20, 1.0)
ENSG00000144120	(40, 39, 1.0)	(17, 17, 1.0)	Not Tested	Not Tested	Not Tested	Not Tested	Not Tested	Not Tested	(12, 28, 0.5211)	Not Tested	(13, 13, 1.0)	Not Tested	(24, 16, 1.0)	Not Tested	Not Tested	Not Tested	Not Tested	Not Tested	Not Tested	(18, 21, 1.0)	(18, 49, 0.3431)	Not Tested	Not Tested	Not Tested	Not Tested	Not Tested	Not Tested	Not Tested	Not Tested	Not Tested	(28, 30, 1.0)	Not Tested	Not Tested	Not Tested	Not Tested	Not Tested	Not Tested	Not Tested	(7, 7, 1.0)	Not Tested	(36, 34, 1.0)	Not Tested	(37, 41, 1.0)	(49, 36, 1.0)	Not Tested	Not Tested
ENSG00000136732	(518, 527, 1.0)	Not Tested	Not Tested	Not Tested	Not Tested	Not Tested	(180, 190, 0.9792)	(5, 9, 1.0)	(112, 127, 0.9433)	Not Tested	(92, 109, 1.0)	Not Tested	(15, 17, 1.0)	(688, 647, 0.9649)	Not Tested	(336, 257, 1.0)	Not Tested	Not Tested	(7, 14, 1.0)	(401, 397, 1.0)	(302, 280, 1.0)	(446, 417, 0.977)	(291, 277, 1.0)	(6, 9, 1.0)	(578, 548, 1.0)	Not Tested	Not Tested	Not Tested	(156, 157, 1.0)	(269, 314, 1.0)	(121, 101, 1.0)	Not Tested	Not Tested	(707, 634, 1.0)	Not Tested	(514, 459, 1.0)	(162, 177, 1.0)	(22, 18, 1.0)	Not Tested	(859, 804, 1.0)	Not Tested	Not Tested	Not Tested	Not Tested	Not Tested	Not Tested
ENSG00000136717	(1524, 1521, 1.0)	(1457, 1120, 1.0)	Not Tested	(6893, 6222, 1.0)	(2872, 2773, 1.0)	(1146, 940, 0.6778)	Not Tested	(5349, 6044, 1.0)	(1898, 1606, 0.8405)	(4679, 3687, 0.907)	(2459, 2367, 1.0)	(4858, 4260, 1.0)	(1230, 1212, 1.0)	(7141, 8207, 0.8536)	Not Tested	Not Tested	(1637, 1650, 1.0)	(3771, 3963, 1.0)	(5561, 6417, 1.0)	(2933, 2365, 1.0)	(153, 153, 1.0)	Not Tested	(3361, 3729, 1.0)	Not Tested	(4235, 4218, 1.0)	(63, 66, 1.0)	(3343, 2916, 1.0)	(4, 9, 0.772)	(3859, 3850, 1.0)	(19, 17, 1.0)	(83, 57, 1.0)	Not Tested	Not Tested	(3588, 3136, 1.0)	(2373, 2714, 1.0)	(133, 111, 1.0)	Not Tested	(2228, 2051, 1.0)	(26, 28, 1.0)	(375, 272, 1.0)	Not Tested	(2279, 2708, 1.0)	Not Tested	(80, 91, 1.0)	(4725, 4357, 1.0)	(6380, 6171, 1.0)
ENSG00000163166	(44, 52, 1.0)	Not Tested	Not Tested	Not Tested	Not Tested	Not Tested	Not Tested	Not Tested	Not Tested	Not Tested	Not Tested	Not Tested	(20, 27, 1.0)	Not Tested	Not Tested	Not Tested	Not Tested	Not Tested	(4, 6, 1.0)	(36, 41, 1.0)	Not Tested	Not Tested	(24, 26, 1.0)	(30, 31, 1.0)	Not Tested	Not Tested	(37, 61, 1.0)	Not Tested	Not Tested	Not Tested	(47, 55, 1.0)	Not Tested	Not Tested	(19, 16, 1.0)	Not Tested	(75, 80, 1.0)	Not Tested	(34, 41, 1.0)	Not Tested	(39, 38, 1.0)	Not Tested	Not Tested	Not Tested	Not Tested	Not Tested	Not Tested
ENSG00000072163	(125, 185, 0.999)	Not Tested	(52, 90, 1.0)	(146, 145, 1.0)	Not Tested	Not Tested	(59, 61, 1.0)	(13, 23, 1.0)	Not Tested	(23, 28, 1.0)	Not Tested	(132, 121, 1.0)	(109, 90, 1.0)	(44, 24, 0.8101)	Not Tested	Not Tested	(19, 34, 0.9798)	(44, 25, 1.0)	(112, 115, 1.0)	(222, 233, 1.0)	(179, 189, 1.0)	Not Tested	Not Tested	(74, 68, 1.0)	(178, 228, 1.0)	Not Tested	(68, 52, 1.0)	Not Tested	(41, 30, 1.0)	(70, 73, 1.0)	(57, 38, 1.0)	(27, 42, 1.0)	(96, 113, 1.0)	(218, 210, 1.0)	(120, 115, 1.0)	(128, 111, 1.0)	(54, 49, 1.0)	(93, 65, 1.0)	(91, 77, 1.0)	(341, 318, 1.0)	Not Tested	Not Tested	(31, 49, 1.0)	(42, 46, 1.0)	(115, 86, 1.0)	(8, 14, 0.981)
ENSG00000136709	(63, 49, 0.9484)	(7, 11, 1.0)	Not Tested	(14, 17, 1.0)	Not Tested	(11, 9, 0.9385)	(26, 26, 1.0)	(11, 6, 1.0)	Not Tested	Not Tested	Not Tested	(12, 18, 1.0)	(44, 39, 1.0)	(17, 22, 0.8892)	(24, 21, 0.9517)	Not Tested	Not Tested	(13, 16, 1.0)	(36, 42, 1.0)	Not Tested	Not Tested	Not Tested	(28, 18, 1.0)	(59, 75, 1.0)	(20, 17, 1.0)	(66, 58, 1.0)	(51, 46, 1.0)	Not Tested	Not Tested	Not Tested	(45, 54, 1.0)	Not Tested	Not Tested	(89, 84, 1.0)	Not Tested	Not Tested	Not Tested	Not Tested	Not Tested	(108, 102, 1.0)	(8, 9, 1.0)	Not Tested	Not Tested	Not Tested	(33, 47, 1.0)	(113, 117, 1.0)
ENSG00000136731	(29, 17, 0.8421)	(5, 7, 1.0)	(5, 5, 1.0)	(10, 12, 1.0)	Not Tested	Not Tested	Not Tested	(27, 28, 1.0)	Not Tested	(6, 10, 0.9935)	Not Tested	(12, 9, 1.0)	(43, 55, 1.0)	(4, 6, 0.9203)	Not Tested	Not Tested	Not Tested	(19, 13, 1.0)	(83, 106, 1.0)	Not Tested	(33, 29, 1.0)	Not Tested	Not Tested	Not Tested	(23, 12, 0.8459)	(33, 26, 1.0)	(69, 57, 1.0)	Not Tested	Not Tested	(13, 11, 1.0)	(7, 9, 1.0)	Not Tested	(13, 14, 1.0)	(76, 60, 1.0)	Not Tested	(10, 8, 1.0)	Not Tested	Not Tested	(7, 10, 1.0)	Not Tested	(26, 27, 1.0)	(5, 16, 0.9061)	(11, 9, 1.0)	(8, 7, 1.0)	(20, 19, 1.0)	(46, 55, 0.9875)
ENSG00000136718	(41, 28, 0.9258)	(22, 42, 1.0)	Not Tested	Not Tested	Not Tested	Not Tested	(95, 67, 0.7103)	(55, 85, 1.0)	Not Tested	Not Tested	Not Tested	(44, 41, 1.0)	(54, 45, 1.0)	Not Tested	(134, 109, 0.8413)	(84, 100, 1.0)	(36, 27, 0.9885)	Not Tested	Not Tested	Not Tested	Not Tested	(41, 30, 0.8903)	Not Tested	Not Tested	(139, 194, 0.9218)	Not Tested	Not Tested	Not Tested	(21, 32, 1.0)	(97, 94, 1.0)	(40, 47, 1.0)	(51, 47, 1.0)	(131, 100, 1.0)	(187, 246, 1.0)	Not Tested	(179, 179, 1.0)	Not Tested	Not Tested	(42, 66, 1.0)	(136, 208, 1.0)	Not Tested	(33, 33, 1.0)	(59, 78, 1.0)	(117, 78, 1.0)	Not Tested	(79, 124, 0.6892)
ENSG00000173272	(328, 148, 0.9752)	Not Tested	Not Tested	Not Tested	Not Tested	Not Tested	(73, 56, 0.9617)	Not Tested	Not Tested	Not Tested	Not Tested	Not Tested	Not Tested	Not Tested	Not Tested	Not Tested	(35, 52, 0.9885)	Not Tested	Not Tested	Not Tested	Not Tested	Not Tested	(6, 19, 1.0)	Not Tested	Not Tested	Not Tested	Not Tested	Not Tested	Not Tested	(40, 53, 1.0)	(102, 114, 1.0)	Not Tested	Not Tested	Not Tested	Not Tested	Not Tested	Not Tested	(12, 13, 1.0)	Not Tested	(35, 43, 1.0)	Not Tested	(56, 71, 1.0)	Not Tested	(14, 11, 1.0)	Not Tested	Not Tested
ENSG00000082258	(90, 73, 0.989)	Not Tested	(11, 8, 1.0)	(34, 43, 1.0)	Not Tested	Not Tested	Not Tested	(20, 26, 1.0)	Not Tested	Not Tested	Not Tested	Not Tested	(14, 20, 1.0)	(12, 13, 1.0)	Not Tested	Not Tested	(8, 20, 0.7899)	Not Tested	(10, 13, 1.0)	(21, 20, 1.0)	(50, 51, 1.0)	Not Tested	(6, 12, 1.0)	Not Tested	(98, 93, 1.0)	Not Tested	Not Tested	(33, 31, 1.0)	(17, 15, 1.0)	(11, 14, 1.0)	Not Tested	Not Tested	(57, 53, 1.0)	(17, 17, 1.0)	Not Tested	(94, 87, 1.0)	Not Tested	Not Tested	Not Tested	(183, 134, 1.0)	Not Tested	(10, 19, 1.0)	Not Tested	Not Tested	(50, 51, 1.0)	Not Tested
ENSG00000115839	(110, 107, 1.0)	Not Tested	(31, 32, 1.0)	(110, 116, 1.0)	(113, 146, 0.7669)	Not Tested	Not Tested	(89, 98, 1.0)	Not Tested	Not Tested	(94, 61, 1.0)	Not Tested	(61, 50, 1.0)	(67, 59, 0.9213)	(157, 125, 0.7041)	Not Tested	(21, 2, 0.0235)	(125, 115, 1.0)	(91, 94, 1.0)	Not Tested	Not Tested	(79, 69, 0.9556)	(20, 20, 1.0)	Not Tested	Not Tested	(98, 106, 1.0)	Not Tested	(31, 15, 0.4895)	Not Tested	(108, 97, 1.0)	(46, 59, 1.0)	Not Tested	(70, 78, 1.0)	Not Tested	(57, 59, 1.0)	Not Tested	Not Tested	(52, 71, 1.0)	(16, 17, 1.0)	Not Tested	Not Tested	Not Tested	Not Tested	(23, 31, 1.0)	Not Tested	Not Tested
ENSG00000121988	(54, 62, 1.0)	Not Tested	(39, 36, 1.0)	(60, 60, 1.0)	(137, 177, 0.7857)	Not Tested	Not Tested	(48, 54, 1.0)	Not Tested	Not Tested	Not Tested	Not Tested	(61, 61, 1.0)	(37, 29, 0.8891)	(82, 57, 0.5896)	Not Tested	Not Tested	(59, 59, 1.0)	(52, 47, 1.0)	Not Tested	Not Tested	(79, 69, 0.9556)	Not Tested	Not Tested	Not Tested	(108, 118, 1.0)	Not Tested	(31, 15, 0.521)	Not Tested	(63, 43, 1.0)	(68, 65, 1.0)	Not Tested	(70, 78, 1.0)	Not Tested	(55, 60, 1.0)	Not Tested	Not Tested	(33, 48, 1.0)	(16, 17, 1.0)	Not Tested	Not Tested	Not Tested	Not Tested	(7, 14, 1.0)	Not Tested	Not Tested
ENSG00000150540	(36, 38, 1.0)	Not Tested	Not Tested	Not Tested	Not Tested	Not Tested	(10, 6, 0.8423)	Not Tested	Not Tested	Not Tested	Not Tested	Not Tested	(42, 41, 1.0)	Not Tested	Not Tested	Not Tested	Not Tested	Not Tested	Not Tested	(52, 59, 1.0)	Not Tested	Not Tested	(5, 20, 0.5704)	Not Tested	Not Tested	Not Tested	Not Tested	(17, 5, 0.3803)	(5, 7, 1.0)	Not Tested	Not Tested	Not Tested	Not Tested	Not Tested	Not Tested	(34, 28, 1.0)	Not Tested	(7, 3, 1.0)	(21, 12, 1.0)	Not Tested	Not Tested	Not Tested	Not Tested	(35, 42, 1.0)	Not Tested	Not Tested
ENSG00000121989	(11, 13, 1.0)	(8, 4, 1.0)	Not Tested	(4, 7, 1.0)	(17, 14, 0.9631)	Not Tested	Not Tested	(8, 8, 1.0)	Not Tested	Not Tested	Not Tested	Not Tested	(14, 9, 1.0)	Not Tested	Not Tested	Not Tested	Not Tested	Not Tested	(9, 14, 1.0)	Not Tested	(10, 8, 1.0)	(12, 10, 0.977)	(5, 14, 1.0)	Not Tested	Not Tested	(16, 14, 1.0)	(14, 19, 1.0)	Not Tested	(10, 5, 1.0)	(9, 7, 1.0)	(7, 12, 1.0)	Not Tested	(6, 8, 1.0)	Not Tested	Not Tested	Not Tested	Not Tested	(8, 14, 1.0)	(5, 8, 1.0)	(15, 18, 1.0)	Not Tested	Not Tested	Not Tested	(6, 12, 1.0)	Not Tested	(28, 22, 0.9965)
ENSG00000115947	(21, 16, 1.0)	Not Tested	Not Tested	(22, 29, 1.0)	(46, 38, 0.9441)	(19, 28, 0.7676)	(17, 24, 0.8539)	(27, 28, 1.0)	Not Tested	(20, 17, 1.0)	(13, 10, 1.0)	(10, 14, 1.0)	(36, 29, 1.0)	Not Tested	Not Tested	Not Tested	(17, 4, 0.5901)	Not Tested	(34, 23, 1.0)	Not Tested	(65, 70, 1.0)	(36, 44, 0.9556)	(51, 31, 1.0)	Not Tested	(83, 67, 1.0)	(56, 50, 1.0)	(31, 25, 1.0)	Not Tested	(21, 18, 1.0)	(35, 19, 1.0)	(45, 44, 1.0)	Not Tested	(24, 36, 1.0)	(32, 36, 1.0)	(14, 7, 1.0)	Not Tested	Not Tested	(5, 13, 1.0)	(15, 2, 0.3708)	(60, 73, 1.0)	Not Tested	Not Tested	Not Tested	Not Tested	Not Tested	(68, 80, 0.9965)
ENSG00000157827	(30, 29, 1.0)	(17, 12, 1.0)	(10, 7, 1.0)	(14, 16, 1.0)	(41, 43, 0.9783)	(27, 53, 0.3938)	(17, 17, 1.0)	(7, 3, 1.0)	Not Tested	Not Tested	(24, 14, 1.0)	Not Tested	(55, 46, 1.0)	Not Tested	(20, 8, 0.3866)	(17, 14, 1.0)	Not Tested	Not Tested	(18, 16, 1.0)	Not Tested	(34, 35, 1.0)	Not Tested	(40, 38, 1.0)	(24, 16, 1.0)	Not Tested	Not Tested	(26, 27, 1.0)	(6, 7, 1.0)	Not Tested	Not Tested	(19, 14, 1.0)	Not Tested	(33, 32, 1.0)	(51, 38, 1.0)	Not Tested	Not Tested	(10, 11, 1.0)	(44, 75, 1.0)	(9, 13, 1.0)	(54, 46, 1.0)	Not Tested	(11, 13, 1.0)	Not Tested	Not Tested	(46, 33, 1.0)	Not Tested
ENSG00000115159	(8, 7, 1.0)	(20, 19, 1.0)	Not Tested	Not Tested	Not Tested	Not Tested	Not Tested	Not Tested	Not Tested	(28, 15, 0.7764)	Not Tested	Not Tested	Not Tested	Not Tested	(21, 6, 0.1251)	Not Tested	Not Tested	Not Tested	Not Tested	Not Tested	(58, 65, 1.0)	Not Tested	Not Tested	(48, 40, 1.0)	(20, 20, 1.0)	(30, 25, 1.0)	(51, 37, 1.0)	(14, 16, 0.976)	Not Tested	Not Tested	Not Tested	Not Tested	(6, 13, 1.0)	(50, 56, 1.0)	Not Tested	(25, 35, 1.0)	(7, 4, 1.0)	Not Tested	Not Tested	(113, 91, 1.0)	Not Tested	(28, 21, 1.0)	Not Tested	Not Tested	(11, 8, 1.0)	(46, 38, 0.9875)
ENSG00000115170	(17, 8, 0.8195)	Not Tested	(16, 17, 1.0)	Not Tested	Not Tested	(17, 11, 0.7575)	(15, 10, 0.8316)	(9, 11, 1.0)	Not Tested	Not Tested	Not Tested	Not Tested	(43, 45, 1.0)	(12, 13, 1.0)	(97, 102, 0.9758)	(13, 8, 1.0)	(15, 12, 0.9885)	Not Tested	(94, 77, 1.0)	(16, 16, 1.0)	Not Tested	Not Tested	(20, 39, 0.9396)	(13, 15, 1.0)	Not Tested	Not Tested	(34, 31, 1.0)	(9, 6, 0.919)	(11, 11, 1.0)	(9, 19, 1.0)	(33, 28, 1.0)	Not Tested	(15, 15, 1.0)	(54, 47, 1.0)	Not Tested	(43, 39, 1.0)	Not Tested	Not Tested	Not Tested	(171, 122, 0.9978)	Not Tested	Not Tested	Not Tested	(20, 17, 1.0)	Not Tested	(62, 46, 0.8684)
ENSG00000115183	(20, 31, 0.8933)	(8, 10, 1.0)	(11, 6, 1.0)	(31, 30, 1.0)	(49, 74, 0.5675)	Not Tested	(14, 18, 0.8982)	(12, 13, 1.0)	Not Tested	(6, 6, 1.0)	(21, 20, 1.0)	(22, 18, 1.0)	Not Tested	Not Tested	(48, 46, 0.9954)	(31, 20, 1.0)	(9, 4, 0.9798)	(17, 15, 1.0)	(25, 38, 1.0)	(37, 37, 1.0)	(21, 28, 1.0)	(10, 20, 0.688)	(6, 8, 1.0)	(45, 47, 1.0)	(58, 81, 0.9129)	(13, 7, 1.0)	(42, 48, 1.0)	(8, 11, 0.9377)	Not Tested	Not Tested	(96, 113, 1.0)	(13, 14, 1.0)	(15, 11, 1.0)	(34, 35, 1.0)	(5, 7, 1.0)	Not Tested	(15, 19, 1.0)	(32, 50, 1.0)	(11, 5, 1.0)	(177, 218, 1.0)	(22, 23, 1.0)	Not Tested	(12, 14, 1.0)	Not Tested	(25, 20, 1.0)	Not Tested
ENSG00000196151	(27, 39, 0.999)	Not Tested	Not Tested	(20, 10, 1.0)	(18, 48, 0.5445)	Not Tested	(22, 15, 0.8814)	Not Tested	(10, 23, 0.7794)	Not Tested	(30, 20, 1.0)	(18, 7, 1.0)	Not Tested	Not Tested	(31, 25, 0.9437)	(6, 10, 1.0)	Not Tested	(10, 20, 1.0)	(17, 6, 1.0)	(35, 28, 1.0)	(20, 17, 1.0)	(23, 16, 0.9516)	Not Tested	(27, 31, 1.0)	(42, 49, 1.0)	Not Tested	(36, 26, 1.0)	(9, 8, 1.0)	Not Tested	Not Tested	Not Tested	(6, 10, 1.0)	(24, 16, 1.0)	Not Tested	(14, 10, 1.0)	(5, 5, 1.0)	(6, 10, 1.0)	(33, 35, 1.0)	Not Tested	(2, 10, 1.0)	Not Tested	Not Tested	Not Tested	Not Tested	(19, 9, 1.0)	Not Tested
ENSG00000123636	(53, 63, 1.0)	Not Tested	Not Tested	(41, 43, 1.0)	(65, 66, 0.9971)	(7, 4, 0.8302)	(4, 7, 0.8649)	Not Tested	Not Tested	(17, 20, 1.0)	(7, 3, 1.0)	Not Tested	(17, 13, 1.0)	Not Tested	(16, 70, 0.0023)	Not Tested	Not Tested	(13, 12, 1.0)	(6, 7, 1.0)	(10, 13, 1.0)	(44, 33, 1.0)	(28, 31, 0.9792)	(3, 7, 1.0)	(29, 23, 1.0)	(19, 12, 0.9972)	(69, 64, 1.0)	(13, 35, 0.6947)	(10, 23, 0.5477)	(14, 11, 1.0)	Not Tested	(5, 6, 1.0)	Not Tested	(17, 11, 1.0)	(14, 10, 1.0)	Not Tested	(8, 11, 1.0)	(11, 10, 1.0)	(42, 35, 1.0)	Not Tested	(31, 29, 1.0)	(5, 8, 1.0)	Not Tested	(5, 9, 1.0)	Not Tested	(20, 25, 1.0)	Not Tested
ENSG00000136536	(49, 50, 1.0)	Not Tested	(76, 81, 1.0)	(187, 134, 0.8642)	(288, 299, 0.9545)	(13, 20, 0.7197)	(91, 73, 0.7548)	(42, 61, 1.0)	Not Tested	(107, 131, 0.9907)	Not Tested	(101, 87, 1.0)	(83, 76, 1.0)	(82, 45, 0.1812)	(61, 128, 0.0054)	(125, 147, 1.0)	(44, 57, 0.9798)	Not Tested	(50, 56, 1.0)	Not Tested	(164, 143, 1.0)	Not Tested	Not Tested	(65, 48, 1.0)	Not Tested	(211, 223, 1.0)	(86, 62, 1.0)	Not Tested	(105, 115, 1.0)	Not Tested	(81, 71, 1.0)	(43, 43, 1.0)	(35, 29, 1.0)	(100, 80, 1.0)	(15, 12, 1.0)	(180, 136, 1.0)	(142, 147, 1.0)	Not Tested	(45, 45, 1.0)	(361, 382, 1.0)	Not Tested	(87, 116, 1.0)	(88, 94, 1.0)	(37, 38, 1.0)	(134, 144, 1.0)	(394, 307, 0.5537)
ENSG00000115290	(5, 6, 1.0)	Not Tested	Not Tested	Not Tested	(6, 18, 0.4874)	(6, 9, 0.8818)	Not Tested	(11, 9, 1.0)	Not Tested	Not Tested	Not Tested	(6, 8, 1.0)	Not Tested	Not Tested	(9, 32, 0.1333)	Not Tested	Not Tested	Not Tested	Not Tested	(33, 35, 1.0)	Not Tested	(16, 16, 1.0)	Not Tested	(7, 5, 1.0)	(8, 16, 0.9397)	Not Tested	(1, 10, 0.8829)	Not Tested	Not Tested	Not Tested	Not Tested	Not Tested	(6, 14, 1.0)	(4, 12, 1.0)	(95, 84, 1.0)	(8, 13, 1.0)	Not Tested	Not Tested	Not Tested	(9, 7, 1.0)	Not Tested	Not Tested	Not Tested	(3, 7, 1.0)	Not Tested	(6, 4, 0.9965)
ENSG00000136546	(10, 10, 1.0)	(16, 16, 1.0)	(40, 35, 1.0)	Not Tested	Not Tested	Not Tested	Not Tested	(4, 6, 1.0)	Not Tested	Not Tested	Not Tested	Not Tested	(36, 31, 1.0)	(30, 22, 0.8803)	(10, 15, 0.8324)	Not Tested	Not Tested	(102, 104, 1.0)	(108, 107, 1.0)	(180, 189, 1.0)	Not Tested	Not Tested	Not Tested	Not Tested	Not Tested	(21, 16, 1.0)	(26, 12, 1.0)	Not Tested	(8, 3, 1.0)	Not Tested	(9, 6, 1.0)	(9, 8, 1.0)	Not Tested	Not Tested	(9, 15, 1.0)	(96, 96, 1.0)	(12, 4, 0.9762)	(13, 20, 1.0)	Not Tested	(4, 27, 0.0551)	(15, 14, 1.0)	Not Tested	(12, 3, 1.0)	(5, 8, 1.0)	Not Tested	(4, 8, 0.9414)
ENSG00000163092	(1311, 1080, 1.0)	Not Tested	Not Tested	Not Tested	Not Tested	Not Tested	(1034, 1265, 0.9612)	Not Tested	Not Tested	(3988, 3608, 1.0)	(8297, 3417, 1.0)	(241, 264, 1.0)	(795, 832, 1.0)	(3388, 4670, 0.9213)	(3414, 3529, 1.0)	(144, 126, 1.0)	Not Tested	Not Tested	(139, 56, 1.0)	(24, 21, 1.0)	(5390, 5184, 1.0)	Not Tested	Not Tested	Not Tested	(21083, 24682, 1.0)	(11496, 4778, 1.0)	(197, 170, 1.0)	(82, 90, 1.0)	(401, 472, 1.0)	(9393, 8432, 1.0)	(15, 36, 1.0)	Not Tested	(43, 38, 1.0)	(192, 177, 1.0)	Not Tested	(5598, 5560, 1.0)	(816, 887, 1.0)	(138, 124, 1.0)	(23, 27, 1.0)	Not Tested	(428, 490, 1.0)	(11716, 14148, 1.0)	Not Tested	(2104, 878, 1.0)	(10627, 10070, 1.0)	Not Tested
ENSG00000163072	(24, 33, 0.989)	Not Tested	Not Tested	(9, 13, 1.0)	(11, 16, 0.8842)	Not Tested	Not Tested	Not Tested	(18, 46, 0.2753)	(4, 7, 0.9935)	Not Tested	(7, 3, 1.0)	Not Tested	Not Tested	Not Tested	(15, 5, 0.9957)	(5, 5, 1.0)	Not Tested	Not Tested	Not Tested	Not Tested	(24, 13, 0.7435)	Not Tested	Not Tested	(23, 16, 1.0)	Not Tested	(13, 10, 1.0)	(9, 6, 0.9305)	Not Tested	(4, 10, 1.0)	(23, 18, 1.0)	Not Tested	Not Tested	Not Tested	Not Tested	(69, 61, 1.0)	(5, 9, 1.0)	Not Tested	(5, 6, 1.0)	(22, 29, 1.0)	Not Tested	Not Tested	(5, 8, 1.0)	(4, 8, 1.0)	(6, 8, 1.0)	(80, 90, 0.9965)
ENSG00000152253	(24, 33, 0.9893)	Not Tested	Not Tested	Not Tested	(11, 16, 0.889)	Not Tested	Not Tested	(3, 7, 1.0)	(18, 46, 0.2907)	(4, 7, 0.9935)	Not Tested	(7, 3, 1.0)	Not Tested	Not Tested	Not Tested	(15, 5, 1.0)	(5, 5, 1.0)	Not Tested	Not Tested	Not Tested	Not Tested	(24, 13, 0.7599)	Not Tested	Not Tested	(23, 16, 1.0)	Not Tested	(9, 4, 1.0)	(9, 6, 0.9305)	Not Tested	(4, 10, 1.0)	(18, 15, 1.0)	Not Tested	Not Tested	Not Tested	Not Tested	(76, 61, 1.0)	(5, 9, 1.0)	Not Tested	(5, 6, 1.0)	(3, 19, 0.2392)	Not Tested	Not Tested	(5, 8, 1.0)	(6, 10, 1.0)	(6, 8, 1.0)	(80, 90, 0.9965)
ENSG00000138398	(152, 149, 1.0)	(26, 21, 1.0)	(28, 29, 1.0)	Not Tested	Not Tested	(16, 12, 0.8736)	(43, 52, 0.8792)	(28, 21, 1.0)	(42, 25, 0.6784)	(34, 25, 0.9935)	(17, 23, 1.0)	Not Tested	(8, 2, 1.0)	(29, 34, 0.9213)	(79, 53, 0.5106)	(38, 51, 1.0)	(10, 9, 1.0)	(86, 104, 1.0)	(59, 26, 0.445)	(23, 23, 1.0)	Not Tested	(61, 79, 0.8412)	(14, 25, 1.0)	(16, 14, 1.0)	Not Tested	Not Tested	(44, 65, 1.0)	Not Tested	Not Tested	(45, 37, 1.0)	Not Tested	(42, 42, 1.0)	(26, 23, 1.0)	(35, 45, 1.0)	Not Tested	(57, 71, 1.0)	(102, 94, 1.0)	(19, 26, 1.0)	(47, 35, 1.0)	(51, 60, 1.0)	(59, 51, 1.0)	(56, 51, 1.0)	(69, 65, 1.0)	(22, 40, 1.0)	Not Tested	(90, 118, 0.8684)
ENSG00000138385	(186, 182, 1.0)	Not Tested	Not Tested	Not Tested	Not Tested	Not Tested	(114, 68, 0.2121)	Not Tested	Not Tested	Not Tested	Not Tested	Not Tested	Not Tested	Not Tested	Not Tested	Not Tested	Not Tested	Not Tested	Not Tested	Not Tested	(103, 124, 1.0)	Not Tested	Not Tested	(64, 87, 1.0)	Not Tested	Not Tested	(5, 7, 1.0)	Not Tested	(89, 67, 1.0)	Not Tested	Not Tested	Not Tested	Not Tested	Not Tested	Not Tested	(9, 8, 1.0)	Not Tested	(51, 46, 1.0)	Not Tested	(976, 886, 1.0)	Not Tested	Not Tested	Not Tested	Not Tested	Not Tested	(327, 343, 0.9997)
ENSG00000138382	(193, 182, 1.0)	Not Tested	Not Tested	(7, 3, 1.0)	(161, 174, 0.952)	Not Tested	(113, 69, 0.3608)	Not Tested	Not Tested	(113, 109, 1.0)	Not Tested	Not Tested	(34, 34, 1.0)	Not Tested	Not Tested	Not Tested	(6, 14, 0.9178)	Not Tested	Not Tested	Not Tested	(236, 273, 1.0)	Not Tested	Not Tested	(66, 93, 1.0)	Not Tested	Not Tested	(11, 8, 1.0)	Not Tested	(89, 67, 1.0)	Not Tested	Not Tested	Not Tested	Not Tested	Not Tested	Not Tested	Not Tested	Not Tested	(49, 47, 1.0)	Not Tested	(977, 904, 1.0)	(6, 7, 1.0)	Not Tested	Not Tested	Not Tested	Not Tested	(318, 344, 0.9965)
ENSG00000144357	(52, 53, 1.0)	(229, 183, 1.0)	(43, 45, 1.0)	(99, 90, 1.0)	(308, 273, 0.8915)	(17, 14, 0.9187)	(57, 50, 0.9128)	Not Tested	Not Tested	(93, 97, 1.0)	Not Tested	Not Tested	(67, 43, 0.9715)	(44, 63, 0.618)	Not Tested	(81, 78, 1.0)	Not Tested	(106, 83, 1.0)	Not Tested	Not Tested	(220, 234, 1.0)	(375, 422, 0.888)	(35, 30, 1.0)	(226, 244, 1.0)	(539, 156, 0.0)	(742, 774, 1.0)	(199, 181, 1.0)	Not Tested	(96, 84, 1.0)	(86, 85, 1.0)	(194, 174, 1.0)	(58, 47, 1.0)	Not Tested	Not Tested	(14, 13, 1.0)	(401, 360, 1.0)	Not Tested	(7, 7, 1.0)	(53, 51, 1.0)	(494, 426, 1.0)	(421, 384, 1.0)	Not Tested	(172, 243, 0.8346)	(42, 38, 1.0)	(85, 97, 1.0)	(276, 270, 1.0)
ENSG00000198586	(16, 14, 1.0)	(12, 5, 1.0)	(6, 10, 1.0)	(10, 8, 1.0)	Not Tested	(16, 6, 0.4672)	(12, 9, 0.9165)	(47, 35, 1.0)	Not Tested	(7, 9, 1.0)	(24, 21, 1.0)	(9, 5, 1.0)	(19, 10, 1.0)	Not Tested	Not Tested	(10, 13, 1.0)	Not Tested	(18, 21, 1.0)	Not Tested	Not Tested	(22, 16, 1.0)	Not Tested	(10, 13, 1.0)	Not Tested	Not Tested	(35, 31, 1.0)	Not Tested	Not Tested	Not Tested	Not Tested	Not Tested	Not Tested	(6, 7, 1.0)	Not Tested	Not Tested	Not Tested	(6, 6, 1.0)	(5, 6, 1.0)	Not Tested	(18, 29, 1.0)	Not Tested	(16, 9, 1.0)	Not Tested	Not Tested	(14, 13, 1.0)	Not Tested
ENSG00000115827	(4, 7, 0.9923)	Not Tested	Not Tested	Not Tested	Not Tested	(13, 4, 0.4026)	(49, 49, 1.0)	(32, 32, 1.0)	Not Tested	Not Tested	(5, 6, 1.0)	Not Tested	(46, 46, 1.0)	Not Tested	(88, 88, 1.0)	Not Tested	Not Tested	Not Tested	Not Tested	(14, 19, 1.0)	Not Tested	(18, 11, 0.8122)	Not Tested	Not Tested	Not Tested	(12, 12, 1.0)	Not Tested	Not Tested	Not Tested	Not Tested	Not Tested	(28, 27, 1.0)	(4, 11, 1.0)	Not Tested	(19, 23, 1.0)	Not Tested	Not Tested	Not Tested	(33, 19, 1.0)	Not Tested	Not Tested	Not Tested	Not Tested	Not Tested	Not Tested	Not Tested
ENSG00000091409	(110, 122, 1.0)	Not Tested	(29, 29, 1.0)	Not Tested	Not Tested	(15, 9, 0.7552)	Not Tested	(56, 53, 1.0)	Not Tested	Not Tested	(11, 10, 1.0)	(16, 41, 0.6021)	(112, 99, 1.0)	(3, 9, 0.63)	(20, 20, 1.0)	Not Tested	(12, 11, 1.0)	(20, 28, 1.0)	Not Tested	(22, 19, 1.0)	Not Tested	(55, 41, 0.888)	(53, 44, 1.0)	(41, 56, 1.0)	(76, 63, 1.0)	(36, 36, 1.0)	Not Tested	Not Tested	(19, 15, 1.0)	(68, 33, 0.609)	Not Tested	Not Tested	(92, 112, 1.0)	(61, 62, 1.0)	Not Tested	Not Tested	Not Tested	(95, 82, 1.0)	Not Tested	(8, 2, 1.0)	Not Tested	(21, 16, 1.0)	Not Tested	Not Tested	Not Tested	(180, 192, 0.9997)
ENSG00000152256	(6, 11, 0.989)	Not Tested	(12, 4, 1.0)	Not Tested	Not Tested	Not Tested	Not Tested	(35, 45, 1.0)	Not Tested	Not Tested	Not Tested	(5, 10, 1.0)	(27, 38, 1.0)	(10, 2, 0.5294)	Not Tested	Not Tested	Not Tested	Not Tested	Not Tested	Not Tested	Not Tested	(15, 28, 0.8228)	Not Tested	(29, 23, 1.0)	Not Tested	Not Tested	(2, 10, 1.0)	Not Tested	Not Tested	Not Tested	Not Tested	Not Tested	Not Tested	(39, 38, 1.0)	Not Tested	(19, 22, 1.0)	Not Tested	(34, 11, 1.0)	Not Tested	(157, 150, 1.0)	Not Tested	Not Tested	Not Tested	Not Tested	(5, 8, 1.0)	Not Tested
ENSG00000091428	(10, 18, 0.9215)	Not Tested	Not Tested	Not Tested	Not Tested	Not Tested	Not Tested	Not Tested	Not Tested	Not Tested	Not Tested	Not Tested	Not Tested	Not Tested	(4, 7, 0.8585)	Not Tested	Not Tested	Not Tested	Not Tested	Not Tested	Not Tested	Not Tested	(16, 18, 1.0)	Not Tested	Not Tested	Not Tested	Not Tested	Not Tested	Not Tested	Not Tested	(5, 12, 1.0)	Not Tested	Not Tested	Not Tested	Not Tested	Not Tested	Not Tested	Not Tested	Not Tested	(5, 10, 1.0)	Not Tested	Not Tested	Not Tested	Not Tested	Not Tested	Not Tested
ENSG00000091436	(14, 5, 0.6899)	Not Tested	Not Tested	Not Tested	(10, 10, 1.0)	(8, 2, 0.4983)	(427, 431, 1.0)	(2669, 2402, 1.0)	(42, 54, 0.8405)	Not Tested	Not Tested	(100, 76, 1.0)	(1283, 1172, 1.0)	Not Tested	(471, 425, 0.8073)	(223, 264, 1.0)	Not Tested	Not Tested	(1439, 1448, 1.0)	(363, 420, 1.0)	Not Tested	(6, 4, 0.9556)	(1548, 1499, 1.0)	(407, 405, 1.0)	(6, 5, 1.0)	Not Tested	(21, 20, 1.0)	Not Tested	Not Tested	Not Tested	(483, 366, 1.0)	Not Tested	(73, 64, 1.0)	(521, 448, 1.0)	Not Tested	(31, 28, 1.0)	Not Tested	(509, 494, 1.0)	Not Tested	(726, 588, 0.9978)	(13, 17, 1.0)	Not Tested	Not Tested	(386, 308, 1.0)	Not Tested	Not Tested
ENSG00000144306	(21, 25, 1.0)	Not Tested	(14, 9, 1.0)	Not Tested	(95, 114, 0.8999)	Not Tested	Not Tested	(88, 120, 1.0)	Not Tested	(46, 47, 1.0)	Not Tested	(23, 8, 0.8107)	(85, 90, 1.0)	(33, 42, 0.8892)	Not Tested	(46, 54, 1.0)	(11, 7, 0.9885)	Not Tested	(29, 38, 1.0)	Not Tested	Not Tested	Not Tested	(15, 10, 1.0)	(55, 47, 1.0)	(44, 35, 1.0)	(109, 97, 1.0)	Not Tested	(18, 47, 0.2715)	Not Tested	(33, 39, 1.0)	(13, 6, 1.0)	(23, 31, 1.0)	Not Tested	(75, 51, 1.0)	(16, 9, 1.0)	(10, 6, 1.0)	Not Tested	(87, 90, 1.0)	Not Tested	Not Tested	Not Tested	(17, 24, 1.0)	Not Tested	Not Tested	Not Tested	(46, 70, 0.8129)
ENSG00000163328	(9, 7, 1.0)	(10, 2, 0.9768)	Not Tested	(5, 10, 1.0)	Not Tested	Not Tested	Not Tested	(54, 46, 1.0)	Not Tested	(8, 7, 1.0)	Not Tested	Not Tested	(52, 50, 1.0)	Not Tested	(3, 14, 0.2808)	Not Tested	Not Tested	Not Tested	Not Tested	Not Tested	Not Tested	Not Tested	Not Tested	(23, 34, 1.0)	(16, 21, 1.0)	(46, 24, 1.0)	Not Tested	(5, 6, 0.9911)	Not Tested	Not Tested	Not Tested	Not Tested	Not Tested	(26, 32, 1.0)	Not Tested	(7, 10, 1.0)	Not Tested	(53, 50, 1.0)	Not Tested	(5, 9, 1.0)	Not Tested	Not Tested	Not Tested	Not Tested	(6, 9, 1.0)	Not Tested
ENSG00000138435	(319, 321, 1.0)	Not Tested	(313, 315, 1.0)	Not Tested	Not Tested	Not Tested	Not Tested	(215, 202, 1.0)	Not Tested	Not Tested	(92, 89, 1.0)	Not Tested	(109, 67, 1.0)	Not Tested	(630, 630, 1.0)	Not Tested	Not Tested	(110, 102, 1.0)	Not Tested	Not Tested	Not Tested	Not Tested	Not Tested	Not Tested	Not Tested	(106, 85, 1.0)	Not Tested	Not Tested	Not Tested	(77, 90, 1.0)	Not Tested	Not Tested	Not Tested	(91, 78, 1.0)	Not Tested	Not Tested	Not Tested	(11, 15, 1.0)	Not Tested	Not Tested	Not Tested	Not Tested	Not Tested	Not Tested	Not Tested	(346, 412, 0.981)
ENSG00000128655	(19, 9, 0.9065)	Not Tested	(16, 9, 1.0)	Not Tested	(37, 76, 0.6549)	(11, 6, 0.794)	Not Tested	(44, 55, 1.0)	Not Tested	Not Tested	(6, 8, 1.0)	Not Tested	(37, 59, 1.0)	(18, 23, 0.9278)	(22, 25, 0.9769)	(61, 27, 1.0)	Not Tested	Not Tested	Not Tested	Not Tested	(8, 13, 1.0)	Not Tested	Not Tested	Not Tested	(48, 60, 1.0)	Not Tested	(18, 19, 1.0)	Not Tested	Not Tested	(17, 12, 1.0)	Not Tested	Not Tested	(11, 19, 1.0)	(40, 52, 1.0)	Not Tested	(9, 8, 1.0)	(6, 4, 1.0)	Not Tested	(7, 9, 1.0)	(38, 32, 1.0)	Not Tested	Not Tested	Not Tested	(14, 10, 1.0)	(7, 9, 1.0)	Not Tested
ENSG00000180228	(962, 3, 0.9258)	Not Tested	Not Tested	(653, 0, 1.0)	Not Tested	(861, 1, 0.6878)	(518, 0, 0.5558)	Not Tested	Not Tested	Not Tested	(0, 321, 1.0)	Not Tested	Not Tested	(0, 972, 0.8003)	Not Tested	Not Tested	Not Tested	(403, 1, 1.0)	Not Tested	(1316, 11, 1.0)	(584, 0, 1.0)	(2, 1334, 0.8138)	(1754, 19, 1.0)	Not Tested	Not Tested	(3, 1194, 1.0)	(10, 894, 1.0)	(0, 680, 0.8222)	(0, 320, 1.0)	(531, 2, 1.0)	(12, 10, 1.0)	Not Tested	(1186, 1, 1.0)	Not Tested	Not Tested	Not Tested	(433, 2, 1.0)	Not Tested	(315, 0, 1.0)	(12, 3, 1.0)	Not Tested	Not Tested	Not Tested	Not Tested	(0, 529, 1.0)	(0, 1914, 0.8629)
ENSG00000116095	(20, 20, 1.0)	Not Tested	Not Tested	Not Tested	Not Tested	Not Tested	Not Tested	(21, 28, 1.0)	Not Tested	Not Tested	(7, 7, 1.0)	Not Tested	(21, 12, 1.0)	Not Tested	(17, 28, 0.6311)	Not Tested	(9, 8, 1.0)	Not Tested	Not Tested	(6, 7, 1.0)	Not Tested	Not Tested	(15, 27, 1.0)	Not Tested	Not Tested	Not Tested	Not Tested	Not Tested	Not Tested	Not Tested	(26, 26, 1.0)	Not Tested	Not Tested	(31, 34, 1.0)	Not Tested	(6, 8, 1.0)	Not Tested	Not Tested	(5, 10, 1.0)	(54, 73, 1.0)	Not Tested	Not Tested	Not Tested	Not Tested	(15, 16, 1.0)	Not Tested
ENSG00000187231	(65, 52, 0.9923)	(8, 2, 1.0)	Not Tested	(4, 6, 1.0)	(28, 12, 0.448)	Not Tested	Not Tested	(13, 13, 1.0)	(12, 8, 0.9064)	(4, 8, 0.9935)	Not Tested	Not Tested	(9, 16, 1.0)	(7, 11, 0.8811)	Not Tested	Not Tested	Not Tested	Not Tested	(9, 7, 1.0)	Not Tested	(19, 12, 1.0)	(16, 21, 0.9467)	(12, 16, 1.0)	Not Tested	Not Tested	Not Tested	(9, 18, 1.0)	Not Tested	(10, 10, 1.0)	Not Tested	Not Tested	(5, 9, 1.0)	Not Tested	(25, 23, 1.0)	Not Tested	(68, 58, 1.0)	(6, 10, 1.0)	(14, 13, 1.0)	(11, 10, 1.0)	(107, 167, 0.9978)	(19, 14, 1.0)	Not Tested	Not Tested	Not Tested	Not Tested	(45, 28, 0.786)
ENSG00000144331	(17, 8, 0.8738)	Not Tested	Not Tested	Not Tested	Not Tested	Not Tested	(44, 48, 0.9775)	(6, 15, 1.0)	Not Tested	(16, 14, 1.0)	Not Tested	Not Tested	(40, 26, 1.0)	(7, 12, 0.84)	Not Tested	Not Tested	Not Tested	Not Tested	Not Tested	(9, 18, 1.0)	Not Tested	(33, 34, 1.0)	(26, 22, 1.0)	Not Tested	Not Tested	Not Tested	(6, 7, 1.0)	Not Tested	Not Tested	(35, 52, 1.0)	(35, 20, 1.0)	Not Tested	(7, 21, 0.9414)	(5, 10, 1.0)	Not Tested	(19, 9, 1.0)	(53, 60, 1.0)	(6, 8, 1.0)	Not Tested	Not Tested	Not Tested	(8, 10, 1.0)	Not Tested	Not Tested	(55, 34, 1.0)	Not Tested
ENSG00000150722	(12, 14, 1.0)	Not Tested	Not Tested	Not Tested	Not Tested	(11, 11, 1.0)	Not Tested	(90, 63, 1.0)	Not Tested	(6, 8, 1.0)	Not Tested	(11, 9, 1.0)	(15, 16, 1.0)	Not Tested	Not Tested	Not Tested	Not Tested	Not Tested	(48, 33, 1.0)	Not Tested	Not Tested	Not Tested	(33, 40, 1.0)	Not Tested	(6, 7, 1.0)	Not Tested	Not Tested	(4, 7, 0.9038)	Not Tested	Not Tested	(8, 4, 1.0)	Not Tested	Not Tested	(20, 26, 1.0)	Not Tested	Not Tested	(10, 6, 1.0)	Not Tested	Not Tested	Not Tested	(3, 8, 1.0)	Not Tested	(12, 19, 1.0)	Not Tested	Not Tested	Not Tested
ENSG00000061676	(124, 110, 1.0)	(100, 104, 1.0)	(78, 83, 1.0)	(101, 89, 1.0)	Not Tested	Not Tested	(143, 145, 1.0)	Not Tested	(17, 24, 0.8728)	Not Tested	Not Tested	Not Tested	Not Tested	Not Tested	Not Tested	Not Tested	Not Tested	Not Tested	(103, 131, 1.0)	Not Tested	Not Tested	(218, 228, 0.9858)	(128, 143, 1.0)	Not Tested	Not Tested	Not Tested	Not Tested	Not Tested	(133, 134, 1.0)	Not Tested	Not Tested	(68, 45, 1.0)	(123, 145, 1.0)	Not Tested	(12, 9, 1.0)	(182, 179, 1.0)	(111, 93, 1.0)	Not Tested	Not Tested	Not Tested	Not Tested	Not Tested	Not Tested	(105, 117, 1.0)	(105, 116, 1.0)	Not Tested
ENSG00000163002	(54, 46, 1.0)	(6, 6, 1.0)	Not Tested	Not Tested	Not Tested	Not Tested	(11, 10, 1.0)	Not Tested	(7, 12, 0.884)	Not Tested	Not Tested	Not Tested	(6, 7, 1.0)	Not Tested	Not Tested	Not Tested	Not Tested	Not Tested	Not Tested	Not Tested	Not Tested	(15, 34, 0.6538)	Not Tested	Not Tested	Not Tested	Not Tested	Not Tested	Not Tested	Not Tested	Not Tested	Not Tested	Not Tested	Not Tested	Not Tested	Not Tested	Not Tested	Not Tested	Not Tested	Not Tested	(11, 13, 1.0)	Not Tested	(5, 8, 1.0)	Not Tested	Not Tested	Not Tested	Not Tested
ENSG00000168542	(3275, 3092, 1.0)	(90, 107, 1.0)	Not Tested	(626, 695, 1.0)	(184, 214, 0.9013)	(44, 69, 0.5665)	(319, 128, 0.0222)	Not Tested	(20, 16, 0.9433)	(601, 467, 0.9907)	Not Tested	(1341, 1470, 1.0)	(1030, 1026, 1.0)	(92, 92, 1.0)	(2184, 2297, 0.9769)	Not Tested	(433, 374, 0.9885)	(2677, 2789, 1.0)	(1604, 1492, 1.0)	(238, 214, 1.0)	Not Tested	(1473, 1537, 0.9895)	(358, 335, 1.0)	Not Tested	(1311, 1343, 1.0)	Not Tested	(770, 841, 1.0)	Not Tested	(139, 125, 1.0)	(2186, 2160, 1.0)	(347, 346, 1.0)	Not Tested	(902, 1002, 1.0)	(1689, 1685, 1.0)	(177, 155, 1.0)	Not Tested	(372, 416, 1.0)	Not Tested	(408, 416, 1.0)	(433, 491, 1.0)	Not Tested	(175, 155, 1.0)	(169, 187, 1.0)	Not Tested	(70, 62, 1.0)	Not Tested
ENSG00000204262	(589, 477, 0.8875)	(24, 25, 1.0)	Not Tested	Not Tested	Not Tested	Not Tested	(15, 4, 0.2725)	Not Tested	Not Tested	Not Tested	Not Tested	Not Tested	(20, 27, 1.0)	Not Tested	Not Tested	(29, 35, 1.0)	Not Tested	Not Tested	(258, 265, 1.0)	Not Tested	Not Tested	Not Tested	(49, 73, 1.0)	Not Tested	Not Tested	(24, 27, 1.0)	(62, 76, 1.0)	(5, 7, 0.9519)	Not Tested	Not Tested	Not Tested	Not Tested	Not Tested	(121, 140, 1.0)	Not Tested	Not Tested	(61, 82, 1.0)	Not Tested	Not Tested	(12, 8, 1.0)	(21, 36, 1.0)	Not Tested	Not Tested	Not Tested	Not Tested	(70, 48, 0.7573)
ENSG00000115368	(74, 65, 1.0)	Not Tested	(10, 9, 1.0)	Not Tested	(48, 60, 0.8827)	Not Tested	Not Tested	Not Tested	Not Tested	Not Tested	Not Tested	Not Tested	(20, 17, 1.0)	Not Tested	(33, 19, 0.5625)	(11, 21, 1.0)	Not Tested	Not Tested	(31, 28, 1.0)	(11, 5, 1.0)	Not Tested	Not Tested	(15, 18, 1.0)	Not Tested	(47, 47, 1.0)	Not Tested	(18, 22, 1.0)	Not Tested	Not Tested	Not Tested	Not Tested	(13, 16, 1.0)	Not Tested	Not Tested	Not Tested	Not Tested	(17, 12, 1.0)	Not Tested	(23, 16, 1.0)	(39, 39, 1.0)	(16, 13, 1.0)	Not Tested	Not Tested	(8, 5, 1.0)	(21, 19, 1.0)	Not Tested
ENSG00000138449	(67, 57, 1.0)	Not Tested	(80, 86, 1.0)	(79, 56, 1.0)	(178, 183, 0.9869)	(18, 21, 0.9447)	(70, 53, 0.8423)	Not Tested	(17, 9, 0.8018)	Not Tested	Not Tested	(243, 183, 1.0)	(56, 68, 1.0)	(57, 84, 0.7415)	(316, 269, 0.9041)	Not Tested	(21, 19, 1.0)	(241, 253, 1.0)	Not Tested	Not Tested	Not Tested	Not Tested	(53, 49, 1.0)	(28, 43, 1.0)	Not Tested	(417, 514, 1.0)	Not Tested	(157, 133, 0.9385)	(53, 71, 1.0)	(315, 424, 1.0)	(125, 96, 1.0)	Not Tested	(95, 69, 1.0)	(204, 213, 1.0)	Not Tested	Not Tested	(225, 232, 1.0)	(79, 89, 1.0)	(132, 106, 1.0)	(52, 67, 1.0)	Not Tested	Not Tested	Not Tested	(72, 53, 1.0)	(87, 131, 1.0)	Not Tested
ENSG00000128641	(14, 30, 0.5803)	(10, 6, 1.0)	Not Tested	Not Tested	Not Tested	Not Tested	Not Tested	Not Tested	Not Tested	Not Tested	Not Tested	Not Tested	(24, 19, 1.0)	Not Tested	(149, 140, 0.972)	Not Tested	Not Tested	(10, 6, 1.0)	(17, 19, 1.0)	Not Tested	Not Tested	Not Tested	(8, 10, 1.0)	(5, 8, 1.0)	(41, 51, 1.0)	(18, 28, 1.0)	(13, 17, 1.0)	(14, 10, 0.9095)	Not Tested	(19, 6, 0.5632)	(20, 15, 1.0)	(11, 7, 1.0)	(15, 10, 1.0)	Not Tested	(18, 25, 1.0)	(12, 9, 1.0)	(9, 7, 1.0)	(14, 15, 1.0)	(17, 13, 1.0)	Not Tested	Not Tested	(11, 7, 1.0)	Not Tested	Not Tested	(6, 6, 1.0)	(101, 62, 0.4896)
ENSG00000115520	(11, 18, 0.9252)	(17, 9, 1.0)	Not Tested	(21, 22, 1.0)	(69, 30, 0.0767)	Not Tested	Not Tested	Not Tested	Not Tested	(11, 16, 0.9935)	Not Tested	Not Tested	Not Tested	Not Tested	Not Tested	(15, 13, 1.0)	(8, 7, 1.0)	Not Tested	Not Tested	Not Tested	Not Tested	Not Tested	Not Tested	Not Tested	Not Tested	Not Tested	Not Tested	Not Tested	(13, 14, 1.0)	(13, 21, 1.0)	Not Tested	Not Tested	Not Tested	Not Tested	Not Tested	(56, 52, 1.0)	Not Tested	(8, 11, 1.0)	(17, 6, 0.8905)	(186, 184, 1.0)	Not Tested	Not Tested	Not Tested	(20, 13, 1.0)	Not Tested	Not Tested
ENSG00000144381	(81, 99, 0.97)	(94, 103, 1.0)	Not Tested	(143, 140, 1.0)	(245, 257, 0.9545)	(66, 63, 0.9865)	Not Tested	(183, 192, 1.0)	(17, 16, 1.0)	(144, 93, 0.2955)	Not Tested	(70, 92, 1.0)	(360, 285, 1.0)	Not Tested	Not Tested	(106, 148, 1.0)	(45, 50, 0.9936)	Not Tested	Not Tested	(203, 150, 1.0)	(199, 164, 1.0)	(283, 263, 0.9556)	Not Tested	(83, 93, 1.0)	Not Tested	(410, 423, 1.0)	(108, 116, 1.0)	(93, 112, 0.84)	(95, 80, 1.0)	(295, 288, 1.0)	(77, 91, 1.0)	(100, 98, 1.0)	Not Tested	(148, 133, 1.0)	(65, 71, 1.0)	(195, 200, 1.0)	Not Tested	(165, 153, 1.0)	(85, 82, 1.0)	(580, 577, 1.0)	Not Tested	(156, 156, 1.0)	Not Tested	(47, 49, 1.0)	Not Tested	Not Tested
ENSG00000115541	(3, 9, 0.8875)	Not Tested	Not Tested	Not Tested	Not Tested	(17, 20, 0.9549)	Not Tested	(13, 24, 1.0)	Not Tested	Not Tested	Not Tested	Not Tested	(10, 7, 1.0)	Not Tested	Not Tested	Not Tested	Not Tested	Not Tested	Not Tested	(7, 5, 1.0)	Not Tested	Not Tested	Not Tested	(6, 5, 1.0)	Not Tested	Not Tested	(11, 5, 1.0)	Not Tested	Not Tested	Not Tested	(7, 7, 1.0)	Not Tested	Not Tested	(18, 12, 1.0)	(12, 15, 1.0)	Not Tested	Not Tested	Not Tested	Not Tested	Not Tested	Not Tested	Not Tested	Not Tested	Not Tested	Not Tested	Not Tested
ENSG00000115896	(16, 10, 0.9752)	(33, 32, 1.0)	Not Tested	(41, 22, 1.0)	(80, 78, 1.0)	Not Tested	Not Tested	Not Tested	Not Tested	(29, 23, 0.9935)	Not Tested	Not Tested	(24, 19, 1.0)	Not Tested	(52, 87, 0.3926)	(40, 51, 1.0)	(8, 16, 0.9597)	(15, 9, 1.0)	Not Tested	(9, 28, 0.5599)	(30, 29, 1.0)	(24, 20, 0.9562)	(16, 18, 1.0)	(13, 18, 1.0)	Not Tested	Not Tested	(11, 14, 1.0)	(19, 12, 0.8192)	(15, 18, 1.0)	(9, 5, 1.0)	(14, 11, 1.0)	Not Tested	(34, 31, 1.0)	(23, 16, 1.0)	(5, 7, 1.0)	(38, 20, 1.0)	(19, 16, 1.0)	(26, 37, 1.0)	Not Tested	(18, 30, 1.0)	(113, 179, 1.0)	(29, 23, 1.0)	Not Tested	(7, 6, 1.0)	(7, 11, 1.0)	Not Tested
ENSG00000196141	(63, 70, 1.0)	Not Tested	Not Tested	(35, 30, 1.0)	Not Tested	(4, 8, 0.758)	Not Tested	(44, 32, 1.0)	Not Tested	Not Tested	Not Tested	Not Tested	(133, 133, 1.0)	(44, 48, 0.9723)	(359, 324, 0.9258)	(71, 61, 1.0)	Not Tested	(55, 65, 1.0)	(9, 9, 1.0)	(12, 19, 1.0)	(50, 46, 1.0)	Not Tested	(19, 12, 1.0)	(36, 31, 1.0)	Not Tested	(84, 68, 1.0)	(45, 43, 1.0)	(54, 33, 0.6179)	Not Tested	Not Tested	(15, 14, 1.0)	(27, 26, 1.0)	Not Tested	(34, 45, 1.0)	(2, 8, 0.999)	(6, 6, 1.0)	Not Tested	Not Tested	Not Tested	(117, 91, 1.0)	Not Tested	Not Tested	(41, 46, 1.0)	(5, 6, 1.0)	(17, 17, 1.0)	Not Tested
ENSG00000115993	(97, 87, 1.0)	(80, 51, 0.9768)	(73, 72, 1.0)	Not Tested	(190, 194, 0.9775)	(78, 105, 0.6289)	(48, 30, 0.5288)	(148, 163, 1.0)	Not Tested	Not Tested	(21, 36, 1.0)	Not Tested	(105, 81, 1.0)	Not Tested	(89, 121, 0.5446)	Not Tested	(24, 26, 1.0)	Not Tested	(85, 55, 1.0)	(29, 22, 1.0)	(243, 247, 1.0)	Not Tested	(15, 17, 1.0)	Not Tested	(136, 183, 0.8699)	Not Tested	(35, 44, 1.0)	Not Tested	(46, 64, 1.0)	Not Tested	(86, 85, 1.0)	(40, 35, 1.0)	(56, 53, 1.0)	Not Tested	Not Tested	(109, 82, 1.0)	Not Tested	(83, 79, 1.0)	Not Tested	(408, 391, 1.0)	(53, 85, 0.9808)	(14, 7, 1.0)	Not Tested	(24, 28, 1.0)	(53, 54, 1.0)	(212, 281, 0.7251)
ENSG00000082146	(96, 128, 0.989)	(186, 141, 1.0)	(149, 94, 1.0)	Not Tested	(446, 353, 0.913)	(12, 21, 0.7107)	(43, 28, 0.7624)	(128, 126, 1.0)	Not Tested	Not Tested	(80, 56, 1.0)	Not Tested	(28, 28, 1.0)	Not Tested	(122, 203, 0.5266)	(63, 58, 1.0)	(99, 122, 0.9885)	Not Tested	(207, 169, 1.0)	(49, 47, 1.0)	(288, 269, 1.0)	Not Tested	Not Tested	Not Tested	(361, 470, 1.0)	Not Tested	Not Tested	Not Tested	(103, 109, 1.0)	Not Tested	(108, 135, 1.0)	(53, 71, 1.0)	(196, 186, 1.0)	Not Tested	Not Tested	(148, 125, 1.0)	(62, 84, 1.0)	(142, 120, 1.0)	Not Tested	(307, 244, 1.0)	(188, 316, 1.0)	Not Tested	Not Tested	(55, 79, 1.0)	(24, 20, 1.0)	(655, 767, 0.9965)
ENSG00000003393	(16, 11, 0.989)	Not Tested	Not Tested	(35, 41, 1.0)	Not Tested	Not Tested	Not Tested	(4, 36, 0.0006)	Not Tested	Not Tested	Not Tested	(13, 9, 1.0)	(37, 35, 1.0)	(12, 7, 0.8211)	Not Tested	(8, 6, 1.0)	Not Tested	(21, 11, 1.0)	Not Tested	Not Tested	Not Tested	(43, 22, 0.4618)	(23, 10, 1.0)	(9, 6, 1.0)	(74, 92, 1.0)	(62, 53, 1.0)	(64, 46, 1.0)	(8, 13, 0.8433)	(31, 18, 1.0)	(54, 36, 1.0)	(6, 17, 1.0)	(9, 7, 1.0)	Not Tested	Not Tested	Not Tested	Not Tested	Not Tested	(44, 25, 1.0)	(25, 20, 1.0)	(60, 58, 1.0)	(59, 53, 1.0)	Not Tested	(23, 10, 1.0)	Not Tested	Not Tested	(76, 82, 0.9997)
ENSG00000055044	(122, 69, 0.1963)	(32, 20, 1.0)	Not Tested	(99, 109, 1.0)	Not Tested	Not Tested	Not Tested	Not Tested	Not Tested	Not Tested	Not Tested	Not Tested	(8, 9, 1.0)	Not Tested	(265, 209, 0.5832)	Not Tested	(12, 15, 0.9885)	(79, 81, 1.0)	(22, 22, 1.0)	(81, 94, 1.0)	Not Tested	Not Tested	Not Tested	(49, 39, 1.0)	(98, 102, 1.0)	Not Tested	(111, 136, 1.0)	Not Tested	(38, 36, 1.0)	Not Tested	Not Tested	Not Tested	(148, 131, 1.0)	Not Tested	(83, 84, 1.0)	Not Tested	Not Tested	(25, 16, 1.0)	Not Tested	(83, 59, 1.0)	(77, 84, 1.0)	Not Tested	Not Tested	(71, 69, 1.0)	Not Tested	Not Tested
ENSG00000204217	(29, 22, 0.989)	Not Tested	Not Tested	Not Tested	Not Tested	Not Tested	Not Tested	(6, 7, 1.0)	Not Tested	Not Tested	Not Tested	Not Tested	(35, 41, 1.0)	Not Tested	(36, 39, 0.9758)	Not Tested	Not Tested	(20, 27, 1.0)	(73, 62, 1.0)	(45, 25, 1.0)	Not Tested	Not Tested	Not Tested	(40, 31, 1.0)	Not Tested	(47, 49, 1.0)	(49, 39, 1.0)	Not Tested	Not Tested	Not Tested	Not Tested	Not Tested	(18, 12, 1.0)	(15, 11, 1.0)	(9, 11, 1.0)	(88, 71, 1.0)	Not Tested	(53, 61, 1.0)	Not Tested	(277, 273, 1.0)	(12, 22, 1.0)	Not Tested	Not Tested	(37, 41, 1.0)	(16, 13, 1.0)	Not Tested
ENSG00000138443	(21, 13, 0.9258)	Not Tested	Not Tested	(23, 14, 1.0)	Not Tested	(6, 5, 1.0)	(6, 9, 0.8845)	Not Tested	Not Tested	Not Tested	(7, 3, 1.0)	(14, 10, 1.0)	(41, 48, 1.0)	Not Tested	(12, 5, 0.5665)	Not Tested	Not Tested	(24, 38, 1.0)	Not Tested	(9, 10, 1.0)	(34, 41, 1.0)	Not Tested	(74, 69, 1.0)	(15, 20, 1.0)	Not Tested	(11, 4, 1.0)	Not Tested	Not Tested	Not Tested	Not Tested	(137, 128, 1.0)	(6, 8, 1.0)	Not Tested	(17, 15, 1.0)	Not Tested	(15, 34, 1.0)	(14, 4, 0.7367)	Not Tested	Not Tested	Not Tested	(15, 27, 1.0)	Not Tested	Not Tested	(12, 9, 1.0)	Not Tested	Not Tested
ENSG00000173166	(21, 13, 0.9258)	Not Tested	Not Tested	(28, 23, 1.0)	Not Tested	(6, 5, 1.0)	(8, 11, 0.9079)	Not Tested	Not Tested	Not Tested	(7, 5, 1.0)	(16, 13, 1.0)	(40, 49, 1.0)	Not Tested	(16, 10, 0.7526)	Not Tested	Not Tested	(36, 55, 1.0)	Not Tested	(8, 13, 1.0)	(55, 61, 1.0)	Not Tested	(71, 67, 1.0)	(16, 22, 1.0)	Not Tested	(18, 11, 1.0)	Not Tested	Not Tested	Not Tested	Not Tested	(154, 138, 1.0)	(8, 8, 1.0)	Not Tested	(17, 15, 1.0)	Not Tested	(18, 37, 1.0)	(20, 12, 1.0)	Not Tested	Not Tested	Not Tested	(20, 36, 1.0)	Not Tested	(11, 2, 0.9259)	(13, 11, 1.0)	Not Tested	Not Tested
ENSG00000116117	(13, 12, 1.0)	(7, 7, 1.0)	Not Tested	(9, 4, 1.0)	(25, 21, 0.9545)	(13, 7, 0.7076)	Not Tested	(12, 12, 1.0)	Not Tested	Not Tested	(5, 7, 1.0)	Not Tested	(14, 20, 1.0)	Not Tested	(12, 8, 0.8576)	Not Tested	Not Tested	(14, 14, 1.0)	(25, 28, 1.0)	(10, 10, 1.0)	(15, 17, 1.0)	Not Tested	(25, 21, 1.0)	(11, 4, 1.0)	Not Tested	(19, 17, 1.0)	(10, 18, 1.0)	(5, 8, 0.9066)	(9, 5, 1.0)	Not Tested	(10, 9, 1.0)	Not Tested	(7, 7, 1.0)	(36, 47, 1.0)	Not Tested	(6, 14, 1.0)	(18, 9, 1.0)	Not Tested	Not Tested	(139, 138, 1.0)	(13, 11, 1.0)	Not Tested	Not Tested	(6, 11, 1.0)	(11, 12, 1.0)	(31, 18, 0.784)
ENSG00000118257	(17, 14, 1.0)	Not Tested	Not Tested	Not Tested	Not Tested	(22, 7, 0.3696)	Not Tested	(8, 7, 1.0)	Not Tested	Not Tested	Not Tested	Not Tested	(17, 19, 1.0)	Not Tested	Not Tested	Not Tested	Not Tested	Not Tested	Not Tested	(29, 25, 1.0)	Not Tested	Not Tested	(22, 25, 1.0)	(7, 13, 1.0)	Not Tested	Not Tested	Not Tested	Not Tested	Not Tested	Not Tested	(5, 9, 1.0)	Not Tested	Not Tested	(24, 20, 1.0)	Not Tested	(28, 21, 1.0)	Not Tested	(26, 23, 1.0)	Not Tested	(276, 147, 0.9978)	Not Tested	Not Tested	Not Tested	(8, 5, 1.0)	Not Tested	Not Tested
ENSG00000178385	(8, 6, 1.0)	Not Tested	Not Tested	Not Tested	Not Tested	Not Tested	Not Tested	(24, 20, 1.0)	Not Tested	Not Tested	Not Tested	Not Tested	(1, 10, 0.6792)	Not Tested	Not Tested	Not Tested	Not Tested	Not Tested	Not Tested	(12, 7, 1.0)	(4, 9, 1.0)	(3, 7, 0.8248)	Not Tested	(16, 12, 1.0)	Not Tested	(13, 20, 1.0)	(4, 6, 1.0)	Not Tested	Not Tested	Not Tested	(40, 43, 1.0)	Not Tested	Not Tested	(4, 12, 1.0)	Not Tested	(4, 7, 1.0)	Not Tested	(44, 23, 1.0)	Not Tested	(7, 21, 0.6302)	(12, 9, 1.0)	Not Tested	(4, 6, 1.0)	Not Tested	(5, 7, 1.0)	(23, 22, 1.0)
ENSG00000115361	(2, 9, 0.7975)	Not Tested	Not Tested	(13, 9, 1.0)	Not Tested	Not Tested	(5, 6, 0.9883)	Not Tested	Not Tested	Not Tested	Not Tested	(11, 6, 1.0)	(5, 7, 1.0)	Not Tested	(26, 12, 0.6049)	Not Tested	(5, 5, 1.0)	Not Tested	Not Tested	Not Tested	(14, 17, 1.0)	Not Tested	(10, 4, 1.0)	Not Tested	Not Tested	(26, 12, 1.0)	Not Tested	Not Tested	Not Tested	Not Tested	Not Tested	(8, 9, 1.0)	(9, 19, 1.0)	Not Tested	Not Tested	(25, 30, 1.0)	Not Tested	(6, 7, 1.0)	(19, 13, 1.0)	(90, 79, 1.0)	(16, 11, 1.0)	(6, 10, 1.0)	Not Tested	Not Tested	Not Tested	Not Tested
ENSG00000144451	(20, 39, 0.6509)	Not Tested	Not Tested	Not Tested	(64, 58, 0.964)	(92, 90, 1.0)	(31, 37, 0.9128)	(74, 82, 1.0)	Not Tested	Not Tested	Not Tested	Not Tested	(7, 8, 1.0)	Not Tested	Not Tested	Not Tested	Not Tested	(11, 25, 0.9751)	Not Tested	Not Tested	Not Tested	(24, 16, 0.8471)	Not Tested	Not Tested	Not Tested	Not Tested	Not Tested	(15, 9, 0.8096)	Not Tested	(18, 13, 1.0)	(25, 25, 1.0)	Not Tested	(33, 23, 1.0)	(60, 78, 1.0)	(32, 28, 1.0)	Not Tested	(24, 18, 1.0)	(32, 41, 1.0)	(18, 18, 1.0)	Not Tested	Not Tested	Not Tested	(34, 41, 1.0)	Not Tested	Not Tested	Not Tested
ENSG00000115414	(283, 300, 1.0)	(106, 94, 1.0)	(114, 116, 1.0)	(26, 22, 1.0)	(1273, 1098, 0.9441)	Not Tested	(7, 15, 0.6343)	(62, 49, 1.0)	Not Tested	(489, 422, 0.9935)	Not Tested	(501, 523, 1.0)	(9, 5, 1.0)	Not Tested	(498, 415, 0.8651)	(236, 228, 1.0)	(150, 171, 0.9885)	(583, 441, 1.0)	(387, 379, 1.0)	(41, 21, 1.0)	(845, 896, 1.0)	Not Tested	(626, 687, 1.0)	(104, 117, 1.0)	(1594, 1822, 1.0)	(440, 424, 1.0)	(108, 93, 1.0)	(276, 317, 0.9422)	(34, 15, 0.7833)	(135, 146, 1.0)	(387, 373, 1.0)	(883, 807, 1.0)	(70, 42, 1.0)	(828, 702, 1.0)	Not Tested	(750, 804, 1.0)	(153, 162, 1.0)	(246, 247, 1.0)	(154, 152, 1.0)	(10, 8, 1.0)	Not Tested	(134, 128, 1.0)	(156, 149, 1.0)	(65, 64, 1.0)	(147, 144, 1.0)	(818, 765, 0.9997)
ENSG00000079308	(267, 249, 1.0)	(408, 392, 1.0)	(450, 385, 1.0)	(22, 23, 1.0)	(782, 779, 0.9896)	(59, 42, 0.605)	Not Tested	(676, 648, 1.0)	(17, 28, 0.7594)	(422, 535, 0.3924)	(469, 477, 1.0)	(356, 421, 1.0)	(588, 634, 1.0)	(194, 224, 0.8003)	(657, 647, 1.0)	(53, 73, 1.0)	(48, 47, 1.0)	(686, 714, 1.0)	(912, 878, 1.0)	(617, 607, 1.0)	(2453, 2840, 1.0)	(1120, 1222, 0.8907)	(93, 94, 1.0)	(389, 383, 1.0)	(810, 743, 1.0)	(1311, 1233, 1.0)	(715, 649, 1.0)	(17, 9, 0.6969)	(683, 626, 1.0)	(435, 463, 1.0)	(1049, 1070, 1.0)	(103, 84, 1.0)	(70, 77, 1.0)	(2062, 2211, 1.0)	Not Tested	(924, 894, 1.0)	(18, 17, 1.0)	(332, 336, 1.0)	(469, 510, 1.0)	(6406, 6604, 1.0)	(668, 695, 1.0)	(34, 31, 1.0)	(212, 196, 1.0)	(329, 331, 1.0)	(387, 410, 1.0)	(1467, 1349, 0.9617)
ENSG00000163466	(0, 11, 0.5541)	Not Tested	Not Tested	Not Tested	Not Tested	Not Tested	Not Tested	Not Tested	Not Tested	Not Tested	Not Tested	Not Tested	(19, 17, 1.0)	Not Tested	(7, 4, 0.8962)	Not Tested	Not Tested	Not Tested	(1, 9, 1.0)	(17, 9, 1.0)	Not Tested	Not Tested	Not Tested	Not Tested	(9, 1, 0.7596)	Not Tested	(13, 20, 1.0)	Not Tested	Not Tested	Not Tested	(51, 33, 1.0)	Not Tested	(2, 8, 1.0)	Not Tested	Not Tested	Not Tested	Not Tested	Not Tested	Not Tested	Not Tested	Not Tested	Not Tested	Not Tested	(16, 7, 1.0)	Not Tested	Not Tested
ENSG00000127838	(241, 308, 0.9774)	Not Tested	Not Tested	Not Tested	Not Tested	Not Tested	(348, 288, 0.8731)	(340, 420, 1.0)	Not Tested	(442, 286, 0.8096)	Not Tested	(309, 236, 1.0)	(51, 56, 1.0)	(390, 345, 0.9234)	(62, 86, 0.7112)	(319, 253, 1.0)	(232, 193, 0.9885)	Not Tested	(359, 482, 1.0)	(169, 153, 1.0)	(419, 607, 1.0)	(618, 812, 0.8348)	(5, 14, 1.0)	Not Tested	(903, 740, 1.0)	(319, 356, 1.0)	(205, 249, 1.0)	Not Tested	(402, 381, 1.0)	(348, 272, 1.0)	Not Tested	Not Tested	(187, 237, 1.0)	Not Tested	Not Tested	(106, 125, 1.0)	(237, 360, 1.0)	Not Tested	(70, 73, 1.0)	Not Tested	Not Tested	(429, 569, 1.0)	Not Tested	(197, 171, 1.0)	Not Tested	Not Tested
ENSG00000135926	(241, 308, 0.9774)	Not Tested	Not Tested	Not Tested	Not Tested	Not Tested	(344, 285, 0.8755)	(330, 409, 1.0)	Not Tested	(442, 286, 0.8255)	Not Tested	(307, 233, 1.0)	(46, 54, 1.0)	(390, 345, 0.9245)	(62, 86, 0.7128)	(317, 253, 1.0)	(232, 193, 0.9885)	Not Tested	(350, 470, 1.0)	(163, 143, 1.0)	(417, 606, 1.0)	(618, 812, 0.8376)	Not Tested	Not Tested	(903, 739, 1.0)	(318, 356, 1.0)	(194, 245, 1.0)	Not Tested	(315, 235, 1.0)	(348, 272, 1.0)	Not Tested	Not Tested	(187, 237, 1.0)	Not Tested	Not Tested	(103, 124, 1.0)	(237, 360, 1.0)	Not Tested	(68, 70, 1.0)	Not Tested	Not Tested	(429, 567, 1.0)	Not Tested	(191, 164, 1.0)	Not Tested	Not Tested
ENSG00000144579	(299, 263, 0.9508)	Not Tested	(244, 258, 1.0)	(196, 203, 1.0)	(233, 265, 0.817)	(21, 18, 0.9302)	(164, 155, 0.9461)	(168, 151, 1.0)	(17, 22, 0.9195)	(149, 158, 1.0)	(99, 82, 1.0)	Not Tested	(7, 3, 1.0)	(113, 116, 0.9995)	Not Tested	(109, 123, 1.0)	Not Tested	(214, 228, 1.0)	(281, 298, 1.0)	Not Tested	Not Tested	(176, 172, 0.9971)	(78, 74, 1.0)	(65, 53, 1.0)	(480, 461, 1.0)	(135, 139, 1.0)	(142, 134, 1.0)	Not Tested	Not Tested	(170, 164, 1.0)	(240, 262, 1.0)	Not Tested	(120, 123, 1.0)	Not Tested	(135, 118, 1.0)	(184, 211, 1.0)	Not Tested	(5, 6, 1.0)	Not Tested	(436, 447, 1.0)	Not Tested	(85, 88, 1.0)	(167, 155, 1.0)	(76, 59, 1.0)	Not Tested	(521, 544, 0.9965)
ENSG00000135929	(140, 120, 1.0)	Not Tested	Not Tested	Not Tested	Not Tested	Not Tested	Not Tested	Not Tested	(25, 19, 0.928)	Not Tested	Not Tested	Not Tested	(51, 34, 1.0)	Not Tested	Not Tested	Not Tested	Not Tested	(38, 30, 1.0)	Not Tested	Not Tested	(94, 71, 1.0)	Not Tested	(6, 4, 1.0)	Not Tested	Not Tested	(65, 90, 1.0)	(3, 8, 1.0)	Not Tested	Not Tested	Not Tested	(59, 62, 1.0)	Not Tested	Not Tested	Not Tested	Not Tested	Not Tested	(19, 14, 1.0)	(46, 44, 1.0)	Not Tested	Not Tested	Not Tested	Not Tested	(39, 41, 1.0)	Not Tested	Not Tested	Not Tested
ENSG00000115592	(51, 24, 0.4046)	Not Tested	Not Tested	(64, 59, 1.0)	Not Tested	(9, 5, 0.7817)	Not Tested	Not Tested	(2, 8, 0.6768)	Not Tested	(40, 42, 1.0)	Not Tested	(88, 84, 1.0)	Not Tested	(51, 51, 1.0)	Not Tested	(11, 16, 0.9885)	(128, 118, 1.0)	Not Tested	Not Tested	Not Tested	(165, 143, 0.9556)	Not Tested	Not Tested	Not Tested	Not Tested	(68, 55, 1.0)	Not Tested	Not Tested	(14, 11, 1.0)	(125, 138, 1.0)	(11, 11, 1.0)	(62, 45, 1.0)	Not Tested	Not Tested	(37, 23, 1.0)	(17, 15, 1.0)	Not Tested	Not Tested	Not Tested	Not Tested	(41, 28, 1.0)	Not Tested	(84, 62, 1.0)	Not Tested	(200, 200, 1.0)
ENSG00000175084	(3, 11, 0.6615)	(69323, 77136, 1.0)	Not Tested	Not Tested	(39729, 41948, 0.8842)	(1267, 1331, 0.9149)	(27839, 29456, 0.892)	(53990, 56368, 1.0)	Not Tested	(40405, 41637, 1.0)	Not Tested	Not Tested	(7120, 7667, 1.0)	(14758, 15097, 0.9883)	(14387, 13815, 0.9402)	(33754, 32901, 1.0)	(27050, 26855, 1.0)	Not Tested	(54937, 58653, 1.0)	(53212, 47830, 1.0)	Not Tested	(47444, 52455, 0.8228)	(9922, 10844, 1.0)	(25729, 25298, 1.0)	(92040, 91880, 1.0)	(168968, 176491, 1.0)	(36, 39, 1.0)	Not Tested	Not Tested	Not Tested	Not Tested	(17997, 18033, 1.0)	Not Tested	Not Tested	(54160, 50330, 1.0)	(70571, 69518, 1.0)	(85072, 84385, 1.0)	Not Tested	(13396, 14152, 1.0)	(277, 26, 0.0)	(32860, 32690, 1.0)	(70561, 77516, 1.0)	(57949, 62636, 1.0)	(28183, 2522, 0.0)	(60697, 67137, 1.0)	(55104, 60923, 0.9103)
ENSG00000072195	(111, 137, 0.9774)	(1141, 1306, 1.0)	(262, 219, 1.0)	Not Tested	(2043, 1677, 0.8482)	(105, 63, 0.3759)	(40, 59, 0.6653)	(51, 46, 1.0)	(147, 123, 0.9023)	(217, 229, 1.0)	(721, 771, 1.0)	Not Tested	(460, 489, 1.0)	(428, 438, 1.0)	(226, 219, 0.998)	(151, 120, 1.0)	(19, 22, 1.0)	(919, 915, 1.0)	(158, 144, 1.0)	(124, 103, 1.0)	Not Tested	(313, 330, 0.9858)	(694, 694, 1.0)	(410, 355, 1.0)	(389, 310, 0.9896)	(1481, 1508, 1.0)	(440, 408, 1.0)	(514, 474, 0.9519)	(449, 540, 1.0)	(923, 887, 1.0)	(4, 6, 1.0)	(270, 269, 1.0)	(316, 318, 1.0)	(151, 157, 1.0)	(69, 54, 1.0)	(806, 892, 1.0)	(67, 77, 1.0)	(48, 35, 1.0)	(17, 23, 1.0)	Not Tested	Not Tested	(778, 932, 1.0)	(1437, 1392, 1.0)	(58, 52, 1.0)	(1287, 966, 1.0)	(729, 648, 0.9965)
ENSG00000123989	(188, 200, 1.0)	(28, 35, 1.0)	(44, 50, 1.0)	Not Tested	Not Tested	(38, 28, 0.7591)	Not Tested	(93, 56, 0.9734)	(16, 26, 0.7868)	(49, 61, 0.9935)	(44, 36, 1.0)	Not Tested	(11, 16, 1.0)	(102, 110, 0.9515)	Not Tested	(94, 83, 1.0)	(36, 48, 0.9798)	Not Tested	Not Tested	(18, 14, 1.0)	(157, 162, 1.0)	Not Tested	(24, 33, 1.0)	Not Tested	(248, 236, 1.0)	(155, 100, 0.7127)	(19, 26, 1.0)	(40, 41, 1.0)	(50, 74, 1.0)	Not Tested	Not Tested	Not Tested	Not Tested	(115, 112, 1.0)	Not Tested	Not Tested	Not Tested	Not Tested	(154, 172, 1.0)	(41, 35, 1.0)	Not Tested	(128, 109, 1.0)	Not Tested	(20, 26, 1.0)	(80, 99, 1.0)	(66, 46, 0.8074)
ENSG00000188760	(18, 9, 0.8933)	Not Tested	Not Tested	Not Tested	Not Tested	Not Tested	Not Tested	Not Tested	Not Tested	Not Tested	Not Tested	Not Tested	(8, 8, 1.0)	Not Tested	(8, 6, 0.9387)	Not Tested	Not Tested	Not Tested	Not Tested	Not Tested	(6, 6, 1.0)	Not Tested	(5, 13, 1.0)	Not Tested	(16, 10, 1.0)	Not Tested	Not Tested	Not Tested	Not Tested	Not Tested	Not Tested	Not Tested	Not Tested	Not Tested	Not Tested	Not Tested	Not Tested	Not Tested	(12, 5, 1.0)	Not Tested	Not Tested	Not Tested	Not Tested	Not Tested	Not Tested	(14, 2, 0.3009)
ENSG00000124006	(659, 699, 1.0)	(133, 147, 1.0)	(120, 135, 1.0)	Not Tested	Not Tested	(98, 99, 1.0)	Not Tested	(241, 208, 1.0)	(168, 141, 0.8569)	(292, 275, 1.0)	(288, 287, 1.0)	Not Tested	(318, 341, 1.0)	(139, 161, 0.8795)	(217, 177, 0.6716)	(64, 63, 1.0)	(25, 47, 0.6703)	(191, 205, 1.0)	(18, 15, 1.0)	(242, 283, 1.0)	(431, 431, 1.0)	(416, 359, 0.8826)	(471, 473, 1.0)	(11, 13, 1.0)	(356, 309, 1.0)	(266, 265, 1.0)	(391, 380, 1.0)	(29, 50, 0.5039)	(160, 143, 1.0)	(78, 70, 1.0)	Not Tested	(80, 64, 1.0)	(226, 202, 1.0)	(175, 129, 1.0)	Not Tested	Not Tested	(277, 288, 1.0)	(266, 252, 1.0)	(44, 61, 1.0)	(587, 700, 1.0)	(323, 330, 1.0)	(238, 229, 1.0)	(101, 114, 1.0)	(102, 73, 1.0)	(410, 355, 1.0)	(550, 555, 1.0)
ENSG00000123999	(91, 114, 0.9162)	Not Tested	Not Tested	Not Tested	Not Tested	Not Tested	Not Tested	(18, 9, 1.0)	Not Tested	Not Tested	(25, 24, 1.0)	Not Tested	(19, 38, 0.9099)	(14, 21, 0.8101)	Not Tested	Not Tested	Not Tested	Not Tested	(23, 17, 1.0)	(8, 8, 1.0)	Not Tested	(111, 83, 0.6994)	(41, 31, 1.0)	Not Tested	Not Tested	Not Tested	Not Tested	Not Tested	Not Tested	Not Tested	Not Tested	Not Tested	(8, 23, 0.6701)	Not Tested	Not Tested	Not Tested	Not Tested	(9, 12, 1.0)	Not Tested	Not Tested	Not Tested	Not Tested	(19, 21, 1.0)	(11, 6, 1.0)	(76, 54, 1.0)	Not Tested
ENSG00000123983	(13, 14, 1.0)	Not Tested	Not Tested	Not Tested	Not Tested	(48, 42, 0.9343)	Not Tested	(126, 130, 1.0)	Not Tested	Not Tested	Not Tested	Not Tested	(17, 8, 1.0)	Not Tested	Not Tested	Not Tested	Not Tested	Not Tested	(91, 110, 1.0)	(67, 69, 1.0)	Not Tested	Not Tested	(43, 39, 1.0)	(61, 58, 1.0)	Not Tested	(86, 100, 1.0)	(25, 25, 1.0)	Not Tested	Not Tested	(72, 73, 1.0)	Not Tested	Not Tested	Not Tested	(70, 51, 1.0)	Not Tested	(346, 317, 1.0)	Not Tested	(72, 50, 1.0)	Not Tested	(94, 62, 1.0)	Not Tested	Not Tested	Not Tested	(82, 90, 1.0)	(88, 96, 1.0)	(11, 2, 0.468)
ENSG00000085449	(15, 12, 1.0)	(11, 7, 1.0)	(13, 4, 0.8885)	Not Tested	(28, 36, 0.8997)	(22, 28, 0.8819)	(10, 10, 1.0)	(5, 10, 1.0)	Not Tested	(5, 6, 1.0)	Not Tested	Not Tested	Not Tested	Not Tested	Not Tested	Not Tested	Not Tested	(12, 9, 1.0)	Not Tested	Not Tested	Not Tested	Not Tested	(163, 160, 1.0)	(9, 13, 1.0)	Not Tested	Not Tested	(19, 17, 1.0)	Not Tested	(6, 5, 1.0)	(11, 7, 1.0)	(106, 99, 1.0)	Not Tested	Not Tested	Not Tested	Not Tested	(80, 79, 1.0)	(12, 8, 1.0)	(27, 26, 1.0)	Not Tested	Not Tested	Not Tested	(8, 5, 1.0)	(16, 19, 1.0)	(11, 5, 1.0)	(17, 18, 1.0)	Not Tested
ENSG00000135919	(74, 56, 1.0)	(9, 14, 1.0)	Not Tested	(31, 20, 1.0)	Not Tested	(10, 2, 0.5034)	(17, 18, 1.0)	(22, 31, 1.0)	Not Tested	(65, 48, 0.9935)	(7, 5, 1.0)	(48, 38, 1.0)	(50, 37, 1.0)	Not Tested	(62, 73, 0.9641)	(50, 32, 1.0)	Not Tested	(68, 68, 1.0)	Not Tested	(3, 9, 1.0)	(48, 32, 1.0)	(32, 18, 0.8629)	(35, 40, 1.0)	Not Tested	(203, 266, 1.0)	(20, 16, 1.0)	Not Tested	(21, 11, 0.8153)	(8, 9, 1.0)	(23, 21, 1.0)	(6, 7, 1.0)	Not Tested	Not Tested	(13, 7, 1.0)	(10, 7, 1.0)	Not Tested	(11, 24, 1.0)	Not Tested	(40, 55, 1.0)	Not Tested	(61, 79, 1.0)	Not Tested	(23, 26, 1.0)	Not Tested	Not Tested	(84, 65, 0.9965)
ENSG00000169047	(23, 17, 1.0)	(60, 69, 1.0)	Not Tested	Not Tested	Not Tested	Not Tested	Not Tested	(41, 50, 1.0)	Not Tested	Not Tested	(10, 13, 1.0)	(66, 61, 1.0)	(21, 31, 1.0)	Not Tested	(78, 51, 0.6527)	Not Tested	Not Tested	(35, 28, 1.0)	Not Tested	Not Tested	Not Tested	(58, 88, 0.785)	(64, 55, 1.0)	Not Tested	Not Tested	Not Tested	Not Tested	Not Tested	Not Tested	Not Tested	Not Tested	Not Tested	(38, 25, 1.0)	Not Tested	Not Tested	Not Tested	(43, 34, 1.0)	(42, 30, 1.0)	(14, 14, 1.0)	(4, 6, 1.0)	Not Tested	(38, 35, 1.0)	Not Tested	(50, 71, 1.0)	Not Tested	Not Tested
ENSG00000169031	(31, 48, 0.9032)	Not Tested	(9, 10, 1.0)	(12, 10, 1.0)	(59, 63, 0.9742)	(11, 6, 0.7575)	(19, 26, 0.8649)	(19, 10, 1.0)	Not Tested	(12, 22, 0.9907)	(11, 7, 1.0)	Not Tested	(65, 62, 1.0)	Not Tested	(108, 136, 0.831)	Not Tested	(10, 3, 0.8389)	(9, 9, 1.0)	Not Tested	(11, 3, 1.0)	(60, 50, 1.0)	(45, 44, 1.0)	(15, 12, 1.0)	(67, 55, 1.0)	(26, 34, 1.0)	Not Tested	(13, 6, 1.0)	Not Tested	(8, 8, 1.0)	Not Tested	(17, 19, 1.0)	(7, 5, 1.0)	(18, 11, 1.0)	(8, 7, 1.0)	Not Tested	(10, 1, 0.79)	Not Tested	Not Tested	Not Tested	(34, 33, 1.0)	(215, 185, 1.0)	(23, 13, 1.0)	Not Tested	(60, 80, 1.0)	Not Tested	(19, 19, 1.0)
ENSG00000168958	(210, 289, 0.9925)	Not Tested	(179, 172, 1.0)	Not Tested	(327, 352, 0.9774)	Not Tested	(130, 135, 1.0)	(199, 190, 1.0)	(123, 121, 1.0)	(190, 167, 1.0)	(20, 14, 1.0)	(50, 94, 1.0)	(107, 121, 1.0)	(252, 225, 0.9806)	(30, 41, 0.8782)	Not Tested	(149, 143, 1.0)	(117, 114, 1.0)	Not Tested	Not Tested	(125, 132, 1.0)	(299, 225, 0.9391)	Not Tested	(59, 50, 1.0)	Not Tested	Not Tested	Not Tested	Not Tested	(16, 34, 1.0)	Not Tested	(109, 67, 1.0)	(105, 96, 1.0)	(407, 370, 1.0)	(197, 177, 1.0)	(230, 215, 1.0)	Not Tested	(19, 29, 1.0)	Not Tested	(48, 67, 1.0)	(737, 807, 1.0)	(394, 380, 1.0)	(39, 43, 1.0)	(59, 53, 1.0)	Not Tested	Not Tested	(467, 451, 1.0)
ENSG00000153827	(20, 13, 0.9258)	(37, 18, 0.5775)	Not Tested	(181, 168, 1.0)	(171, 207, 0.6564)	Not Tested	Not Tested	(39, 37, 1.0)	Not Tested	Not Tested	Not Tested	(13, 22, 1.0)	(50, 48, 1.0)	(11, 12, 0.9932)	Not Tested	(21, 31, 1.0)	Not Tested	(52, 37, 1.0)	(57, 61, 1.0)	(4, 8, 1.0)	(141, 134, 1.0)	Not Tested	(42, 61, 1.0)	(50, 42, 1.0)	Not Tested	(103, 108, 1.0)	(34, 25, 1.0)	(28, 36, 0.858)	(66, 74, 1.0)	Not Tested	(17, 22, 1.0)	(64, 67, 1.0)	Not Tested	Not Tested	Not Tested	(93, 73, 1.0)	(31, 43, 1.0)	(8, 10, 1.0)	(17, 28, 1.0)	(519, 480, 1.0)	(62, 74, 1.0)	(188, 166, 1.0)	(138, 121, 1.0)	(5, 9, 1.0)	Not Tested	(53, 78, 0.6208)
ENSG00000135899	(45, 52, 1.0)	(31, 42, 1.0)	(51, 26, 0.8083)	(18, 19, 1.0)	(102, 92, 0.9631)	(19, 13, 0.7986)	(45, 50, 0.9535)	(6, 16, 1.0)	(15, 22, 0.8767)	(17, 14, 1.0)	Not Tested	Not Tested	(12, 20, 1.0)	(12, 5, 0.6519)	(46, 44, 0.9997)	(15, 7, 1.0)	(12, 7, 0.9798)	(35, 42, 1.0)	(12, 11, 1.0)	(41, 32, 1.0)	(39, 29, 1.0)	(30, 43, 0.8348)	Not Tested	(14, 17, 1.0)	(150, 168, 1.0)	(20, 12, 1.0)	(27, 27, 1.0)	Not Tested	(19, 20, 1.0)	(22, 19, 1.0)	(42, 50, 1.0)	(20, 27, 1.0)	(50, 40, 1.0)	(33, 40, 1.0)	(20, 25, 1.0)	Not Tested	(11, 8, 1.0)	(35, 37, 1.0)	(27, 18, 1.0)	(23, 20, 1.0)	(20, 10, 1.0)	(10, 12, 1.0)	(6, 12, 1.0)	(8, 9, 1.0)	(21, 17, 1.0)	Not Tested
ENSG00000079263	(18, 12, 0.9925)	(17, 29, 1.0)	(28, 10, 0.8198)	(18, 19, 1.0)	(26, 14, 0.7861)	Not Tested	(28, 34, 0.9237)	(5, 15, 1.0)	Not Tested	(13, 10, 0.9986)	Not Tested	Not Tested	Not Tested	Not Tested	(23, 30, 0.8974)	(16, 9, 1.0)	(8, 4, 0.9798)	(22, 22, 1.0)	(12, 11, 1.0)	(20, 13, 1.0)	(26, 21, 1.0)	(16, 28, 0.8014)	Not Tested	Not Tested	(85, 97, 1.0)	Not Tested	(23, 22, 1.0)	Not Tested	(10, 11, 1.0)	(13, 12, 1.0)	(21, 24, 1.0)	(10, 16, 1.0)	(24, 7, 0.847)	(18, 17, 1.0)	(11, 11, 1.0)	Not Tested	(11, 8, 1.0)	(17, 24, 1.0)	(16, 9, 1.0)	(18, 15, 1.0)	Not Tested	(6, 4, 1.0)	(6, 5, 1.0)	Not Tested	(7, 4, 1.0)	Not Tested
ENSG00000067066	(127, 113, 1.0)	Not Tested	Not Tested	(8, 5, 1.0)	Not Tested	(39, 43, 0.9594)	(62, 37, 0.4883)	(60, 45, 1.0)	Not Tested	(35, 31, 1.0)	(17, 17, 1.0)	(36, 59, 1.0)	(44, 49, 1.0)	(34, 39, 0.9333)	(128, 118, 0.9641)	Not Tested	(36, 26, 0.9798)	(54, 45, 1.0)	(44, 42, 1.0)	(80, 94, 1.0)	(58, 63, 1.0)	(11, 3, 0.5977)	Not Tested	(101, 107, 1.0)	(146, 176, 1.0)	Not Tested	(101, 68, 1.0)	(25, 20, 0.9385)	Not Tested	(33, 37, 1.0)	(20, 19, 1.0)	(44, 43, 1.0)	Not Tested	Not Tested	(32, 32, 1.0)	(88, 102, 1.0)	(20, 29, 1.0)	(42, 46, 1.0)	(43, 48, 1.0)	(201, 149, 1.0)	(42, 27, 1.0)	(38, 35, 1.0)	(15, 26, 1.0)	(64, 64, 1.0)	(27, 31, 1.0)	(286, 257, 0.9965)
ENSG00000135916	(166, 193, 1.0)	Not Tested	Not Tested	Not Tested	(75, 103, 0.7906)	(24, 34, 0.7729)	(69, 46, 0.6777)	(94, 151, 1.0)	(7, 12, 0.8587)	(91, 105, 0.9935)	(64, 61, 1.0)	Not Tested	(5, 9, 1.0)	Not Tested	Not Tested	(125, 135, 1.0)	(52, 48, 1.0)	(145, 143, 1.0)	Not Tested	Not Tested	(99, 75, 1.0)	(68, 66, 1.0)	Not Tested	(38, 55, 1.0)	Not Tested	(133, 134, 1.0)	(70, 55, 1.0)	(50, 38, 0.8694)	Not Tested	(148, 141, 1.0)	(72, 84, 1.0)	(37, 52, 1.0)	(77, 61, 1.0)	(147, 192, 1.0)	(43, 62, 1.0)	(115, 149, 1.0)	Not Tested	Not Tested	Not Tested	(175, 188, 1.0)	(139, 141, 1.0)	(55, 81, 1.0)	(88, 90, 1.0)	Not Tested	Not Tested	Not Tested
ENSG00000173692	(304, 314, 1.0)	(119, 94, 1.0)	(179, 155, 1.0)	(312, 281, 1.0)	Not Tested	(244, 235, 0.9674)	Not Tested	(192, 199, 1.0)	Not Tested	Not Tested	Not Tested	Not Tested	Not Tested	(312, 260, 0.6309)	(260, 308, 0.5845)	(109, 93, 1.0)	Not Tested	Not Tested	Not Tested	Not Tested	(172, 176, 1.0)	(199, 255, 0.5961)	Not Tested	(143, 133, 1.0)	Not Tested	Not Tested	Not Tested	Not Tested	(145, 135, 1.0)	Not Tested	(130, 99, 1.0)	Not Tested	(234, 211, 1.0)	(146, 106, 1.0)	(293, 293, 1.0)	(443, 374, 1.0)	(198, 175, 1.0)	Not Tested	(99, 66, 0.8536)	(404, 308, 0.6344)	(264, 248, 1.0)	Not Tested	(156, 171, 1.0)	(161, 142, 1.0)	Not Tested	(482, 610, 0.465)
ENSG00000115053	(14, 23, 0.8924)	(366, 339, 1.0)	Not Tested	Not Tested	(12, 6, 0.7846)	Not Tested	(6, 9, 0.8792)	Not Tested	(78, 75, 0.9959)	Not Tested	Not Tested	(161, 169, 1.0)	(108, 123, 1.0)	Not Tested	(355, 361, 0.9919)	(419, 381, 1.0)	(89, 88, 1.0)	Not Tested	(167, 126, 1.0)	Not Tested	Not Tested	Not Tested	(130, 135, 1.0)	Not Tested	Not Tested	(825, 846, 1.0)	(168, 171, 1.0)	(128, 112, 0.8933)	Not Tested	Not Tested	(313, 309, 1.0)	Not Tested	(9, 9, 1.0)	Not Tested	Not Tested	(5, 5, 1.0)	Not Tested	Not Tested	(148, 142, 1.0)	(14, 14, 1.0)	Not Tested	Not Tested	Not Tested	(42, 57, 1.0)	Not Tested	(1036, 1124, 0.9785)
ENSG00000135902	(91, 93, 1.0)	(11, 20, 1.0)	(113, 57, 1.0)	(74, 145, 1.0)	(22, 37, 0.8842)	Not Tested	(52, 64, 0.9588)	(348, 253, 1.0)	(16, 6, 0.828)	Not Tested	(55, 36, 1.0)	(81, 83, 1.0)	(185, 80, 1.0)	(15, 24, 0.8924)	Not Tested	(8, 19, 1.0)	Not Tested	(35, 53, 1.0)	(5, 16, 1.0)	(6, 5, 1.0)	(283, 424, 1.0)	(57, 30, 0.8756)	Not Tested	Not Tested	(170, 172, 1.0)	(63, 33, 1.0)	(117, 95, 1.0)	(77, 123, 0.9038)	Not Tested	(24, 35, 1.0)	Not Tested	Not Tested	(4, 11, 1.0)	Not Tested	(4, 6, 1.0)	Not Tested	Not Tested	(7, 6, 1.0)	(145, 202, 1.0)	Not Tested	(12, 13, 1.0)	(52, 77, 1.0)	(16, 10, 1.0)	(236, 156, 1.0)	(37, 16, 1.0)	(152, 180, 0.9997)
ENSG00000196811	(10, 14, 1.0)	Not Tested	(55, 46, 1.0)	(169, 299, 1.0)	(74, 79, 1.0)	Not Tested	(58, 113, 0.8971)	(8, 5, 1.0)	(6, 6, 1.0)	(40, 15, 0.9935)	Not Tested	(38, 22, 1.0)	(35, 38, 1.0)	Not Tested	(105, 79, 0.9759)	Not Tested	Not Tested	(51, 28, 1.0)	(27, 20, 1.0)	(8, 7, 1.0)	(132, 119, 1.0)	(108, 72, 0.9755)	Not Tested	Not Tested	(355, 411, 1.0)	(13, 7, 1.0)	(75, 60, 1.0)	(12, 32, 0.8788)	Not Tested	(22, 13, 1.0)	(896, 992, 1.0)	Not Tested	(9, 27, 1.0)	Not Tested	Not Tested	(10, 12, 1.0)	Not Tested	(23, 10, 1.0)	(60, 54, 1.0)	Not Tested	Not Tested	(11, 14, 1.0)	(31, 2, 1.0)	(45, 30, 1.0)	Not Tested	(50, 78, 0.9965)
ENSG00000077044	(90, 111, 1.0)	Not Tested	(34, 27, 1.0)	Not Tested	Not Tested	Not Tested	(89, 54, 0.7351)	Not Tested	(5, 5, 1.0)	Not Tested	Not Tested	(28, 55, 1.0)	(131, 205, 1.0)	(21, 33, 0.8403)	(111, 108, 1.0)	(38, 21, 1.0)	Not Tested	Not Tested	(119, 202, 1.0)	(167, 250, 1.0)	Not Tested	Not Tested	Not Tested	(42, 35, 1.0)	(162, 138, 1.0)	(79, 73, 1.0)	(323, 292, 1.0)	(43, 38, 0.9898)	Not Tested	(52, 48, 1.0)	(258, 397, 1.0)	Not Tested	(25, 41, 1.0)	(19, 19, 1.0)	Not Tested	(243, 233, 1.0)	Not Tested	(288, 250, 1.0)	Not Tested	Not Tested	Not Tested	Not Tested	Not Tested	(83, 98, 1.0)	(102, 157, 1.0)	(20, 2, 0.1625)
ENSG00000085982	(32, 49, 0.833)	Not Tested	(6, 6, 1.0)	Not Tested	(205, 250, 0.7356)	Not Tested	(123, 134, 0.9233)	Not Tested	Not Tested	(5, 9, 0.9935)	Not Tested	(76, 57, 1.0)	(135, 128, 1.0)	(8, 11, 0.9044)	(127, 116, 0.9227)	(10, 6, 1.0)	Not Tested	(6, 9, 1.0)	(47, 39, 1.0)	(141, 145, 1.0)	(142, 147, 1.0)	Not Tested	Not Tested	Not Tested	(49, 43, 1.0)	(12, 17, 1.0)	(24, 18, 1.0)	(61, 43, 0.6911)	(6, 9, 1.0)	Not Tested	(194, 161, 1.0)	Not Tested	(144, 128, 1.0)	Not Tested	Not Tested	(51, 46, 1.0)	Not Tested	(115, 132, 1.0)	Not Tested	Not Tested	(33, 26, 1.0)	Not Tested	Not Tested	(9, 15, 1.0)	(120, 91, 1.0)	(418, 433, 0.9997)
ENSG00000130147	(10, 25, 0.8142)	Not Tested	(29, 24, 1.0)	(39, 49, 1.0)	(103, 82, 0.9441)	Not Tested	(12, 22, 0.7618)	(4, 8, 1.0)	Not Tested	(23, 25, 1.0)	Not Tested	(29, 21, 1.0)	(12, 11, 1.0)	Not Tested	(32, 18, 0.6878)	(10, 21, 1.0)	(6, 4, 0.9885)	(31, 36, 1.0)	Not Tested	(12, 8, 1.0)	(35, 20, 1.0)	(36, 33, 0.9937)	(11, 27, 1.0)	Not Tested	(66, 57, 1.0)	(53, 51, 1.0)	(9, 9, 1.0)	(20, 18, 1.0)	Not Tested	(11, 6, 1.0)	(68, 98, 1.0)	Not Tested	Not Tested	(157, 163, 1.0)	(14, 14, 1.0)	(29, 32, 1.0)	(8, 11, 1.0)	(39, 42, 1.0)	(21, 22, 1.0)	(71, 78, 1.0)	(10, 13, 1.0)	(13, 14, 1.0)	Not Tested	(22, 15, 1.0)	(23, 19, 1.0)	(93, 55, 0.8689)
ENSG00000157985	(13, 14, 1.0)	(27, 26, 1.0)	(9, 8, 1.0)	Not Tested	(29, 39, 0.8372)	Not Tested	Not Tested	(33, 47, 1.0)	Not Tested	(18, 19, 1.0)	(10, 2, 1.0)	(23, 26, 1.0)	(47, 42, 1.0)	(12, 4, 0.5127)	(27, 27, 1.0)	(23, 28, 1.0)	(12, 5, 0.9309)	(16, 15, 1.0)	(20, 25, 1.0)	(52, 49, 1.0)	(66, 59, 1.0)	Not Tested	(19, 11, 1.0)	(18, 26, 1.0)	(39, 54, 0.9397)	(37, 49, 1.0)	(46, 51, 1.0)	(12, 13, 1.0)	(30, 34, 1.0)	(52, 50, 1.0)	(17, 19, 1.0)	Not Tested	(32, 24, 1.0)	(64, 68, 1.0)	Not Tested	(42, 23, 1.0)	(21, 18, 1.0)	(30, 27, 1.0)	(5, 14, 1.0)	(54, 45, 1.0)	Not Tested	(31, 33, 1.0)	(24, 12, 1.0)	(49, 38, 1.0)	(55, 34, 0.9582)	(58, 63, 0.9965)
ENSG00000182177	(34, 41, 1.0)	Not Tested	Not Tested	Not Tested	Not Tested	Not Tested	Not Tested	Not Tested	Not Tested	Not Tested	Not Tested	(5, 6, 1.0)	(199, 260, 1.0)	Not Tested	(119, 160, 0.8826)	Not Tested	(10, 5, 0.9798)	Not Tested	(17, 20, 1.0)	(21, 14, 1.0)	Not Tested	(96, 48, 0.7373)	(8, 14, 1.0)	(33, 49, 1.0)	(12, 9, 1.0)	(4, 8, 1.0)	(9, 12, 1.0)	Not Tested	(104, 82, 1.0)	Not Tested	(32, 44, 1.0)	Not Tested	(8, 10, 1.0)	Not Tested	Not Tested	(60, 73, 1.0)	(1, 23, 0.1644)	Not Tested	(10, 4, 1.0)	Not Tested	Not Tested	(32, 37, 1.0)	(41, 52, 1.0)	(16, 16, 1.0)	Not Tested	(184, 168, 1.0)
ENSG00000144476	(167, 149, 1.0)	Not Tested	Not Tested	(103, 97, 1.0)	Not Tested	Not Tested	(85, 65, 0.8344)	(24, 34, 1.0)	Not Tested	(96, 73, 0.9935)	Not Tested	Not Tested	(48, 55, 1.0)	Not Tested	(66, 92, 0.7041)	(66, 72, 1.0)	(90, 67, 0.9798)	(113, 135, 1.0)	Not Tested	Not Tested	Not Tested	(93, 92, 1.0)	(70, 68, 1.0)	Not Tested	(387, 281, 0.9639)	Not Tested	(88, 105, 1.0)	Not Tested	Not Tested	Not Tested	(107, 106, 1.0)	(99, 99, 1.0)	(75, 93, 1.0)	Not Tested	Not Tested	Not Tested	Not Tested	Not Tested	Not Tested	Not Tested	Not Tested	Not Tested	Not Tested	Not Tested	Not Tested	Not Tested
ENSG00000163359	(2505, 2588, 1.0)	(231, 209, 1.0)	Not Tested	(975, 969, 1.0)	(963, 858, 0.8842)	(170, 163, 0.9751)	(821, 706, 0.7244)	(491, 44, 0.0)	(19, 12, 0.8387)	(539, 506, 0.9959)	(270, 285, 1.0)	(1369, 1335, 1.0)	(857, 871, 1.0)	(418, 368, 0.84)	(2382, 2311, 0.9769)	(842, 827, 1.0)	(134, 99, 0.828)	(1184, 1233, 1.0)	(1027, 1061, 1.0)	(811, 827, 1.0)	(1330, 1227, 1.0)	Not Tested	(850, 873, 1.0)	(510, 539, 1.0)	(211, 159, 0.7799)	(900, 869, 1.0)	(25, 28, 1.0)	(47, 36, 0.8203)	(164, 192, 1.0)	(194, 155, 1.0)	(1382, 1345, 1.0)	(44, 43, 1.0)	(42, 45, 1.0)	(862, 877, 1.0)	(7, 8, 1.0)	(465, 552, 1.0)	(392, 374, 1.0)	(996, 954, 1.0)	Not Tested	(1573, 1676, 1.0)	(647, 621, 1.0)	Not Tested	(355, 377, 1.0)	(835, 786, 1.0)	(462, 439, 1.0)	(3290, 3352, 1.0)
ENSG00000184182	(69, 85, 0.989)	Not Tested	(88, 100, 1.0)	(82, 115, 1.0)	Not Tested	Not Tested	Not Tested	(84, 96, 1.0)	Not Tested	(92, 76, 0.9935)	Not Tested	Not Tested	(62, 50, 1.0)	Not Tested	Not Tested	(72, 52, 1.0)	(69, 52, 0.9798)	Not Tested	Not Tested	Not Tested	Not Tested	(111, 98, 0.9556)	Not Tested	Not Tested	Not Tested	Not Tested	Not Tested	Not Tested	(40, 46, 1.0)	Not Tested	Not Tested	Not Tested	Not Tested	(61, 102, 1.0)	Not Tested	Not Tested	Not Tested	(51, 65, 1.0)	(46, 33, 1.0)	(48, 35, 1.0)	Not Tested	(73, 56, 1.0)	Not Tested	(13, 19, 1.0)	(87, 84, 1.0)	Not Tested
ENSG00000168427	(28, 28, 1.0)	(69, 90, 1.0)	Not Tested	Not Tested	Not Tested	Not Tested	Not Tested	(203, 245, 1.0)	(15, 5, 0.7042)	(44, 49, 1.0)	(141, 1, 0.0353)	Not Tested	(108, 97, 1.0)	(75, 111, 0.856)	Not Tested	(165, 114, 1.0)	(64, 93, 0.9885)	(106, 76, 1.0)	(244, 262, 1.0)	(49, 38, 1.0)	(269, 275, 1.0)	(314, 394, 0.9556)	(176, 263, 1.0)	(47, 54, 1.0)	Not Tested	(71, 90, 1.0)	(112, 94, 1.0)	Not Tested	Not Tested	(39, 23, 1.0)	(220, 140, 1.0)	Not Tested	(10, 10, 1.0)	(142, 170, 1.0)	(17, 9, 1.0)	(98, 82, 1.0)	(111, 63, 1.0)	(333, 324, 1.0)	Not Tested	(8, 31, 0.7532)	(270, 260, 1.0)	(71, 142, 1.0)	(76, 70, 1.0)	(145, 92, 1.0)	(58, 68, 1.0)	(86, 157, 0.8296)
ENSG00000132326	(24, 32, 0.9865)	Not Tested	Not Tested	Not Tested	(28, 30, 0.9715)	Not Tested	Not Tested	Not Tested	Not Tested	Not Tested	Not Tested	(12, 14, 1.0)	(29, 32, 1.0)	(12, 6, 0.7334)	(66, 64, 1.0)	Not Tested	Not Tested	(29, 18, 1.0)	(3, 11, 1.0)	Not Tested	(10, 6, 1.0)	Not Tested	(20, 19, 1.0)	(4, 12, 1.0)	(34, 24, 0.9953)	(21, 27, 1.0)	(32, 30, 1.0)	(3, 12, 0.4312)	Not Tested	(4, 6, 1.0)	(52, 53, 1.0)	(22, 17, 1.0)	(16, 13, 1.0)	(55, 38, 1.0)	Not Tested	(8, 4, 1.0)	(17, 16, 1.0)	(12, 13, 1.0)	(18, 17, 1.0)	(21, 19, 1.0)	(45, 36, 1.0)	Not Tested	Not Tested	Not Tested	(24, 18, 1.0)	(54, 60, 0.9965)
ENSG00000204104	(14, 6, 0.8875)	(20, 15, 1.0)	Not Tested	(11, 12, 1.0)	(32, 31, 1.0)	Not Tested	(11, 8, 0.9165)	(55, 55, 1.0)	Not Tested	Not Tested	(20, 3, 0.3987)	Not Tested	(13, 34, 0.9618)	(15, 14, 1.0)	(27, 26, 1.0)	Not Tested	Not Tested	(11, 18, 1.0)	(69, 91, 1.0)	Not Tested	(39, 34, 1.0)	Not Tested	(46, 50, 1.0)	(14, 10, 1.0)	Not Tested	(68, 31, 0.8802)	(24, 18, 1.0)	(16, 18, 0.9911)	(8, 13, 1.0)	(17, 24, 1.0)	(40, 46, 1.0)	Not Tested	Not Tested	(40, 34, 1.0)	Not Tested	(53, 53, 1.0)	(27, 26, 1.0)	(24, 38, 1.0)	(14, 14, 1.0)	(94, 91, 1.0)	Not Tested	(19, 11, 1.0)	Not Tested	(35, 35, 1.0)	Not Tested	(46, 53, 0.9965)
ENSG00000130414	(161, 203, 0.9752)	(284, 277, 1.0)	(445, 8, 0.0)	(736, 529, 1.0)	(44, 48, 0.9631)	(59, 66, 0.9381)	(74, 117, 0.4879)	(698, 554, 1.0)	(382, 355, 0.9741)	Not Tested	Not Tested	Not Tested	(302, 392, 1.0)	(473, 724, 0.4538)	(830, 813, 1.0)	(249, 255, 1.0)	(169, 179, 1.0)	(245, 270, 1.0)	(375, 424, 1.0)	(196, 158, 1.0)	(381, 374, 1.0)	Not Tested	(793, 715, 1.0)	(483, 463, 1.0)	Not Tested	(716, 745, 1.0)	(271, 391, 1.0)	(398, 396, 1.0)	(263, 183, 1.0)	(271, 353, 1.0)	(376, 518, 1.0)	(367, 467, 1.0)	(740, 1077, 1.0)	(463, 574, 1.0)	(609, 423, 1.0)	(523, 695, 1.0)	(440, 441, 1.0)	(8, 6, 1.0)	(236, 275, 1.0)	(1233, 890, 1.0)	(739, 742, 1.0)	(135, 145, 1.0)	(752, 758, 1.0)	Not Tested	(628, 558, 1.0)	(853, 803, 0.9997)
ENSG00000063660	(96, 121, 0.9258)	(445, 439, 1.0)	(957, 949, 1.0)	(593, 656, 1.0)	(563, 600, 0.9441)	(178, 178, 1.0)	(244, 268, 0.9165)	(790, 960, 1.0)	(119, 147, 0.8387)	(212, 173, 0.9907)	(210, 200, 1.0)	(688, 667, 1.0)	(377, 359, 1.0)	(630, 513, 0.714)	Not Tested	(565, 491, 1.0)	Not Tested	Not Tested	(1543, 1696, 1.0)	(535, 592, 1.0)	(285, 312, 1.0)	(967, 1049, 0.9556)	(811, 744, 1.0)	(166, 179, 1.0)	(730, 780, 1.0)	(658, 710, 1.0)	(511, 524, 1.0)	(233, 254, 0.9519)	(752, 716, 1.0)	(180, 163, 1.0)	(835, 806, 1.0)	Not Tested	Not Tested	(990, 1037, 1.0)	(439, 443, 1.0)	(659, 629, 1.0)	(840, 837, 1.0)	(302, 270, 1.0)	(504, 474, 1.0)	(502, 525, 1.0)	Not Tested	(448, 500, 1.0)	(574, 594, 1.0)	(84, 77, 1.0)	(200, 266, 1.0)	(1356, 1390, 1.0)
ENSG00000162804	(145, 134, 1.0)	(73, 73, 1.0)	Not Tested	(8, 3, 1.0)	(83, 66, 0.8609)	Not Tested	(76, 93, 0.8206)	(65, 76, 1.0)	Not Tested	(7, 7, 1.0)	(13, 20, 1.0)	(127, 129, 1.0)	(209, 212, 1.0)	Not Tested	Not Tested	(34, 42, 1.0)	(30, 46, 0.948)	(20, 34, 1.0)	(46, 59, 1.0)	(220, 221, 1.0)	(85, 70, 1.0)	(76, 88, 0.9467)	(65, 44, 1.0)	(47, 55, 1.0)	(213, 174, 0.9896)	Not Tested	(30, 37, 1.0)	(32, 23, 0.8254)	(40, 36, 1.0)	(13, 10, 1.0)	Not Tested	Not Tested	Not Tested	(146, 136, 1.0)	(52, 40, 1.0)	(117, 117, 1.0)	Not Tested	(141, 136, 1.0)	Not Tested	(280, 320, 1.0)	Not Tested	(32, 31, 1.0)	(25, 16, 1.0)	(80, 107, 1.0)	(10, 11, 1.0)	(43, 16, 0.1451)
ENSG00000122085	(88, 99, 1.0)	Not Tested	Not Tested	Not Tested	Not Tested	Not Tested	(86, 94, 0.9301)	(208, 263, 1.0)	Not Tested	(7, 6, 1.0)	Not Tested	(136, 114, 1.0)	(270, 258, 1.0)	Not Tested	Not Tested	Not Tested	(22, 32, 0.9798)	Not Tested	(40, 56, 1.0)	(290, 257, 1.0)	(95, 81, 1.0)	(127, 108, 0.9006)	Not Tested	(51, 56, 1.0)	(174, 149, 1.0)	(232, 335, 0.5072)	Not Tested	(32, 22, 0.8006)	(45, 29, 1.0)	(55, 52, 1.0)	Not Tested	Not Tested	Not Tested	(240, 260, 1.0)	(52, 40, 1.0)	(286, 279, 1.0)	Not Tested	(186, 208, 1.0)	Not Tested	(441, 485, 1.0)	Not Tested	(83, 115, 1.0)	(23, 14, 1.0)	(155, 158, 1.0)	Not Tested	Not Tested
ENSG00000115687	(19, 23, 1.0)	Not Tested	Not Tested	Not Tested	Not Tested	Not Tested	(4, 7, 0.8845)	Not Tested	Not Tested	Not Tested	Not Tested	(13, 8, 1.0)	(3, 7, 1.0)	Not Tested	Not Tested	Not Tested	Not Tested	Not Tested	Not Tested	(8, 11, 1.0)	(6, 8, 1.0)	Not Tested	Not Tested	Not Tested	(7, 29, 0.6273)	(6, 8, 1.0)	Not Tested	Not Tested	Not Tested	Not Tested	Not Tested	Not Tested	Not Tested	Not Tested	Not Tested	(9, 8, 1.0)	Not Tested	(14, 12, 1.0)	Not Tested	(22, 27, 1.0)	Not Tested	Not Tested	Not Tested	Not Tested	Not Tested	(14, 8, 0.9785)
ENSG00000176946	(62, 64, 1.0)	(35, 51, 1.0)	(71, 60, 1.0)	(66, 68, 1.0)	(220, 230, 0.9545)	(26, 34, 0.792)	Not Tested	Not Tested	(34, 39, 0.9433)	Not Tested	(62, 66, 1.0)	(44, 44, 1.0)	Not Tested	Not Tested	(54, 38, 0.5893)	(40, 46, 1.0)	(21, 28, 0.9816)	(48, 38, 1.0)	Not Tested	Not Tested	(159, 153, 1.0)	Not Tested	(46, 62, 1.0)	(18, 22, 1.0)	(141, 116, 0.9896)	Not Tested	(30, 22, 1.0)	Not Tested	Not Tested	(103, 133, 1.0)	(56, 76, 1.0)	(51, 56, 1.0)	(31, 28, 1.0)	(59, 56, 1.0)	(82, 113, 0.99)	(105, 98, 1.0)	Not Tested	(134, 133, 1.0)	(43, 64, 1.0)	(75, 50, 1.0)	Not Tested	(99, 89, 1.0)	Not Tested	(30, 28, 1.0)	(90, 84, 1.0)	(205, 214, 0.9997)
ENSG00000168397	(104, 93, 1.0)	Not Tested	(45, 46, 1.0)	Not Tested	Not Tested	(79, 89, 0.9149)	(129, 104, 0.8088)	(84, 80, 1.0)	(97, 124, 0.8387)	(47, 49, 1.0)	(35, 40, 1.0)	(46, 50, 1.0)	Not Tested	(64, 43, 0.654)	Not Tested	Not Tested	Not Tested	Not Tested	(75, 79, 1.0)	(293, 307, 1.0)	Not Tested	(117, 134, 0.9556)	(5, 6, 1.0)	(4, 7, 1.0)	(254, 198, 0.9593)	(76, 81, 1.0)	Not Tested	(25, 31, 0.9305)	Not Tested	Not Tested	(19, 26, 1.0)	(19, 23, 1.0)	(88, 97, 1.0)	Not Tested	(79, 76, 1.0)	Not Tested	(37, 39, 1.0)	(207, 194, 1.0)	(72, 84, 1.0)	(248, 292, 1.0)	(94, 91, 1.0)	Not Tested	Not Tested	(66, 62, 1.0)	Not Tested	(216, 179, 0.9592)
ENSG00000180902	(68, 83, 1.0)	(32, 25, 1.0)	(47, 63, 1.0)	Not Tested	(137, 148, 0.9668)	Not Tested	(46, 40, 0.9461)	(76, 79, 1.0)	(18, 17, 1.0)	(44, 29, 0.9935)	(110, 91, 1.0)	(77, 68, 1.0)	(159, 189, 1.0)	(22, 45, 0.5516)	(4, 26, 0.0655)	(52, 55, 1.0)	(8, 14, 0.9798)	Not Tested	(25, 27, 1.0)	(53, 18, 0.5812)	(98, 116, 1.0)	(50, 73, 0.8376)	(131, 133, 1.0)	(6, 13, 1.0)	(57, 122, 0.5919)	(77, 56, 1.0)	(170, 146, 1.0)	Not Tested	(31, 23, 1.0)	(88, 83, 1.0)	(77, 77, 1.0)	(47, 25, 1.0)	(84, 71, 1.0)	(35, 31, 1.0)	Not Tested	(178, 220, 1.0)	(55, 36, 1.0)	(77, 93, 1.0)	Not Tested	(126, 126, 1.0)	(168, 166, 1.0)	(23, 32, 1.0)	(75, 90, 1.0)	(86, 134, 1.0)	Not Tested	Not Tested
ENSG00000204099	(39, 45, 1.0)	Not Tested	(44, 59, 1.0)	(59, 15, 1.0)	(11, 7, 0.9775)	(61, 30, 0.9484)	Not Tested	(189, 77, 1.0)	Not Tested	(1, 12, 0.9935)	Not Tested	Not Tested	(3, 17, 1.0)	(11, 6, 0.9764)	Not Tested	(83, 42, 1.0)	Not Tested	Not Tested	Not Tested	Not Tested	Not Tested	(32, 14, 0.9703)	(41, 14, 1.0)	(5, 6, 1.0)	Not Tested	Not Tested	(8, 17, 1.0)	Not Tested	Not Tested	Not Tested	(5, 40, 1.0)	Not Tested	(22, 23, 1.0)	(3, 18, 1.0)	(4, 6, 1.0)	(19, 24, 1.0)	Not Tested	(14, 30, 1.0)	Not Tested	Not Tested	Not Tested	(20, 21, 1.0)	Not Tested	(9, 30, 1.0)	Not Tested	Not Tested
ENSG00000144619	(24, 14, 0.989)	Not Tested	Not Tested	Not Tested	Not Tested	Not Tested	(9, 2, 0.5794)	Not Tested	Not Tested	Not Tested	Not Tested	Not Tested	(5, 7, 1.0)	Not Tested	Not Tested	Not Tested	Not Tested	Not Tested	(10, 9, 1.0)	Not Tested	(5, 7, 1.0)	(2, 12, 0.6185)	(23, 35, 1.0)	Not Tested	(6, 10, 1.0)	Not Tested	Not Tested	(9, 4, 0.8436)	Not Tested	Not Tested	(5, 14, 1.0)	Not Tested	Not Tested	(4, 8, 1.0)	Not Tested	(31, 28, 1.0)	Not Tested	Not Tested	Not Tested	(12, 13, 1.0)	Not Tested	Not Tested	Not Tested	Not Tested	Not Tested	Not Tested
ENSG00000144455	(42, 53, 1.0)	(81, 110, 1.0)	(87, 92, 1.0)	(88, 106, 1.0)	(40, 46, 0.9568)	(17, 14, 0.9416)	(45, 65, 0.8206)	(104, 158, 1.0)	(23, 12, 0.7985)	(11, 20, 0.9907)	(6, 5, 1.0)	(39, 33, 1.0)	(52, 33, 1.0)	(9, 10, 0.9965)	(56, 57, 1.0)	(78, 97, 1.0)	(25, 7, 0.6413)	(39, 64, 1.0)	(39, 32, 1.0)	(8, 14, 1.0)	(423, 295, 1.0)	(26, 30, 0.977)	(68, 89, 1.0)	(75, 78, 1.0)	(99, 61, 0.9397)	(54, 43, 1.0)	(95, 84, 1.0)	(38, 27, 0.9001)	(11, 20, 1.0)	(85, 49, 1.0)	(172, 164, 1.0)	(83, 61, 1.0)	(9, 4, 1.0)	(164, 184, 1.0)	(50, 49, 1.0)	(53, 45, 1.0)	(15, 18, 1.0)	(15, 18, 1.0)	(52, 64, 1.0)	(343, 310, 1.0)	(130, 118, 1.0)	(74, 94, 1.0)	(147, 76, 1.0)	(71, 60, 1.0)	(10, 12, 1.0)	Not Tested
ENSG00000175928	(27, 38, 1.0)	(63, 86, 1.0)	(24, 27, 1.0)	(21, 22, 1.0)	Not Tested	(17, 12, 0.9244)	(45, 65, 0.9165)	(25, 45, 1.0)	(7, 8, 1.0)	Not Tested	Not Tested	(21, 25, 1.0)	(18, 8, 1.0)	(6, 9, 0.9278)	(36, 22, 0.8703)	(8, 16, 1.0)	(25, 7, 0.941)	Not Tested	(3, 12, 1.0)	Not Tested	(423, 295, 1.0)	Not Tested	(20, 21, 1.0)	(6, 4, 1.0)	Not Tested	(11, 31, 1.0)	(49, 36, 1.0)	Not Tested	(11, 20, 1.0)	(47, 15, 1.0)	(51, 61, 1.0)	(47, 31, 1.0)	(8, 4, 1.0)	(14, 7, 1.0)	Not Tested	Not Tested	Not Tested	Not Tested	(14, 13, 1.0)	(8, 3, 1.0)	(65, 70, 1.0)	(55, 80, 1.0)	(128, 51, 1.0)	(10, 11, 1.0)	Not Tested	Not Tested
ENSG00000150995	(35, 52, 0.8935)	(6, 4, 1.0)	(10, 9, 1.0)	(27, 15, 1.0)	Not Tested	Not Tested	(7, 7, 1.0)	(6, 6, 1.0)	Not Tested	Not Tested	Not Tested	Not Tested	(39, 28, 1.0)	Not Tested	(25, 4, 0.0316)	(16, 21, 1.0)	Not Tested	(15, 19, 1.0)	(18, 26, 1.0)	Not Tested	(20, 24, 1.0)	Not Tested	(13, 9, 1.0)	Not Tested	(52, 57, 1.0)	(10, 10, 1.0)	(26, 15, 1.0)	(21, 19, 0.9911)	(4, 6, 1.0)	(12, 16, 1.0)	(39, 52, 1.0)	(27, 18, 1.0)	(14, 6, 1.0)	(15, 9, 1.0)	Not Tested	(43, 24, 1.0)	(9, 14, 1.0)	(15, 16, 1.0)	(5, 10, 1.0)	(62, 79, 1.0)	(10, 6, 1.0)	Not Tested	(13, 19, 1.0)	(12, 12, 1.0)	(7, 15, 1.0)	(20, 28, 0.9617)
ENSG00000134077	(90, 71, 0.963)	(16, 17, 1.0)	(115, 103, 1.0)	(109, 106, 1.0)	Not Tested	(48, 65, 0.6954)	Not Tested	(61, 49, 1.0)	Not Tested	Not Tested	(82, 58, 1.0)	(85, 58, 1.0)	Not Tested	Not Tested	Not Tested	Not Tested	(31, 50, 0.8389)	(46, 63, 1.0)	Not Tested	(7, 15, 1.0)	(61, 53, 1.0)	(212, 189, 0.9556)	(155, 138, 1.0)	(86, 79, 1.0)	Not Tested	Not Tested	(108, 73, 1.0)	Not Tested	Not Tested	(118, 118, 1.0)	Not Tested	Not Tested	(114, 120, 1.0)	(61, 57, 1.0)	(120, 131, 1.0)	(152, 161, 1.0)	(134, 100, 1.0)	Not Tested	Not Tested	(269, 294, 1.0)	Not Tested	Not Tested	Not Tested	(46, 41, 1.0)	(152, 114, 1.0)	(357, 317, 0.9925)
ENSG00000156983	(9, 15, 0.9774)	Not Tested	Not Tested	Not Tested	Not Tested	Not Tested	Not Tested	Not Tested	Not Tested	Not Tested	Not Tested	(11, 6, 1.0)	Not Tested	Not Tested	(14, 11, 0.9315)	(7, 6, 1.0)	Not Tested	Not Tested	Not Tested	Not Tested	Not Tested	Not Tested	Not Tested	Not Tested	(25, 34, 1.0)	Not Tested	Not Tested	Not Tested	Not Tested	Not Tested	Not Tested	Not Tested	Not Tested	Not Tested	Not Tested	Not Tested	Not Tested	Not Tested	Not Tested	Not Tested	Not Tested	Not Tested	Not Tested	Not Tested	Not Tested	Not Tested
ENSG00000114026	(9, 5, 0.9752)	(7, 5, 1.0)	(6, 13, 1.0)	(30, 16, 1.0)	Not Tested	(62, 96, 0.309)	Not Tested	(7, 9, 1.0)	Not Tested	Not Tested	Not Tested	Not Tested	(80, 60, 1.0)	(12, 10, 0.9449)	Not Tested	Not Tested	(10, 3, 0.828)	(9, 10, 1.0)	(89, 92, 1.0)	(10, 10, 1.0)	(19, 5, 0.2748)	(14, 25, 0.6873)	Not Tested	(12, 9, 1.0)	(21, 39, 0.6166)	(20, 23, 1.0)	(14, 16, 1.0)	Not Tested	Not Tested	Not Tested	(98, 86, 1.0)	Not Tested	(13, 10, 1.0)	(71, 59, 1.0)	(17, 19, 1.0)	Not Tested	(8, 5, 1.0)	(5, 6, 1.0)	Not Tested	(214, 204, 1.0)	Not Tested	Not Tested	Not Tested	(101, 101, 1.0)	Not Tested	Not Tested
ENSG00000134072	(8, 4, 0.9861)	Not Tested	Not Tested	(7, 4, 1.0)	Not Tested	Not Tested	Not Tested	Not Tested	Not Tested	Not Tested	Not Tested	Not Tested	(14, 5, 1.0)	Not Tested	Not Tested	Not Tested	Not Tested	Not Tested	Not Tested	Not Tested	Not Tested	Not Tested	Not Tested	Not Tested	Not Tested	Not Tested	Not Tested	Not Tested	Not Tested	Not Tested	(10, 10, 1.0)	Not Tested	Not Tested	(24, 17, 1.0)	Not Tested	Not Tested	Not Tested	(5, 5, 1.0)	Not Tested	(42, 46, 1.0)	Not Tested	Not Tested	Not Tested	Not Tested	Not Tested	Not Tested
ENSG00000214021	(215, 269, 0.9225)	(14, 22, 1.0)	(7, 7, 1.0)	(181, 180, 1.0)	Not Tested	(21, 14, 0.7588)	Not Tested	(20, 12, 1.0)	Not Tested	(31, 51, 0.8005)	Not Tested	Not Tested	(129, 132, 1.0)	(58, 98, 0.3947)	Not Tested	(52, 39, 1.0)	(22, 20, 1.0)	(6, 7, 1.0)	Not Tested	(70, 85, 1.0)	(108, 101, 1.0)	(65, 63, 1.0)	(11, 15, 1.0)	(53, 46, 1.0)	(247, 157, 0.541)	(73, 79, 1.0)	(96, 84, 1.0)	(57, 73, 0.829)	(16, 13, 1.0)	Not Tested	(206, 231, 1.0)	(121, 116, 1.0)	(44, 49, 1.0)	(15, 22, 1.0)	(98, 83, 1.0)	(5, 7, 1.0)	(15, 17, 1.0)	(12, 7, 1.0)	Not Tested	(7, 26, 0.2305)	Not Tested	Not Tested	Not Tested	(54, 55, 1.0)	(68, 71, 1.0)	Not Tested
ENSG00000187288	(172, 229, 1.0)	Not Tested	(11, 7, 1.0)	(29, 21, 1.0)	Not Tested	Not Tested	Not Tested	(24, 13, 1.0)	(200, 283, 0.9023)	Not Tested	(22, 17, 1.0)	Not Tested	(14, 12, 1.0)	(8, 10, 0.9616)	(26, 13, 0.6539)	Not Tested	Not Tested	(27, 41, 1.0)	(68, 83, 1.0)	(63, 89, 1.0)	(35, 28, 1.0)	Not Tested	Not Tested	(19, 22, 1.0)	(285, 246, 1.0)	(10, 12, 1.0)	Not Tested	(125, 79, 0.8203)	Not Tested	Not Tested	(31, 25, 1.0)	(160, 130, 1.0)	Not Tested	(1344, 1469, 1.0)	(54, 78, 1.0)	(33, 39, 1.0)	Not Tested	Not Tested	(125, 144, 1.0)	(53045, 906, 0.055)	Not Tested	Not Tested	Not Tested	Not Tested	(115, 106, 1.0)	Not Tested
ENSG00000171135	(96, 120, 0.8934)	Not Tested	(44, 42, 1.0)	(41, 37, 1.0)	Not Tested	(72, 89, 0.7197)	Not Tested	(38, 45, 1.0)	Not Tested	(35, 26, 0.9935)	Not Tested	(37, 37, 1.0)	(60, 48, 1.0)	(157, 147, 0.9355)	(66, 56, 0.8618)	Not Tested	Not Tested	Not Tested	(81, 114, 1.0)	(46, 49, 1.0)	(45, 52, 1.0)	Not Tested	(114, 89, 1.0)	(57, 85, 1.0)	Not Tested	Not Tested	Not Tested	(12, 12, 1.0)	Not Tested	Not Tested	(25, 22, 1.0)	(23, 26, 1.0)	(49, 60, 1.0)	(67, 60, 1.0)	(29, 22, 1.0)	(142, 147, 1.0)	Not Tested	(27, 30, 1.0)	(14, 8, 1.0)	(393, 429, 1.0)	Not Tested	(56, 35, 1.0)	(35, 40, 1.0)	(38, 39, 1.0)	(47, 36, 1.0)	Not Tested
ENSG00000163702	(22, 26, 1.0)	(20, 30, 1.0)	Not Tested	(71, 47, 1.0)	(58, 83, 0.8826)	(9, 3, 0.649)	Not Tested	(54, 33, 1.0)	(24, 32, 0.9433)	(15, 10, 0.9935)	Not Tested	(51, 44, 1.0)	Not Tested	(13, 19, 0.8919)	(65, 33, 0.5748)	(40, 47, 1.0)	Not Tested	Not Tested	(20, 37, 1.0)	(26, 47, 1.0)	(50, 45, 1.0)	(22, 35, 0.888)	(53, 1, 0.0548)	(18, 19, 1.0)	(179, 108, 0.9658)	(23, 28, 1.0)	(39, 43, 1.0)	(7, 5, 0.9519)	(0, 22, 0.0498)	(17, 21, 1.0)	Not Tested	(35, 45, 1.0)	(27, 47, 1.0)	(39, 78, 1.0)	(111, 81, 1.0)	(29, 42, 1.0)	Not Tested	(17, 23, 1.0)	(4, 8, 1.0)	(629, 526, 1.0)	Not Tested	(29, 17, 1.0)	(26, 8, 1.0)	(5, 10, 1.0)	(83, 51, 1.0)	Not Tested
ENSG00000125037	(84, 77, 1.0)	Not Tested	Not Tested	Not Tested	(123, 97, 0.8248)	(12, 12, 1.0)	Not Tested	Not Tested	Not Tested	Not Tested	Not Tested	(48, 44, 1.0)	(34, 54, 1.0)	Not Tested	Not Tested	Not Tested	Not Tested	Not Tested	(176, 185, 1.0)	Not Tested	Not Tested	Not Tested	Not Tested	Not Tested	Not Tested	Not Tested	Not Tested	Not Tested	(59, 67, 1.0)	(77, 102, 1.0)	(44, 42, 1.0)	Not Tested	Not Tested	Not Tested	Not Tested	(65, 74, 1.0)	Not Tested	(33, 42, 1.0)	Not Tested	(464, 578, 1.0)	Not Tested	(93, 89, 1.0)	Not Tested	(87, 105, 1.0)	(56, 59, 1.0)	Not Tested
ENSG00000134070	(2, 10, 0.6408)	(13, 15, 1.0)	(8, 6, 1.0)	Not Tested	Not Tested	Not Tested	Not Tested	(8, 12, 1.0)	Not Tested	(9, 11, 1.0)	(10, 15, 1.0)	(9, 12, 1.0)	(11, 9, 1.0)	(9, 4, 0.779)	Not Tested	Not Tested	Not Tested	(23, 11, 1.0)	(30, 23, 1.0)	Not Tested	(32, 42, 1.0)	(16, 14, 0.985)	Not Tested	Not Tested	Not Tested	(22, 38, 1.0)	(5, 6, 1.0)	Not Tested	Not Tested	(28, 19, 1.0)	(9, 5, 1.0)	(14, 7, 1.0)	Not Tested	(9, 15, 1.0)	Not Tested	Not Tested	(20, 18, 1.0)	(10, 6, 1.0)	Not Tested	(15, 13, 1.0)	(21, 18, 1.0)	Not Tested	Not Tested	Not Tested	(11, 9, 1.0)	(4, 10, 0.8463)
ENSG00000157087	(16, 24, 0.963)	(18, 19, 1.0)	(4, 7, 1.0)	(22, 16, 1.0)	(160, 132, 0.889)	Not Tested	Not Tested	(68, 67, 1.0)	Not Tested	(35, 23, 0.9907)	(18, 18, 1.0)	(31, 25, 1.0)	(87, 94, 1.0)	(11, 17, 0.8366)	(12, 21, 0.6156)	(23, 14, 1.0)	(15, 19, 0.9885)	(39, 35, 1.0)	Not Tested	(6, 8, 1.0)	Not Tested	(72, 57, 0.9002)	Not Tested	(46, 41, 1.0)	(26, 24, 1.0)	(24, 9, 0.6726)	Not Tested	(46, 52, 0.9519)	(17, 14, 1.0)	Not Tested	(31, 24, 1.0)	Not Tested	Not Tested	Not Tested	Not Tested	(9, 5, 1.0)	(7, 7, 1.0)	(46, 32, 1.0)	(11, 18, 1.0)	Not Tested	(184, 153, 1.0)	(35, 40, 1.0)	(87, 58, 1.0)	(18, 26, 1.0)	(34, 17, 0.952)	(60, 56, 0.9997)
ENSG00000144560	(42, 38, 1.0)	Not Tested	Not Tested	Not Tested	Not Tested	Not Tested	Not Tested	(24, 16, 1.0)	Not Tested	Not Tested	Not Tested	Not Tested	(25, 27, 1.0)	(5, 7, 0.9284)	Not Tested	Not Tested	Not Tested	Not Tested	Not Tested	(17, 11, 1.0)	Not Tested	Not Tested	(22, 12, 1.0)	Not Tested	(58, 46, 1.0)	Not Tested	Not Tested	Not Tested	Not Tested	Not Tested	(106, 53, 1.0)	(8, 9, 1.0)	Not Tested	Not Tested	Not Tested	(9, 14, 1.0)	Not Tested	(27, 22, 1.0)	Not Tested	(64, 89, 1.0)	(57, 52, 1.0)	Not Tested	Not Tested	(2, 8, 1.0)	Not Tested	(52, 64, 0.9965)
ENSG00000144559	(39, 25, 0.9425)	Not Tested	(19, 10, 1.0)	(19, 17, 1.0)	(31, 12, 0.4928)	Not Tested	Not Tested	(20, 18, 1.0)	Not Tested	(6, 4, 0.9935)	(11, 7, 1.0)	(16, 12, 1.0)	(15, 17, 1.0)	(9, 19, 0.6825)	Not Tested	(6, 5, 1.0)	(13, 11, 1.0)	(15, 27, 1.0)	Not Tested	(39, 43, 1.0)	(27, 34, 1.0)	(34, 24, 0.9129)	(20, 36, 1.0)	Not Tested	(57, 45, 1.0)	(31, 20, 1.0)	(17, 20, 1.0)	(11, 8, 0.9422)	Not Tested	(18, 4, 0.553)	(20, 31, 1.0)	Not Tested	(17, 17, 1.0)	Not Tested	(12, 16, 1.0)	(61, 43, 1.0)	Not Tested	(29, 25, 1.0)	(13, 20, 1.0)	(34, 43, 1.0)	Not Tested	(11, 19, 1.0)	(9, 18, 1.0)	Not Tested	(24, 17, 1.0)	(44, 56, 0.9965)
ENSG00000075975	(10, 3, 0.8142)	(43, 53, 1.0)	Not Tested	(63, 106, 1.0)	(155, 131, 0.9441)	Not Tested	Not Tested	(115, 133, 1.0)	Not Tested	(39, 58, 0.9907)	Not Tested	Not Tested	(36, 44, 1.0)	(45, 45, 1.0)	(58, 95, 0.5557)	(38, 55, 1.0)	(17, 51, 0.4084)	Not Tested	Not Tested	Not Tested	Not Tested	Not Tested	(65, 74, 1.0)	(48, 50, 1.0)	(116, 98, 1.0)	Not Tested	Not Tested	Not Tested	Not Tested	Not Tested	Not Tested	Not Tested	(49, 46, 1.0)	(141, 160, 1.0)	(22, 22, 1.0)	(58, 68, 1.0)	(58, 40, 1.0)	(38, 19, 1.0)	Not Tested	(131, 151, 1.0)	Not Tested	(59, 38, 1.0)	(149, 72, 0.9259)	Not Tested	(111, 71, 1.0)	(8, 2, 0.7406)
ENSG00000144712	(341, 376, 1.0)	Not Tested	(103, 137, 1.0)	Not Tested	(853, 734, 0.9759)	(37, 34, 1.0)	Not Tested	Not Tested	(27, 20, 0.9433)	(122, 136, 1.0)	(102, 109, 1.0)	(185, 245, 1.0)	(436, 365, 1.0)	(113, 103, 0.9987)	(436, 436, 1.0)	(166, 281, 1.0)	(367, 449, 1.0)	(164, 157, 1.0)	(396, 357, 1.0)	(249, 257, 1.0)	Not Tested	(470, 583, 0.9724)	Not Tested	(199, 234, 1.0)	(915, 1003, 1.0)	(1114, 1140, 1.0)	(100, 99, 1.0)	(397, 416, 1.0)	(471, 458, 1.0)	(922, 754, 1.0)	(229, 255, 1.0)	(214, 170, 1.0)	Not Tested	(502, 513, 1.0)	(72, 55, 1.0)	(890, 1074, 1.0)	(555, 595, 1.0)	(10, 12, 1.0)	(148, 125, 1.0)	(143, 154, 1.0)	Not Tested	Not Tested	(571, 649, 1.0)	(220, 263, 1.0)	(267, 247, 1.0)	(1519, 1514, 1.0)
ENSG00000144711	(20, 21, 1.0)	Not Tested	Not Tested	Not Tested	Not Tested	Not Tested	Not Tested	(22, 1, 0.0036)	Not Tested	Not Tested	(12, 18, 1.0)	(36, 40, 1.0)	(49, 37, 1.0)	Not Tested	(38, 35, 0.9758)	(57, 47, 1.0)	Not Tested	Not Tested	(124, 101, 1.0)	(132, 145, 1.0)	Not Tested	Not Tested	Not Tested	(58, 104, 0.7854)	Not Tested	Not Tested	(14, 20, 1.0)	(29, 30, 1.0)	Not Tested	(34, 29, 1.0)	(60, 31, 1.0)	(17, 20, 1.0)	(20, 15, 1.0)	(91, 86, 1.0)	(13, 9, 1.0)	(86, 126, 1.0)	(18, 17, 1.0)	Not Tested	Not Tested	(123, 104, 1.0)	(54, 37, 1.0)	Not Tested	(33, 30, 1.0)	(26, 30, 1.0)	Not Tested	Not Tested
ENSG00000132182	(86, 98, 1.0)	(11, 6, 1.0)	(31, 29, 1.0)	(85, 93, 1.0)	(132, 126, 1.0)	(25, 28, 0.9814)	Not Tested	(36, 28, 1.0)	Not Tested	(20, 32, 0.9935)	(54, 64, 1.0)	(19, 12, 1.0)	Not Tested	(6, 4, 0.923)	(127, 83, 0.732)	(38, 57, 1.0)	(11, 9, 1.0)	(82, 85, 1.0)	Not Tested	(8, 10, 1.0)	(33, 55, 1.0)	(0, 18, 0.0766)	(79, 111, 1.0)	(69, 61, 1.0)	(73, 87, 1.0)	(83, 55, 1.0)	(14, 6, 1.0)	(6, 23, 0.4066)	Not Tested	(11, 18, 1.0)	(51, 50, 1.0)	(45, 42, 1.0)	(56, 40, 1.0)	Not Tested	(12, 8, 1.0)	Not Tested	(113, 134, 1.0)	(26, 44, 1.0)	(35, 53, 1.0)	(20, 14, 1.0)	(53, 56, 1.0)	Not Tested	Not Tested	(57, 31, 1.0)	Not Tested	(37, 30, 0.9965)
ENSG00000163520	(2107, 1717, 0.9258)	(309, 301, 1.0)	(255, 319, 1.0)	(77, 70, 1.0)	(686, 565, 0.8619)	Not Tested	Not Tested	(11, 20, 1.0)	(338, 338, 1.0)	(652, 1, 0.0)	(118, 90, 1.0)	(428, 412, 1.0)	(521, 321, 0.7891)	Not Tested	(553, 694, 0.6596)	(224, 279, 1.0)	(214, 260, 0.9798)	(1042, 404, 0.0002)	(453, 510, 1.0)	(704, 514, 1.0)	(1029, 1238, 1.0)	(676, 486, 0.6538)	(461, 492, 1.0)	(54, 46, 1.0)	(2683, 1726, 0.4878)	(894, 1075, 1.0)	Not Tested	(492, 496, 1.0)	(188, 192, 1.0)	(348, 265, 1.0)	(940, 878, 1.0)	(171, 124, 1.0)	(342, 386, 1.0)	(2110, 1898, 1.0)	(744, 691, 1.0)	(118, 128, 1.0)	(508, 471, 1.0)	(739, 860, 1.0)	(282, 254, 1.0)	(1450, 1438, 1.0)	(648, 615, 1.0)	(186, 236, 1.0)	(182, 223, 1.0)	(564, 547, 1.0)	Not Tested	(2127, 2440, 0.9856)
ENSG00000131389	(9, 4, 0.9258)	(7, 13, 1.0)	(5, 7, 1.0)	(20, 16, 1.0)	Not Tested	(5, 14, 0.534)	Not Tested	(144, 144, 1.0)	Not Tested	Not Tested	(27, 20, 1.0)	(25, 28, 1.0)	(46, 37, 1.0)	Not Tested	Not Tested	(11, 17, 1.0)	Not Tested	(27, 21, 1.0)	(83, 95, 1.0)	(13, 20, 1.0)	Not Tested	Not Tested	(85, 116, 1.0)	(105, 99, 1.0)	Not Tested	Not Tested	(7, 5, 1.0)	(16, 22, 0.9238)	(44, 59, 1.0)	(11, 14, 1.0)	(111, 130, 1.0)	(8, 9, 1.0)	(45, 54, 1.0)	(120, 122, 1.0)	Not Tested	(135, 126, 1.0)	(25, 34, 1.0)	(141, 133, 1.0)	Not Tested	(58, 65, 1.0)	(41, 38, 1.0)	(24, 23, 1.0)	(8, 12, 1.0)	Not Tested	(84, 52, 1.0)	Not Tested
ENSG00000144596	(148, 195, 0.833)	(43, 31, 1.0)	Not Tested	(90, 66, 1.0)	(307, 286, 0.9631)	(24, 10, 0.3624)	(92, 86, 0.9606)	(32, 23, 1.0)	Not Tested	(55, 50, 1.0)	(108, 99, 1.0)	(83, 114, 1.0)	(138, 124, 1.0)	Not Tested	(249, 276, 0.8826)	(65, 94, 1.0)	(20, 28, 0.9798)	(77, 68, 1.0)	(51, 48, 1.0)	Not Tested	(78, 68, 1.0)	(77, 99, 0.7982)	(201, 205, 1.0)	(132, 123, 1.0)	(160, 180, 1.0)	(9, 12, 1.0)	(12, 8, 1.0)	(90, 61, 0.5896)	(29, 117, 0.0)	Not Tested	(181, 142, 1.0)	(80, 73, 1.0)	(164, 150, 1.0)	(12, 6, 1.0)	Not Tested	(147, 173, 1.0)	Not Tested	Not Tested	(28, 10, 0.5164)	(8, 11, 1.0)	(153, 188, 1.0)	(18, 46, 0.2393)	(30, 39, 1.0)	(127, 124, 1.0)	Not Tested	(513, 484, 0.9965)
ENSG00000154781	(33, 47, 0.9462)	Not Tested	(17, 16, 1.0)	(31, 20, 1.0)	(43, 26, 0.7406)	Not Tested	Not Tested	(28, 29, 1.0)	(16, 26, 0.8324)	(13, 17, 0.9935)	Not Tested	(8, 2, 1.0)	(27, 18, 1.0)	Not Tested	Not Tested	(16, 15, 1.0)	(16, 6, 0.828)	Not Tested	(28, 44, 1.0)	(7, 5, 1.0)	Not Tested	(31, 16, 0.6639)	Not Tested	Not Tested	Not Tested	Not Tested	(5, 9, 1.0)	(13, 13, 1.0)	(10, 21, 1.0)	Not Tested	Not Tested	Not Tested	Not Tested	(40, 37, 1.0)	Not Tested	(69, 53, 1.0)	(20, 27, 1.0)	Not Tested	Not Tested	Not Tested	(25, 26, 1.0)	(13, 17, 1.0)	(48, 27, 1.0)	(25, 11, 1.0)	Not Tested	(5, 5, 1.0)
ENSG00000154783	(17, 20, 1.0)	Not Tested	(14, 5, 0.8892)	Not Tested	Not Tested	Not Tested	(7, 14, 0.6964)	(11, 33, 0.5418)	Not Tested	(19, 17, 1.0)	(9, 11, 1.0)	Not Tested	(5, 9, 1.0)	Not Tested	(14, 12, 0.9684)	(11, 7, 1.0)	Not Tested	(27, 34, 1.0)	Not Tested	(11, 11, 1.0)	(13, 23, 1.0)	(20, 24, 0.9556)	(11, 6, 1.0)	Not Tested	Not Tested	(12, 15, 1.0)	Not Tested	Not Tested	Not Tested	(43, 39, 1.0)	(52, 49, 1.0)	(9, 18, 1.0)	(16, 11, 1.0)	(26, 27, 1.0)	(9, 16, 1.0)	(32, 22, 1.0)	(4, 10, 1.0)	(11, 11, 1.0)	Not Tested	(8, 16, 1.0)	(11, 16, 1.0)	Not Tested	(7, 5, 1.0)	Not Tested	(18, 15, 1.0)	Not Tested
ENSG00000206561	(35, 45, 0.999)	(17, 18, 1.0)	Not Tested	Not Tested	(115, 106, 0.9759)	(39, 70, 0.4525)	Not Tested	Not Tested	Not Tested	Not Tested	(9, 4, 1.0)	(42, 39, 1.0)	(110, 134, 1.0)	Not Tested	(2, 10, 0.3268)	Not Tested	Not Tested	Not Tested	(107, 103, 1.0)	(118, 173, 1.0)	Not Tested	Not Tested	(165, 182, 1.0)	(60, 44, 1.0)	(17, 12, 1.0)	Not Tested	(95, 119, 1.0)	(9, 5, 0.8545)	Not Tested	Not Tested	(105, 76, 1.0)	Not Tested	(36, 30, 1.0)	(39, 46, 1.0)	Not Tested	(164, 137, 1.0)	Not Tested	Not Tested	Not Tested	Not Tested	Not Tested	(13, 13, 1.0)	(40, 50, 1.0)	Not Tested	(20, 6, 0.7947)	Not Tested
ENSG00000206560	(6, 13, 0.8875)	(71, 46, 1.0)	(20, 20, 1.0)	Not Tested	(112, 87, 0.8481)	(4, 6, 0.9112)	Not Tested	(37, 47, 1.0)	Not Tested	Not Tested	(16, 22, 1.0)	(27, 26, 1.0)	Not Tested	(33, 45, 0.8129)	(33, 52, 0.5319)	(27, 30, 1.0)	Not Tested	Not Tested	Not Tested	Not Tested	Not Tested	Not Tested	(77, 97, 1.0)	Not Tested	(89, 68, 0.9953)	(105, 107, 1.0)	Not Tested	Not Tested	Not Tested	Not Tested	(43, 39, 1.0)	(10, 5, 1.0)	Not Tested	(23, 21, 1.0)	Not Tested	(72, 77, 1.0)	(73, 62, 1.0)	Not Tested	Not Tested	(116, 113, 1.0)	(75, 62, 1.0)	(20, 28, 1.0)	(5, 7, 1.0)	(7, 11, 1.0)	(39, 49, 1.0)	Not Tested
ENSG00000131386	(14, 23, 0.9665)	(27, 23, 1.0)	(2, 18, 0.1361)	(13, 17, 1.0)	(24, 10, 0.6035)	(16, 7, 0.613)	(68, 31, 0.409)	(13, 21, 1.0)	Not Tested	(10, 10, 1.0)	(8, 15, 1.0)	Not Tested	(11, 5, 1.0)	Not Tested	(11, 9, 0.9628)	(4, 17, 0.7192)	Not Tested	(6, 9, 1.0)	(23, 33, 1.0)	(26, 12, 1.0)	Not Tested	(21, 26, 0.9556)	(20, 14, 1.0)	(16, 9, 1.0)	(19, 40, 0.84)	(26, 22, 1.0)	(24, 24, 1.0)	(14, 14, 1.0)	(24, 34, 1.0)	(15, 11, 1.0)	(15, 32, 1.0)	Not Tested	(15, 9, 1.0)	(61, 94, 1.0)	Not Tested	(28, 16, 1.0)	Not Tested	(22, 28, 1.0)	(7, 7, 1.0)	(863, 441, 0.9772)	(18, 16, 1.0)	(19, 17, 1.0)	(9, 7, 1.0)	(6, 12, 1.0)	Not Tested	(58, 24, 0.5311)
ENSG00000131378	(51, 33, 0.8875)	(67, 56, 1.0)	Not Tested	(72, 75, 1.0)	(186, 198, 0.9631)	(67, 35, 0.3624)	(26, 53, 0.3301)	(184, 226, 1.0)	Not Tested	(134, 139, 1.0)	(32, 33, 1.0)	Not Tested	(121, 116, 1.0)	Not Tested	(211, 195, 0.9641)	(108, 137, 1.0)	Not Tested	Not Tested	(6, 5, 1.0)	(167, 103, 1.0)	Not Tested	(130, 110, 0.9428)	(203, 231, 1.0)	Not Tested	Not Tested	(109, 115, 1.0)	(141, 120, 1.0)	(32, 56, 0.5881)	(25, 41, 1.0)	(56, 56, 1.0)	(143, 123, 1.0)	(26, 11, 0.9699)	Not Tested	(29, 42, 1.0)	(42, 51, 1.0)	(160, 206, 1.0)	(41, 47, 1.0)	(184, 200, 1.0)	Not Tested	(1215, 1233, 1.0)	(76, 77, 1.0)	Not Tested	(203, 186, 1.0)	Not Tested	(82, 88, 1.0)	(357, 417, 0.9875)
ENSG00000154822	(23, 51, 0.2436)	Not Tested	Not Tested	(74, 84, 1.0)	(198, 232, 0.856)	(35, 39, 0.9418)	(47, 20, 0.1558)	Not Tested	(16, 12, 0.9368)	(48, 54, 1.0)	Not Tested	(45, 30, 1.0)	(71, 68, 1.0)	(79, 61, 0.8003)	Not Tested	(89, 97, 1.0)	Not Tested	(99, 93, 1.0)	(84, 84, 1.0)	(26, 21, 1.0)	Not Tested	(122, 129, 0.9858)	(30, 31, 1.0)	(24, 20, 1.0)	Not Tested	Not Tested	(61, 84, 1.0)	(71, 63, 0.9519)	(53, 51, 1.0)	Not Tested	(95, 78, 1.0)	(16, 22, 1.0)	(132, 162, 1.0)	(58, 40, 1.0)	(49, 39, 1.0)	(76, 58, 1.0)	Not Tested	(93, 65, 1.0)	(32, 26, 1.0)	(23, 18, 1.0)	(115, 122, 1.0)	(61, 86, 1.0)	(48, 55, 1.0)	(54, 61, 1.0)	(51, 46, 1.0)	(210, 149, 0.6574)
ENSG00000131374	(19, 9, 0.7975)	Not Tested	Not Tested	(4, 8, 1.0)	Not Tested	Not Tested	Not Tested	(20, 17, 1.0)	Not Tested	(6, 8, 0.9986)	Not Tested	(4, 7, 1.0)	(6, 6, 1.0)	Not Tested	Not Tested	Not Tested	Not Tested	Not Tested	(10, 6, 1.0)	Not Tested	Not Tested	(2, 15, 0.1534)	(26, 15, 1.0)	(12, 11, 1.0)	Not Tested	Not Tested	(8, 12, 1.0)	(5, 10, 0.8006)	Not Tested	Not Tested	(16, 23, 1.0)	(6, 7, 1.0)	Not Tested	(52, 71, 1.0)	Not Tested	Not Tested	Not Tested	(28, 30, 1.0)	(3, 12, 0.8905)	(141, 125, 1.0)	Not Tested	Not Tested	(9, 2, 1.0)	(8, 4, 1.0)	(16, 10, 1.0)	Not Tested
ENSG00000114166	(22, 17, 1.0)	(96, 128, 1.0)	(59, 74, 1.0)	(74, 87, 1.0)	(136, 145, 0.9568)	(71, 50, 0.649)	Not Tested	(35, 29, 1.0)	Not Tested	(64, 67, 1.0)	Not Tested	(19, 12, 1.0)	(130, 111, 1.0)	(18, 24, 0.8873)	(28, 46, 0.4935)	Not Tested	Not Tested	(122, 49, 0.017)	(161, 152, 1.0)	(25, 12, 1.0)	(99, 104, 1.0)	(87, 65, 0.8014)	(185, 166, 1.0)	Not Tested	Not Tested	Not Tested	(38, 30, 1.0)	Not Tested	Not Tested	(49, 45, 1.0)	(105, 122, 1.0)	Not Tested	Not Tested	(52, 62, 1.0)	Not Tested	(479, 482, 1.0)	(82, 105, 1.0)	(87, 76, 1.0)	Not Tested	(28, 19, 1.0)	(243, 265, 1.0)	Not Tested	Not Tested	(42, 47, 1.0)	(40, 55, 1.0)	(270, 243, 0.9965)
ENSG00000151090	(8, 6, 1.0)	Not Tested	Not Tested	(11, 12, 1.0)	(35, 31, 0.9625)	Not Tested	Not Tested	(83, 81, 1.0)	Not Tested	Not Tested	Not Tested	Not Tested	(26, 32, 1.0)	(10, 5, 0.7851)	Not Tested	Not Tested	Not Tested	Not Tested	(13, 7, 1.0)	Not Tested	Not Tested	Not Tested	(21, 26, 1.0)	(17, 12, 1.0)	Not Tested	Not Tested	(13, 8, 1.0)	Not Tested	Not Tested	Not Tested	(28, 15, 1.0)	Not Tested	Not Tested	(85, 58, 1.0)	Not Tested	(93, 59, 1.0)	Not Tested	Not Tested	Not Tested	(85, 74, 1.0)	Not Tested	(10, 19, 1.0)	Not Tested	(21, 23, 1.0)	Not Tested	Not Tested
ENSG00000077097	(189, 200, 1.0)	Not Tested	(20, 25, 1.0)	(20, 19, 1.0)	(181, 190, 0.9685)	Not Tested	Not Tested	(31, 28, 1.0)	Not Tested	(46, 47, 1.0)	Not Tested	(18, 21, 1.0)	(21, 29, 1.0)	Not Tested	Not Tested	Not Tested	(10, 10, 1.0)	Not Tested	(25, 32, 1.0)	(96, 85, 1.0)	(0, 94, 0.0)	(66, 63, 0.9971)	Not Tested	Not Tested	Not Tested	Not Tested	(26, 29, 1.0)	Not Tested	(32, 24, 1.0)	Not Tested	Not Tested	Not Tested	Not Tested	(18, 16, 1.0)	Not Tested	(26, 27, 1.0)	(37, 53, 1.0)	(27, 20, 1.0)	Not Tested	Not Tested	(130, 112, 1.0)	Not Tested	Not Tested	Not Tested	Not Tested	(63, 74, 0.9965)
ENSG00000163491	(17, 25, 0.989)	(28, 21, 1.0)	Not Tested	(25, 17, 1.0)	(43, 30, 0.8826)	Not Tested	(7, 19, 0.4696)	Not Tested	Not Tested	(44, 0, 0.0)	Not Tested	Not Tested	Not Tested	(10, 9, 1.0)	(26, 23, 0.9758)	Not Tested	Not Tested	(19, 19, 1.0)	(3, 11, 1.0)	(33, 23, 1.0)	(10, 17, 1.0)	(47, 58, 0.9556)	(28, 29, 1.0)	(6, 5, 1.0)	(34, 24, 1.0)	(36, 28, 1.0)	(8, 9, 1.0)	Not Tested	(11, 13, 1.0)	(11, 13, 1.0)	(7, 5, 1.0)	(7, 11, 1.0)	Not Tested	(9, 10, 1.0)	Not Tested	(31, 45, 1.0)	(11, 15, 1.0)	Not Tested	Not Tested	Not Tested	(28, 25, 1.0)	(7, 6, 1.0)	(50, 55, 1.0)	(4, 9, 1.0)	Not Tested	(17, 34, 0.7573)
ENSG00000033867	(11, 16, 0.9972)	(73, 48, 1.0)	(13, 20, 1.0)	Not Tested	Not Tested	Not Tested	(8, 9, 1.0)	(13, 7, 1.0)	Not Tested	(9, 8, 1.0)	Not Tested	Not Tested	Not Tested	Not Tested	(8, 22, 0.316)	Not Tested	Not Tested	Not Tested	(50, 25, 1.0)	(11, 6, 1.0)	(8, 11, 1.0)	(111, 93, 0.9556)	(53, 54, 1.0)	(18, 19, 1.0)	Not Tested	(23, 22, 1.0)	(6, 18, 1.0)	Not Tested	(27, 13, 0.9486)	(35, 23, 1.0)	(10, 6, 1.0)	Not Tested	Not Tested	(14, 16, 1.0)	Not Tested	(131, 103, 1.0)	(25, 25, 1.0)	(14, 13, 1.0)	(6, 8, 1.0)	(62, 44, 1.0)	Not Tested	(29, 9, 0.5786)	(31, 23, 1.0)	(4, 12, 1.0)	Not Tested	Not Tested
ENSG00000163513	(79, 89, 1.0)	Not Tested	Not Tested	Not Tested	Not Tested	Not Tested	Not Tested	(34, 47, 1.0)	Not Tested	Not Tested	(19, 7, 1.0)	Not Tested	(129, 128, 1.0)	Not Tested	Not Tested	(78, 89, 1.0)	Not Tested	Not Tested	Not Tested	Not Tested	Not Tested	Not Tested	(33, 49, 1.0)	Not Tested	Not Tested	Not Tested	(101, 94, 1.0)	Not Tested	Not Tested	Not Tested	(120, 106, 1.0)	(54, 49, 1.0)	Not Tested	(354, 315, 1.0)	Not Tested	(322, 298, 1.0)	Not Tested	(14, 17, 1.0)	Not Tested	(1405, 1243, 1.0)	Not Tested	Not Tested	Not Tested	Not Tested	Not Tested	Not Tested
ENSG00000144645	(16, 22, 1.0)	Not Tested	Not Tested	Not Tested	(28, 4, 0.1104)	Not Tested	Not Tested	Not Tested	Not Tested	(6, 9, 0.9935)	Not Tested	Not Tested	(4, 9, 1.0)	Not Tested	Not Tested	(8, 5, 1.0)	Not Tested	Not Tested	(14, 10, 1.0)	(9, 11, 1.0)	(15, 10, 1.0)	(14, 14, 1.0)	(22, 20, 1.0)	Not Tested	Not Tested	Not Tested	Not Tested	Not Tested	(8, 3, 1.0)	(9, 3, 1.0)	(15, 16, 1.0)	Not Tested	(8, 6, 1.0)	(27, 17, 1.0)	Not Tested	(17, 9, 1.0)	Not Tested	(2, 9, 1.0)	(6, 7, 1.0)	(10, 10, 1.0)	Not Tested	Not Tested	Not Tested	Not Tested	Not Tested	(26, 22, 0.9965)
ENSG00000170266	(11, 12, 1.0)	(6, 5, 1.0)	Not Tested	Not Tested	(40, 32, 0.9317)	(9, 10, 0.99)	Not Tested	Not Tested	Not Tested	Not Tested	(4, 8, 1.0)	Not Tested	(20, 17, 1.0)	Not Tested	Not Tested	(26, 21, 1.0)	Not Tested	Not Tested	(6, 19, 0.9922)	Not Tested	Not Tested	Not Tested	(12, 11, 1.0)	(8, 12, 1.0)	(23, 25, 1.0)	Not Tested	(6, 8, 1.0)	Not Tested	(5, 5, 1.0)	(9, 9, 1.0)	(24, 23, 1.0)	Not Tested	(10, 8, 1.0)	(21, 26, 1.0)	Not Tested	Not Tested	Not Tested	(10, 18, 1.0)	Not Tested	(31, 28, 1.0)	(28, 21, 1.0)	Not Tested	(7, 7, 1.0)	Not Tested	(5, 8, 1.0)	(12, 30, 0.4896)
ENSG00000170275	(420, 366, 1.0)	Not Tested	Not Tested	(134, 158, 1.0)	Not Tested	(107, 162, 0.4594)	(108, 125, 0.892)	(252, 194, 1.0)	(21, 19, 0.9878)	(94, 110, 0.9935)	(56, 57, 1.0)	Not Tested	(47, 51, 1.0)	(68, 72, 0.9896)	(103, 101, 1.0)	(48, 56, 1.0)	(63, 93, 0.9267)	(0, 109, 0.0)	(432, 475, 1.0)	(149, 169, 1.0)	(209, 196, 1.0)	Not Tested	(35, 67, 0.8793)	(8, 4, 1.0)	Not Tested	(240, 196, 1.0)	(132, 147, 1.0)	Not Tested	Not Tested	(252, 220, 1.0)	(540, 415, 1.0)	(99, 127, 1.0)	(78, 83, 1.0)	(644, 543, 1.0)	Not Tested	(250, 216, 1.0)	Not Tested	(128, 149, 1.0)	(130, 111, 1.0)	(3152, 3047, 1.0)	(311, 341, 1.0)	(138, 123, 1.0)	(134, 146, 1.0)	Not Tested	Not Tested	(414, 475, 0.9902)
ENSG00000173705	(10, 6, 0.999)	Not Tested	Not Tested	Not Tested	(13, 2, 0.3822)	(10, 13, 0.9308)	Not Tested	Not Tested	Not Tested	Not Tested	Not Tested	Not Tested	Not Tested	Not Tested	Not Tested	(8, 3, 1.0)	Not Tested	Not Tested	(7, 4, 1.0)	Not Tested	Not Tested	Not Tested	Not Tested	Not Tested	Not Tested	Not Tested	(6, 7, 1.0)	Not Tested	Not Tested	Not Tested	(9, 7, 1.0)	Not Tested	Not Tested	(12, 11, 1.0)	Not Tested	Not Tested	Not Tested	(5, 5, 1.0)	(10, 7, 1.0)	(18, 28, 1.0)	Not Tested	(9, 9, 1.0)	Not Tested	Not Tested	Not Tested	(6, 10, 0.9875)
ENSG00000163539	(47, 50, 1.0)	Not Tested	Not Tested	Not Tested	Not Tested	Not Tested	Not Tested	(73, 69, 1.0)	Not Tested	Not Tested	Not Tested	Not Tested	Not Tested	Not Tested	Not Tested	Not Tested	Not Tested	(69, 55, 1.0)	(10, 14, 1.0)	(31, 39, 1.0)	Not Tested	(112, 143, 0.8348)	(129, 98, 1.0)	(50, 44, 1.0)	Not Tested	Not Tested	Not Tested	Not Tested	Not Tested	Not Tested	(48, 75, 1.0)	Not Tested	Not Tested	Not Tested	Not Tested	(144, 125, 1.0)	Not Tested	Not Tested	(29, 33, 1.0)	(66, 77, 1.0)	Not Tested	(10, 4, 1.0)	(155, 161, 1.0)	Not Tested	Not Tested	Not Tested
[truncated: 11,420 more rows]

## Sheet: Previously Diagnosed - Individu
Table S3: Results of ANEVA-DOT on Previously Diagnosed Muscular Dystrophy Cases.
[truncated: 29 more rows]

## Sheet: Positive Control Comparison - C
Table S3: Assessing Performance of ANEVA (Variant), ANEVA-h, (Haplotype), and DROP MAE on Positive Control Cases.
	Number of Protein Coding Genes Tested			Outlier Gene Count (5% FDR)			Causal Gene Significance
[truncated: 19 more rows]

## Sheet: Undiagnosed - Individual-level 
Table S3: Results of ANEVA-DOT on Undiagnosed Muscular Dystrophy Cases.
[truncated: 19 more rows]

[truncated: 1 more sheets: MDM_Genes - Table S MDM Gene Pa]
