# Supplementary material for: Improved Identification of Large-effect Rare Genetic Variants using Haplotype Aggregated Allele-specific Expression Data
Source: medRxiv. 2025 Dec 18:2025.12.16.25341855. Preprint. [Version 1] doi: 10.64898/2025.12.16.25341855 (PMC12723776; doi:10.64898/2025.12.16.25341855)
Supplement: Supplement 1 [file media-1.zip › Tables_Excel/TableS4.xlsx]

## Sheet: List of Sheets
Sheet Name	Contents
ASE and ANEVA-DOT Results	Gene-level allele specific Expression Data and ANEVA-DOT p-values (FDR corrected; VG-GTEx appropriate heart tissue) from analyzed congenital heart disease cases.
Summary of DOT Results	Analysis of cases and relevant aberrant ASE hits in analyzed cases.
Previously Aberrant ASE Events Captured	List of previously captured aberrant ASE events (McKean et al, 2016) identified by ANEVA-DOT.
CHD Panel Genes	Panel of curated CHD-relavent genes used for prioritizing aberrant ASE signals among genes.

## Sheet: ASE and ANEVA-DOT Results - pcg
Table S4: Allele Specific Expression Counts and ANEVA-DOT p-values across PCGC Cases
## Values indicate (reference counts, alternate counts, FDR Adjusted DOT p-values using VGs from appropriate GTEx heart tissue.
Gene ID	1-01506_RA	1-06516_PV	1-06461_PA	1-00526_PVL	1-02697_RV	1-06934_RV	1-01358_RA	1-04095_RV	1-06936_RA	1-01127_RA	1-00984_LV	1-05947_RV	1-00526_RV	1-00652_LV	1-04606_RA	1-06985_RV	1-02922_RV	1-00070_Unk	1-07015_RA	1-03890_RA	1-06273_AS	1-07417_RA	1-02845_RA	1-02969_PA	1-02703_LA	1-01426_RA	1-06567_RA	1-03040_RA	1-01019_RA	1-06313_AS	1-04048_DA	1-05916_LA	1-04389_DA	1-02626_RA	1-05443_PA	1-00738_RV	1-04272_RV	1-07196_PV	1-04943_RA	1-00713_RV	1-05089_RV	1-05538_RV	1-06740_RA	1-05846_RV	1-02231_Aorta	1-02862_RV	1-01338_RA	1-00436_RV	1-05589_DA
ENSG00000188976	(23, 19, 1.0)	(7, 5, 1.0)	(27, 17, 1.0)	(24, 36, 1.0)	(13, 13, 1.0)	(28, 32, 1.0)	(10, 15, 1.0)	(18, 15, 1.0)	(37, 28, 1.0)	(13, 18, 1.0)	(8, 9, 1.0)	(37, 30, 1.0)	(31, 25, 1.0)	(7, 13, 1.0)	(11, 10, 1.0)	(32, 39, 1.0)	(10, 9, 1.0)	(11, 9, 1.0)	(7, 4, 1.0)	(12, 12, 1.0)	(13, 17, 1.0)	(40, 33, 1.0)	(9, 10, 1.0)	(17, 25, 1.0)	(23, 23, 1.0)	(32, 25, 1.0)	(46, 59, 1.0)	(21, 27, 1.0)	(56, 65, 1.0)	(42, 37, 1.0)	(10, 13, 1.0)	(25, 47, 1.0)	(10, 17, 1.0)	(34, 45, 1.0)	(6, 5, 1.0)	(13, 23, 1.0)	(14, 0, 1.0)	(20, 23, 1.0)	(11, 2, 1.0)	(15, 14, 1.0)	(14, 15, 1.0)	(11, 13, 1.0)	(26, 22, 1.0)	(8, 10, 1.0)	(5, 7, 1.0)	(43, 33, 1.0)	(9, 6, 1.0)	(26, 20, 1.0)	(12, 13, 1.0)
ENSG00000188157	(10, 3, 1.0)	(186, 199, 1.0)	(187, 157, 1.0)	(98, 73, 1.0)	(8, 7, 1.0)	Not Tested	Not Tested	(21, 19, 1.0)	(27, 35, 1.0)	(42, 40, 1.0)	Not Tested	(11, 8, 1.0)	(56, 53, 1.0)	(11, 12, 1.0)	Not Tested	(204, 200, 1.0)	(6, 13, 1.0)	(19, 37, 1.0)	(23, 13, 1.0)	(26, 31, 1.0)	(20, 18, 1.0)	(65, 88, 1.0)	(8, 10, 1.0)	(9, 10, 1.0)	(17, 21, 1.0)	(54, 60, 1.0)	Not Tested	(28, 38, 1.0)	(111, 100, 1.0)	(38, 27, 1.0)	(22, 20, 1.0)	Not Tested	(42, 44, 1.0)	Not Tested	(21, 27, 1.0)	Not Tested	(18, 16, 1.0)	(27, 24, 1.0)	Not Tested	(7, 7, 1.0)	Not Tested	(26, 17, 1.0)	(10, 11, 1.0)	Not Tested	(22, 16, 1.0)	Not Tested	(5, 13, 1.0)	Not Tested	(16, 13, 1.0)
ENSG00000131584	(24, 16, 1.0)	(44, 53, 1.0)	(105, 100, 1.0)	(22, 27, 1.0)	Not Tested	(15, 8, 1.0)	Not Tested	(143, 86, 1.0)	Not Tested	Not Tested	Not Tested	(18, 10, 1.0)	(11, 7, 1.0)	Not Tested	Not Tested	(97, 137, 1.0)	(12, 9, 1.0)	(11, 16, 1.0)	(84, 43, 1.0)	(16, 9, 1.0)	(111, 136, 1.0)	(135, 149, 1.0)	Not Tested	(10, 6, 1.0)	Not Tested	Not Tested	(31, 30, 1.0)	(102, 71, 1.0)	(12, 7, 1.0)	(25, 26, 1.0)	Not Tested	(22, 27, 1.0)	Not Tested	Not Tested	(21, 18, 1.0)	Not Tested	(34, 33, 1.0)	Not Tested	Not Tested	Not Tested	Not Tested	(23, 27, 1.0)	(61, 68, 1.0)	(15, 16, 1.0)	(69, 42, 1.0)	Not Tested	(9, 12, 1.0)	(15, 8, 1.0)	Not Tested
ENSG00000127054	(32, 38, 1.0)	(170, 160, 1.0)	(223, 257, 1.0)	Not Tested	(34, 36, 1.0)	(124, 127, 1.0)	Not Tested	(61, 60, 1.0)	(7, 5, 1.0)	(24, 20, 1.0)	Not Tested	(89, 84, 1.0)	Not Tested	Not Tested	Not Tested	(141, 140, 1.0)	(36, 41, 1.0)	Not Tested	(113, 96, 1.0)	Not Tested	(50, 59, 1.0)	(85, 74, 1.0)	(30, 26, 1.0)	(157, 133, 1.0)	Not Tested	(18, 29, 1.0)	(91, 94, 1.0)	(42, 32, 1.0)	(55, 73, 1.0)	(92, 71, 1.0)	(32, 29, 1.0)	Not Tested	Not Tested	(53, 59, 1.0)	(56, 58, 1.0)	(38, 23, 1.0)	(56, 33, 1.0)	Not Tested	Not Tested	Not Tested	(31, 35, 1.0)	Not Tested	(93, 109, 1.0)	(10, 4, 1.0)	Not Tested	(163, 172, 1.0)	(44, 38, 1.0)	Not Tested	Not Tested
ENSG00000160075	(28, 26, 1.0)	(122, 130, 1.0)	Not Tested	Not Tested	(14, 41, 0.3858)	(157, 132, 1.0)	Not Tested	(57, 37, 1.0)	(134, 152, 1.0)	Not Tested	Not Tested	Not Tested	Not Tested	Not Tested	Not Tested	(76, 63, 1.0)	Not Tested	(80, 54, 1.0)	(28, 38, 1.0)	Not Tested	(26, 21, 1.0)	(62, 60, 1.0)	Not Tested	Not Tested	(17, 20, 1.0)	(62, 81, 1.0)	(12, 8, 1.0)	Not Tested	(451, 294, 0.4632)	Not Tested	(18, 12, 1.0)	Not Tested	Not Tested	(81, 90, 1.0)	(21, 27, 1.0)	(16, 13, 1.0)	(20, 25, 1.0)	(169, 135, 1.0)	Not Tested	(68, 75, 1.0)	(16, 14, 1.0)	(29, 36, 1.0)	Not Tested	(10, 6, 1.0)	Not Tested	Not Tested	(14, 24, 1.0)	Not Tested	Not Tested
ENSG00000008130	(21, 19, 1.0)	Not Tested	(214, 165, 1.0)	(75, 83, 1.0)	Not Tested	(92, 108, 1.0)	(14, 10, 1.0)	(27, 32, 1.0)	(42, 40, 1.0)	Not Tested	Not Tested	(54, 61, 1.0)	(27, 53, 1.0)	(11, 6, 1.0)	Not Tested	(42, 48, 1.0)	(3, 8, 1.0)	(15, 10, 1.0)	(99, 108, 1.0)	Not Tested	(17, 20, 1.0)	(13, 10, 1.0)	(13, 10, 1.0)	Not Tested	(10, 7, 1.0)	Not Tested	(78, 84, 1.0)	(13, 12, 1.0)	(46, 58, 1.0)	Not Tested	(21, 15, 1.0)	(40, 40, 1.0)	Not Tested	Not Tested	(35, 21, 1.0)	Not Tested	Not Tested	Not Tested	Not Tested	Not Tested	Not Tested	(23, 23, 1.0)	(97, 85, 1.0)	Not Tested	Not Tested	(50, 66, 1.0)	(6, 5, 1.0)	(14, 8, 1.0)	Not Tested
ENSG00000067606	(8, 6, 1.0)	Not Tested	Not Tested	Not Tested	Not Tested	Not Tested	(7, 6, 1.0)	(8, 9, 1.0)	(34, 37, 1.0)	Not Tested	Not Tested	(10, 9, 1.0)	(22, 10, 1.0)	Not Tested	Not Tested	(25, 13, 1.0)	Not Tested	(4, 7, 1.0)	(24, 25, 1.0)	Not Tested	(16, 14, 1.0)	(13, 14, 1.0)	Not Tested	Not Tested	Not Tested	Not Tested	(22, 19, 1.0)	Not Tested	(23, 29, 1.0)	Not Tested	Not Tested	Not Tested	Not Tested	(16, 12, 1.0)	Not Tested	Not Tested	(14, 9, 1.0)	Not Tested	Not Tested	Not Tested	Not Tested	Not Tested	(23, 18, 1.0)	(9, 10, 1.0)	Not Tested	(17, 13, 1.0)	Not Tested	Not Tested	Not Tested
ENSG00000157933	(11, 7, 1.0)	(55, 63, 1.0)	(93, 88, 1.0)	Not Tested	Not Tested	(62, 45, 1.0)	(23, 27, 1.0)	(33, 20, 1.0)	(35, 33, 1.0)	Not Tested	Not Tested	(24, 31, 1.0)	Not Tested	(9, 7, 1.0)	Not Tested	(135, 134, 1.0)	Not Tested	(19, 23, 1.0)	(131, 112, 1.0)	Not Tested	(51, 57, 1.0)	(18, 31, 1.0)	Not Tested	(70, 75, 1.0)	Not Tested	Not Tested	(75, 94, 1.0)	Not Tested	(65, 74, 1.0)	(20, 20, 1.0)	Not Tested	(16, 10, 1.0)	(41, 51, 1.0)	Not Tested	(20, 12, 1.0)	(5, 8, 1.0)	(28, 18, 1.0)	(54, 41, 1.0)	Not Tested	(19, 8, 0.9151)	Not Tested	(4, 11, 1.0)	(55, 49, 1.0)	(14, 24, 1.0)	(9, 9, 1.0)	Not Tested	Not Tested	Not Tested	Not Tested
ENSG00000157873	(10, 11, 1.0)	Not Tested	(159, 183, 1.0)	(44, 41, 1.0)	Not Tested	(95, 90, 1.0)	Not Tested	Not Tested	(41, 51, 1.0)	(34, 34, 1.0)	Not Tested	(11, 10, 1.0)	(14, 18, 1.0)	(7, 7, 1.0)	(11, 9, 1.0)	(53, 52, 1.0)	Not Tested	(13, 8, 1.0)	Not Tested	(6, 14, 1.0)	Not Tested	(27, 29, 1.0)	Not Tested	Not Tested	(14, 5, 1.0)	Not Tested	(39, 42, 1.0)	(22, 36, 1.0)	Not Tested	(19, 23, 1.0)	Not Tested	Not Tested	(22, 14, 1.0)	(31, 24, 1.0)	(7, 5, 1.0)	(15, 17, 1.0)	(18, 18, 1.0)	(78, 65, 1.0)	Not Tested	(8, 7, 1.0)	(10, 2, 0.9092)	Not Tested	(40, 48, 1.0)	(27, 31, 1.0)	Not Tested	(5, 6, 1.0)	(8, 6, 1.0)	(5, 6, 1.0)	Not Tested
ENSG00000162591	(4, 7, 1.0)	(345, 390, 1.0)	(33, 50, 1.0)	(51, 53, 1.0)	Not Tested	(221, 194, 1.0)	Not Tested	(28, 27, 1.0)	(112, 111, 1.0)	(74, 66, 1.0)	Not Tested	Not Tested	(10, 13, 1.0)	Not Tested	(7, 4, 1.0)	(42, 31, 1.0)	Not Tested	Not Tested	Not Tested	Not Tested	(92, 91, 1.0)	(89, 100, 1.0)	(19, 24, 1.0)	(249, 243, 1.0)	(6, 5, 1.0)	(31, 27, 1.0)	(175, 155, 1.0)	(25, 28, 1.0)	(67, 66, 1.0)	(113, 118, 1.0)	(638, 1246, 1.0)	Not Tested	(143, 88, 1.0)	(31, 29, 1.0)	(165, 133, 1.0)	Not Tested	(15, 16, 1.0)	(28, 29, 1.0)	Not Tested	Not Tested	Not Tested	(31, 36, 1.0)	(114, 92, 1.0)	(19, 22, 1.0)	(297, 213, 1.0)	(25, 18, 1.0)	(9, 7, 1.0)	Not Tested	(356, 360, 1.0)
ENSG00000116198	(6, 8, 1.0)	(95, 61, 1.0)	(61, 47, 1.0)	(5, 10, 1.0)	Not Tested	Not Tested	Not Tested	(45, 45, 1.0)	(59, 50, 1.0)	Not Tested	Not Tested	Not Tested	(15, 9, 1.0)	(13, 13, 1.0)	(7, 8, 1.0)	(15, 29, 1.0)	(10, 11, 1.0)	Not Tested	(43, 40, 1.0)	Not Tested	(46, 52, 1.0)	(35, 42, 1.0)	(6, 6, 1.0)	(38, 26, 1.0)	Not Tested	Not Tested	(39, 28, 1.0)	(9, 6, 1.0)	(62, 56, 1.0)	(10, 5, 1.0)	(4, 13, 1.0)	Not Tested	(12, 9, 1.0)	Not Tested	(16, 17, 1.0)	(13, 7, 1.0)	Not Tested	(49, 27, 1.0)	Not Tested	Not Tested	Not Tested	(40, 27, 1.0)	(41, 25, 1.0)	(8, 8, 1.0)	(33, 33, 1.0)	Not Tested	Not Tested	(9, 17, 1.0)	Not Tested
ENSG00000198912	(10, 12, 1.0)	(55, 47, 1.0)	(23, 30, 1.0)	(4, 13, 0.9866)	Not Tested	Not Tested	Not Tested	(17, 10, 1.0)	(40, 13, 0.0607)	(7, 13, 1.0)	Not Tested	Not Tested	(8, 15, 1.0)	Not Tested	Not Tested	(7, 14, 1.0)	Not Tested	Not Tested	(2, 12, 0.7097)	Not Tested	(28, 22, 1.0)	(20, 25, 1.0)	Not Tested	Not Tested	Not Tested	Not Tested	(19, 34, 1.0)	Not Tested	Not Tested	Not Tested	Not Tested	Not Tested	Not Tested	Not Tested	Not Tested	Not Tested	Not Tested	(16, 33, 1.0)	Not Tested	Not Tested	Not Tested	(12, 6, 1.0)	(12, 23, 1.0)	Not Tested	(15, 20, 1.0)	(13, 7, 1.0)	Not Tested	Not Tested	Not Tested
ENSG00000158286	(25, 27, 1.0)	(11, 18, 1.0)	(3, 13, 1.0)	Not Tested	(109, 88, 1.0)	(42, 23, 1.0)	(212, 170, 1.0)	Not Tested	(308, 290, 1.0)	(51, 34, 1.0)	Not Tested	(102, 103, 1.0)	(183, 218, 1.0)	Not Tested	(120, 158, 1.0)	(12, 11, 1.0)	Not Tested	(210, 230, 1.0)	Not Tested	(37, 45, 1.0)	(284, 273, 1.0)	(491, 574, 1.0)	Not Tested	Not Tested	Not Tested	(66, 52, 1.0)	Not Tested	(73, 51, 1.0)	(191, 193, 1.0)	Not Tested	Not Tested	Not Tested	Not Tested	Not Tested	Not Tested	Not Tested	Not Tested	Not Tested	(25, 18, 1.0)	(136, 116, 1.0)	(49, 70, 1.0)	(65, 60, 1.0)	Not Tested	Not Tested	Not Tested	(18, 3, 0.1664)	(35, 52, 1.0)	(14, 10, 1.0)	Not Tested
ENSG00000171680	(25, 22, 1.0)	(13, 11, 1.0)	Not Tested	(107, 147, 1.0)	Not Tested	(52, 49, 1.0)	Not Tested	Not Tested	Not Tested	(17, 19, 1.0)	Not Tested	Not Tested	(54, 54, 1.0)	(27, 36, 1.0)	Not Tested	Not Tested	Not Tested	(26, 41, 0.9459)	(4, 7, 1.0)	Not Tested	(48, 61, 1.0)	(23, 36, 1.0)	Not Tested	(46, 75, 1.0)	Not Tested	Not Tested	Not Tested	(24, 26, 1.0)	Not Tested	Not Tested	(153, 192, 1.0)	Not Tested	Not Tested	Not Tested	Not Tested	Not Tested	Not Tested	(126, 86, 1.0)	Not Tested	Not Tested	(35, 41, 1.0)	Not Tested	Not Tested	Not Tested	Not Tested	Not Tested	Not Tested	(29, 18, 1.0)	Not Tested
ENSG00000162413	(8, 10, 1.0)	(79, 37, 1.0)	(72, 69, 1.0)	(19, 0, 0.0033)	Not Tested	(21, 25, 1.0)	(12, 18, 1.0)	Not Tested	(38, 30, 1.0)	Not Tested	Not Tested	(257, 198, 1.0)	(64, 0, 0.4617)	Not Tested	Not Tested	(59, 44, 1.0)	Not Tested	(7, 12, 1.0)	(84, 109, 1.0)	Not Tested	(36, 33, 1.0)	(301, 276, 1.0)	(10, 3, 1.0)	(70, 65, 1.0)	(22, 20, 1.0)	Not Tested	Not Tested	Not Tested	(54, 57, 1.0)	Not Tested	Not Tested	(27, 24, 1.0)	Not Tested	(63, 48, 1.0)	Not Tested	(66, 68, 1.0)	(22, 16, 1.0)	(59, 47, 1.0)	Not Tested	(17, 9, 1.0)	(9, 22, 1.0)	(55, 59, 1.0)	(116, 115, 1.0)	Not Tested	Not Tested	(7, 13, 1.0)	Not Tested	Not Tested	Not Tested
ENSG00000049239	(18, 10, 1.0)	(241, 188, 1.0)	(112, 96, 1.0)	(134, 150, 1.0)	(7, 4, 1.0)	(51, 50, 1.0)	(23, 26, 1.0)	(66, 73, 1.0)	(58, 66, 1.0)	(18, 32, 1.0)	Not Tested	(62, 46, 1.0)	(43, 56, 1.0)	(50, 46, 1.0)	Not Tested	(99, 92, 1.0)	(7, 14, 1.0)	(39, 45, 1.0)	(161, 220, 1.0)	(13, 16, 1.0)	(80, 73, 1.0)	(122, 106, 1.0)	(26, 25, 1.0)	(36, 40, 1.0)	(11, 14, 1.0)	(10, 10, 1.0)	(138, 154, 1.0)	Not Tested	(172, 161, 1.0)	(21, 44, 0.9377)	Not Tested	(15, 10, 1.0)	(6, 9, 1.0)	(40, 37, 1.0)	(46, 39, 1.0)	(14, 12, 1.0)	(39, 51, 1.0)	Not Tested	Not Tested	(54, 33, 1.0)	(19, 14, 1.0)	(26, 40, 1.0)	(77, 100, 1.0)	Not Tested	(41, 64, 1.0)	(15, 18, 1.0)	Not Tested	(16, 8, 1.0)	(14, 19, 1.0)
ENSG00000177000	(25, 22, 1.0)	(20, 20, 1.0)	(30, 16, 1.0)	(51, 69, 1.0)	(31, 22, 1.0)	(6, 8, 1.0)	(11, 18, 1.0)	(16, 17, 1.0)	(20, 13, 1.0)	(17, 23, 1.0)	(18, 7, 0.9968)	(84, 81, 1.0)	(35, 62, 0.3899)	(39, 42, 1.0)	Not Tested	(29, 39, 1.0)	(6, 10, 1.0)	(36, 45, 1.0)	Not Tested	Not Tested	(601, 356, 0.0102)	(256, 176, 1.0)	Not Tested	Not Tested	(32, 32, 1.0)	(12, 15, 1.0)	(286, 307, 1.0)	(8, 7, 1.0)	(39, 34, 1.0)	(26, 40, 1.0)	Not Tested	(58, 67, 1.0)	Not Tested	(30, 18, 0.8946)	(15, 21, 1.0)	(34, 17, 1.0)	(22, 15, 1.0)	(95, 79, 1.0)	Not Tested	(13, 0, 0.0238)	(5, 6, 1.0)	(5, 13, 1.0)	(148, 185, 1.0)	Not Tested	(35, 30, 1.0)	(16, 20, 1.0)	Not Tested	Not Tested	Not Tested
ENSG00000175206	(4267, 3611, 1.0)	Not Tested	Not Tested	Not Tested	(28, 44, 0.9965)	Not Tested	Not Tested	Not Tested	Not Tested	(9087, 11647, 1.0)	Not Tested	(3134, 2538, 1.0)	(13, 19, 1.0)	(97, 98, 1.0)	Not Tested	(52, 78, 1.0)	Not Tested	(331, 300, 1.0)	Not Tested	Not Tested	Not Tested	(7710, 6896, 1.0)	Not Tested	Not Tested	(2352, 2408, 1.0)	Not Tested	(3052, 3160, 1.0)	(3226, 4306, 1.0)	Not Tested	Not Tested	Not Tested	(3998, 4949, 1.0)	Not Tested	(7145, 7014, 1.0)	Not Tested	(2676, 2456, 1.0)	Not Tested	Not Tested	Not Tested	(6, 12, 1.0)	Not Tested	Not Tested	(14, 12, 1.0)	Not Tested	Not Tested	Not Tested	(3613, 3155, 1.0)	(2384, 2042, 1.0)	Not Tested
ENSG00000028137	(8, 7, 1.0)	(63, 40, 1.0)	Not Tested	(25, 33, 1.0)	(6, 8, 1.0)	(85, 79, 1.0)	Not Tested	Not Tested	(18, 12, 1.0)	(8, 5, 1.0)	Not Tested	(25, 27, 1.0)	(16, 17, 1.0)	Not Tested	Not Tested	(19, 18, 1.0)	Not Tested	(12, 16, 1.0)	Not Tested	Not Tested	(58, 46, 1.0)	(19, 12, 1.0)	Not Tested	(13, 12, 1.0)	Not Tested	Not Tested	(33, 27, 1.0)	(7, 5, 1.0)	Not Tested	(71, 68, 1.0)	Not Tested	Not Tested	(36, 41, 1.0)	Not Tested	Not Tested	Not Tested	(19, 6, 1.0)	(12, 13, 1.0)	Not Tested	Not Tested	Not Tested	Not Tested	(14, 13, 1.0)	(11, 19, 1.0)	(20, 16, 1.0)	Not Tested	Not Tested	Not Tested	Not Tested
ENSG00000116731	(5, 12, 0.982)	Not Tested	(125, 120, 1.0)	Not Tested	Not Tested	(78, 87, 1.0)	(9, 8, 1.0)	(23, 33, 1.0)	(25, 26, 1.0)	(14, 10, 1.0)	Not Tested	(33, 19, 1.0)	Not Tested	Not Tested	Not Tested	Not Tested	(4, 9, 1.0)	(12, 13, 1.0)	(53, 28, 1.0)	Not Tested	(12, 11, 1.0)	(41, 47, 1.0)	Not Tested	(58, 56, 1.0)	(6, 7, 1.0)	(6, 6, 1.0)	(53, 60, 1.0)	Not Tested	(47, 59, 1.0)	(22, 15, 1.0)	(11, 15, 1.0)	Not Tested	(50, 35, 1.0)	(21, 1, 0.0024)	(14, 18, 1.0)	Not Tested	(11, 12, 1.0)	(38, 37, 1.0)	Not Tested	Not Tested	Not Tested	(37, 27, 1.0)	(78, 82, 1.0)	(10, 12, 1.0)	(50, 35, 1.0)	Not Tested	(8, 10, 1.0)	(63, 80, 1.0)	Not Tested
ENSG00000132906	(2, 13, 0.2963)	(39, 51, 1.0)	(22, 31, 1.0)	(8, 14, 1.0)	(5, 14, 0.7606)	(19, 37, 1.0)	(9, 6, 1.0)	(27, 28, 1.0)	(40, 26, 1.0)	Not Tested	Not Tested	(20, 16, 1.0)	(5, 22, 0.0968)	Not Tested	Not Tested	(46, 24, 1.0)	(8, 5, 1.0)	(3, 13, 0.9582)	Not Tested	(11, 15, 1.0)	(41, 28, 1.0)	Not Tested	(13, 9, 1.0)	Not Tested	(9, 10, 1.0)	Not Tested	(21, 27, 1.0)	Not Tested	Not Tested	Not Tested	Not Tested	Not Tested	(12, 15, 1.0)	(24, 31, 1.0)	(3, 10, 1.0)	Not Tested	(11, 6, 1.0)	(43, 37, 1.0)	Not Tested	(12, 9, 1.0)	(7, 13, 1.0)	Not Tested	(23, 32, 1.0)	Not Tested	Not Tested	Not Tested	(6, 11, 1.0)	(2, 10, 0.7438)	Not Tested
ENSG00000116786	(33, 40, 1.0)	(12, 15, 1.0)	(135, 136, 1.0)	(39, 41, 1.0)	(21, 28, 1.0)	Not Tested	(15, 8, 1.0)	Not Tested	(38, 45, 1.0)	(50, 78, 1.0)	Not Tested	Not Tested	(39, 49, 1.0)	Not Tested	Not Tested	(237, 257, 1.0)	(44, 46, 1.0)	(20, 20, 1.0)	(7, 10, 1.0)	(8, 9, 1.0)	(157, 142, 1.0)	(140, 144, 1.0)	(14, 18, 1.0)	(91, 92, 1.0)	Not Tested	Not Tested	(7, 6, 1.0)	(15, 15, 1.0)	(13, 21, 1.0)	(111, 78, 1.0)	(9, 13, 1.0)	(25, 30, 1.0)	(49, 58, 1.0)	(101, 92, 1.0)	(32, 21, 1.0)	(57, 49, 1.0)	(62, 76, 1.0)	(169, 166, 1.0)	Not Tested	(33, 34, 1.0)	Not Tested	Not Tested	(207, 176, 1.0)	Not Tested	Not Tested	(15, 18, 1.0)	(18, 25, 1.0)	(28, 24, 1.0)	Not Tested
ENSG00000065526	(8, 5, 1.0)	(44, 53, 1.0)	(20, 26, 1.0)	Not Tested	(9, 6, 1.0)	(52, 53, 1.0)	(21, 14, 1.0)	(9, 16, 1.0)	(18, 25, 1.0)	(23, 6, 0.2478)	Not Tested	Not Tested	Not Tested	Not Tested	(22, 8, 0.9258)	(26, 27, 1.0)	(15, 16, 1.0)	Not Tested	Not Tested	(10, 15, 1.0)	(16, 27, 1.0)	(7, 10, 1.0)	Not Tested	Not Tested	Not Tested	(16, 10, 1.0)	(37, 53, 1.0)	(12, 3, 1.0)	(32, 29, 1.0)	Not Tested	Not Tested	(7, 7, 1.0)	Not Tested	(24, 20, 1.0)	(14, 19, 1.0)	Not Tested	(12, 16, 1.0)	(22, 19, 1.0)	(16, 8, 1.0)	(4, 7, 1.0)	Not Tested	(9, 7, 1.0)	(30, 39, 1.0)	Not Tested	Not Tested	(16, 19, 1.0)	Not Tested	(7, 6, 1.0)	Not Tested
ENSG00000116809	(4, 9, 1.0)	(24, 22, 1.0)	(10, 15, 1.0)	Not Tested	Not Tested	(9, 9, 1.0)	(6, 12, 1.0)	(12, 9, 1.0)	(8, 13, 1.0)	(8, 13, 1.0)	Not Tested	Not Tested	Not Tested	Not Tested	Not Tested	(11, 10, 1.0)	Not Tested	Not Tested	Not Tested	Not Tested	(15, 5, 1.0)	(12, 12, 1.0)	Not Tested	(9, 7, 1.0)	Not Tested	Not Tested	(5, 11, 1.0)	Not Tested	(16, 22, 1.0)	Not Tested	Not Tested	(6, 8, 1.0)	Not Tested	Not Tested	Not Tested	Not Tested	Not Tested	(11, 11, 1.0)	Not Tested	Not Tested	Not Tested	(8, 3, 1.0)	(7, 5, 1.0)	Not Tested	Not Tested	Not Tested	Not Tested	(7, 5, 1.0)	Not Tested
ENSG00000173641	(247, 188, 1.0)	(22, 46, 0.6148)	(158, 131, 1.0)	Not Tested	(1757, 1610, 1.0)	Not Tested	(462, 315, 1.0)	(2799, 2720, 1.0)	(3207, 3093, 1.0)	(476, 449, 1.0)	Not Tested	Not Tested	(1025, 939, 1.0)	(5483, 4584, 1.0)	(44, 27, 1.0)	(4674, 4282, 1.0)	(626, 621, 1.0)	(3711, 3911, 1.0)	(1116, 1220, 1.0)	(217, 169, 1.0)	(5192, 4892, 1.0)	(2879, 2496, 1.0)	Not Tested	(122, 161, 1.0)	Not Tested	(1644, 1069, 1.0)	(855, 854, 1.0)	Not Tested	(3958, 3367, 1.0)	Not Tested	Not Tested	Not Tested	Not Tested	Not Tested	(46, 73, 1.0)	(873, 913, 1.0)	(351, 538, 0.9591)	(938, 1025, 1.0)	(209, 194, 1.0)	(2701, 3062, 1.0)	Not Tested	(2625, 3373, 1.0)	(3571, 3078, 1.0)	(137, 130, 1.0)	Not Tested	(832, 979, 1.0)	Not Tested	(2297, 1865, 1.0)	Not Tested
ENSG00000142627	(14, 16, 1.0)	(28, 33, 1.0)	(6, 6, 1.0)	(48, 46, 1.0)	Not Tested	(31, 42, 1.0)	(11, 14, 1.0)	Not Tested	(56, 41, 1.0)	(8, 8, 1.0)	Not Tested	Not Tested	(35, 25, 1.0)	Not Tested	Not Tested	(18, 27, 1.0)	Not Tested	Not Tested	Not Tested	(11, 2, 0.4424)	(25, 19, 1.0)	(62, 95, 1.0)	Not Tested	Not Tested	Not Tested	(5, 16, 0.4443)	(67, 90, 1.0)	Not Tested	(72, 65, 1.0)	(83, 74, 1.0)	Not Tested	(14, 7, 1.0)	Not Tested	Not Tested	Not Tested	Not Tested	Not Tested	Not Tested	(22, 19, 1.0)	Not Tested	Not Tested	(3, 10, 1.0)	(35, 39, 1.0)	(6, 7, 1.0)	Not Tested	(30, 39, 1.0)	(11, 12, 1.0)	Not Tested	(7, 5, 1.0)
ENSG00000159363	(15, 10, 1.0)	(90, 75, 1.0)	(107, 88, 1.0)	(51, 52, 1.0)	(4, 12, 0.9666)	(150, 139, 1.0)	Not Tested	(29, 21, 1.0)	(50, 63, 1.0)	(11, 12, 1.0)	Not Tested	(5, 6, 1.0)	(19, 25, 1.0)	(7, 7, 1.0)	Not Tested	(35, 42, 1.0)	(12, 10, 1.0)	(15, 16, 1.0)	Not Tested	(15, 13, 1.0)	(11, 14, 1.0)	(57, 65, 1.0)	(13, 17, 1.0)	(30, 26, 1.0)	(24, 21, 1.0)	Not Tested	(24, 22, 1.0)	(29, 28, 1.0)	(39, 35, 1.0)	Not Tested	(28, 23, 1.0)	(49, 52, 1.0)	(0, 11, 0.2328)	(18, 32, 1.0)	(20, 31, 1.0)	Not Tested	Not Tested	(65, 53, 1.0)	(12, 19, 1.0)	Not Tested	(15, 23, 1.0)	(26, 30, 1.0)	(44, 29, 1.0)	Not Tested	Not Tested	Not Tested	(13, 5, 1.0)	Not Tested	(22, 32, 1.0)
ENSG00000117118	(15, 15, 1.0)	(22, 29, 1.0)	(36, 23, 1.0)	Not Tested	Not Tested	(22, 25, 1.0)	(62, 50, 1.0)	(12, 17, 1.0)	(30, 36, 1.0)	Not Tested	Not Tested	(45, 25, 1.0)	Not Tested	(5, 8, 1.0)	Not Tested	(20, 10, 1.0)	Not Tested	(12, 8, 1.0)	Not Tested	Not Tested	(24, 28, 1.0)	(16, 25, 1.0)	Not Tested	(21, 18, 1.0)	Not Tested	Not Tested	(22, 21, 1.0)	Not Tested	(58, 72, 1.0)	(304, 300, 1.0)	Not Tested	Not Tested	Not Tested	Not Tested	(14, 14, 1.0)	Not Tested	(21, 16, 1.0)	(39, 30, 1.0)	Not Tested	Not Tested	Not Tested	(17, 17, 1.0)	Not Tested	Not Tested	Not Tested	Not Tested	Not Tested	Not Tested	Not Tested
ENSG00000074964	(6, 37, 0.0008)	Not Tested	Not Tested	Not Tested	(7, 6, 1.0)	(90, 82, 1.0)	(40, 42, 1.0)	(4, 8, 1.0)	Not Tested	(99, 103, 1.0)	Not Tested	(223, 244, 1.0)	Not Tested	(13, 18, 1.0)	Not Tested	(225, 227, 1.0)	(10, 12, 1.0)	Not Tested	Not Tested	(39, 60, 1.0)	(72, 109, 1.0)	(82, 103, 1.0)	(37, 39, 1.0)	(64, 61, 1.0)	(17, 17, 1.0)	Not Tested	(20, 17, 1.0)	(26, 37, 1.0)	(109, 104, 1.0)	(17, 19, 1.0)	Not Tested	(28, 23, 1.0)	(75, 58, 1.0)	(25, 19, 1.0)	(26, 8, 0.6413)	(8, 11, 1.0)	(101, 74, 1.0)	(129, 117, 1.0)	Not Tested	Not Tested	Not Tested	Not Tested	(64, 58, 1.0)	(14, 0, 0.0324)	Not Tested	(51, 46, 1.0)	(20, 13, 1.0)	(14, 25, 1.0)	(11, 6, 1.0)
ENSG00000159423	(5, 6, 1.0)	(40, 35, 1.0)	(13, 18, 1.0)	(36, 25, 1.0)	(37, 26, 1.0)	(18, 17, 1.0)	(8, 14, 1.0)	(87, 49, 0.2226)	(200, 248, 1.0)	(49, 63, 1.0)	Not Tested	(73, 81, 1.0)	(107, 75, 1.0)	(34, 57, 0.6532)	(47, 31, 1.0)	(174, 206, 1.0)	Not Tested	(56, 57, 1.0)	(269, 252, 1.0)	(18, 16, 1.0)	(201, 194, 1.0)	(131, 160, 1.0)	Not Tested	(40, 33, 1.0)	Not Tested	Not Tested	(140, 184, 1.0)	(5, 6, 1.0)	(321, 280, 1.0)	(234, 270, 1.0)	Not Tested	(31, 45, 1.0)	(7, 7, 1.0)	(45, 69, 1.0)	(37, 34, 1.0)	(33, 29, 1.0)	(21, 17, 1.0)	(16, 29, 1.0)	(18, 30, 1.0)	Not Tested	(7, 14, 1.0)	(63, 55, 1.0)	(176, 174, 1.0)	(5, 6, 1.0)	Not Tested	Not Tested	(12, 18, 1.0)	(20, 9, 0.944)	Not Tested
ENSG00000127481	(53, 48, 1.0)	Not Tested	(119, 114, 1.0)	(149, 143, 1.0)	(13, 6, 0.9191)	(9, 5, 1.0)	(48, 65, 1.0)	(122, 126, 1.0)	(150, 132, 1.0)	Not Tested	(39, 22, 1.0)	(118, 104, 1.0)	(159, 130, 1.0)	(4, 7, 1.0)	(36, 35, 1.0)	(158, 181, 1.0)	(118, 102, 1.0)	Not Tested	(110, 128, 1.0)	Not Tested	(79, 85, 1.0)	(13, 13, 1.0)	(44, 46, 1.0)	(5, 8, 1.0)	(46, 50, 1.0)	Not Tested	Not Tested	(36, 31, 1.0)	(13, 23, 1.0)	Not Tested	(61, 58, 1.0)	Not Tested	(51, 58, 1.0)	(109, 140, 1.0)	(4, 8, 1.0)	Not Tested	(10, 7, 1.0)	(115, 132, 1.0)	(45, 36, 1.0)	(62, 51, 1.0)	(57, 55, 1.0)	(95, 71, 1.0)	(125, 141, 1.0)	Not Tested	Not Tested	(153, 179, 1.0)	(25, 17, 1.0)	(27, 30, 1.0)	Not Tested
ENSG00000127472	(24, 32, 1.0)	(155, 105, 1.0)	(7, 17, 1.0)	(21, 15, 1.0)	Not Tested	(130, 88, 1.0)	(6, 5, 1.0)	(42, 36, 1.0)	(161, 167, 1.0)	(27, 31, 1.0)	Not Tested	(32, 46, 1.0)	(24, 10, 0.7413)	(40, 35, 1.0)	(11, 9, 1.0)	(88, 112, 1.0)	(19, 21, 1.0)	Not Tested	(249, 198, 1.0)	Not Tested	(145, 106, 1.0)	(124, 220, 0.1225)	Not Tested	(101, 175, 1.0)	Not Tested	Not Tested	(557, 591, 1.0)	Not Tested	(649, 875, 0.1479)	(182, 262, 1.0)	Not Tested	(59, 55, 1.0)	Not Tested	(43, 22, 0.8504)	(229, 136, 1.0)	(63, 74, 1.0)	(115, 95, 1.0)	(11, 4, 1.0)	Not Tested	Not Tested	Not Tested	(98, 80, 1.0)	(178, 195, 1.0)	(12, 14, 1.0)	(24, 36, 1.0)	(11, 25, 0.5894)	Not Tested	(110, 136, 1.0)	Not Tested
ENSG00000162551	(10, 18, 1.0)	Not Tested	(32, 39, 1.0)	(9, 16, 1.0)	Not Tested	(43, 54, 1.0)	Not Tested	(9, 6, 1.0)	(4, 7, 1.0)	Not Tested	Not Tested	(11, 5, 1.0)	(19, 13, 1.0)	Not Tested	Not Tested	(11, 16, 1.0)	Not Tested	Not Tested	Not Tested	(6, 7, 1.0)	Not Tested	(5, 10, 1.0)	(9, 6, 1.0)	Not Tested	Not Tested	Not Tested	(9, 15, 1.0)	(8, 4, 1.0)	(7, 9, 1.0)	(30, 23, 1.0)	Not Tested	(13, 5, 0.897)	(8, 8, 1.0)	Not Tested	Not Tested	Not Tested	(15, 12, 1.0)	Not Tested	Not Tested	(7, 7, 1.0)	Not Tested	Not Tested	(29, 20, 1.0)	(16, 14, 1.0)	(9, 11, 1.0)	Not Tested	Not Tested	Not Tested	Not Tested
ENSG00000187942	(158, 96, 1.0)	(124, 126, 1.0)	(276, 339, 1.0)	(224, 214, 1.0)	Not Tested	Not Tested	Not Tested	(91, 124, 1.0)	(122, 143, 1.0)	Not Tested	Not Tested	(98, 104, 1.0)	(208, 176, 1.0)	Not Tested	Not Tested	(58, 33, 1.0)	Not Tested	(137, 129, 1.0)	(14, 12, 1.0)	(53, 63, 1.0)	(118, 134, 1.0)	Not Tested	(59, 65, 1.0)	(214, 162, 1.0)	(51, 78, 1.0)	(178, 135, 1.0)	Not Tested	(60, 46, 1.0)	(6, 7, 1.0)	(256, 207, 1.0)	Not Tested	(80, 95, 1.0)	Not Tested	(87, 63, 0.7873)	(7, 9, 1.0)	Not Tested	Not Tested	Not Tested	Not Tested	Not Tested	(31, 25, 1.0)	(27, 45, 1.0)	Not Tested	Not Tested	(109, 126, 1.0)	Not Tested	(57, 55, 1.0)	Not Tested	(62, 68, 1.0)
ENSG00000142798	(1430, 948, 0.0812)	(18, 14, 1.0)	(1689, 2100, 1.0)	(945, 950, 1.0)	(316, 354, 1.0)	(368, 315, 1.0)	(111, 145, 1.0)	(892, 1014, 1.0)	(16, 11, 1.0)	(684, 598, 1.0)	Not Tested	(385, 350, 1.0)	(1217, 1284, 1.0)	(9, 8, 1.0)	(81, 86, 1.0)	(933, 1090, 1.0)	(16, 20, 1.0)	(95, 97, 1.0)	(230, 210, 1.0)	(125, 185, 0.1479)	(130, 98, 1.0)	Not Tested	(166, 186, 1.0)	(402, 418, 1.0)	(384, 433, 1.0)	(360, 375, 1.0)	(437, 366, 1.0)	(229, 229, 1.0)	(105, 103, 1.0)	(200, 222, 1.0)	(31, 33, 1.0)	(329, 354, 1.0)	(144, 158, 1.0)	(9, 2, 0.6167)	(43, 39, 1.0)	(8, 5, 1.0)	(40, 67, 1.0)	Not Tested	Not Tested	Not Tested	(20, 29, 1.0)	(30, 16, 1.0)	(13, 7, 1.0)	(27, 46, 1.0)	(22, 35, 1.0)	(412, 396, 1.0)	(423, 449, 1.0)	Not Tested	(23, 17, 1.0)
ENSG00000173372	(7, 4, 1.0)	Not Tested	(75, 81, 1.0)	Not Tested	(35, 14, 1.0)	Not Tested	Not Tested	Not Tested	Not Tested	(8, 10, 1.0)	Not Tested	(14, 13, 1.0)	Not Tested	(12, 6, 0.9642)	Not Tested	Not Tested	(16, 14, 1.0)	Not Tested	Not Tested	Not Tested	(20, 23, 1.0)	(13, 16, 1.0)	Not Tested	(8, 7, 1.0)	(12, 13, 1.0)	Not Tested	Not Tested	(26, 35, 1.0)	Not Tested	Not Tested	Not Tested	(14, 15, 1.0)	(50, 55, 1.0)	Not Tested	(35, 19, 1.0)	Not Tested	Not Tested	Not Tested	Not Tested	Not Tested	Not Tested	Not Tested	(35, 29, 1.0)	(19, 27, 1.0)	Not Tested	Not Tested	Not Tested	(13, 6, 1.0)	Not Tested
ENSG00000117318	(20, 22, 1.0)	(46, 43, 1.0)	(296, 247, 1.0)	Not Tested	Not Tested	(95, 89, 1.0)	(12, 15, 1.0)	Not Tested	(28, 29, 1.0)	Not Tested	Not Tested	(29, 22, 1.0)	Not Tested	Not Tested	(14, 23, 1.0)	(29, 26, 1.0)	Not Tested	(8, 13, 1.0)	(45, 48, 1.0)	Not Tested	(78, 77, 1.0)	(9, 8, 1.0)	Not Tested	(181, 144, 1.0)	Not Tested	(16, 31, 1.0)	(90, 65, 1.0)	Not Tested	(265, 258, 1.0)	(82, 69, 1.0)	Not Tested	Not Tested	(58, 66, 1.0)	(63, 80, 1.0)	(53, 67, 1.0)	(5, 12, 1.0)	(22, 19, 1.0)	(101, 97, 1.0)	Not Tested	Not Tested	Not Tested	(13, 16, 1.0)	(83, 105, 1.0)	Not Tested	(49, 47, 1.0)	Not Tested	(17, 14, 1.0)	(33, 33, 1.0)	Not Tested
ENSG00000142661	(147, 166, 1.0)	(17, 14, 1.0)	Not Tested	(6, 11, 1.0)	(102, 130, 1.0)	(20, 21, 1.0)	(296, 394, 0.734)	(147, 193, 1.0)	(427, 388, 1.0)	(218, 216, 1.0)	(47, 52, 0.9968)	Not Tested	(1198, 1184, 1.0)	(136, 145, 1.0)	(104, 112, 1.0)	(104, 115, 1.0)	(247, 299, 1.0)	(104, 99, 1.0)	(649, 742, 1.0)	(267, 310, 1.0)	(76, 115, 0.9955)	(697, 697, 1.0)	(70, 96, 1.0)	Not Tested	(95, 92, 1.0)	(61, 64, 1.0)	(388, 415, 1.0)	(59, 47, 1.0)	(271, 368, 1.0)	(228, 172, 1.0)	Not Tested	(146, 120, 1.0)	Not Tested	(224, 227, 1.0)	Not Tested	(153, 180, 1.0)	(155, 134, 1.0)	Not Tested	(193, 185, 1.0)	(87, 110, 1.0)	(116, 132, 1.0)	(294, 354, 1.0)	(51, 64, 1.0)	(13, 9, 1.0)	Not Tested	(523, 560, 1.0)	(189, 243, 1.0)	(61, 93, 1.0)	Not Tested
ENSG00000133226	(17, 21, 1.0)	Not Tested	Not Tested	(11, 19, 1.0)	Not Tested	Not Tested	Not Tested	Not Tested	Not Tested	(7, 18, 0.8636)	Not Tested	Not Tested	(27, 19, 1.0)	Not Tested	Not Tested	(12, 9, 1.0)	Not Tested	Not Tested	Not Tested	Not Tested	(6, 11, 1.0)	(20, 11, 1.0)	Not Tested	Not Tested	Not Tested	Not Tested	Not Tested	(10, 14, 1.0)	Not Tested	(30, 28, 1.0)	Not Tested	Not Tested	Not Tested	Not Tested	Not Tested	Not Tested	(10, 18, 1.0)	Not Tested	Not Tested	Not Tested	Not Tested	Not Tested	Not Tested	Not Tested	Not Tested	Not Tested	Not Tested	Not Tested	Not Tested
ENSG00000158022	(59, 70, 1.0)	Not Tested	Not Tested	Not Tested	(26, 38, 1.0)	Not Tested	Not Tested	(293, 281, 1.0)	Not Tested	(168, 176, 1.0)	Not Tested	(270, 194, 1.0)	Not Tested	(76, 64, 1.0)	Not Tested	(363, 328, 1.0)	Not Tested	(45, 49, 1.0)	(13, 10, 1.0)	(36, 33, 1.0)	(139, 201, 1.0)	(497, 530, 1.0)	Not Tested	Not Tested	(42, 53, 1.0)	Not Tested	Not Tested	(61, 67, 1.0)	(390, 511, 1.0)	Not Tested	Not Tested	Not Tested	Not Tested	Not Tested	Not Tested	(296, 325, 1.0)	(14, 23, 1.0)	Not Tested	(60, 40, 1.0)	(88, 81, 1.0)	(80, 87, 1.0)	Not Tested	Not Tested	(66, 68, 1.0)	Not Tested	Not Tested	Not Tested	(156, 132, 1.0)	Not Tested
ENSG00000130695	(4, 7, 1.0)	(13, 21, 1.0)	(17, 22, 1.0)	Not Tested	Not Tested	(8, 5, 1.0)	Not Tested	(174, 100, 0.123)	(65, 142, 0.0866)	Not Tested	Not Tested	(13, 12, 1.0)	(23, 25, 1.0)	(65, 78, 1.0)	Not Tested	(77, 168, 1.0)	Not Tested	Not Tested	(83, 121, 1.0)	(8, 7, 1.0)	Not Tested	(31, 29, 1.0)	Not Tested	Not Tested	Not Tested	Not Tested	Not Tested	Not Tested	(48, 64, 1.0)	(83, 47, 1.0)	Not Tested	(12, 16, 1.0)	Not Tested	Not Tested	(10, 12, 1.0)	(8, 14, 1.0)	Not Tested	(17, 9, 1.0)	Not Tested	(96, 111, 1.0)	Not Tested	Not Tested	(10, 11, 1.0)	(17, 9, 1.0)	Not Tested	(14, 11, 1.0)	Not Tested	Not Tested	Not Tested
ENSG00000158062	(7, 16, 1.0)	(59, 90, 1.0)	(63, 62, 1.0)	Not Tested	Not Tested	(17, 28, 1.0)	Not Tested	(15, 12, 1.0)	Not Tested	Not Tested	Not Tested	Not Tested	Not Tested	(0, 21, 0.0034)	(5, 7, 1.0)	(32, 30, 1.0)	Not Tested	(0, 29, 0.0006)	(47, 46, 1.0)	(8, 3, 1.0)	Not Tested	(16, 15, 1.0)	Not Tested	Not Tested	Not Tested	(5, 8, 1.0)	(37, 64, 1.0)	(21, 20, 1.0)	Not Tested	(47, 24, 1.0)	(13, 12, 1.0)	(25, 23, 1.0)	Not Tested	(7, 12, 1.0)	(12, 10, 1.0)	Not Tested	Not Tested	(53, 53, 1.0)	Not Tested	Not Tested	Not Tested	Not Tested	(14, 0, 0.0382)	(10, 18, 1.0)	(12, 16, 1.0)	Not Tested	Not Tested	Not Tested	Not Tested
ENSG00000090020	(7, 7, 1.0)	Not Tested	(25, 35, 1.0)	Not Tested	Not Tested	(44, 50, 1.0)	Not Tested	(10, 8, 1.0)	Not Tested	Not Tested	Not Tested	Not Tested	Not Tested	Not Tested	Not Tested	(24, 17, 1.0)	Not Tested	Not Tested	Not Tested	Not Tested	Not Tested	Not Tested	(9, 5, 1.0)	Not Tested	Not Tested	Not Tested	(26, 22, 1.0)	Not Tested	Not Tested	Not Tested	Not Tested	Not Tested	Not Tested	Not Tested	(6, 9, 1.0)	(14, 13, 1.0)	Not Tested	Not Tested	Not Tested	Not Tested	Not Tested	(17, 18, 1.0)	Not Tested	Not Tested	Not Tested	Not Tested	Not Tested	(6, 8, 1.0)	Not Tested
ENSG00000142733	(15, 8, 1.0)	(112, 101, 1.0)	(36, 35, 1.0)	Not Tested	Not Tested	(57, 56, 1.0)	(17, 23, 1.0)	(10, 16, 1.0)	(26, 16, 1.0)	(25, 38, 1.0)	Not Tested	(42, 61, 1.0)	Not Tested	Not Tested	(6, 9, 1.0)	(13, 15, 1.0)	Not Tested	Not Tested	(8, 7, 1.0)	Not Tested	(14, 33, 0.787)	(44, 53, 1.0)	(9, 4, 1.0)	Not Tested	(14, 11, 1.0)	Not Tested	(49, 37, 1.0)	(57, 63, 1.0)	Not Tested	Not Tested	Not Tested	(10, 3, 1.0)	Not Tested	Not Tested	(5, 14, 1.0)	(24, 17, 1.0)	(9, 9, 1.0)	Not Tested	Not Tested	Not Tested	Not Tested	Not Tested	Not Tested	(24, 30, 1.0)	(19, 18, 1.0)	Not Tested	(25, 28, 1.0)	Not Tested	Not Tested
ENSG00000204138	(7, 5, 1.0)	Not Tested	(5, 13, 1.0)	Not Tested	(14, 8, 1.0)	(58, 63, 1.0)	(20, 23, 1.0)	Not Tested	Not Tested	(13, 7, 1.0)	Not Tested	Not Tested	Not Tested	(7, 4, 1.0)	(9, 7, 1.0)	Not Tested	Not Tested	(11, 12, 1.0)	Not Tested	Not Tested	Not Tested	(55, 46, 1.0)	Not Tested	Not Tested	Not Tested	Not Tested	(37, 47, 1.0)	(10, 16, 1.0)	(14, 15, 1.0)	Not Tested	Not Tested	Not Tested	(28, 23, 1.0)	Not Tested	Not Tested	Not Tested	(50, 45, 1.0)	Not Tested	(3, 8, 1.0)	(18, 15, 1.0)	Not Tested	Not Tested	Not Tested	Not Tested	Not Tested	(7, 13, 1.0)	Not Tested	(27, 32, 1.0)	Not Tested
ENSG00000084636	(21, 23, 1.0)	(18, 14, 1.0)	(40, 55, 1.0)	(354, 385, 1.0)	Not Tested	(17, 22, 1.0)	Not Tested	(22, 31, 1.0)	(44, 42, 1.0)	(13, 16, 1.0)	(14, 4, 0.6788)	(37, 38, 1.0)	(13, 29, 0.5457)	Not Tested	(12, 15, 1.0)	Not Tested	(7, 12, 1.0)	Not Tested	(115, 105, 1.0)	(12, 7, 1.0)	(76, 74, 1.0)	(42, 67, 1.0)	(27, 29, 1.0)	Not Tested	(13, 16, 1.0)	(25, 21, 1.0)	Not Tested	(4, 11, 1.0)	(31, 18, 1.0)	(13, 9, 1.0)	Not Tested	Not Tested	(152, 145, 1.0)	(43, 44, 1.0)	(77, 86, 1.0)	(29, 13, 0.9753)	(6, 7, 1.0)	(58, 52, 1.0)	(11, 8, 1.0)	Not Tested	Not Tested	(52, 26, 0.8419)	(45, 43, 1.0)	Not Tested	(64, 102, 0.6928)	(9, 11, 1.0)	(10, 26, 0.5789)	(6, 5, 1.0)	Not Tested
ENSG00000004455	(25, 0, 0.0)	(13, 18, 1.0)	(24, 32, 1.0)	(136, 0, 0.0086)	Not Tested	(10, 24, 1.0)	(89, 0, 0.0)	(47, 0, 0.7044)	(43, 40, 1.0)	(95, 2, 0.0)	(67, 0, 0.0)	Not Tested	(93, 1, 0.0)	(48, 0, 0.0)	(19, 0, 0.6466)	(7, 6, 1.0)	(26, 0, 0.0)	(45, 0, 0.0)	Not Tested	(31, 0, 0.0)	(45, 41, 1.0)	(47, 0, 0.0)	(18, 0, 0.0034)	(14, 0, 0.021)	(46, 0, 0.4955)	(120, 0, 0.0)	(9, 12, 1.0)	(38, 0, 0.0381)	(173, 0, 0.0327)	(17, 16, 1.0)	(15, 0, 0.067)	(31, 0, 0.0)	(25, 8, 0.6776)	(88, 0, 0.0)	(17, 0, 0.2281)	(17, 0, 0.0038)	Not Tested	(17, 18, 1.0)	(63, 0, 0.0)	(32, 0, 0.0)	(86, 0, 0.0)	(4, 9, 1.0)	(12, 11, 1.0)	Not Tested	(15, 0, 0.0563)	(160, 0, 0.0)	(22, 0, 0.0174)	(89, 0, 0.0)	(21, 0, 0.0154)
ENSG00000134686	(35, 24, 1.0)	(266, 247, 1.0)	(225, 232, 1.0)	Not Tested	Not Tested	(6, 8, 1.0)	Not Tested	(286, 284, 1.0)	Not Tested	Not Tested	Not Tested	(77, 84, 1.0)	(14, 11, 1.0)	(93, 66, 0.9345)	(36, 38, 1.0)	(26, 28, 1.0)	(37, 36, 1.0)	(96, 68, 0.9459)	(89, 104, 1.0)	Not Tested	(240, 239, 1.0)	(254, 345, 1.0)	Not Tested	(130, 121, 1.0)	Not Tested	Not Tested	(206, 203, 1.0)	Not Tested	Not Tested	(386, 365, 1.0)	(25, 19, 1.0)	(66, 67, 1.0)	Not Tested	Not Tested	Not Tested	(110, 95, 1.0)	(101, 105, 1.0)	Not Tested	(8, 13, 1.0)	Not Tested	Not Tested	Not Tested	(122, 130, 1.0)	(70, 59, 1.0)	(137, 149, 1.0)	(108, 94, 1.0)	Not Tested	Not Tested	Not Tested
ENSG00000163866	(11, 16, 1.0)	Not Tested	(103, 101, 1.0)	(9, 18, 1.0)	(13, 13, 1.0)	(34, 23, 1.0)	(5, 9, 1.0)	(67, 59, 1.0)	(25, 27, 1.0)	(17, 27, 1.0)	(12, 6, 0.9968)	(26, 21, 1.0)	(31, 32, 1.0)	(11, 10, 1.0)	Not Tested	(109, 105, 1.0)	Not Tested	Not Tested	(109, 87, 1.0)	(17, 23, 1.0)	(40, 51, 1.0)	(91, 105, 1.0)	Not Tested	(7, 11, 1.0)	Not Tested	(7, 13, 0.9556)	(75, 89, 1.0)	(11, 17, 1.0)	(191, 168, 1.0)	(157, 156, 1.0)	Not Tested	(16, 16, 1.0)	(55, 53, 1.0)	Not Tested	(17, 20, 1.0)	(22, 42, 1.0)	(41, 56, 1.0)	(20, 9, 1.0)	(11, 9, 1.0)	(31, 27, 1.0)	(7, 9, 1.0)	Not Tested	(128, 94, 1.0)	(19, 24, 1.0)	(27, 26, 1.0)	(148, 167, 1.0)	(18, 19, 1.0)	(26, 11, 0.8824)	Not Tested
ENSG00000187513	(11, 15, 1.0)	Not Tested	(56, 56, 1.0)	(9, 17, 1.0)	(13, 13, 1.0)	(18, 14, 1.0)	(5, 9, 1.0)	(41, 29, 1.0)	Not Tested	(17, 27, 1.0)	(12, 6, 0.9968)	Not Tested	(31, 32, 1.0)	Not Tested	Not Tested	(78, 79, 1.0)	Not Tested	Not Tested	(48, 42, 1.0)	(17, 23, 1.0)	(18, 28, 1.0)	(44, 53, 1.0)	Not Tested	Not Tested	Not Tested	(7, 13, 0.9667)	(41, 51, 1.0)	(8, 13, 1.0)	(117, 75, 1.0)	(110, 106, 1.0)	Not Tested	(16, 16, 1.0)	(47, 35, 1.0)	Not Tested	Not Tested	(14, 23, 1.0)	(15, 13, 1.0)	Not Tested	(11, 9, 1.0)	(20, 18, 1.0)	(7, 9, 1.0)	Not Tested	(86, 63, 1.0)	(6, 13, 1.0)	(8, 8, 1.0)	(119, 124, 1.0)	(14, 12, 1.0)	(12, 5, 1.0)	Not Tested
ENSG00000116871	(11, 9, 1.0)	Not Tested	Not Tested	(72, 67, 1.0)	Not Tested	(48, 45, 1.0)	(24, 22, 1.0)	Not Tested	Not Tested	Not Tested	(13, 16, 0.9968)	(64, 57, 1.0)	(181, 180, 1.0)	Not Tested	Not Tested	Not Tested	(12, 8, 1.0)	Not Tested	Not Tested	(17, 31, 1.0)	(55, 51, 1.0)	(41, 62, 1.0)	Not Tested	Not Tested	Not Tested	(108, 122, 1.0)	(62, 55, 1.0)	Not Tested	(171, 132, 1.0)	(72, 40, 1.0)	Not Tested	Not Tested	Not Tested	(95, 67, 0.8712)	Not Tested	Not Tested	(18, 13, 1.0)	Not Tested	Not Tested	(2, 10, 0.6297)	(42, 47, 1.0)	Not Tested	(186, 165, 1.0)	(23, 12, 1.0)	(20, 32, 1.0)	(75, 83, 1.0)	Not Tested	Not Tested	Not Tested
ENSG00000116885	(7, 5, 1.0)	(47, 54, 1.0)	Not Tested	(12, 15, 1.0)	Not Tested	(9, 8, 1.0)	Not Tested	Not Tested	Not Tested	(9, 9, 1.0)	Not Tested	(8, 5, 1.0)	(6, 6, 1.0)	Not Tested	Not Tested	Not Tested	Not Tested	Not Tested	(16, 25, 1.0)	Not Tested	Not Tested	(18, 11, 1.0)	Not Tested	(8, 9, 1.0)	(7, 12, 1.0)	Not Tested	Not Tested	Not Tested	(4, 11, 1.0)	Not Tested	Not Tested	Not Tested	Not Tested	Not Tested	(11, 12, 1.0)	Not Tested	(4, 12, 1.0)	(17, 20, 1.0)	Not Tested	Not Tested	Not Tested	Not Tested	(15, 14, 1.0)	Not Tested	Not Tested	Not Tested	Not Tested	Not Tested	Not Tested
ENSG00000204084	(5, 7, 1.0)	Not Tested	(39, 52, 1.0)	Not Tested	Not Tested	(41, 37, 1.0)	(10, 11, 1.0)	Not Tested	(46, 52, 1.0)	Not Tested	Not Tested	(10, 7, 1.0)	Not Tested	Not Tested	Not Tested	(9, 11, 1.0)	Not Tested	(9, 7, 1.0)	Not Tested	Not Tested	(26, 31, 1.0)	(50, 52, 1.0)	(7, 7, 1.0)	(18, 15, 1.0)	Not Tested	(12, 13, 1.0)	(35, 31, 1.0)	(10, 7, 1.0)	(84, 66, 1.0)	(20, 23, 1.0)	(14, 16, 1.0)	(23, 25, 1.0)	(13, 23, 1.0)	Not Tested	(14, 13, 1.0)	Not Tested	Not Tested	Not Tested	Not Tested	(18, 19, 1.0)	(11, 7, 1.0)	Not Tested	(30, 35, 1.0)	Not Tested	(17, 11, 1.0)	(10, 10, 1.0)	Not Tested	(10, 18, 1.0)	Not Tested
ENSG00000183431	(4, 8, 1.0)	Not Tested	(19, 19, 1.0)	Not Tested	Not Tested	(52, 42, 1.0)	(6, 9, 1.0)	Not Tested	(55, 49, 1.0)	(8, 17, 1.0)	Not Tested	Not Tested	Not Tested	Not Tested	Not Tested	(24, 22, 1.0)	Not Tested	Not Tested	Not Tested	Not Tested	(8, 7, 1.0)	(22, 39, 1.0)	(7, 9, 1.0)	(11, 12, 1.0)	Not Tested	Not Tested	(18, 24, 1.0)	(9, 15, 1.0)	(10, 6, 1.0)	(34, 32, 1.0)	(9, 8, 1.0)	(16, 11, 1.0)	(14, 15, 1.0)	(7, 4, 1.0)	(10, 5, 1.0)	Not Tested	Not Tested	Not Tested	Not Tested	Not Tested	(5, 8, 1.0)	Not Tested	(37, 22, 1.0)	Not Tested	Not Tested	Not Tested	Not Tested	Not Tested	(7, 9, 1.0)
ENSG00000127603	(17, 14, 1.0)	(41, 63, 1.0)	(26, 19, 1.0)	(27, 22, 1.0)	Not Tested	(40, 41, 1.0)	(15, 25, 1.0)	(184, 201, 1.0)	(18, 23, 1.0)	(92, 94, 1.0)	(14, 11, 0.9968)	(64, 63, 1.0)	(22, 26, 1.0)	Not Tested	(11, 16, 1.0)	(83, 91, 1.0)	Not Tested	(8, 9, 1.0)	(137, 183, 1.0)	(6, 17, 0.9866)	(253, 209, 1.0)	(158, 141, 1.0)	(30, 23, 1.0)	Not Tested	Not Tested	Not Tested	(165, 157, 1.0)	(20, 8, 1.0)	(277, 286, 1.0)	(213, 223, 1.0)	Not Tested	(31, 24, 1.0)	(61, 62, 1.0)	(26, 31, 1.0)	(7, 12, 1.0)	(41, 39, 1.0)	(75, 95, 1.0)	(174, 186, 1.0)	(35, 35, 1.0)	(38, 38, 1.0)	(23, 27, 1.0)	(62, 69, 1.0)	(123, 122, 1.0)	(45, 49, 1.0)	(42, 43, 1.0)	Not Tested	(12, 9, 1.0)	Not Tested	(20, 16, 1.0)
ENSG00000066136	(6, 10, 1.0)	Not Tested	(39, 36, 1.0)	Not Tested	(38, 22, 0.9979)	Not Tested	(20, 20, 1.0)	(108, 91, 1.0)	(108, 96, 1.0)	(21, 23, 1.0)	(19, 15, 0.9968)	(41, 39, 1.0)	Not Tested	(21, 19, 1.0)	Not Tested	Not Tested	(14, 12, 1.0)	(68, 85, 1.0)	(120, 120, 1.0)	Not Tested	(136, 121, 1.0)	(133, 98, 1.0)	Not Tested	Not Tested	(7, 9, 1.0)	Not Tested	Not Tested	Not Tested	(89, 91, 1.0)	(66, 75, 1.0)	Not Tested	Not Tested	Not Tested	Not Tested	(25, 21, 1.0)	(10, 8, 1.0)	Not Tested	Not Tested	(3, 10, 1.0)	(40, 49, 1.0)	(8, 16, 1.0)	(39, 34, 1.0)	Not Tested	(19, 19, 1.0)	(38, 22, 1.0)	Not Tested	(7, 11, 1.0)	(29, 30, 1.0)	Not Tested
ENSG00000117385	(8, 8, 1.0)	(85, 89, 1.0)	Not Tested	(57, 66, 1.0)	(12, 20, 1.0)	(91, 98, 1.0)	Not Tested	Not Tested	(34, 38, 1.0)	Not Tested	Not Tested	(11, 14, 1.0)	Not Tested	Not Tested	Not Tested	Not Tested	Not Tested	Not Tested	(22, 27, 1.0)	Not Tested	(50, 34, 1.0)	Not Tested	Not Tested	Not Tested	Not Tested	Not Tested	Not Tested	Not Tested	(41, 29, 1.0)	Not Tested	Not Tested	(20, 21, 1.0)	(23, 29, 1.0)	Not Tested	Not Tested	(12, 17, 1.0)	Not Tested	(35, 37, 1.0)	Not Tested	Not Tested	Not Tested	(10, 8, 1.0)	Not Tested	Not Tested	Not Tested	Not Tested	Not Tested	(4, 13, 0.8578)	Not Tested
ENSG00000066056	(21, 19, 1.0)	Not Tested	(20, 21, 1.0)	Not Tested	Not Tested	Not Tested	Not Tested	Not Tested	(6, 9, 1.0)	(23, 20, 1.0)	Not Tested	(27, 9, 0.7465)	Not Tested	(3, 9, 0.838)	Not Tested	(94, 114, 1.0)	(33, 29, 1.0)	(5, 6, 1.0)	Not Tested	(12, 9, 1.0)	(6, 7, 1.0)	(83, 63, 1.0)	(14, 9, 1.0)	(11, 9, 1.0)	Not Tested	Not Tested	Not Tested	(20, 23, 1.0)	(33, 36, 1.0)	Not Tested	Not Tested	(27, 29, 1.0)	Not Tested	(19, 23, 1.0)	(8, 10, 1.0)	Not Tested	(41, 27, 1.0)	Not Tested	(7, 12, 1.0)	(22, 13, 1.0)	Not Tested	(30, 41, 1.0)	Not Tested	(9, 22, 1.0)	(8, 13, 1.0)	(8, 5, 1.0)	(21, 22, 1.0)	Not Tested	Not Tested
ENSG00000198198	(28, 12, 0.609)	(22, 20, 1.0)	(86, 103, 1.0)	Not Tested	Not Tested	(9, 10, 1.0)	Not Tested	Not Tested	(21, 19, 1.0)	(23, 29, 1.0)	Not Tested	(46, 53, 1.0)	Not Tested	(9, 6, 1.0)	Not Tested	(46, 49, 1.0)	(24, 8, 0.5205)	(7, 7, 1.0)	Not Tested	(9, 11, 1.0)	(10, 10, 1.0)	(36, 39, 1.0)	(16, 15, 1.0)	(34, 42, 1.0)	Not Tested	Not Tested	Not Tested	(5, 30, 0.0785)	(67, 79, 1.0)	Not Tested	(17, 14, 1.0)	(53, 52, 1.0)	Not Tested	(17, 23, 1.0)	(23, 23, 1.0)	Not Tested	(23, 25, 1.0)	(3, 10, 1.0)	(9, 2, 1.0)	(20, 16, 1.0)	Not Tested	(18, 25, 1.0)	Not Tested	Not Tested	(28, 23, 1.0)	(11, 6, 1.0)	(6, 11, 1.0)	Not Tested	(25, 25, 1.0)
ENSG00000142949	(11, 8, 1.0)	(229, 303, 1.0)	Not Tested	(550, 565, 1.0)	Not Tested	(198, 188, 1.0)	(13, 4, 0.9874)	(21, 16, 1.0)	(10, 11, 1.0)	Not Tested	Not Tested	(9, 13, 1.0)	(18, 23, 1.0)	Not Tested	Not Tested	(7, 5, 1.0)	(14, 9, 1.0)	Not Tested	(54, 65, 1.0)	Not Tested	(19, 19, 1.0)	(11, 8, 1.0)	Not Tested	Not Tested	Not Tested	Not Tested	(76, 57, 1.0)	(10, 15, 1.0)	(17, 6, 0.8949)	(108, 110, 1.0)	(71, 65, 1.0)	Not Tested	(87, 78, 1.0)	Not Tested	(49, 60, 1.0)	Not Tested	(6, 5, 1.0)	Not Tested	Not Tested	(10, 7, 1.0)	Not Tested	(7, 11, 1.0)	(40, 40, 1.0)	(4, 9, 1.0)	(174, 191, 1.0)	(25, 26, 1.0)	Not Tested	Not Tested	(55, 61, 1.0)
ENSG00000117448	(6, 5, 1.0)	Not Tested	(27, 22, 1.0)	(70, 75, 1.0)	Not Tested	(20, 23, 1.0)	Not Tested	(9, 8, 1.0)	Not Tested	Not Tested	Not Tested	(8, 13, 1.0)	(23, 21, 1.0)	Not Tested	Not Tested	Not Tested	Not Tested	Not Tested	(96, 93, 1.0)	Not Tested	(22, 27, 1.0)	Not Tested	Not Tested	Not Tested	Not Tested	Not Tested	(13, 10, 1.0)	Not Tested	(138, 300, 0.2939)	(15, 17, 1.0)	Not Tested	Not Tested	Not Tested	Not Tested	(15, 18, 1.0)	Not Tested	Not Tested	(10, 17, 1.0)	Not Tested	Not Tested	Not Tested	Not Tested	(13, 12, 1.0)	Not Tested	Not Tested	Not Tested	Not Tested	Not Tested	Not Tested
ENSG00000159592	(92, 77, 1.0)	(21, 8, 0.999)	(24, 24, 1.0)	(152, 132, 1.0)	(4, 9, 1.0)	(341, 282, 1.0)	Not Tested	(169, 183, 1.0)	(18, 20, 1.0)	Not Tested	(25, 28, 1.0)	(273, 293, 1.0)	(96, 99, 1.0)	Not Tested	(44, 46, 1.0)	(15, 16, 1.0)	(21, 16, 1.0)	(48, 60, 1.0)	(37, 27, 1.0)	(35, 31, 1.0)	(287, 284, 1.0)	Not Tested	Not Tested	(21, 7, 1.0)	Not Tested	Not Tested	(14, 21, 1.0)	Not Tested	(21, 9, 0.7951)	(292, 312, 1.0)	Not Tested	(155, 145, 1.0)	(158, 201, 1.0)	(42, 32, 1.0)	(113, 130, 1.0)	Not Tested	(21, 18, 1.0)	(31, 45, 1.0)	(19, 29, 1.0)	(51, 58, 1.0)	Not Tested	Not Tested	(241, 274, 1.0)	(17, 15, 1.0)	(180, 163, 1.0)	(96, 104, 1.0)	Not Tested	Not Tested	(25, 26, 1.0)
ENSG00000086015	(123, 95, 1.0)	(167, 175, 1.0)	(88, 107, 1.0)	(159, 166, 1.0)	(24, 24, 1.0)	(341, 411, 1.0)	Not Tested	(441, 384, 1.0)	(144, 151, 1.0)	Not Tested	(13, 25, 0.9968)	(387, 446, 1.0)	(173, 141, 1.0)	(33, 38, 1.0)	(79, 102, 1.0)	(377, 466, 1.0)	(201, 132, 1.0)	(19, 9, 1.0)	(140, 170, 1.0)	(113, 167, 1.0)	(321, 281, 1.0)	(11, 7, 1.0)	(56, 54, 1.0)	(75, 83, 1.0)	(39, 53, 1.0)	(102, 137, 0.8635)	(88, 130, 1.0)	(21, 16, 1.0)	(241, 209, 1.0)	(394, 361, 1.0)	(23, 30, 1.0)	(138, 176, 1.0)	(116, 73, 0.9016)	(81, 104, 0.8547)	(62, 56, 1.0)	Not Tested	Not Tested	(191, 131, 1.0)	(66, 49, 1.0)	(29, 30, 1.0)	Not Tested	Not Tested	(222, 273, 1.0)	(38, 35, 1.0)	(218, 171, 1.0)	(318, 362, 1.0)	(49, 78, 0.8093)	(10, 11, 1.0)	(193, 172, 1.0)
ENSG00000185104	(11, 8, 1.0)	(8, 8, 1.0)	(48, 52, 1.0)	Not Tested	Not Tested	Not Tested	Not Tested	(50, 37, 1.0)	(7, 12, 1.0)	Not Tested	Not Tested	Not Tested	Not Tested	(6, 9, 1.0)	Not Tested	(24, 27, 1.0)	Not Tested	(14, 7, 0.9472)	(53, 56, 1.0)	(7, 9, 1.0)	(145, 120, 1.0)	(12, 7, 1.0)	Not Tested	(16, 7, 1.0)	Not Tested	Not Tested	(29, 42, 1.0)	Not Tested	(9, 10, 1.0)	(28, 38, 1.0)	Not Tested	Not Tested	(17, 10, 1.0)	Not Tested	(17, 12, 1.0)	(8, 6, 1.0)	(31, 37, 1.0)	(48, 66, 1.0)	Not Tested	(9, 11, 1.0)	(15, 9, 1.0)	(14, 18, 1.0)	(101, 65, 0.8049)	Not Tested	Not Tested	Not Tested	(13, 15, 1.0)	(10, 16, 1.0)	Not Tested
ENSG00000085832	(12, 11, 1.0)	(91, 79, 1.0)	Not Tested	(7, 5, 1.0)	(5, 12, 0.9598)	(21, 20, 1.0)	(10, 16, 1.0)	(33, 27, 1.0)	(35, 24, 1.0)	(5, 13, 0.9725)	Not Tested	(11, 9, 1.0)	(11, 8, 1.0)	(10, 8, 1.0)	Not Tested	(16, 28, 1.0)	Not Tested	Not Tested	Not Tested	(8, 12, 1.0)	(120, 106, 1.0)	(58, 71, 1.0)	(13, 13, 1.0)	(36, 42, 1.0)	Not Tested	(20, 41, 0.3538)	(23, 27, 1.0)	Not Tested	(4, 7, 1.0)	(16, 17, 1.0)	Not Tested	(9, 13, 1.0)	(9, 6, 1.0)	Not Tested	Not Tested	(41, 41, 1.0)	(30, 25, 1.0)	Not Tested	Not Tested	Not Tested	Not Tested	Not Tested	(64, 52, 1.0)	(47, 32, 1.0)	(58, 49, 1.0)	Not Tested	Not Tested	Not Tested	Not Tested
ENSG00000117862	(2, 10, 0.6145)	Not Tested	Not Tested	(11, 12, 1.0)	Not Tested	Not Tested	Not Tested	Not Tested	(49, 53, 1.0)	Not Tested	Not Tested	Not Tested	(3, 9, 1.0)	Not Tested	Not Tested	Not Tested	Not Tested	Not Tested	(49, 44, 1.0)	Not Tested	Not Tested	Not Tested	Not Tested	Not Tested	Not Tested	Not Tested	Not Tested	Not Tested	Not Tested	Not Tested	Not Tested	Not Tested	Not Tested	Not Tested	Not Tested	(3, 13, 0.6758)	Not Tested	Not Tested	Not Tested	Not Tested	Not Tested	Not Tested	(27, 21, 1.0)	Not Tested	Not Tested	Not Tested	Not Tested	Not Tested	Not Tested
ENSG00000134748	(13, 6, 1.0)	Not Tested	Not Tested	(24, 28, 1.0)	Not Tested	(43, 42, 1.0)	Not Tested	Not Tested	(41, 37, 1.0)	Not Tested	Not Tested	Not Tested	(10, 14, 1.0)	Not Tested	Not Tested	(18, 28, 1.0)	Not Tested	Not Tested	(14, 8, 1.0)	(10, 9, 1.0)	(43, 37, 1.0)	(25, 19, 1.0)	Not Tested	Not Tested	(7, 8, 1.0)	Not Tested	(19, 12, 1.0)	(8, 6, 1.0)	Not Tested	Not Tested	(7, 9, 1.0)	Not Tested	Not Tested	Not Tested	Not Tested	Not Tested	Not Tested	Not Tested	Not Tested	Not Tested	Not Tested	Not Tested	(18, 16, 1.0)	Not Tested	Not Tested	(19, 20, 1.0)	Not Tested	Not Tested	(9, 11, 1.0)
ENSG00000134744	(13, 6, 1.0)	(17, 23, 1.0)	(6, 6, 1.0)	(24, 29, 1.0)	Not Tested	(89, 84, 1.0)	Not Tested	(11, 11, 1.0)	(81, 81, 1.0)	Not Tested	Not Tested	Not Tested	(10, 14, 1.0)	Not Tested	Not Tested	(45, 63, 1.0)	Not Tested	Not Tested	(73, 61, 1.0)	(10, 10, 1.0)	(94, 77, 1.0)	(68, 53, 1.0)	Not Tested	Not Tested	(7, 8, 1.0)	Not Tested	(34, 30, 1.0)	(8, 6, 1.0)	Not Tested	Not Tested	(7, 9, 1.0)	Not Tested	Not Tested	Not Tested	Not Tested	Not Tested	(5, 10, 1.0)	Not Tested	Not Tested	Not Tested	Not Tested	Not Tested	(45, 63, 1.0)	Not Tested	Not Tested	(20, 20, 1.0)	(24, 30, 1.0)	Not Tested	(9, 11, 1.0)
ENSG00000174348	(30, 34, 1.0)	(84, 77, 1.0)	(1111, 1280, 1.0)	(36, 53, 1.0)	Not Tested	(36, 40, 1.0)	(62, 38, 0.8215)	(40, 23, 1.0)	(248, 177, 1.0)	(85, 109, 1.0)	Not Tested	(94, 62, 1.0)	(35, 25, 1.0)	(19, 14, 1.0)	(5, 20, 0.2571)	(72, 69, 1.0)	(12, 14, 1.0)	(10, 14, 1.0)	(302, 233, 1.0)	Not Tested	(154, 124, 1.0)	(33, 45, 1.0)	(30, 17, 1.0)	Not Tested	(74, 75, 1.0)	(31, 54, 0.9667)	(29, 35, 1.0)	Not Tested	(149, 249, 0.0998)	(238, 273, 1.0)	(36, 59, 1.0)	(103, 89, 1.0)	(660, 480, 1.0)	(119, 87, 1.0)	(85, 121, 1.0)	Not Tested	Not Tested	(59, 61, 1.0)	(22, 26, 1.0)	(20, 31, 1.0)	Not Tested	(5, 7, 1.0)	(45, 29, 1.0)	(32, 29, 1.0)	(348, 407, 1.0)	(5, 13, 1.0)	Not Tested	Not Tested	(59, 37, 0.9778)
ENSG00000162384	(18, 11, 1.0)	Not Tested	(277, 228, 1.0)	(63, 66, 1.0)	Not Tested	Not Tested	Not Tested	Not Tested	(94, 108, 1.0)	(6, 8, 1.0)	Not Tested	(32, 41, 1.0)	(22, 27, 1.0)	(2, 9, 1.0)	Not Tested	(56, 44, 1.0)	(7, 12, 1.0)	(8, 7, 1.0)	(47, 43, 1.0)	(6, 20, 0.3137)	(33, 36, 1.0)	Not Tested	Not Tested	Not Tested	Not Tested	Not Tested	(23, 35, 1.0)	Not Tested	Not Tested	Not Tested	(12, 12, 1.0)	Not Tested	(18, 17, 1.0)	Not Tested	Not Tested	(25, 27, 1.0)	(28, 22, 1.0)	(95, 101, 1.0)	Not Tested	(11, 12, 1.0)	Not Tested	(23, 10, 1.0)	Not Tested	(10, 15, 1.0)	Not Tested	Not Tested	Not Tested	(22, 12, 1.0)	(9, 2, 0.9206)
ENSG00000162390	(50, 55, 1.0)	(34, 40, 1.0)	(11, 11, 1.0)	Not Tested	(39, 28, 1.0)	(23, 9, 1.0)	(42, 44, 1.0)	(268, 299, 1.0)	(287, 211, 1.0)	(43, 41, 1.0)	Not Tested	(14, 18, 1.0)	(5, 77, 0.0176)	(51, 41, 1.0)	(45, 34, 1.0)	(274, 323, 1.0)	(28, 19, 1.0)	Not Tested	(62, 44, 1.0)	(4, 7, 1.0)	(287, 314, 1.0)	(170, 67, 0.0008)	(66, 36, 1.0)	(7, 8, 1.0)	(54, 53, 1.0)	(14, 8, 0.9841)	(99, 116, 1.0)	(14, 11, 1.0)	(362, 400, 1.0)	(126, 164, 1.0)	Not Tested	(104, 76, 1.0)	(10, 2, 1.0)	(148, 151, 1.0)	(20, 35, 1.0)	(152, 126, 1.0)	(122, 110, 1.0)	(72, 51, 1.0)	(6, 9, 1.0)	Not Tested	(101, 72, 1.0)	(210, 109, 0.0691)	(89, 138, 0.6544)	(220, 172, 1.0)	(20, 34, 1.0)	(202, 193, 1.0)	(29, 29, 1.0)	(103, 108, 1.0)	(2, 10, 0.9778)
ENSG00000184313	(37, 23, 1.0)	(67, 63, 1.0)	(13, 21, 1.0)	(7, 4, 1.0)	(23, 40, 0.9965)	(68, 66, 1.0)	(76, 32, 0.0247)	(375, 224, 0.2033)	(145, 186, 1.0)	(89, 71, 1.0)	(7, 5, 0.9968)	(177, 208, 1.0)	(33, 8, 0.0723)	(39, 62, 1.0)	(45, 33, 1.0)	(157, 61, 0.0191)	(10, 56, 0.0001)	(112, 84, 0.9459)	(226, 171, 1.0)	(35, 73, 0.6125)	(241, 145, 0.0363)	(342, 168, 0.0018)	(7, 5, 1.0)	(23, 40, 1.0)	(25, 17, 1.0)	Not Tested	(53, 92, 1.0)	(58, 9, 0.0021)	(133, 152, 1.0)	(89, 157, 1.0)	Not Tested	(29, 44, 1.0)	(18, 8, 1.0)	(19, 26, 1.0)	(14, 21, 1.0)	(97, 71, 1.0)	(24, 49, 0.4852)	(97, 90, 1.0)	(17, 10, 1.0)	(43, 62, 1.0)	(64, 37, 0.7307)	(72, 91, 1.0)	(161, 76, 0.0193)	(144, 75, 0.9217)	(41, 61, 1.0)	(52, 26, 0.7698)	(25, 34, 1.0)	(49, 87, 0.8824)	(17, 5, 0.8416)
ENSG00000243725	(8, 5, 1.0)	Not Tested	(279, 201, 1.0)	Not Tested	(16, 16, 1.0)	Not Tested	Not Tested	Not Tested	(25, 43, 1.0)	Not Tested	(6, 9, 0.9968)	(39, 29, 1.0)	Not Tested	(19, 27, 1.0)	Not Tested	(30, 18, 1.0)	Not Tested	Not Tested	Not Tested	Not Tested	(36, 33, 1.0)	(26, 21, 1.0)	Not Tested	Not Tested	Not Tested	Not Tested	(21, 20, 1.0)	(5, 6, 1.0)	Not Tested	Not Tested	Not Tested	Not Tested	(10, 6, 1.0)	Not Tested	(8, 8, 1.0)	Not Tested	(64, 113, 0.2272)	(31, 26, 1.0)	Not Tested	(21, 26, 1.0)	(4, 8, 1.0)	(10, 10, 1.0)	Not Tested	(12, 11, 1.0)	(14, 12, 1.0)	(9, 8, 1.0)	Not Tested	(15, 5, 0.8839)	Not Tested
ENSG00000162402	(11, 13, 1.0)	(41, 26, 1.0)	Not Tested	Not Tested	Not Tested	(37, 47, 1.0)	Not Tested	Not Tested	Not Tested	Not Tested	Not Tested	Not Tested	Not Tested	Not Tested	Not Tested	Not Tested	Not Tested	Not Tested	Not Tested	(7, 5, 1.0)	(71, 60, 1.0)	(20, 22, 1.0)	(4, 10, 1.0)	Not Tested	Not Tested	Not Tested	(61, 67, 1.0)	Not Tested	Not Tested	Not Tested	Not Tested	(10, 16, 1.0)	(7, 8, 1.0)	Not Tested	Not Tested	Not Tested	Not Tested	Not Tested	Not Tested	(7, 12, 1.0)	(9, 7, 1.0)	(6, 15, 1.0)	(6, 7, 1.0)	(6, 13, 1.0)	(34, 42, 1.0)	Not Tested	(9, 11, 1.0)	Not Tested	Not Tested
ENSG00000134716	(56, 47, 1.0)	Not Tested	Not Tested	Not Tested	Not Tested	Not Tested	(35, 44, 1.0)	(165, 202, 1.0)	Not Tested	Not Tested	Not Tested	(245, 382, 1.0)	Not Tested	(93, 95, 1.0)	(86, 68, 1.0)	(111, 101, 1.0)	Not Tested	(71, 64, 1.0)	(17, 37, 1.0)	(50, 43, 1.0)	(51, 40, 1.0)	(94, 102, 1.0)	(7, 7, 1.0)	Not Tested	Not Tested	(36, 43, 1.0)	(34, 30, 1.0)	Not Tested	(449, 396, 1.0)	Not Tested	Not Tested	Not Tested	Not Tested	Not Tested	Not Tested	(67, 66, 1.0)	Not Tested	Not Tested	Not Tested	(78, 64, 1.0)	(24, 20, 1.0)	(111, 110, 1.0)	(41, 34, 1.0)	Not Tested	Not Tested	Not Tested	Not Tested	Not Tested	Not Tested
ENSG00000132849	(15, 15, 1.0)	(50, 81, 1.0)	(45, 65, 1.0)	(8, 7, 1.0)	(14, 18, 1.0)	(47, 44, 1.0)	Not Tested	(92, 115, 1.0)	(129, 123, 1.0)	(34, 54, 0.8756)	Not Tested	Not Tested	(88, 59, 0.9811)	(59, 64, 1.0)	Not Tested	(150, 179, 1.0)	(30, 30, 1.0)	(24, 22, 1.0)	(191, 143, 1.0)	(12, 8, 1.0)	(113, 89, 1.0)	(73, 84, 1.0)	(4, 13, 0.9686)	(46, 27, 1.0)	(21, 15, 1.0)	(6, 12, 0.9533)	(65, 81, 1.0)	(12, 12, 1.0)	(49, 95, 1.0)	(77, 53, 1.0)	(7, 4, 1.0)	(38, 37, 1.0)	(4, 7, 1.0)	(34, 23, 1.0)	(43, 29, 1.0)	(47, 47, 1.0)	(111, 139, 1.0)	(41, 27, 1.0)	(17, 16, 1.0)	(97, 64, 1.0)	Not Tested	(71, 103, 1.0)	(99, 100, 1.0)	(18, 23, 1.0)	(49, 38, 1.0)	Not Tested	(9, 9, 1.0)	(12, 23, 1.0)	Not Tested
ENSG00000079739	(13, 11, 1.0)	(127, 135, 1.0)	Not Tested	Not Tested	(115, 123, 1.0)	(95, 82, 1.0)	(79, 66, 1.0)	(137, 143, 1.0)	(463, 481, 1.0)	(77, 53, 1.0)	(3, 8, 0.9968)	(131, 131, 1.0)	Not Tested	(47, 44, 1.0)	(98, 119, 1.0)	(8, 10, 1.0)	Not Tested	Not Tested	(11, 10, 1.0)	Not Tested	(100, 78, 1.0)	(291, 286, 1.0)	(58, 74, 1.0)	(93, 85, 1.0)	(71, 69, 1.0)	(39, 42, 1.0)	(278, 274, 1.0)	Not Tested	(383, 349, 1.0)	(225, 233, 1.0)	Not Tested	(17, 20, 1.0)	(11, 16, 1.0)	Not Tested	(23, 25, 1.0)	Not Tested	(8, 15, 1.0)	(132, 142, 1.0)	(49, 66, 1.0)	Not Tested	(96, 105, 1.0)	(173, 169, 1.0)	Not Tested	(22, 18, 1.0)	Not Tested	(241, 231, 1.0)	(54, 57, 1.0)	Not Tested	Not Tested
ENSG00000116729	(23, 24, 1.0)	(277, 269, 1.0)	(441, 383, 1.0)	Not Tested	Not Tested	(219, 170, 1.0)	(39, 44, 1.0)	(21, 33, 1.0)	(192, 180, 1.0)	(71, 64, 1.0)	(6, 5, 1.0)	(138, 155, 1.0)	Not Tested	(13, 11, 1.0)	(28, 19, 1.0)	(97, 111, 1.0)	(19, 21, 1.0)	(41, 44, 1.0)	(155, 177, 1.0)	(17, 17, 1.0)	(35, 45, 1.0)	(150, 178, 1.0)	(18, 13, 1.0)	(93, 102, 1.0)	Not Tested	(7, 5, 1.0)	(165, 156, 1.0)	(15, 25, 1.0)	(183, 186, 1.0)	(42, 38, 1.0)	(11, 8, 1.0)	(87, 96, 1.0)	(117, 134, 1.0)	(20, 20, 1.0)	(73, 83, 1.0)	(53, 37, 1.0)	(43, 41, 1.0)	(75, 66, 1.0)	(17, 13, 1.0)	(37, 23, 0.9449)	(19, 12, 1.0)	(7, 17, 1.0)	(102, 83, 1.0)	(19, 21, 1.0)	(98, 86, 1.0)	(72, 64, 1.0)	Not Tested	(26, 30, 1.0)	Not Tested
ENSG00000116791	(16, 5, 0.609)	(114, 97, 1.0)	(94, 114, 1.0)	(30, 31, 1.0)	Not Tested	(51, 54, 1.0)	(9, 7, 1.0)	(15, 14, 1.0)	(28, 50, 1.0)	(38, 27, 1.0)	Not Tested	(24, 15, 1.0)	(19, 8, 0.8066)	(12, 3, 0.5065)	Not Tested	Not Tested	Not Tested	Not Tested	(54, 53, 1.0)	Not Tested	(6, 8, 1.0)	(59, 52, 1.0)	(9, 13, 1.0)	(28, 57, 0.4561)	(16, 12, 1.0)	Not Tested	(62, 47, 1.0)	(5, 7, 1.0)	(20, 20, 1.0)	(35, 15, 1.0)	Not Tested	(25, 27, 1.0)	(6, 5, 1.0)	Not Tested	(14, 15, 1.0)	(36, 31, 1.0)	(6, 9, 1.0)	(98, 124, 1.0)	(2, 9, 1.0)	Not Tested	(8, 21, 0.7907)	(7, 8, 1.0)	(9, 11, 1.0)	Not Tested	(30, 27, 1.0)	(21, 27, 1.0)	(8, 6, 1.0)	Not Tested	Not Tested
ENSG00000117054	(34, 43, 1.0)	Not Tested	(78, 60, 1.0)	Not Tested	Not Tested	(32, 27, 1.0)	Not Tested	(42, 31, 1.0)	(198, 194, 1.0)	Not Tested	Not Tested	(135, 156, 1.0)	Not Tested	Not Tested	(50, 35, 1.0)	Not Tested	Not Tested	Not Tested	(144, 244, 0.2048)	(9, 11, 1.0)	(21, 17, 1.0)	(93, 109, 1.0)	Not Tested	(38, 40, 1.0)	Not Tested	Not Tested	(143, 94, 0.8459)	Not Tested	(55, 55, 1.0)	Not Tested	(6, 7, 1.0)	Not Tested	Not Tested	Not Tested	(32, 25, 1.0)	Not Tested	(31, 28, 1.0)	(20, 22, 1.0)	Not Tested	Not Tested	(36, 43, 1.0)	(54, 75, 1.0)	(125, 106, 1.0)	Not Tested	(39, 36, 1.0)	Not Tested	(41, 67, 0.7032)	(8, 6, 1.0)	Not Tested
ENSG00000137955	(17, 22, 1.0)	Not Tested	(5, 11, 1.0)	Not Tested	Not Tested	(14, 19, 1.0)	(11, 11, 1.0)	Not Tested	(11, 18, 1.0)	Not Tested	Not Tested	(18, 8, 1.0)	Not Tested	Not Tested	(5, 19, 0.4599)	(42, 36, 1.0)	(5, 11, 1.0)	Not Tested	(19, 15, 1.0)	Not Tested	Not Tested	(64, 52, 1.0)	(12, 5, 1.0)	(4, 7, 1.0)	Not Tested	Not Tested	(39, 22, 1.0)	Not Tested	(7, 4, 1.0)	Not Tested	Not Tested	Not Tested	(6, 10, 1.0)	Not Tested	Not Tested	Not Tested	Not Tested	(11, 14, 1.0)	Not Tested	Not Tested	Not Tested	(22, 18, 1.0)	(8, 12, 1.0)	Not Tested	(4, 7, 1.0)	Not Tested	Not Tested	Not Tested	Not Tested
ENSG00000142892	(8, 7, 1.0)	(55, 64, 1.0)	(22, 20, 1.0)	Not Tested	Not Tested	(31, 23, 1.0)	Not Tested	(18, 14, 1.0)	Not Tested	(12, 5, 1.0)	Not Tested	Not Tested	Not Tested	Not Tested	Not Tested	Not Tested	(6, 5, 1.0)	Not Tested	Not Tested	Not Tested	Not Tested	(14, 18, 1.0)	(6, 7, 1.0)	(15, 22, 1.0)	Not Tested	(18, 36, 0.4665)	(33, 20, 1.0)	Not Tested	Not Tested	(13, 13, 1.0)	Not Tested	Not Tested	Not Tested	Not Tested	(15, 28, 1.0)	(4, 9, 1.0)	Not Tested	(41, 50, 1.0)	(8, 4, 1.0)	(32, 28, 1.0)	Not Tested	Not Tested	Not Tested	Not Tested	Not Tested	(9, 2, 0.832)	Not Tested	Not Tested	Not Tested
ENSG00000162614	(13, 10, 1.0)	Not Tested	(18, 15, 1.0)	(8, 4, 1.0)	Not Tested	(15, 23, 1.0)	Not Tested	(162, 154, 1.0)	Not Tested	Not Tested	(20, 17, 0.9968)	(155, 136, 1.0)	(72, 45, 1.0)	Not Tested	(10, 14, 1.0)	(39, 42, 1.0)	Not Tested	Not Tested	Not Tested	Not Tested	(8, 10, 1.0)	(428, 403, 1.0)	Not Tested	(11, 15, 1.0)	(27, 22, 1.0)	Not Tested	Not Tested	(6, 7, 1.0)	Not Tested	(70, 86, 1.0)	Not Tested	Not Tested	(26, 23, 1.0)	Not Tested	(5, 10, 1.0)	(103, 108, 1.0)	(59, 78, 1.0)	(125, 148, 1.0)	Not Tested	(6, 6, 1.0)	Not Tested	(8, 9, 1.0)	(233, 248, 1.0)	(19, 8, 1.0)	Not Tested	(89, 88, 1.0)	(47, 46, 1.0)	Not Tested	Not Tested
ENSG00000097033	(10, 8, 1.0)	Not Tested	Not Tested	Not Tested	Not Tested	Not Tested	Not Tested	Not Tested	Not Tested	(51, 39, 1.0)	(16, 17, 1.0)	Not Tested	Not Tested	(13, 13, 1.0)	(17, 16, 1.0)	(114, 142, 1.0)	Not Tested	Not Tested	(162, 171, 1.0)	Not Tested	(97, 65, 1.0)	(143, 117, 1.0)	Not Tested	Not Tested	(10, 9, 1.0)	Not Tested	Not Tested	(22, 9, 0.9782)	Not Tested	(196, 171, 1.0)	(5, 9, 1.0)	Not Tested	(47, 57, 1.0)	(11, 15, 1.0)	Not Tested	Not Tested	Not Tested	Not Tested	Not Tested	Not Tested	Not Tested	Not Tested	Not Tested	(21, 17, 1.0)	(70, 56, 1.0)	(41, 38, 1.0)	(13, 5, 0.9186)	Not Tested	(14, 22, 1.0)
ENSG00000162645	(10, 9, 1.0)	(151, 147, 1.0)	(47, 41, 1.0)	Not Tested	Not Tested	(150, 164, 1.0)	(11, 13, 1.0)	Not Tested	Not Tested	Not Tested	Not Tested	Not Tested	Not Tested	Not Tested	(12, 7, 1.0)	(11, 17, 1.0)	Not Tested	Not Tested	Not Tested	Not Tested	Not Tested	Not Tested	Not Tested	(124, 120, 1.0)	Not Tested	Not Tested	(23, 23, 1.0)	(18, 28, 1.0)	Not Tested	Not Tested	(12, 26, 0.9856)	(23, 23, 1.0)	Not Tested	Not Tested	Not Tested	(16, 9, 1.0)	(26, 15, 1.0)	Not Tested	(16, 18, 1.0)	Not Tested	(7, 15, 1.0)	Not Tested	Not Tested	(39, 41, 1.0)	(67, 61, 1.0)	Not Tested	Not Tested	Not Tested	Not Tested
ENSG00000117500	(6, 6, 1.0)	(21, 19, 1.0)	Not Tested	(13, 8, 1.0)	Not Tested	(7, 4, 1.0)	Not Tested	Not Tested	Not Tested	Not Tested	Not Tested	Not Tested	(16, 19, 1.0)	Not Tested	Not Tested	(45, 30, 1.0)	(12, 12, 1.0)	Not Tested	Not Tested	Not Tested	(35, 34, 1.0)	(34, 37, 1.0)	(16, 16, 1.0)	(22, 31, 1.0)	Not Tested	Not Tested	(37, 22, 1.0)	Not Tested	Not Tested	(49, 47, 1.0)	Not Tested	(5, 6, 1.0)	Not Tested	Not Tested	(5, 10, 1.0)	Not Tested	Not Tested	Not Tested	Not Tested	Not Tested	Not Tested	(25, 24, 1.0)	(12, 10, 1.0)	Not Tested	Not Tested	Not Tested	Not Tested	Not Tested	Not Tested
ENSG00000067334	(5, 14, 0.7046)	Not Tested	(16, 23, 1.0)	Not Tested	(19, 35, 0.7528)	(14, 15, 1.0)	(20, 18, 1.0)	(41, 38, 1.0)	(58, 56, 1.0)	(14, 19, 1.0)	Not Tested	Not Tested	Not Tested	Not Tested	(15, 17, 1.0)	(23, 25, 1.0)	(17, 14, 1.0)	(4, 7, 1.0)	(81, 101, 1.0)	Not Tested	(23, 19, 1.0)	(42, 50, 1.0)	(21, 29, 1.0)	(42, 63, 1.0)	Not Tested	(38, 32, 1.0)	(57, 51, 1.0)	Not Tested	Not Tested	Not Tested	(19, 19, 1.0)	Not Tested	Not Tested	(84, 102, 1.0)	Not Tested	(7, 5, 1.0)	(16, 15, 1.0)	Not Tested	(23, 18, 1.0)	(64, 65, 1.0)	Not Tested	(7, 11, 1.0)	(55, 53, 1.0)	Not Tested	Not Tested	(35, 38, 1.0)	Not Tested	Not Tested	(15, 10, 1.0)
ENSG00000117569	(6, 7, 1.0)	(65, 77, 1.0)	Not Tested	Not Tested	Not Tested	(42, 49, 1.0)	Not Tested	(28, 30, 1.0)	(8, 7, 1.0)	Not Tested	Not Tested	(23, 20, 1.0)	Not Tested	Not Tested	Not Tested	(34, 36, 1.0)	Not Tested	Not Tested	Not Tested	Not Tested	(15, 21, 1.0)	(37, 51, 1.0)	(14, 10, 1.0)	(31, 32, 1.0)	Not Tested	Not Tested	Not Tested	Not Tested	Not Tested	(60, 80, 1.0)	Not Tested	Not Tested	(42, 46, 1.0)	Not Tested	(32, 20, 1.0)	(17, 18, 1.0)	(18, 27, 1.0)	Not Tested	Not Tested	Not Tested	Not Tested	(34, 35, 1.0)	(47, 34, 1.0)	Not Tested	Not Tested	(14, 13, 1.0)	Not Tested	(11, 14, 1.0)	Not Tested
ENSG00000122477	(21, 16, 1.0)	Not Tested	Not Tested	(8, 3, 1.0)	Not Tested	(7, 6, 1.0)	Not Tested	(10, 8, 1.0)	Not Tested	Not Tested	Not Tested	(31, 98, 0.0299)	(72, 57, 1.0)	(14, 16, 1.0)	Not Tested	(13, 4, 1.0)	Not Tested	Not Tested	(116, 51, 0.0663)	Not Tested	(59, 62, 1.0)	(34, 37, 1.0)	Not Tested	Not Tested	Not Tested	Not Tested	(10, 8, 1.0)	Not Tested	Not Tested	Not Tested	Not Tested	Not Tested	Not Tested	Not Tested	Not Tested	(9, 4, 1.0)	(8, 6, 1.0)	(17, 11, 1.0)	Not Tested	Not Tested	(38, 25, 1.0)	Not Tested	(11, 8, 1.0)	Not Tested	Not Tested	Not Tested	(27, 30, 1.0)	(16, 29, 0.9715)	Not Tested
ENSG00000170989	(24, 22, 1.0)	Not Tested	(13, 9, 1.0)	Not Tested	Not Tested	(18, 10, 1.0)	(11, 11, 1.0)	(51, 73, 1.0)	(30, 50, 1.0)	Not Tested	(21, 21, 1.0)	(24, 22, 1.0)	(32, 28, 1.0)	(27, 8, 0.2786)	Not Tested	(46, 24, 0.572)	Not Tested	Not Tested	Not Tested	Not Tested	(23, 12, 1.0)	Not Tested	(20, 20, 1.0)	(6, 6, 1.0)	(11, 10, 1.0)	Not Tested	Not Tested	Not Tested	Not Tested	(50, 43, 1.0)	Not Tested	(24, 20, 1.0)	(15, 15, 1.0)	Not Tested	Not Tested	(4, 7, 1.0)	Not Tested	Not Tested	Not Tested	(18, 11, 1.0)	Not Tested	(21, 13, 1.0)	Not Tested	Not Tested	Not Tested	(45, 29, 1.0)	(7, 8, 1.0)	Not Tested	Not Tested
ENSG00000116266	(7, 4, 1.0)	(90, 102, 1.0)	(40, 41, 1.0)	(24, 13, 1.0)	(41, 25, 0.9999)	(44, 44, 1.0)	(8, 4, 1.0)	Not Tested	(48, 27, 1.0)	Not Tested	Not Tested	(9, 13, 1.0)	(12, 5, 1.0)	(83, 64, 1.0)	Not Tested	(32, 21, 1.0)	Not Tested	Not Tested	Not Tested	Not Tested	(46, 52, 1.0)	(29, 22, 1.0)	Not Tested	(17, 11, 1.0)	Not Tested	Not Tested	(43, 38, 1.0)	(7, 4, 1.0)	Not Tested	(65, 52, 1.0)	Not Tested	(22, 21, 1.0)	(46, 50, 1.0)	(114, 139, 1.0)	(28, 18, 1.0)	Not Tested	(33, 25, 1.0)	(16, 16, 1.0)	(3, 11, 1.0)	Not Tested	(6, 6, 1.0)	(34, 24, 1.0)	(61, 50, 1.0)	(11, 12, 1.0)	Not Tested	Not Tested	Not Tested	Not Tested	(15, 13, 1.0)
ENSG00000121940	(5, 10, 1.0)	(17, 13, 1.0)	Not Tested	(22, 23, 1.0)	Not Tested	(61, 73, 1.0)	(19, 10, 1.0)	(32, 37, 1.0)	(50, 51, 1.0)	(27, 28, 1.0)	Not Tested	(54, 62, 1.0)	(18, 19, 1.0)	(21, 13, 1.0)	(15, 8, 1.0)	(44, 41, 1.0)	Not Tested	Not Tested	(45, 36, 1.0)	(5, 11, 1.0)	(64, 54, 1.0)	(76, 65, 1.0)	Not Tested	Not Tested	(7, 6, 1.0)	Not Tested	(42, 36, 1.0)	(8, 14, 1.0)	Not Tested	(77, 66, 1.0)	(12, 9, 1.0)	(11, 13, 1.0)	(54, 49, 1.0)	(11, 15, 1.0)	(35, 36, 1.0)	(6, 19, 0.7303)	Not Tested	(114, 107, 1.0)	(4, 10, 1.0)	Not Tested	(5, 7, 1.0)	(18, 25, 1.0)	(35, 40, 1.0)	(17, 16, 1.0)	Not Tested	(24, 29, 1.0)	(7, 6, 1.0)	(14, 9, 1.0)	(12, 9, 1.0)
ENSG00000031698	(17, 18, 1.0)	(23, 27, 1.0)	(17, 27, 1.0)	Not Tested	Not Tested	(12, 10, 1.0)	Not Tested	Not Tested	(10, 17, 1.0)	Not Tested	Not Tested	(17, 12, 1.0)	Not Tested	Not Tested	Not Tested	(8, 11, 1.0)	Not Tested	Not Tested	(12, 5, 1.0)	Not Tested	(17, 7, 1.0)	(14, 10, 1.0)	Not Tested	Not Tested	Not Tested	Not Tested	Not Tested	Not Tested	Not Tested	Not Tested	Not Tested	Not Tested	(11, 3, 1.0)	(72, 46, 0.7873)	Not Tested	Not Tested	Not Tested	(85, 88, 1.0)	Not Tested	Not Tested	Not Tested	Not Tested	Not Tested	Not Tested	Not Tested	Not Tested	Not Tested	Not Tested	Not Tested
ENSG00000221986	(57, 60, 1.0)	Not Tested	Not Tested	Not Tested	Not Tested	Not Tested	(31, 21, 1.0)	Not Tested	(459, 307, 1.0)	Not Tested	Not Tested	Not Tested	Not Tested	Not Tested	(28, 31, 1.0)	Not Tested	Not Tested	Not Tested	(115, 128, 1.0)	Not Tested	(92, 128, 1.0)	(235, 387, 0.2094)	(23, 17, 1.0)	Not Tested	(38, 32, 1.0)	Not Tested	Not Tested	(12, 16, 1.0)	(6, 25, 0.0972)	(6, 15, 1.0)	Not Tested	(163, 114, 1.0)	Not Tested	(43, 82, 0.0987)	Not Tested	Not Tested	Not Tested	Not Tested	Not Tested	Not Tested	Not Tested	Not Tested	Not Tested	Not Tested	Not Tested	Not Tested	(18, 48, 0.0438)	Not Tested	Not Tested
ENSG00000155363	(31, 30, 1.0)	(120, 156, 1.0)	Not Tested	Not Tested	Not Tested	(7, 5, 1.0)	Not Tested	(40, 62, 1.0)	Not Tested	Not Tested	(18, 9, 0.9162)	Not Tested	Not Tested	Not Tested	Not Tested	(17, 6, 1.0)	(38, 35, 1.0)	Not Tested	Not Tested	Not Tested	Not Tested	Not Tested	Not Tested	Not Tested	(30, 30, 1.0)	(25, 35, 0.9672)	(61, 94, 1.0)	(30, 32, 1.0)	Not Tested	(72, 58, 1.0)	Not Tested	(48, 54, 1.0)	Not Tested	(41, 45, 1.0)	Not Tested	Not Tested	Not Tested	Not Tested	Not Tested	Not Tested	Not Tested	Not Tested	Not Tested	Not Tested	(43, 36, 1.0)	(57, 77, 1.0)	Not Tested	Not Tested	Not Tested
ENSG00000155380	(18, 16, 1.0)	Not Tested	(34, 58, 1.0)	(24, 28, 1.0)	Not Tested	Not Tested	(26, 18, 1.0)	(80, 59, 1.0)	Not Tested	Not Tested	(10, 6, 0.9968)	(69, 55, 1.0)	(77, 96, 1.0)	(21, 23, 1.0)	(13, 19, 1.0)	(154, 193, 1.0)	(37, 43, 1.0)	(16, 12, 1.0)	(60, 51, 1.0)	Not Tested	Not Tested	(6, 5, 1.0)	Not Tested	(14, 15, 1.0)	Not Tested	(6, 6, 1.0)	Not Tested	Not Tested	Not Tested	(108, 107, 1.0)	Not Tested	(34, 18, 0.897)	Not Tested	(7, 10, 1.0)	(11, 7, 1.0)	(23, 21, 1.0)	(10, 7, 1.0)	(127, 235, 0.1973)	(9, 9, 1.0)	Not Tested	Not Tested	Not Tested	(96, 128, 1.0)	Not Tested	(5, 13, 1.0)	(124, 99, 1.0)	Not Tested	(30, 16, 1.0)	Not Tested
ENSG00000009307	(137, 168, 1.0)	(106, 93, 1.0)	(637, 569, 1.0)	Not Tested	Not Tested	Not Tested	Not Tested	Not Tested	(14, 17, 1.0)	(213, 241, 1.0)	Not Tested	(73, 75, 1.0)	Not Tested	Not Tested	(127, 110, 1.0)	Not Tested	Not Tested	(81, 46, 0.6633)	(4, 7, 1.0)	Not Tested	Not Tested	(21, 18, 1.0)	Not Tested	(34, 30, 1.0)	Not Tested	Not Tested	(14, 19, 1.0)	Not Tested	Not Tested	Not Tested	Not Tested	(47, 52, 1.0)	Not Tested	Not Tested	(12, 14, 1.0)	Not Tested	(8, 15, 1.0)	Not Tested	Not Tested	Not Tested	Not Tested	Not Tested	(255, 247, 1.0)	Not Tested	(6, 7, 1.0)	Not Tested	Not Tested	(82, 51, 1.0)	Not Tested
ENSG00000134198	(7, 6, 1.0)	Not Tested	(23, 30, 1.0)	(6, 12, 1.0)	Not Tested	(4, 7, 1.0)	Not Tested	(18, 14, 1.0)	Not Tested	(6, 8, 1.0)	Not Tested	(17, 28, 1.0)	(6, 5, 1.0)	Not Tested	(10, 5, 1.0)	(5, 7, 1.0)	Not Tested	Not Tested	(18, 24, 1.0)	(7, 5, 1.0)	Not Tested	(63, 62, 1.0)	Not Tested	(41, 24, 1.0)	(8, 4, 1.0)	Not Tested	(14, 17, 1.0)	Not Tested	Not Tested	(21, 10, 1.0)	Not Tested	Not Tested	(22, 25, 1.0)	Not Tested	Not Tested	Not Tested	Not Tested	(104, 128, 1.0)	Not Tested	Not Tested	Not Tested	Not Tested	(34, 38, 1.0)	Not Tested	Not Tested	Not Tested	Not Tested	Not Tested	Not Tested
ENSG00000116815	(15, 20, 1.0)	(9, 11, 1.0)	Not Tested	Not Tested	Not Tested	Not Tested	Not Tested	(19, 16, 1.0)	Not Tested	(48, 59, 1.0)	Not Tested	Not Tested	Not Tested	Not Tested	Not Tested	Not Tested	Not Tested	Not Tested	(12, 11, 1.0)	Not Tested	(11, 8, 1.0)	(11, 6, 1.0)	Not Tested	Not Tested	Not Tested	Not Tested	Not Tested	Not Tested	(21, 37, 0.8205)	(19, 16, 1.0)	Not Tested	Not Tested	Not Tested	Not Tested	Not Tested	Not Tested	Not Tested	Not Tested	Not Tested	Not Tested	Not Tested	(21, 27, 1.0)	Not Tested	Not Tested	Not Tested	Not Tested	(16, 21, 1.0)	(9, 9, 1.0)	Not Tested
ENSG00000183508	(6, 6, 1.0)	(12, 19, 1.0)	(11, 7, 1.0)	Not Tested	Not Tested	(3, 11, 1.0)	(6, 11, 1.0)	Not Tested	Not Tested	Not Tested	Not Tested	Not Tested	Not Tested	Not Tested	Not Tested	(17, 12, 1.0)	Not Tested	Not Tested	(90, 96, 1.0)	Not Tested	(3, 8, 1.0)	(53, 29, 0.7516)	(7, 4, 1.0)	(13, 18, 1.0)	Not Tested	Not Tested	(34, 48, 1.0)	Not Tested	(61, 65, 1.0)	(37, 21, 1.0)	Not Tested	Not Tested	Not Tested	Not Tested	(7, 6, 1.0)	Not Tested	Not Tested	(12, 6, 1.0)	Not Tested	Not Tested	Not Tested	Not Tested	(28, 47, 1.0)	Not Tested	(10, 19, 1.0)	Not Tested	Not Tested	Not Tested	Not Tested
ENSG00000143401	(5, 8, 1.0)	Not Tested	(14, 21, 1.0)	Not Tested	Not Tested	(11, 11, 1.0)	Not Tested	(15, 8, 1.0)	(16, 14, 1.0)	Not Tested	Not Tested	(7, 14, 1.0)	Not Tested	(23, 18, 1.0)	Not Tested	Not Tested	(7, 7, 1.0)	(8, 4, 1.0)	Not Tested	Not Tested	(9, 10, 1.0)	Not Tested	(17, 6, 0.9058)	Not Tested	(9, 10, 1.0)	(23, 22, 1.0)	(9, 12, 1.0)	Not Tested	Not Tested	(27, 27, 1.0)	Not Tested	Not Tested	(6, 8, 1.0)	Not Tested	Not Tested	Not Tested	Not Tested	(12, 12, 1.0)	Not Tested	(20, 19, 1.0)	(5, 7, 1.0)	(13, 9, 1.0)	Not Tested	(6, 6, 1.0)	(10, 7, 1.0)	(8, 12, 1.0)	Not Tested	Not Tested	Not Tested
ENSG00000163125	(8, 7, 1.0)	(99, 141, 1.0)	(118, 106, 1.0)	(21, 54, 0.0657)	Not Tested	(46, 55, 1.0)	Not Tested	(45, 40, 1.0)	(34, 51, 1.0)	Not Tested	Not Tested	(55, 56, 1.0)	(21, 23, 1.0)	Not Tested	Not Tested	(34, 43, 1.0)	Not Tested	Not Tested	(113, 126, 1.0)	Not Tested	(112, 115, 1.0)	(93, 107, 1.0)	(7, 9, 1.0)	(55, 46, 1.0)	Not Tested	Not Tested	(33, 35, 1.0)	(16, 36, 0.6636)	(11, 9, 1.0)	Not Tested	Not Tested	(31, 21, 1.0)	(34, 23, 1.0)	Not Tested	(59, 78, 1.0)	(19, 26, 1.0)	(82, 74, 1.0)	(122, 160, 1.0)	Not Tested	(14, 14, 1.0)	Not Tested	(17, 31, 1.0)	(106, 94, 1.0)	(25, 22, 1.0)	(44, 48, 1.0)	Not Tested	Not Tested	Not Tested	(5, 11, 1.0)
ENSG00000143382	(13, 7, 1.0)	(174, 120, 1.0)	Not Tested	(124, 157, 1.0)	(14, 9, 1.0)	(149, 134, 1.0)	(18, 28, 1.0)	(15, 16, 1.0)	(39, 46, 1.0)	Not Tested	Not Tested	(69, 75, 1.0)	(27, 21, 1.0)	Not Tested	(13, 8, 1.0)	(16, 21, 1.0)	(13, 15, 1.0)	Not Tested	(13, 21, 1.0)	Not Tested	(34, 25, 1.0)	(10, 9, 1.0)	Not Tested	(62, 57, 1.0)	(5, 9, 1.0)	(10, 10, 1.0)	(120, 78, 1.0)	Not Tested	(10, 14, 1.0)	(101, 125, 1.0)	(28, 48, 0.9856)	(32, 28, 1.0)	(192, 192, 1.0)	Not Tested	(64, 31, 1.0)	Not Tested	(3, 10, 1.0)	(106, 60, 1.0)	Not Tested	(18, 27, 1.0)	Not Tested	(4, 8, 1.0)	(37, 19, 0.9509)	Not Tested	(132, 95, 1.0)	(34, 42, 1.0)	(11, 8, 1.0)	Not Tested	(123, 104, 1.0)
ENSG00000143437	(9, 7, 1.0)	(237, 234, 1.0)	(147, 151, 1.0)	Not Tested	Not Tested	(28, 32, 1.0)	Not Tested	(60, 59, 1.0)	(22, 26, 1.0)	(7, 4, 1.0)	Not Tested	(83, 70, 1.0)	Not Tested	Not Tested	Not Tested	(82, 81, 1.0)	(13, 11, 1.0)	Not Tested	Not Tested	(8, 7, 1.0)	(103, 136, 1.0)	(13, 21, 1.0)	(15, 15, 1.0)	Not Tested	(8, 6, 1.0)	Not Tested	(160, 138, 1.0)	Not Tested	(59, 29, 0.8043)	(38, 52, 1.0)	Not Tested	(5, 17, 0.7985)	(90, 87, 1.0)	Not Tested	(12, 12, 1.0)	(18, 13, 1.0)	(33, 27, 1.0)	(39, 46, 1.0)	Not Tested	Not Tested	Not Tested	(44, 43, 1.0)	(70, 96, 1.0)	(24, 15, 1.0)	(84, 91, 1.0)	Not Tested	Not Tested	(21, 23, 1.0)	Not Tested
ENSG00000143418	(20, 18, 1.0)	(156, 90, 0.4706)	Not Tested	(70, 59, 1.0)	Not Tested	(93, 143, 1.0)	Not Tested	(17, 32, 1.0)	(29, 25, 1.0)	Not Tested	(9, 16, 0.9968)	(69, 44, 1.0)	(24, 18, 1.0)	(28, 27, 1.0)	Not Tested	(30, 33, 1.0)	Not Tested	Not Tested	(80, 90, 1.0)	(16, 16, 1.0)	(64, 112, 0.4798)	(18, 22, 1.0)	(23, 25, 1.0)	(90, 79, 1.0)	Not Tested	Not Tested	(76, 46, 1.0)	Not Tested	(50, 52, 1.0)	Not Tested	Not Tested	(95, 88, 1.0)	(54, 53, 1.0)	Not Tested	(25, 25, 1.0)	Not Tested	(11, 14, 1.0)	(59, 53, 1.0)	Not Tested	Not Tested	(9, 6, 1.0)	(26, 28, 1.0)	Not Tested	(8, 6, 1.0)	(63, 54, 1.0)	Not Tested	Not Tested	(6, 9, 1.0)	Not Tested
ENSG00000143363	(18, 36, 0.6031)	(31, 32, 1.0)	Not Tested	Not Tested	Not Tested	Not Tested	Not Tested	(30, 34, 1.0)	(89, 84, 1.0)	(23, 24, 1.0)	(7, 5, 0.9968)	(31, 26, 1.0)	Not Tested	Not Tested	Not Tested	Not Tested	Not Tested	Not Tested	Not Tested	Not Tested	(62, 26, 1.0)	(53, 49, 1.0)	(12, 11, 1.0)	(9, 15, 1.0)	Not Tested	(6, 6, 1.0)	(69, 58, 1.0)	Not Tested	(66, 77, 1.0)	Not Tested	Not Tested	Not Tested	Not Tested	Not Tested	Not Tested	(7, 4, 1.0)	Not Tested	Not Tested	(32, 31, 1.0)	(15, 22, 1.0)	(12, 12, 1.0)	(39, 43, 1.0)	Not Tested	Not Tested	(24, 20, 1.0)	Not Tested	Not Tested	Not Tested	Not Tested
ENSG00000160678	(171, 82, 0.0008)	Not Tested	Not Tested	(7, 4, 1.0)	(71, 17, 0.0001)	Not Tested	Not Tested	Not Tested	(8, 6, 1.0)	(288, 321, 1.0)	Not Tested	(4, 52, 0.1223)	(39, 109, 0.2871)	Not Tested	Not Tested	(53, 33, 1.0)	Not Tested	Not Tested	(307, 144, 1.0)	Not Tested	(42, 109, 0.8743)	Not Tested	Not Tested	Not Tested	(211, 126, 0.4403)	Not Tested	(325, 54, 0.0)	(55, 83, 1.0)	(37, 158, 0.0)	(120, 32, 0.0088)	Not Tested	(389, 538, 1.0)	Not Tested	(385, 255, 0.4366)	Not Tested	(6, 5, 1.0)	(82, 45, 1.0)	(10, 11, 1.0)	Not Tested	(95, 30, 0.0001)	(106, 17, 0.0042)	Not Tested	(7, 4, 1.0)	Not Tested	Not Tested	Not Tested	(97, 54, 0.5789)	Not Tested	Not Tested
ENSG00000143554	(17, 7, 0.7893)	Not Tested	Not Tested	Not Tested	Not Tested	Not Tested	Not Tested	Not Tested	(5, 10, 1.0)	(17, 11, 1.0)	Not Tested	Not Tested	Not Tested	Not Tested	Not Tested	(5, 6, 1.0)	Not Tested	Not Tested	(8, 9, 1.0)	Not Tested	Not Tested	(12, 17, 1.0)	Not Tested	(9, 4, 1.0)	Not Tested	Not Tested	(28, 25, 1.0)	Not Tested	(3, 8, 1.0)	Not Tested	(10, 16, 1.0)	Not Tested	Not Tested	Not Tested	Not Tested	Not Tested	Not Tested	Not Tested	Not Tested	Not Tested	Not Tested	Not Tested	(9, 13, 1.0)	Not Tested	Not Tested	Not Tested	Not Tested	Not Tested	Not Tested
ENSG00000198837	(24, 13, 0.9727)	(55, 63, 1.0)	(27, 28, 1.0)	(127, 115, 1.0)	Not Tested	(8, 4, 1.0)	(26, 29, 1.0)	Not Tested	(4, 7, 1.0)	(11, 23, 1.0)	Not Tested	Not Tested	(99, 138, 0.7447)	Not Tested	Not Tested	(78, 72, 1.0)	Not Tested	Not Tested	(5, 10, 1.0)	(19, 17, 1.0)	Not Tested	Not Tested	Not Tested	(11, 19, 1.0)	(19, 18, 1.0)	Not Tested	Not Tested	Not Tested	Not Tested	Not Tested	Not Tested	Not Tested	(14, 12, 1.0)	(17, 28, 1.0)	(19, 15, 1.0)	(17, 5, 0.5781)	Not Tested	(8, 4, 1.0)	Not Tested	Not Tested	(14, 27, 1.0)	(32, 32, 1.0)	Not Tested	(10, 6, 1.0)	(19, 16, 1.0)	(98, 93, 1.0)	(14, 14, 1.0)	Not Tested	Not Tested
ENSG00000160741	(7, 7, 1.0)	(64, 70, 1.0)	(125, 121, 1.0)	(10, 4, 1.0)	Not Tested	Not Tested	(7, 11, 1.0)	Not Tested	Not Tested	Not Tested	(10, 4, 0.9968)	Not Tested	Not Tested	Not Tested	Not Tested	(38, 44, 1.0)	Not Tested	(19, 21, 1.0)	Not Tested	(6, 9, 1.0)	Not Tested	Not Tested	Not Tested	(33, 40, 1.0)	(9, 3, 1.0)	(64, 54, 1.0)	Not Tested	Not Tested	Not Tested	Not Tested	Not Tested	Not Tested	(22, 30, 1.0)	(26, 17, 1.0)	(10, 18, 1.0)	(13, 13, 1.0)	Not Tested	(45, 44, 1.0)	Not Tested	(15, 12, 1.0)	(7, 6, 1.0)	(16, 16, 1.0)	Not Tested	(11, 2, 0.8564)	(29, 31, 1.0)	(13, 14, 1.0)	(7, 5, 1.0)	Not Tested	Not Tested
ENSG00000143575	(21, 27, 1.0)	Not Tested	Not Tested	Not Tested	(57, 105, 0.5546)	(18, 25, 1.0)	Not Tested	Not Tested	(4, 9, 1.0)	Not Tested	(29, 40, 0.9968)	(55, 45, 1.0)	Not Tested	(67, 67, 1.0)	(13, 18, 1.0)	Not Tested	(2, 11, 1.0)	(57, 69, 1.0)	(74, 60, 1.0)	(17, 19, 1.0)	Not Tested	(4, 17, 0.3954)	Not Tested	(12, 13, 1.0)	(8, 6, 1.0)	(19, 18, 1.0)	Not Tested	Not Tested	(200, 201, 1.0)	Not Tested	Not Tested	(7, 5, 1.0)	Not Tested	Not Tested	Not Tested	Not Tested	(8, 10, 1.0)	(9, 10, 1.0)	Not Tested	Not Tested	Not Tested	Not Tested	Not Tested	Not Tested	Not Tested	Not Tested	Not Tested	Not Tested	(10, 12, 1.0)
ENSG00000163346	(40, 53, 1.0)	Not Tested	Not Tested	(117, 98, 1.0)	Not Tested	(152, 173, 1.0)	(25, 39, 1.0)	(26, 33, 1.0)	Not Tested	Not Tested	(4, 7, 0.9968)	Not Tested	(39, 30, 1.0)	(19, 18, 1.0)	Not Tested	(41, 60, 1.0)	(21, 16, 1.0)	(47, 26, 0.6432)	Not Tested	Not Tested	(98, 85, 1.0)	(27, 19, 1.0)	(19, 20, 1.0)	(147, 146, 1.0)	Not Tested	Not Tested	(38, 41, 1.0)	Not Tested	(50, 44, 1.0)	(51, 59, 1.0)	(40, 34, 1.0)	Not Tested	Not Tested	(53, 60, 1.0)	(116, 100, 1.0)	(8, 11, 1.0)	(18, 14, 1.0)	(270, 352, 1.0)	Not Tested	Not Tested	Not Tested	Not Tested	(110, 91, 1.0)	Not Tested	(124, 139, 1.0)	Not Tested	Not Tested	Not Tested	Not Tested
ENSG00000169242	(35, 47, 1.0)	(15, 15, 1.0)	Not Tested	Not Tested	(11, 13, 1.0)	(85, 121, 1.0)	(39, 45, 1.0)	(78, 63, 1.0)	(193, 133, 1.0)	(81, 80, 1.0)	Not Tested	(58, 69, 1.0)	Not Tested	(8, 3, 1.0)	Not Tested	Not Tested	(19, 31, 1.0)	(30, 29, 1.0)	(9, 2, 1.0)	Not Tested	(66, 45, 1.0)	(52, 51, 1.0)	(14, 4, 0.9058)	Not Tested	Not Tested	Not Tested	Not Tested	Not Tested	(82, 113, 0.9887)	(30, 20, 1.0)	(10, 8, 1.0)	(87, 91, 1.0)	(64, 67, 1.0)	(44, 34, 1.0)	Not Tested	(25, 41, 1.0)	Not Tested	(12, 19, 1.0)	(20, 13, 1.0)	(39, 48, 1.0)	(37, 19, 1.0)	Not Tested	(190, 153, 1.0)	Not Tested	(17, 18, 1.0)	(83, 113, 1.0)	(39, 26, 1.0)	(16, 20, 1.0)	Not Tested
ENSG00000160789	(21, 22, 1.0)	(243, 218, 1.0)	(940, 908, 1.0)	(243, 277, 1.0)	(38, 31, 1.0)	Not Tested	Not Tested	(15, 22, 1.0)	Not Tested	Not Tested	Not Tested	(40, 42, 1.0)	(67, 71, 1.0)	Not Tested	(11, 7, 1.0)	Not Tested	Not Tested	Not Tested	Not Tested	Not Tested	(53, 59, 1.0)	(380, 321, 1.0)	(19, 25, 1.0)	Not Tested	(49, 68, 1.0)	(30, 25, 1.0)	(189, 230, 1.0)	Not Tested	(18, 16, 1.0)	(128, 135, 1.0)	Not Tested	(147, 117, 1.0)	(17, 15, 1.0)	Not Tested	(71, 63, 1.0)	(20, 13, 1.0)	Not Tested	(249, 257, 1.0)	Not Tested	(8, 4, 1.0)	Not Tested	Not Tested	(74, 59, 1.0)	Not Tested	Not Tested	(69, 57, 1.0)	(42, 46, 1.0)	Not Tested	Not Tested
ENSG00000160783	(49, 37, 1.0)	(95, 85, 1.0)	(38, 65, 1.0)	(67, 49, 1.0)	(17, 19, 1.0)	(3, 9, 1.0)	Not Tested	(78, 66, 1.0)	(152, 142, 1.0)	(103, 94, 1.0)	Not Tested	Not Tested	(45, 48, 1.0)	(68, 86, 1.0)	Not Tested	(20, 13, 1.0)	Not Tested	(141, 133, 1.0)	(18, 17, 1.0)	Not Tested	(68, 61, 1.0)	(151, 156, 1.0)	(43, 52, 1.0)	Not Tested	(42, 53, 1.0)	(45, 46, 1.0)	(43, 32, 1.0)	(15, 15, 1.0)	(219, 242, 1.0)	(57, 46, 1.0)	(22, 20, 1.0)	(82, 103, 1.0)	(18, 13, 1.0)	(61, 33, 0.3472)	Not Tested	Not Tested	Not Tested	Not Tested	(7, 13, 1.0)	Not Tested	Not Tested	(22, 24, 1.0)	(143, 123, 1.0)	(26, 18, 1.0)	(38, 21, 1.0)	(35, 39, 1.0)	(11, 13, 1.0)	(41, 33, 1.0)	Not Tested
ENSG00000198952	(8, 12, 1.0)	(55, 28, 0.6885)	(61, 64, 1.0)	Not Tested	Not Tested	(26, 29, 1.0)	Not Tested	(39, 45, 1.0)	(64, 50, 1.0)	Not Tested	(10, 9, 1.0)	(92, 85, 1.0)	Not Tested	(20, 26, 1.0)	Not Tested	(53, 73, 1.0)	(10, 8, 1.0)	Not Tested	(37, 54, 1.0)	(4, 7, 1.0)	(38, 40, 1.0)	(75, 75, 1.0)	Not Tested	Not Tested	Not Tested	Not Tested	(51, 41, 1.0)	Not Tested	(129, 112, 1.0)	Not Tested	Not Tested	Not Tested	(4, 12, 1.0)	Not Tested	(16, 19, 1.0)	Not Tested	Not Tested	(28, 24, 1.0)	Not Tested	(27, 31, 1.0)	Not Tested	Not Tested	(38, 26, 1.0)	Not Tested	Not Tested	Not Tested	(17, 20, 1.0)	(28, 21, 1.0)	Not Tested
ENSG00000198715	(9, 6, 1.0)	(66, 64, 1.0)	(73, 87, 1.0)	Not Tested	Not Tested	(55, 59, 1.0)	Not Tested	(24, 23, 1.0)	Not Tested	Not Tested	Not Tested	(25, 22, 1.0)	Not Tested	(4, 7, 1.0)	Not Tested	(23, 19, 1.0)	Not Tested	Not Tested	(34, 27, 1.0)	(8, 6, 1.0)	Not Tested	Not Tested	Not Tested	Not Tested	Not Tested	(9, 11, 1.0)	Not Tested	Not Tested	(26, 22, 1.0)	Not Tested	(13, 9, 1.0)	(35, 29, 1.0)	(21, 30, 1.0)	Not Tested	Not Tested	Not Tested	Not Tested	Not Tested	Not Tested	Not Tested	Not Tested	Not Tested	(28, 29, 1.0)	Not Tested	Not Tested	(10, 6, 1.0)	(8, 5, 1.0)	Not Tested	Not Tested
ENSG00000116604	(29, 33, 1.0)	(150, 144, 1.0)	Not Tested	Not Tested	(21, 22, 1.0)	(118, 127, 1.0)	(73, 67, 1.0)	(141, 105, 0.957)	(235, 247, 1.0)	Not Tested	(24, 15, 0.9968)	(103, 110, 1.0)	Not Tested	(19, 18, 1.0)	Not Tested	(234, 222, 1.0)	Not Tested	(21, 23, 1.0)	(283, 275, 1.0)	(38, 34, 1.0)	Not Tested	(166, 187, 1.0)	Not Tested	Not Tested	Not Tested	Not Tested	(260, 276, 1.0)	Not Tested	(8, 13, 1.0)	(32, 37, 1.0)	Not Tested	Not Tested	(28, 26, 1.0)	Not Tested	(8, 11, 1.0)	(28, 25, 1.0)	(6, 9, 1.0)	(61, 72, 1.0)	Not Tested	Not Tested	Not Tested	Not Tested	(181, 174, 1.0)	Not Tested	Not Tested	Not Tested	(6, 7, 1.0)	Not Tested	Not Tested
ENSG00000132688	(104, 95, 1.0)	(103, 114, 1.0)	(29, 57, 0.6933)	(22, 26, 1.0)	(116, 95, 1.0)	Not Tested	(137, 99, 1.0)	(112, 102, 1.0)	(337, 318, 1.0)	(154, 117, 1.0)	(87, 78, 0.9968)	(104, 139, 1.0)	(14, 16, 1.0)	(0, 26, 0.0001)	Not Tested	(315, 225, 1.0)	(47, 33, 1.0)	(78, 82, 1.0)	Not Tested	(111, 146, 1.0)	Not Tested	(216, 223, 1.0)	(166, 202, 1.0)	(14, 13, 1.0)	Not Tested	(207, 168, 1.0)	(78, 68, 1.0)	Not Tested	Not Tested	(704, 723, 1.0)	Not Tested	Not Tested	Not Tested	Not Tested	(11, 16, 1.0)	Not Tested	(77, 65, 1.0)	Not Tested	(39, 27, 1.0)	Not Tested	(70, 81, 1.0)	(118, 166, 1.0)	Not Tested	Not Tested	Not Tested	Not Tested	(110, 100, 1.0)	(170, 178, 1.0)	(6, 10, 1.0)
ENSG00000187800	(13, 11, 1.0)	(37, 34, 1.0)	(195, 202, 1.0)	(13, 17, 1.0)	Not Tested	(28, 30, 1.0)	Not Tested	(4, 12, 1.0)	(38, 42, 1.0)	(29, 40, 1.0)	Not Tested	(32, 19, 1.0)	(19, 18, 1.0)	(5, 12, 0.9345)	(21, 22, 1.0)	(125, 118, 1.0)	(63, 54, 1.0)	Not Tested	(21, 30, 1.0)	(9, 19, 1.0)	(92, 83, 1.0)	(62, 94, 1.0)	(10, 15, 1.0)	(8, 20, 1.0)	(55, 48, 1.0)	(10, 11, 1.0)	(143, 198, 1.0)	(36, 59, 1.0)	(12, 19, 1.0)	Not Tested	Not Tested	(27, 32, 1.0)	(104, 119, 1.0)	(41, 23, 0.6624)	(7, 4, 1.0)	(15, 7, 1.0)	Not Tested	Not Tested	(33, 29, 1.0)	(35, 19, 0.9116)	(42, 37, 1.0)	(66, 74, 1.0)	Not Tested	(30, 19, 1.0)	(144, 182, 1.0)	(27, 59, 1.0)	(16, 14, 1.0)	(12, 8, 1.0)	Not Tested
ENSG00000132694	(27, 18, 1.0)	(202, 195, 1.0)	(213, 234, 1.0)	Not Tested	(14, 11, 1.0)	(8, 5, 1.0)	Not Tested	Not Tested	(58, 60, 1.0)	(24, 13, 1.0)	Not Tested	(119, 140, 1.0)	Not Tested	(12, 10, 1.0)	(17, 11, 1.0)	(40, 45, 1.0)	(21, 23, 1.0)	Not Tested	(31, 34, 1.0)	(25, 26, 1.0)	(156, 171, 1.0)	(108, 127, 1.0)	(26, 24, 1.0)	(57, 36, 1.0)	(21, 18, 1.0)	(26, 32, 1.0)	(158, 139, 1.0)	(14, 8, 1.0)	(64, 64, 1.0)	(70, 68, 1.0)	Not Tested	(44, 32, 1.0)	(86, 75, 1.0)	Not Tested	(46, 43, 1.0)	(6, 5, 1.0)	Not Tested	Not Tested	(12, 10, 1.0)	(52, 39, 1.0)	Not Tested	(75, 83, 1.0)	(40, 33, 1.0)	(28, 33, 1.0)	(63, 84, 1.0)	(23, 21, 1.0)	(11, 11, 1.0)	Not Tested	Not Tested
ENSG00000122218	(8, 11, 1.0)	(38, 50, 1.0)	(9, 11, 1.0)	Not Tested	Not Tested	Not Tested	Not Tested	(17, 20, 1.0)	(44, 28, 1.0)	Not Tested	Not Tested	(27, 24, 1.0)	Not Tested	(4, 12, 0.668)	Not Tested	(40, 34, 1.0)	(15, 17, 1.0)	(8, 9, 1.0)	(28, 10, 1.0)	(35, 39, 1.0)	(27, 36, 1.0)	(50, 33, 1.0)	Not Tested	Not Tested	(5, 14, 1.0)	(14, 6, 0.8287)	(34, 37, 1.0)	Not Tested	(102, 93, 1.0)	(152, 164, 1.0)	(34, 55, 1.0)	(16, 14, 1.0)	Not Tested	(82, 96, 1.0)	(14, 10, 1.0)	Not Tested	Not Tested	(23, 29, 1.0)	Not Tested	Not Tested	Not Tested	Not Tested	(38, 36, 1.0)	Not Tested	(25, 32, 1.0)	(57, 39, 1.0)	(8, 6, 1.0)	(7, 7, 1.0)	Not Tested
ENSG00000158769	(6, 5, 1.0)	(115, 98, 1.0)	(134, 168, 1.0)	(22, 35, 1.0)	Not Tested	(9, 8, 1.0)	Not Tested	Not Tested	Not Tested	(9, 8, 1.0)	Not Tested	(25, 11, 0.9407)	(12, 4, 0.942)	Not Tested	Not Tested	(35, 54, 1.0)	Not Tested	Not Tested	Not Tested	Not Tested	Not Tested	Not Tested	Not Tested	Not Tested	(9, 3, 1.0)	Not Tested	Not Tested	Not Tested	Not Tested	(53, 58, 1.0)	Not Tested	(2, 12, 0.4415)	Not Tested	(24, 12, 1.0)	(16, 10, 1.0)	Not Tested	(11, 16, 1.0)	(23, 39, 1.0)	Not Tested	Not Tested	Not Tested	(15, 23, 1.0)	Not Tested	Not Tested	Not Tested	Not Tested	Not Tested	Not Tested	Not Tested
ENSG00000143149	(3, 9, 1.0)	(39, 26, 1.0)	Not Tested	(18, 24, 1.0)	Not Tested	Not Tested	(13, 16, 1.0)	(20, 11, 1.0)	(72, 81, 1.0)	Not Tested	Not Tested	(54, 95, 0.9736)	(22, 18, 1.0)	(5, 11, 0.9345)	(5, 11, 1.0)	(29, 37, 1.0)	(11, 9, 1.0)	(14, 27, 0.8232)	(89, 96, 1.0)	Not Tested	Not Tested	(92, 118, 1.0)	Not Tested	(29, 27, 1.0)	Not Tested	Not Tested	(37, 30, 1.0)	Not Tested	(117, 81, 1.0)	(46, 71, 1.0)	(14, 16, 1.0)	(35, 39, 1.0)	Not Tested	(20, 39, 0.8712)	(13, 24, 1.0)	Not Tested	(15, 18, 1.0)	(8, 8, 1.0)	Not Tested	(8, 4, 1.0)	Not Tested	Not Tested	(94, 69, 1.0)	Not Tested	Not Tested	Not Tested	(25, 15, 1.0)	Not Tested	Not Tested
ENSG00000143167	(42, 61, 1.0)	(4, 7, 1.0)	Not Tested	Not Tested	(95, 83, 1.0)	(10, 5, 1.0)	(53, 56, 1.0)	(23, 23, 1.0)	(41, 28, 1.0)	(53, 49, 1.0)	(99, 112, 0.9968)	(153, 143, 1.0)	(128, 132, 1.0)	Not Tested	(60, 56, 1.0)	(15, 8, 1.0)	(42, 55, 1.0)	(65, 59, 1.0)	(192, 195, 1.0)	Not Tested	(26, 31, 1.0)	(152, 124, 1.0)	Not Tested	(13, 10, 1.0)	(59, 57, 1.0)	Not Tested	(58, 46, 1.0)	(21, 33, 1.0)	(651, 678, 1.0)	(128, 144, 1.0)	Not Tested	(69, 65, 1.0)	Not Tested	(91, 67, 0.8712)	Not Tested	(43, 44, 1.0)	(51, 49, 1.0)	Not Tested	Not Tested	(93, 91, 1.0)	Not Tested	(119, 114, 1.0)	(102, 107, 1.0)	(24, 25, 1.0)	Not Tested	(68, 74, 1.0)	Not Tested	(69, 54, 1.0)	Not Tested
ENSG00000198842	(42, 61, 1.0)	Not Tested	Not Tested	Not Tested	(95, 83, 1.0)	Not Tested	(53, 56, 1.0)	(19, 19, 1.0)	(41, 28, 1.0)	(53, 49, 1.0)	(99, 112, 0.9968)	(147, 141, 1.0)	(126, 132, 1.0)	Not Tested	(60, 56, 1.0)	(15, 5, 1.0)	(42, 55, 1.0)	(64, 57, 1.0)	(189, 190, 1.0)	Not Tested	(23, 26, 1.0)	(148, 118, 1.0)	Not Tested	(13, 10, 1.0)	(59, 57, 1.0)	Not Tested	(57, 45, 1.0)	(21, 33, 1.0)	(644, 669, 1.0)	(122, 142, 1.0)	Not Tested	(69, 65, 1.0)	Not Tested	(91, 67, 0.9669)	Not Tested	(43, 44, 1.0)	(50, 49, 1.0)	Not Tested	Not Tested	(92, 90, 1.0)	Not Tested	(117, 114, 1.0)	(102, 106, 1.0)	(23, 25, 1.0)	Not Tested	(68, 74, 1.0)	Not Tested	(69, 53, 1.0)	Not Tested
ENSG00000198771	(7, 6, 1.0)	(50, 20, 0.5455)	(30, 38, 1.0)	Not Tested	Not Tested	(4, 11, 1.0)	Not Tested	(68, 88, 1.0)	(52, 55, 1.0)	(12, 14, 1.0)	Not Tested	(58, 75, 1.0)	Not Tested	(24, 21, 1.0)	Not Tested	(8, 12, 1.0)	Not Tested	(24, 29, 1.0)	(78, 47, 1.0)	Not Tested	(110, 128, 1.0)	(143, 104, 1.0)	Not Tested	(66, 74, 1.0)	Not Tested	Not Tested	(28, 11, 0.712)	Not Tested	(128, 171, 1.0)	(28, 47, 1.0)	Not Tested	Not Tested	(13, 43, 0.8433)	Not Tested	(35, 31, 1.0)	(25, 12, 0.9753)	(23, 43, 0.7586)	Not Tested	Not Tested	(6, 5, 1.0)	Not Tested	(45, 68, 1.0)	(67, 80, 1.0)	(25, 28, 1.0)	(32, 8, 0.0922)	Not Tested	(8, 10, 1.0)	(26, 15, 1.0)	Not Tested
ENSG00000094963	(21, 15, 1.0)	(46, 162, 0.0014)	Not Tested	Not Tested	Not Tested	(122, 176, 0.994)	(12, 29, 1.0)	(82, 170, 1.0)	(144, 174, 1.0)	(33, 8, 0.0105)	Not Tested	(56, 39, 1.0)	Not Tested	Not Tested	(27, 41, 1.0)	(101, 218, 0.0559)	Not Tested	Not Tested	(162, 193, 1.0)	(9, 10, 1.0)	(19, 53, 0.4412)	(245, 340, 1.0)	(8, 10, 1.0)	Not Tested	Not Tested	Not Tested	(183, 196, 1.0)	(12, 35, 0.2933)	(37, 22, 0.9493)	Not Tested	Not Tested	Not Tested	Not Tested	(6, 9, 1.0)	Not Tested	Not Tested	Not Tested	(75, 65, 1.0)	Not Tested	Not Tested	(13, 18, 1.0)	(78, 84, 1.0)	(141, 110, 1.0)	(11, 18, 1.0)	(25, 14, 1.0)	(14, 26, 1.0)	(6, 9, 1.0)	Not Tested	Not Tested
ENSG00000135835	(8, 7, 1.0)	(32, 35, 1.0)	(45, 43, 1.0)	(14, 11, 1.0)	Not Tested	(18, 12, 1.0)	Not Tested	(38, 32, 1.0)	(39, 56, 1.0)	(9, 6, 1.0)	Not Tested	(20, 22, 1.0)	(11, 6, 1.0)	(6, 12, 1.0)	Not Tested	(40, 42, 1.0)	(6, 10, 1.0)	(11, 7, 1.0)	(27, 25, 1.0)	(7, 6, 1.0)	(24, 24, 1.0)	(26, 31, 1.0)	Not Tested	(14, 18, 1.0)	(15, 15, 1.0)	Not Tested	(16, 30, 1.0)	Not Tested	Not Tested	(42, 44, 1.0)	Not Tested	Not Tested	(19, 16, 1.0)	(17, 16, 1.0)	(8, 5, 1.0)	(10, 13, 1.0)	(6, 8, 1.0)	(12, 13, 1.0)	(6, 6, 1.0)	(7, 9, 1.0)	(5, 7, 1.0)	(19, 15, 1.0)	(35, 37, 1.0)	(6, 11, 1.0)	(16, 16, 1.0)	(4, 8, 1.0)	Not Tested	(7, 12, 1.0)	Not Tested
ENSG00000162704	(29, 26, 1.0)	(8, 4, 1.0)	(610, 601, 1.0)	Not Tested	Not Tested	(9, 2, 1.0)	Not Tested	Not Tested	Not Tested	(74, 90, 1.0)	(12, 4, 0.932)	Not Tested	Not Tested	Not Tested	Not Tested	(68, 82, 1.0)	Not Tested	Not Tested	Not Tested	Not Tested	(82, 91, 1.0)	Not Tested	Not Tested	(75, 75, 1.0)	(24, 16, 1.0)	Not Tested	Not Tested	Not Tested	Not Tested	(163, 141, 1.0)	Not Tested	Not Tested	(132, 118, 1.0)	Not Tested	(51, 31, 1.0)	Not Tested	(9, 5, 1.0)	(185, 159, 1.0)	Not Tested	Not Tested	Not Tested	Not Tested	(40, 45, 1.0)	Not Tested	(80, 76, 1.0)	Not Tested	Not Tested	Not Tested	Not Tested
ENSG00000198860	(11, 6, 1.0)	(15, 10, 1.0)	Not Tested	Not Tested	Not Tested	Not Tested	(7, 7, 1.0)	Not Tested	Not Tested	Not Tested	(13, 19, 0.9968)	Not Tested	Not Tested	(34, 40, 1.0)	(10, 8, 1.0)	(2, 13, 1.0)	(8, 6, 1.0)	(18, 19, 1.0)	Not Tested	Not Tested	Not Tested	(24, 16, 1.0)	Not Tested	(18, 19, 1.0)	(8, 8, 1.0)	(15, 4, 0.7267)	Not Tested	Not Tested	Not Tested	(29, 32, 1.0)	Not Tested	(30, 24, 1.0)	Not Tested	Not Tested	Not Tested	Not Tested	Not Tested	(71, 56, 1.0)	Not Tested	Not Tested	Not Tested	(27, 13, 1.0)	(28, 24, 1.0)	Not Tested	Not Tested	Not Tested	Not Tested	Not Tested	Not Tested
ENSG00000116667	(28, 27, 1.0)	(90, 101, 1.0)	(167, 138, 1.0)	Not Tested	Not Tested	(100, 123, 1.0)	Not Tested	Not Tested	Not Tested	(33, 41, 1.0)	Not Tested	(2, 9, 1.0)	Not Tested	(21, 8, 0.7517)	(13, 18, 1.0)	(42, 36, 1.0)	Not Tested	(14, 15, 1.0)	(53, 43, 1.0)	Not Tested	(90, 98, 1.0)	(64, 56, 1.0)	Not Tested	(8, 8, 1.0)	Not Tested	Not Tested	(49, 32, 1.0)	Not Tested	(74, 80, 1.0)	(146, 121, 1.0)	Not Tested	Not Tested	(30, 22, 1.0)	Not Tested	(4, 14, 1.0)	(48, 56, 1.0)	(56, 53, 1.0)	(11, 11, 1.0)	Not Tested	(20, 21, 1.0)	(20, 21, 1.0)	(5, 13, 1.0)	(2, 13, 0.6137)	(29, 25, 1.0)	(12, 17, 1.0)	Not Tested	Not Tested	(25, 22, 1.0)	Not Tested
ENSG00000135842	(23, 45, 0.6031)	(444, 506, 1.0)	(37, 22, 1.0)	(22, 29, 1.0)	(134, 131, 1.0)	(389, 308, 1.0)	(146, 153, 1.0)	(5, 6, 1.0)	(174, 160, 1.0)	(54, 51, 1.0)	(43, 48, 0.9968)	(37, 34, 1.0)	(212, 203, 1.0)	(479, 375, 1.0)	(40, 55, 1.0)	(909, 961, 1.0)	(201, 223, 1.0)	(265, 296, 1.0)	(21, 15, 1.0)	(42, 60, 0.9866)	(645, 699, 1.0)	(219, 201, 1.0)	(24, 23, 1.0)	(262, 277, 1.0)	Not Tested	Not Tested	(642, 754, 1.0)	Not Tested	(155, 182, 1.0)	(809, 899, 1.0)	(7, 8, 1.0)	(74, 70, 1.0)	(135, 92, 1.0)	Not Tested	(137, 142, 1.0)	(44, 39, 1.0)	(273, 265, 1.0)	(1516, 1684, 1.0)	Not Tested	(453, 505, 1.0)	Not Tested	(963, 877, 1.0)	(180, 205, 1.0)	(123, 108, 1.0)	(472, 437, 1.0)	(191, 187, 1.0)	(43, 42, 1.0)	(19, 25, 1.0)	Not Tested
ENSG00000116679	(33, 17, 0.7427)	Not Tested	Not Tested	(69, 101, 1.0)	Not Tested	Not Tested	Not Tested	Not Tested	(6, 5, 1.0)	Not Tested	Not Tested	(33, 30, 1.0)	(64, 53, 1.0)	Not Tested	Not Tested	(96, 67, 1.0)	Not Tested	Not Tested	(55, 37, 1.0)	(24, 19, 1.0)	(50, 69, 1.0)	Not Tested	(32, 33, 1.0)	(44, 54, 1.0)	Not Tested	Not Tested	Not Tested	(53, 46, 1.0)	Not Tested	(91, 62, 1.0)	Not Tested	Not Tested	(16, 24, 1.0)	Not Tested	Not Tested	Not Tested	Not Tested	Not Tested	(16, 16, 1.0)	Not Tested	Not Tested	(10, 3, 1.0)	Not Tested	Not Tested	(31, 22, 1.0)	(65, 47, 1.0)	Not Tested	Not Tested	Not Tested
ENSG00000000971	(65, 58, 1.0)	(741, 682, 1.0)	(737, 536, 1.0)	(973, 899, 1.0)	Not Tested	(349, 298, 1.0)	(48, 46, 1.0)	Not Tested	(168, 140, 1.0)	(199, 241, 1.0)	Not Tested	(35, 35, 1.0)	(69, 75, 1.0)	Not Tested	(51, 41, 1.0)	(86, 80, 1.0)	(27, 36, 1.0)	Not Tested	(127, 110, 1.0)	(31, 35, 1.0)	(51, 49, 1.0)	(129, 110, 1.0)	(52, 68, 1.0)	(374, 623, 0.7109)	(63, 73, 1.0)	(19, 0, 0.0014)	Not Tested	(8, 6, 1.0)	Not Tested	(178, 186, 1.0)	(32, 34, 1.0)	(58, 46, 1.0)	(27, 23, 1.0)	(9, 15, 1.0)	(49, 57, 1.0)	(34, 40, 1.0)	(18, 31, 1.0)	(218, 208, 1.0)	(163, 139, 1.0)	Not Tested	Not Tested	(45, 67, 1.0)	(131, 180, 0.6043)	Not Tested	(169, 165, 1.0)	(38, 68, 0.7698)	(107, 68, 1.0)	Not Tested	Not Tested
ENSG00000116857	(33, 25, 1.0)	(164, 180, 1.0)	(109, 84, 1.0)	(100, 102, 1.0)	(16, 10, 1.0)	(44, 38, 1.0)	(31, 41, 1.0)	Not Tested	(50, 52, 1.0)	(71, 73, 1.0)	Not Tested	(9, 5, 1.0)	(49, 39, 1.0)	(8, 8, 1.0)	(26, 20, 1.0)	(29, 28, 1.0)	Not Tested	(11, 5, 1.0)	(46, 46, 1.0)	Not Tested	(79, 92, 1.0)	(12, 11, 1.0)	(32, 34, 1.0)	(59, 49, 1.0)	(26, 28, 1.0)	Not Tested	Not Tested	(25, 14, 1.0)	(102, 105, 1.0)	(97, 98, 1.0)	(22, 26, 1.0)	Not Tested	(26, 36, 1.0)	Not Tested	(38, 31, 1.0)	(11, 12, 1.0)	(18, 15, 1.0)	(158, 149, 1.0)	Not Tested	(6, 6, 1.0)	Not Tested	(17, 18, 1.0)	(39, 29, 1.0)	Not Tested	(9, 16, 1.0)	Not Tested	(30, 31, 1.0)	(19, 23, 1.0)	Not Tested
ENSG00000198892	(3, 9, 0.9941)	(27, 22, 1.0)	Not Tested	Not Tested	Not Tested	(8, 10, 1.0)	(6, 5, 1.0)	(5, 8, 1.0)	(10, 5, 1.0)	(17, 10, 1.0)	Not Tested	Not Tested	Not Tested	(6, 5, 1.0)	Not Tested	(16, 20, 1.0)	Not Tested	(9, 15, 1.0)	(26, 24, 1.0)	(2, 12, 0.497)	(12, 15, 1.0)	Not Tested	Not Tested	(36, 24, 1.0)	Not Tested	(22, 32, 0.9456)	(8, 14, 1.0)	(3, 11, 1.0)	(19, 30, 1.0)	(28, 28, 1.0)	(16, 19, 1.0)	(8, 6, 1.0)	(29, 21, 1.0)	(48, 47, 1.0)	Not Tested	(17, 13, 1.0)	Not Tested	(34, 29, 1.0)	Not Tested	(22, 20, 1.0)	Not Tested	(7, 6, 1.0)	Not Tested	Not Tested	Not Tested	Not Tested	Not Tested	Not Tested	(9, 15, 1.0)
ENSG00000176393	(7, 6, 1.0)	(81, 70, 1.0)	(45, 43, 1.0)	Not Tested	Not Tested	(8, 15, 1.0)	(9, 8, 1.0)	(10, 15, 1.0)	(45, 52, 1.0)	(10, 6, 1.0)	(9, 4, 0.9968)	(18, 29, 1.0)	Not Tested	(9, 22, 0.8874)	(9, 4, 1.0)	(11, 18, 1.0)	(6, 5, 1.0)	(12, 14, 1.0)	(31, 39, 1.0)	Not Tested	(24, 28, 1.0)	(21, 13, 1.0)	Not Tested	(29, 30, 1.0)	Not Tested	Not Tested	(26, 21, 1.0)	(11, 18, 1.0)	(66, 63, 1.0)	(42, 43, 1.0)	(13, 10, 1.0)	(4, 13, 0.7985)	(44, 21, 1.0)	Not Tested	(17, 17, 1.0)	Not Tested	(5, 11, 1.0)	Not Tested	(9, 8, 1.0)	(21, 21, 1.0)	Not Tested	(20, 11, 1.0)	Not Tested	(7, 4, 1.0)	Not Tested	(19, 15, 1.0)	(8, 6, 1.0)	(9, 13, 1.0)	Not Tested
ENSG00000117139	(8, 3, 1.0)	Not Tested	(58, 52, 1.0)	(15, 14, 1.0)	Not Tested	(68, 70, 1.0)	Not Tested	(42, 46, 1.0)	(48, 38, 1.0)	(5, 8, 1.0)	Not Tested	(6, 5, 1.0)	(11, 9, 1.0)	Not Tested	(5, 15, 1.0)	(27, 41, 1.0)	Not Tested	Not Tested	Not Tested	Not Tested	(5, 10, 1.0)	(40, 40, 1.0)	(6, 5, 1.0)	Not Tested	Not Tested	Not Tested	Not Tested	Not Tested	(27, 32, 1.0)	(57, 67, 1.0)	(7, 8, 1.0)	Not Tested	(39, 27, 1.0)	Not Tested	(29, 21, 1.0)	(15, 13, 1.0)	(16, 10, 1.0)	(58, 69, 1.0)	Not Tested	Not Tested	Not Tested	(23, 19, 1.0)	Not Tested	(9, 7, 1.0)	(40, 45, 1.0)	Not Tested	(6, 8, 1.0)	(13, 7, 1.0)	Not Tested
ENSG00000159346	(36, 40, 1.0)	Not Tested	Not Tested	Not Tested	Not Tested	(12, 5, 1.0)	Not Tested	(9, 17, 1.0)	Not Tested	Not Tested	Not Tested	Not Tested	Not Tested	Not Tested	Not Tested	(71, 59, 1.0)	(15, 23, 1.0)	Not Tested	Not Tested	Not Tested	Not Tested	(45, 37, 1.0)	Not Tested	Not Tested	Not Tested	Not Tested	Not Tested	Not Tested	Not Tested	(19, 12, 1.0)	Not Tested	Not Tested	(6, 6, 1.0)	Not Tested	Not Tested	(18, 12, 1.0)	Not Tested	(7, 13, 1.0)	Not Tested	Not Tested	Not Tested	Not Tested	(52, 45, 1.0)	Not Tested	(6, 7, 1.0)	Not Tested	Not Tested	Not Tested	Not Tested
ENSG00000143847	(15, 9, 1.0)	(21, 21, 1.0)	(16, 20, 1.0)	(5, 7, 1.0)	Not Tested	(20, 19, 1.0)	(12, 15, 1.0)	(100, 80, 1.0)	(224, 244, 1.0)	(35, 41, 1.0)	Not Tested	(337, 345, 1.0)	(45, 32, 1.0)	Not Tested	Not Tested	(86, 88, 1.0)	Not Tested	(12, 9, 1.0)	(334, 387, 1.0)	Not Tested	(66, 63, 1.0)	(190, 170, 1.0)	Not Tested	(24, 37, 1.0)	Not Tested	Not Tested	(87, 81, 1.0)	Not Tested	(115, 117, 1.0)	(321, 301, 1.0)	Not Tested	(52, 50, 1.0)	Not Tested	Not Tested	(10, 5, 1.0)	(24, 18, 1.0)	Not Tested	(42, 36, 1.0)	Not Tested	(43, 27, 1.0)	Not Tested	(91, 87, 1.0)	(10, 8, 1.0)	(35, 31, 1.0)	(22, 14, 1.0)	(72, 57, 1.0)	(8, 6, 1.0)	(30, 36, 1.0)	Not Tested
ENSG00000188783	(28, 24, 1.0)	(1118, 1411, 1.0)	(62, 56, 1.0)	Not Tested	(11, 12, 1.0)	(2656, 2527, 1.0)	(14, 15, 1.0)	(8, 11, 1.0)	(123, 126, 1.0)	Not Tested	Not Tested	(56, 39, 1.0)	Not Tested	Not Tested	Not Tested	(45, 34, 1.0)	Not Tested	Not Tested	(65, 72, 1.0)	Not Tested	(43, 32, 1.0)	(211, 170, 1.0)	Not Tested	(295, 323, 1.0)	Not Tested	Not Tested	Not Tested	(13, 28, 1.0)	(78, 89, 1.0)	(225, 230, 1.0)	Not Tested	Not Tested	(16, 2, 0.1706)	Not Tested	(37, 30, 1.0)	(149, 139, 1.0)	(9, 7, 1.0)	(533, 499, 1.0)	Not Tested	(108, 89, 1.0)	Not Tested	(68, 82, 1.0)	(150, 90, 0.7157)	(8, 6, 1.0)	(237, 184, 1.0)	Not Tested	(17, 20, 1.0)	(8, 11, 1.0)	Not Tested
ENSG00000170382	(16, 22, 1.0)	(20, 27, 1.0)	(18, 24, 1.0)	(9, 5, 1.0)	Not Tested	Not Tested	Not Tested	Not Tested	(55, 43, 1.0)	(20, 36, 0.9355)	Not Tested	Not Tested	Not Tested	Not Tested	Not Tested	(2, 10, 1.0)	Not Tested	Not Tested	(48, 25, 1.0)	Not Tested	(8, 7, 1.0)	Not Tested	Not Tested	Not Tested	(9, 18, 1.0)	Not Tested	(19, 16, 1.0)	Not Tested	(91, 89, 1.0)	(12, 25, 1.0)	(8, 9, 1.0)	(3, 10, 1.0)	Not Tested	Not Tested	Not Tested	Not Tested	Not Tested	(8, 6, 1.0)	Not Tested	Not Tested	Not Tested	Not Tested	Not Tested	Not Tested	(20, 23, 1.0)	Not Tested	Not Tested	Not Tested	Not Tested
ENSG00000117266	(14, 17, 1.0)	(17, 13, 1.0)	(20, 13, 1.0)	(9, 10, 1.0)	Not Tested	(19, 19, 1.0)	(50, 54, 1.0)	(110, 100, 1.0)	(297, 310, 1.0)	Not Tested	(9, 5, 0.9968)	(58, 48, 1.0)	(47, 49, 1.0)	(114, 93, 1.0)	Not Tested	(278, 315, 1.0)	Not Tested	(89, 102, 1.0)	(247, 210, 1.0)	Not Tested	(314, 281, 1.0)	(251, 250, 1.0)	Not Tested	(22, 19, 1.0)	(26, 20, 1.0)	Not Tested	(227, 192, 1.0)	Not Tested	(718, 611, 1.0)	(120, 119, 1.0)	Not Tested	Not Tested	(7, 7, 1.0)	(41, 36, 1.0)	Not Tested	(33, 44, 1.0)	(92, 71, 1.0)	Not Tested	Not Tested	(190, 157, 1.0)	(24, 25, 1.0)	(140, 94, 0.475)	(107, 147, 1.0)	(72, 63, 1.0)	(7, 8, 1.0)	Not Tested	Not Tested	(174, 177, 1.0)	Not Tested
ENSG00000076356	(4, 15, 0.5245)	(285, 264, 1.0)	(86, 83, 1.0)	(70, 78, 1.0)	Not Tested	(106, 116, 1.0)	(6, 11, 1.0)	(28, 13, 0.8243)	(17, 25, 1.0)	Not Tested	Not Tested	(68, 60, 1.0)	(28, 50, 0.6499)	(8, 11, 1.0)	Not Tested	(47, 47, 1.0)	(4, 7, 1.0)	Not Tested	(44, 36, 1.0)	(12, 14, 1.0)	(38, 54, 1.0)	(55, 65, 1.0)	(7, 6, 1.0)	(148, 216, 1.0)	Not Tested	Not Tested	(75, 111, 1.0)	(21, 17, 1.0)	(59, 67, 1.0)	(67, 44, 1.0)	Not Tested	(39, 42, 1.0)	(25, 28, 1.0)	(13, 12, 1.0)	(17, 15, 1.0)	(16, 16, 1.0)	(26, 27, 1.0)	(15, 18, 1.0)	(10, 9, 1.0)	Not Tested	(6, 9, 1.0)	(54, 40, 1.0)	(60, 76, 1.0)	(23, 17, 1.0)	(76, 45, 1.0)	(8, 12, 1.0)	Not Tested	(19, 31, 1.0)	(8, 4, 1.0)
ENSG00000117595	(6, 8, 1.0)	(21, 16, 1.0)	Not Tested	Not Tested	Not Tested	Not Tested	(9, 8, 1.0)	(8, 8, 1.0)	(14, 11, 1.0)	(24, 53, 0.6043)	Not Tested	Not Tested	Not Tested	(31, 23, 1.0)	Not Tested	(16, 17, 1.0)	Not Tested	Not Tested	Not Tested	Not Tested	Not Tested	(89, 101, 1.0)	(14, 5, 0.9686)	Not Tested	Not Tested	Not Tested	(52, 79, 1.0)	Not Tested	(71, 58, 1.0)	(5, 8, 1.0)	Not Tested	(20, 5, 0.6555)	Not Tested	(6, 6, 1.0)	Not Tested	Not Tested	Not Tested	Not Tested	(8, 9, 1.0)	(49, 42, 1.0)	(5, 6, 1.0)	Not Tested	(27, 27, 1.0)	Not Tested	Not Tested	Not Tested	(16, 5, 0.7092)	Not Tested	Not Tested
ENSG00000143499	(18, 9, 0.9562)	(33, 37, 1.0)	(9, 17, 1.0)	(14, 16, 1.0)	Not Tested	(39, 32, 1.0)	Not Tested	(159, 122, 1.0)	(17, 18, 1.0)	Not Tested	(30, 26, 0.9968)	(62, 56, 1.0)	(228, 191, 1.0)	(16, 16, 1.0)	Not Tested	(132, 93, 1.0)	(77, 80, 1.0)	(22, 15, 1.0)	Not Tested	Not Tested	(5, 9, 1.0)	(32, 21, 1.0)	Not Tested	Not Tested	Not Tested	(3, 20, 0.0335)	(15, 7, 1.0)	Not Tested	(85, 61, 0.9907)	(25, 17, 1.0)	Not Tested	Not Tested	(11, 8, 1.0)	(30, 18, 1.0)	Not Tested	(21, 64, 0.0134)	(32, 25, 1.0)	(11, 10, 1.0)	Not Tested	(30, 48, 0.9674)	(116, 175, 0.745)	(8, 8, 1.0)	Not Tested	(13, 10, 1.0)	(17, 10, 1.0)	(222, 236, 1.0)	Not Tested	(14, 14, 1.0)	Not Tested
ENSG00000136636	(9, 8, 1.0)	Not Tested	Not Tested	Not Tested	Not Tested	(36, 39, 1.0)	Not Tested	(24, 25, 1.0)	(17, 27, 1.0)	Not Tested	Not Tested	(14, 13, 1.0)	Not Tested	Not Tested	(7, 10, 1.0)	(11, 15, 1.0)	Not Tested	Not Tested	Not Tested	Not Tested	(29, 36, 1.0)	(24, 28, 1.0)	(9, 8, 1.0)	(26, 25, 1.0)	Not Tested	Not Tested	Not Tested	Not Tested	(33, 25, 1.0)	(7, 12, 1.0)	Not Tested	(11, 13, 1.0)	(10, 16, 1.0)	Not Tested	(10, 4, 1.0)	Not Tested	Not Tested	(20, 22, 1.0)	Not Tested	Not Tested	Not Tested	(11, 10, 1.0)	Not Tested	Not Tested	(15, 13, 1.0)	(15, 16, 1.0)	Not Tested	Not Tested	(6, 9, 1.0)
ENSG00000136628	(19, 17, 1.0)	(50, 37, 1.0)	Not Tested	(3, 14, 0.4109)	(6, 5, 1.0)	(69, 73, 1.0)	(41, 43, 1.0)	Not Tested	(93, 74, 1.0)	(49, 52, 1.0)	Not Tested	(104, 86, 1.0)	(9, 14, 1.0)	(21, 8, 0.5081)	(17, 17, 1.0)	Not Tested	(18, 13, 1.0)	Not Tested	(44, 46, 1.0)	Not Tested	(135, 125, 1.0)	(21, 27, 1.0)	(29, 39, 1.0)	(70, 80, 1.0)	(24, 22, 1.0)	Not Tested	(71, 56, 1.0)	(11, 6, 1.0)	(27, 13, 1.0)	(79, 87, 1.0)	Not Tested	(24, 24, 1.0)	Not Tested	(11, 10, 1.0)	(51, 39, 1.0)	(19, 16, 1.0)	Not Tested	Not Tested	Not Tested	(10, 7, 1.0)	Not Tested	(15, 25, 1.0)	(48, 53, 1.0)	(15, 11, 1.0)	Not Tested	(28, 15, 1.0)	(16, 17, 1.0)	(24, 34, 1.0)	(21, 24, 1.0)
ENSG00000162909	(12, 7, 1.0)	(154, 169, 1.0)	(14, 14, 1.0)	Not Tested	(11, 17, 1.0)	(64, 48, 1.0)	(30, 48, 1.0)	(22, 18, 1.0)	(181, 198, 1.0)	(46, 46, 1.0)	Not Tested	Not Tested	Not Tested	Not Tested	(50, 68, 1.0)	(168, 166, 1.0)	(30, 20, 1.0)	Not Tested	(151, 182, 1.0)	(25, 27, 1.0)	(197, 243, 1.0)	(121, 160, 1.0)	(62, 50, 1.0)	(180, 142, 1.0)	(65, 39, 0.6533)	(17, 20, 1.0)	(162, 128, 1.0)	(46, 37, 1.0)	Not Tested	(112, 120, 1.0)	Not Tested	(102, 92, 1.0)	(17, 16, 1.0)	(68, 56, 1.0)	(54, 56, 1.0)	(25, 30, 1.0)	Not Tested	(355, 357, 1.0)	(14, 17, 1.0)	(13, 9, 1.0)	Not Tested	(93, 98, 1.0)	(69, 75, 1.0)	(30, 34, 1.0)	(141, 121, 1.0)	(159, 124, 1.0)	Not Tested	Not Tested	(29, 36, 1.0)
ENSG00000143514	(10, 14, 1.0)	(8, 4, 1.0)	Not Tested	Not Tested	Not Tested	Not Tested	Not Tested	Not Tested	(55, 60, 1.0)	(31, 20, 1.0)	Not Tested	Not Tested	Not Tested	Not Tested	Not Tested	(30, 23, 1.0)	Not Tested	Not Tested	(65, 71, 1.0)	(13, 16, 1.0)	(65, 53, 1.0)	(50, 75, 1.0)	(12, 17, 1.0)	(63, 63, 1.0)	(8, 16, 1.0)	Not Tested	(49, 69, 1.0)	Not Tested	(9, 11, 1.0)	(73, 79, 1.0)	Not Tested	Not Tested	Not Tested	Not Tested	(24, 27, 1.0)	Not Tested	Not Tested	(17, 15, 1.0)	Not Tested	Not Tested	Not Tested	(25, 29, 1.0)	(39, 59, 1.0)	(5, 7, 1.0)	Not Tested	(16, 27, 1.0)	(6, 8, 1.0)	Not Tested	Not Tested
ENSG00000143753	(7, 16, 0.7893)	Not Tested	(125, 104, 1.0)	(29, 37, 1.0)	Not Tested	Not Tested	Not Tested	(11, 10, 1.0)	(22, 25, 1.0)	(14, 13, 1.0)	Not Tested	(8, 22, 1.0)	(12, 18, 1.0)	Not Tested	Not Tested	(61, 56, 1.0)	Not Tested	(5, 7, 1.0)	(41, 38, 1.0)	Not Tested	(55, 35, 1.0)	(24, 32, 1.0)	(22, 18, 1.0)	(21, 25, 1.0)	Not Tested	Not Tested	(39, 36, 1.0)	Not Tested	Not Tested	(46, 46, 1.0)	(18, 10, 1.0)	Not Tested	Not Tested	Not Tested	(14, 19, 1.0)	(18, 10, 1.0)	Not Tested	(138, 136, 1.0)	Not Tested	Not Tested	(11, 1, 0.352)	(16, 9, 1.0)	(21, 26, 1.0)	(5, 10, 1.0)	(28, 32, 1.0)	(19, 34, 0.9163)	Not Tested	Not Tested	Not Tested
ENSG00000143819	(9, 10, 1.0)	(208, 182, 1.0)	(748, 782, 1.0)	(206, 212, 1.0)	(11, 22, 1.0)	(11, 26, 1.0)	(15, 25, 1.0)	(17, 20, 1.0)	(30, 19, 1.0)	Not Tested	(20, 16, 0.9968)	(10, 23, 0.9093)	(86, 99, 1.0)	(17, 5, 0.4408)	(17, 9, 1.0)	(26, 19, 1.0)	Not Tested	(4, 8, 1.0)	(25, 16, 1.0)	Not Tested	(43, 51, 1.0)	(137, 151, 1.0)	(9, 17, 1.0)	(32, 42, 1.0)	Not Tested	(39, 43, 1.0)	(29, 32, 1.0)	(6, 11, 1.0)	Not Tested	(79, 66, 1.0)	(26, 18, 1.0)	(88, 82, 1.0)	Not Tested	(46, 53, 1.0)	(15, 10, 1.0)	Not Tested	Not Tested	(68, 76, 1.0)	(46, 38, 1.0)	(16, 17, 1.0)	Not Tested	(18, 17, 1.0)	Not Tested	Not Tested	Not Tested	(64, 66, 1.0)	(20, 18, 1.0)	(4, 11, 1.0)	(16, 17, 1.0)
ENSG00000182827	(8, 4, 1.0)	(41, 25, 1.0)	(74, 84, 1.0)	(5, 12, 1.0)	Not Tested	(9, 11, 1.0)	Not Tested	(25, 20, 1.0)	(45, 46, 1.0)	(15, 7, 1.0)	Not Tested	(11, 21, 1.0)	(11, 22, 0.9729)	Not Tested	Not Tested	(67, 58, 1.0)	Not Tested	Not Tested	Not Tested	Not Tested	(38, 47, 1.0)	(27, 32, 1.0)	Not Tested	Not Tested	Not Tested	Not Tested	Not Tested	Not Tested	(89, 114, 1.0)	(6, 5, 1.0)	Not Tested	Not Tested	(16, 13, 1.0)	Not Tested	(11, 14, 1.0)	Not Tested	Not Tested	Not Tested	Not Tested	(8, 6, 1.0)	Not Tested	(30, 26, 1.0)	Not Tested	(7, 5, 1.0)	(28, 14, 1.0)	(8, 10, 1.0)	(10, 3, 0.9186)	Not Tested	Not Tested
ENSG00000143772	(4, 7, 1.0)	(23, 34, 1.0)	(5, 7, 1.0)	(12, 7, 1.0)	Not Tested	(18, 21, 1.0)	Not Tested	(43, 35, 1.0)	(30, 25, 1.0)	Not Tested	Not Tested	Not Tested	(3, 9, 1.0)	Not Tested	Not Tested	(52, 60, 1.0)	Not Tested	(8, 8, 1.0)	(69, 66, 1.0)	Not Tested	(11, 24, 1.0)	(54, 67, 1.0)	Not Tested	(21, 26, 1.0)	(8, 10, 1.0)	Not Tested	(30, 33, 1.0)	Not Tested	(38, 46, 1.0)	(12, 18, 1.0)	Not Tested	Not Tested	(35, 43, 1.0)	Not Tested	(5, 12, 1.0)	Not Tested	(22, 28, 1.0)	(29, 44, 1.0)	Not Tested	(10, 10, 1.0)	(5, 7, 1.0)	(43, 49, 1.0)	(29, 23, 1.0)	(18, 10, 1.0)	(32, 41, 1.0)	(13, 14, 1.0)	(7, 4, 1.0)	(4, 13, 0.8578)	Not Tested
ENSG00000143801	(7, 11, 1.0)	(37, 37, 1.0)	Not Tested	(7, 21, 0.452)	Not Tested	(29, 36, 1.0)	(12, 11, 1.0)	(15, 3, 0.7221)	Not Tested	(12, 9, 1.0)	Not Tested	(17, 16, 1.0)	(10, 8, 1.0)	Not Tested	(9, 9, 1.0)	(14, 23, 1.0)	Not Tested	Not Tested	(42, 41, 1.0)	Not Tested	(10, 7, 1.0)	Not Tested	Not Tested	Not Tested	(11, 3, 0.9951)	Not Tested	(6, 8, 1.0)	(6, 8, 1.0)	(37, 33, 1.0)	(34, 25, 1.0)	Not Tested	Not Tested	Not Tested	(4, 8, 1.0)	Not Tested	Not Tested	Not Tested	(34, 35, 1.0)	(7, 4, 1.0)	Not Tested	(11, 9, 1.0)	(11, 17, 1.0)	(18, 20, 1.0)	Not Tested	Not Tested	(6, 8, 1.0)	Not Tested	Not Tested	Not Tested
ENSG00000163050	(55, 59, 1.0)	(65, 48, 1.0)	(129, 123, 1.0)	(18, 15, 1.0)	Not Tested	(28, 37, 1.0)	(70, 77, 1.0)	(119, 120, 1.0)	(71, 59, 1.0)	(98, 84, 1.0)	Not Tested	(70, 67, 1.0)	(113, 92, 1.0)	(107, 114, 1.0)	Not Tested	(190, 189, 1.0)	Not Tested	(88, 107, 1.0)	(48, 69, 1.0)	(14, 21, 1.0)	(185, 234, 1.0)	(184, 184, 1.0)	Not Tested	(51, 53, 1.0)	Not Tested	(95, 86, 1.0)	(150, 129, 1.0)	(52, 56, 1.0)	(21, 18, 1.0)	(131, 139, 1.0)	(7, 8, 1.0)	(13, 14, 1.0)	(14, 11, 1.0)	Not Tested	Not Tested	Not Tested	(10, 3, 1.0)	(45, 50, 1.0)	(28, 43, 1.0)	(44, 55, 1.0)	Not Tested	(34, 29, 1.0)	(4, 10, 1.0)	(21, 11, 1.0)	Not Tested	Not Tested	(6, 7, 1.0)	(34, 31, 1.0)	Not Tested
ENSG00000143740	(20, 22, 1.0)	(8, 13, 1.0)	(80, 61, 1.0)	(19, 17, 1.0)	(8, 16, 0.988)	(58, 47, 1.0)	(36, 34, 1.0)	(87, 81, 1.0)	(70, 91, 1.0)	(53, 61, 1.0)	Not Tested	(179, 190, 1.0)	(19, 17, 1.0)	(20, 17, 1.0)	(24, 12, 1.0)	(133, 129, 1.0)	(10, 10, 1.0)	(27, 34, 1.0)	(74, 87, 1.0)	(13, 15, 1.0)	(58, 71, 1.0)	(24, 42, 1.0)	Not Tested	(22, 13, 1.0)	(7, 5, 1.0)	Not Tested	(108, 139, 1.0)	Not Tested	(48, 53, 1.0)	(44, 51, 1.0)	Not Tested	(13, 32, 0.5567)	(28, 26, 1.0)	(105, 80, 1.0)	(30, 27, 1.0)	(11, 13, 1.0)	Not Tested	(29, 45, 1.0)	Not Tested	Not Tested	Not Tested	(38, 37, 1.0)	Not Tested	(46, 30, 1.0)	(15, 18, 1.0)	(54, 53, 1.0)	(31, 28, 1.0)	Not Tested	Not Tested
ENSG00000154358	(544, 532, 1.0)	(178, 203, 1.0)	(71, 72, 1.0)	(171, 130, 1.0)	Not Tested	(5, 13, 1.0)	(421, 429, 1.0)	(2597, 2395, 1.0)	(1488, 1579, 1.0)	(919, 921, 1.0)	(288, 305, 1.0)	(972, 1077, 1.0)	(2849, 2922, 1.0)	(412, 441, 1.0)	(10, 18, 1.0)	(649, 667, 1.0)	(411, 382, 1.0)	(523, 505, 1.0)	(2348, 2529, 1.0)	(428, 516, 1.0)	(15, 19, 1.0)	(497, 630, 1.0)	(372, 362, 1.0)	(68, 57, 1.0)	(119, 157, 1.0)	(144, 142, 1.0)	(73, 44, 0.8459)	(764, 782, 1.0)	(1421, 1364, 1.0)	(486, 466, 1.0)	(12, 19, 1.0)	(729, 572, 1.0)	(37, 24, 1.0)	(1593, 1782, 1.0)	(17, 28, 1.0)	(6, 7, 1.0)	(79, 65, 1.0)	(53, 50, 1.0)	(12, 12, 1.0)	(627, 613, 1.0)	(966, 960, 1.0)	(898, 949, 1.0)	(917, 919, 1.0)	(12, 6, 1.0)	Not Tested	(1406, 1384, 1.0)	(76, 89, 1.0)	(345, 325, 1.0)	(22, 10, 0.9285)
ENSG00000135801	(6, 10, 1.0)	(9, 15, 1.0)	(20, 17, 1.0)	Not Tested	Not Tested	(27, 24, 1.0)	Not Tested	(14, 14, 1.0)	(34, 36, 1.0)	(10, 19, 1.0)	Not Tested	(12, 11, 1.0)	Not Tested	Not Tested	Not Tested	(23, 22, 1.0)	Not Tested	Not Tested	(14, 10, 1.0)	Not Tested	Not Tested	(27, 28, 1.0)	Not Tested	(13, 20, 1.0)	Not Tested	Not Tested	(37, 19, 1.0)	Not Tested	Not Tested	(21, 28, 1.0)	Not Tested	(14, 13, 1.0)	Not Tested	(7, 9, 1.0)	Not Tested	Not Tested	Not Tested	(39, 45, 1.0)	Not Tested	Not Tested	Not Tested	(11, 12, 1.0)	Not Tested	Not Tested	Not Tested	(16, 19, 1.0)	Not Tested	Not Tested	Not Tested
ENSG00000177614	(8, 10, 1.0)	Not Tested	Not Tested	Not Tested	Not Tested	Not Tested	(7, 11, 1.0)	Not Tested	(41, 51, 1.0)	(18, 11, 1.0)	Not Tested	Not Tested	Not Tested	Not Tested	Not Tested	Not Tested	Not Tested	Not Tested	(25, 29, 1.0)	(6, 13, 1.0)	(27, 38, 1.0)	(19, 24, 1.0)	Not Tested	Not Tested	(5, 13, 1.0)	(9, 19, 0.7093)	(15, 9, 1.0)	Not Tested	(66, 57, 1.0)	(17, 17, 1.0)	Not Tested	Not Tested	Not Tested	(19, 27, 1.0)	Not Tested	Not Tested	Not Tested	Not Tested	Not Tested	Not Tested	Not Tested	Not Tested	(40, 29, 1.0)	Not Tested	Not Tested	Not Tested	Not Tested	Not Tested	Not Tested
ENSG00000135744	(99, 87, 1.0)	(69, 51, 1.0)	Not Tested	(28, 56, 0.6712)	(18, 13, 1.0)	(59, 70, 1.0)	(100, 105, 1.0)	Not Tested	(272, 161, 1.0)	(116, 179, 1.0)	(26, 21, 0.9968)	(7, 10, 1.0)	(89, 157, 0.3938)	Not Tested	(85, 77, 1.0)	(64, 69, 1.0)	(69, 84, 1.0)	(41, 43, 1.0)	(33, 34, 1.0)	(66, 60, 1.0)	(9, 7, 1.0)	(17, 15, 1.0)	(85, 74, 1.0)	Not Tested	(47, 85, 1.0)	Not Tested	(362, 287, 1.0)	Not Tested	(10, 8, 1.0)	(249, 293, 1.0)	Not Tested	(169, 212, 1.0)	Not Tested	Not Tested	(15, 11, 1.0)	(61, 42, 1.0)	Not Tested	(74, 67, 1.0)	Not Tested	(11, 7, 1.0)	(28, 22, 1.0)	(104, 65, 1.0)	(17, 15, 1.0)	Not Tested	(8, 9, 1.0)	(100, 174, 1.0)	(53, 48, 1.0)	(9, 2, 1.0)	Not Tested
ENSG00000116906	(5, 18, 0.4621)	Not Tested	Not Tested	Not Tested	Not Tested	(45, 50, 1.0)	(7, 13, 1.0)	(74, 61, 1.0)	(118, 136, 1.0)	Not Tested	Not Tested	Not Tested	Not Tested	Not Tested	Not Tested	Not Tested	(11, 7, 1.0)	(32, 33, 1.0)	(46, 53, 1.0)	Not Tested	(54, 54, 1.0)	(48, 48, 1.0)	(7, 5, 1.0)	(58, 42, 1.0)	(15, 16, 1.0)	Not Tested	Not Tested	(5, 10, 1.0)	(186, 152, 1.0)	(32, 30, 1.0)	Not Tested	(27, 29, 1.0)	(11, 10, 1.0)	(103, 88, 1.0)	Not Tested	Not Tested	Not Tested	(39, 50, 1.0)	Not Tested	(66, 75, 1.0)	(19, 20, 1.0)	(12, 12, 1.0)	(41, 42, 1.0)	Not Tested	Not Tested	(50, 42, 1.0)	(16, 10, 1.0)	Not Tested	Not Tested
ENSG00000116991	(43, 49, 1.0)	(16, 23, 1.0)	(12, 12, 1.0)	(16, 33, 0.8849)	(19, 22, 1.0)	(31, 44, 1.0)	(110, 117, 1.0)	(146, 178, 1.0)	(91, 107, 1.0)	(26, 20, 1.0)	(15, 14, 1.0)	(54, 33, 1.0)	(156, 129, 1.0)	(13, 0, 0.031)	(45, 11, 0.0074)	(75, 48, 1.0)	(39, 26, 1.0)	(124, 112, 1.0)	(274, 293, 1.0)	(40, 51, 1.0)	(119, 123, 1.0)	(135, 132, 1.0)	(82, 107, 1.0)	(14, 17, 1.0)	(73, 51, 1.0)	(68, 76, 1.0)	(99, 130, 1.0)	(14, 14, 1.0)	(569, 524, 1.0)	(200, 228, 1.0)	Not Tested	(50, 58, 1.0)	(26, 32, 1.0)	(99, 89, 1.0)	(15, 15, 1.0)	(11, 10, 1.0)	(22, 19, 1.0)	(9, 6, 1.0)	(46, 37, 1.0)	(59, 66, 1.0)	(82, 77, 1.0)	(182, 205, 1.0)	(139, 152, 1.0)	(24, 12, 1.0)	(20, 27, 1.0)	(86, 83, 1.0)	(27, 40, 1.0)	Not Tested	Not Tested
ENSG00000135778	(14, 12, 1.0)	Not Tested	(4, 10, 1.0)	(9, 2, 1.0)	(29, 18, 1.0)	(13, 23, 1.0)	Not Tested	(18, 11, 1.0)	Not Tested	Not Tested	Not Tested	Not Tested	Not Tested	(49, 48, 1.0)	Not Tested	(14, 4, 1.0)	Not Tested	(19, 6, 0.3801)	Not Tested	Not Tested	Not Tested	Not Tested	Not Tested	Not Tested	Not Tested	Not Tested	(6, 16, 1.0)	Not Tested	Not Tested	(8, 3, 1.0)	Not Tested	(7, 4, 1.0)	(10, 9, 1.0)	Not Tested	Not Tested	Not Tested	Not Tested	(43, 41, 1.0)	Not Tested	(52, 88, 0.337)	Not Tested	(12, 10, 1.0)	(3, 14, 0.7094)	Not Tested	Not Tested	Not Tested	Not Tested	Not Tested	Not Tested
ENSG00000135750	(9, 11, 1.0)	(32, 31, 1.0)	(22, 12, 1.0)	Not Tested	Not Tested	(8, 7, 1.0)	Not Tested	Not Tested	(144, 243, 1.0)	Not Tested	Not Tested	Not Tested	Not Tested	Not Tested	Not Tested	Not Tested	Not Tested	Not Tested	(116, 145, 1.0)	Not Tested	(94, 93, 1.0)	(72, 84, 1.0)	Not Tested	Not Tested	Not Tested	Not Tested	(94, 126, 1.0)	Not Tested	(85, 71, 1.0)	(102, 103, 1.0)	Not Tested	Not Tested	Not Tested	Not Tested	Not Tested	Not Tested	Not Tested	(10, 12, 1.0)	(8, 5, 1.0)	Not Tested	Not Tested	Not Tested	(8, 4, 1.0)	Not Tested	Not Tested	Not Tested	Not Tested	Not Tested	Not Tested
ENSG00000059588	(11, 21, 1.0)	(64, 89, 1.0)	(16, 15, 1.0)	Not Tested	Not Tested	(63, 43, 1.0)	Not Tested	(25, 23, 1.0)	(30, 34, 1.0)	(20, 22, 1.0)	Not Tested	(17, 15, 1.0)	Not Tested	Not Tested	(5, 10, 1.0)	(20, 32, 1.0)	Not Tested	Not Tested	(32, 20, 1.0)	Not Tested	(32, 39, 1.0)	(10, 16, 1.0)	(9, 16, 1.0)	(11, 10, 1.0)	(12, 6, 1.0)	Not Tested	(20, 16, 1.0)	(32, 44, 1.0)	(25, 21, 1.0)	(29, 31, 1.0)	(13, 3, 0.8068)	(31, 17, 0.8919)	(7, 6, 1.0)	(14, 9, 1.0)	(15, 14, 1.0)	(4, 11, 1.0)	(7, 9, 1.0)	(6, 13, 1.0)	Not Tested	Not Tested	(17, 19, 1.0)	(13, 20, 1.0)	(20, 10, 1.0)	(10, 5, 1.0)	(11, 13, 1.0)	(52, 45, 1.0)	(9, 15, 1.0)	Not Tested	Not Tested
ENSG00000054267	(17, 6, 0.6148)	(66, 61, 1.0)	Not Tested	Not Tested	Not Tested	(107, 110, 1.0)	Not Tested	(56, 60, 1.0)	(88, 78, 1.0)	(43, 35, 1.0)	Not Tested	(26, 32, 1.0)	Not Tested	Not Tested	(6, 12, 1.0)	(48, 55, 1.0)	Not Tested	Not Tested	(68, 50, 1.0)	(6, 9, 1.0)	(12, 17, 1.0)	(121, 100, 1.0)	(15, 8, 1.0)	(25, 38, 1.0)	Not Tested	(9, 8, 1.0)	(80, 86, 1.0)	(34, 31, 1.0)	(47, 57, 1.0)	(70, 68, 1.0)	(26, 14, 1.0)	(17, 27, 1.0)	Not Tested	Not Tested	Not Tested	(28, 22, 1.0)	(50, 30, 1.0)	(153, 167, 1.0)	(7, 13, 1.0)	(9, 4, 1.0)	Not Tested	Not Tested	(97, 78, 1.0)	(49, 40, 1.0)	(59, 58, 1.0)	Not Tested	Not Tested	Not Tested	Not Tested
ENSG00000116962	(48, 65, 1.0)	(115, 121, 1.0)	(29, 17, 1.0)	(14, 15, 1.0)	(29, 27, 1.0)	(226, 239, 1.0)	(18, 4, 1.0)	(108, 153, 1.0)	(430, 494, 1.0)	(18, 9, 1.0)	(15, 13, 1.0)	(453, 446, 1.0)	(42, 34, 1.0)	(11, 7, 1.0)	(90, 90, 1.0)	(351, 350, 1.0)	(49, 60, 1.0)	(26, 25, 1.0)	(396, 372, 1.0)	(74, 80, 1.0)	(62, 62, 1.0)	Not Tested	(177, 187, 1.0)	(19, 21, 1.0)	(10, 18, 1.0)	(18, 12, 1.0)	(436, 388, 1.0)	Not Tested	(209, 213, 1.0)	(444, 467, 1.0)	(37, 39, 1.0)	(12, 8, 1.0)	(428, 380, 1.0)	(52, 72, 1.0)	(160, 146, 1.0)	(13, 13, 1.0)	(51, 44, 1.0)	(11, 17, 1.0)	Not Tested	(9, 13, 1.0)	(10, 10, 1.0)	(63, 69, 1.0)	(50, 53, 1.0)	(6, 5, 1.0)	Not Tested	(408, 492, 1.0)	(23, 24, 1.0)	(26, 15, 1.0)	(48, 34, 1.0)
ENSG00000116984	(5, 7, 1.0)	(139, 167, 1.0)	(101, 119, 1.0)	(7, 10, 1.0)	(9, 19, 0.8041)	Not Tested	(14, 13, 1.0)	Not Tested	(136, 119, 1.0)	(6, 10, 1.0)	(11, 11, 1.0)	(137, 109, 1.0)	(22, 35, 1.0)	(52, 54, 1.0)	Not Tested	(9, 7, 1.0)	(14, 9, 1.0)	(52, 52, 1.0)	(174, 201, 1.0)	(12, 16, 1.0)	(88, 97, 1.0)	(255, 243, 1.0)	(9, 18, 1.0)	(13, 29, 1.0)	Not Tested	Not Tested	(119, 148, 1.0)	Not Tested	(228, 219, 1.0)	(193, 199, 1.0)	Not Tested	Not Tested	(63, 59, 1.0)	(31, 26, 1.0)	(28, 33, 1.0)	(27, 22, 1.0)	Not Tested	(177, 151, 1.0)	Not Tested	(92, 86, 1.0)	(34, 28, 1.0)	(137, 149, 1.0)	(123, 160, 1.0)	(35, 47, 1.0)	(54, 46, 1.0)	(20, 26, 1.0)	Not Tested	(15, 14, 1.0)	Not Tested
ENSG00000198626	(9, 10, 1.0)	(294, 229, 1.0)	(62, 73, 1.0)	Not Tested	(146, 144, 1.0)	(71, 96, 1.0)	(19, 18, 1.0)	(1607, 1384, 1.0)	(2533, 2499, 1.0)	(44, 32, 1.0)	(16, 8, 0.9968)	(2501, 2498, 1.0)	(26, 14, 1.0)	(646, 583, 1.0)	(18, 23, 1.0)	(2925, 3035, 1.0)	(6, 6, 1.0)	(399, 386, 1.0)	(3015, 2854, 1.0)	(8, 7, 1.0)	(4394, 4404, 1.0)	(5080, 4423, 1.0)	Not Tested	(66, 95, 1.0)	Not Tested	Not Tested	(1457, 1531, 1.0)	(79, 72, 1.0)	(1439, 1807, 1.0)	(2939, 2806, 1.0)	Not Tested	(19, 22, 1.0)	(5, 8, 1.0)	Not Tested	(44, 35, 1.0)	(1109, 915, 1.0)	(3948, 3696, 1.0)	(342, 425, 1.0)	(16, 17, 1.0)	(829, 979, 1.0)	(18, 19, 1.0)	(1491, 1822, 1.0)	(1509, 1623, 1.0)	(2091, 2171, 1.0)	(24, 16, 1.0)	(21, 23, 1.0)	(19, 20, 1.0)	(1376, 1422, 1.0)	Not Tested
ENSG00000171163	(17, 7, 1.0)	(21, 23, 1.0)	Not Tested	Not Tested	Not Tested	(19, 27, 1.0)	Not Tested	(17, 14, 1.0)	Not Tested	(14, 22, 1.0)	Not Tested	Not Tested	Not Tested	Not Tested	Not Tested	Not Tested	Not Tested	Not Tested	Not Tested	Not Tested	Not Tested	Not Tested	(4, 7, 1.0)	Not Tested	(10, 10, 1.0)	Not Tested	Not Tested	(23, 16, 1.0)	Not Tested	Not Tested	Not Tested	Not Tested	Not Tested	Not Tested	Not Tested	Not Tested	(13, 15, 1.0)	Not Tested	Not Tested	(12, 11, 1.0)	Not Tested	Not Tested	Not Tested	Not Tested	Not Tested	Not Tested	Not Tested	Not Tested	Not Tested
ENSG00000130508	(11, 3, 0.6939)	(250, 256, 1.0)	(68, 68, 1.0)	Not Tested	Not Tested	(284, 276, 1.0)	(8, 6, 1.0)	(3, 10, 1.0)	(75, 94, 1.0)	(8, 11, 1.0)	Not Tested	(30, 25, 1.0)	Not Tested	(13, 5, 0.7056)	Not Tested	Not Tested	(21, 32, 1.0)	(19, 17, 1.0)	(6, 7, 1.0)	(5, 8, 1.0)	(104, 85, 1.0)	(68, 76, 1.0)	(18, 15, 1.0)	(127, 142, 1.0)	Not Tested	(6, 8, 1.0)	(67, 61, 1.0)	Not Tested	(21, 13, 1.0)	(726, 660, 1.0)	(28, 17, 1.0)	Not Tested	(164, 155, 1.0)	(17, 18, 1.0)	(56, 50, 1.0)	Not Tested	(23, 26, 1.0)	(26, 34, 1.0)	Not Tested	(9, 11, 1.0)	Not Tested	(19, 20, 1.0)	(94, 80, 1.0)	(28, 39, 1.0)	(293, 301, 1.0)	(133, 164, 1.0)	Not Tested	Not Tested	Not Tested
ENSG00000171853	(21, 33, 0.9941)	(220, 301, 1.0)	(90, 69, 1.0)	(53, 72, 1.0)	(11, 16, 1.0)	Not Tested	(38, 26, 1.0)	(145, 110, 1.0)	(6, 6, 1.0)	(17, 21, 1.0)	Not Tested	(136, 135, 1.0)	(50, 58, 1.0)	(45, 45, 1.0)	(20, 9, 1.0)	(120, 116, 1.0)	(17, 13, 1.0)	(8, 14, 1.0)	(242, 220, 1.0)	(6, 6, 1.0)	(182, 147, 1.0)	(33, 29, 1.0)	(29, 28, 1.0)	(166, 131, 1.0)	(47, 52, 1.0)	Not Tested	(158, 142, 1.0)	(23, 27, 1.0)	Not Tested	(157, 175, 1.0)	Not Tested	(72, 91, 1.0)	(9, 6, 1.0)	Not Tested	(15, 29, 1.0)	(15, 14, 1.0)	(65, 69, 1.0)	(201, 218, 1.0)	Not Tested	(86, 104, 1.0)	(9, 7, 1.0)	(26, 35, 1.0)	(153, 175, 1.0)	(43, 34, 1.0)	(78, 80, 1.0)	(19, 20, 1.0)	(6, 5, 1.0)	(47, 51, 1.0)	(29, 32, 1.0)
ENSG00000118004	(15, 24, 1.0)	(11, 5, 1.0)	(11, 5, 1.0)	Not Tested	(8, 20, 1.0)	(10, 5, 1.0)	Not Tested	Not Tested	Not Tested	(16, 20, 1.0)	Not Tested	Not Tested	Not Tested	Not Tested	Not Tested	(14, 12, 1.0)	Not Tested	Not Tested	Not Tested	Not Tested	(35, 30, 1.0)	(10, 14, 1.0)	Not Tested	Not Tested	Not Tested	Not Tested	Not Tested	(66, 75, 1.0)	Not Tested	(4, 7, 1.0)	Not Tested	Not Tested	Not Tested	Not Tested	Not Tested	(9, 7, 1.0)	Not Tested	Not Tested	Not Tested	Not Tested	Not Tested	(24, 26, 1.0)	Not Tested	Not Tested	Not Tested	(60, 52, 1.0)	Not Tested	Not Tested	Not Tested
ENSG00000134313	(10, 11, 1.0)	Not Tested	(33, 31, 1.0)	(48, 65, 1.0)	Not Tested	Not Tested	Not Tested	(38, 37, 1.0)	(58, 63, 1.0)	Not Tested	(3, 12, 0.7952)	(99, 99, 1.0)	(50, 61, 1.0)	(29, 23, 1.0)	(8, 6, 1.0)	(29, 32, 1.0)	(9, 14, 1.0)	(4, 10, 0.9804)	(59, 66, 1.0)	Not Tested	(68, 55, 1.0)	(43, 49, 1.0)	(17, 13, 1.0)	(57, 66, 1.0)	Not Tested	(7, 5, 1.0)	Not Tested	Not Tested	(108, 129, 1.0)	(35, 30, 1.0)	(17, 16, 1.0)	Not Tested	Not Tested	Not Tested	(8, 15, 1.0)	Not Tested	(37, 36, 1.0)	Not Tested	(6, 8, 1.0)	(21, 28, 1.0)	(14, 19, 1.0)	(42, 42, 1.0)	(5, 8, 1.0)	(39, 35, 1.0)	(21, 30, 1.0)	Not Tested	Not Tested	Not Tested	Not Tested
ENSG00000115758	(13, 7, 1.0)	Not Tested	Not Tested	Not Tested	Not Tested	(42, 35, 1.0)	Not Tested	Not Tested	Not Tested	(80, 99, 1.0)	Not Tested	Not Tested	Not Tested	Not Tested	Not Tested	Not Tested	Not Tested	Not Tested	(59, 53, 1.0)	Not Tested	Not Tested	(71, 48, 1.0)	(10, 12, 1.0)	(62, 73, 1.0)	(10, 10, 1.0)	Not Tested	(71, 71, 1.0)	(27, 35, 1.0)	(14, 18, 1.0)	(24, 17, 1.0)	(18, 13, 1.0)	(51, 53, 1.0)	Not Tested	Not Tested	(60, 30, 1.0)	Not Tested	Not Tested	Not Tested	Not Tested	Not Tested	Not Tested	Not Tested	Not Tested	Not Tested	(39, 27, 1.0)	Not Tested	Not Tested	Not Tested	(26, 22, 1.0)
ENSG00000134318	(14, 14, 1.0)	(78, 74, 1.0)	(78, 81, 1.0)	Not Tested	Not Tested	(71, 64, 1.0)	Not Tested	Not Tested	Not Tested	Not Tested	Not Tested	(44, 34, 1.0)	Not Tested	(7, 10, 1.0)	Not Tested	(39, 40, 1.0)	Not Tested	(10, 13, 1.0)	(90, 93, 1.0)	Not Tested	(12, 10, 1.0)	(56, 60, 1.0)	Not Tested	(14, 0, 0.0667)	Not Tested	Not Tested	(19, 30, 1.0)	Not Tested	(66, 64, 1.0)	(101, 81, 1.0)	Not Tested	Not Tested	(9, 5, 1.0)	Not Tested	Not Tested	(20, 10, 1.0)	(31, 25, 1.0)	(166, 141, 1.0)	Not Tested	Not Tested	Not Tested	(31, 44, 1.0)	(82, 84, 1.0)	(22, 23, 1.0)	(16, 21, 1.0)	Not Tested	Not Tested	(21, 28, 1.0)	Not Tested
ENSG00000079785	(17, 18, 1.0)	(14, 21, 1.0)	(56, 54, 1.0)	(37, 28, 1.0)	(8, 9, 1.0)	(50, 36, 1.0)	(17, 21, 1.0)	(30, 59, 1.0)	(72, 108, 1.0)	Not Tested	(63, 53, 0.9968)	Not Tested	(51, 83, 1.0)	(15, 13, 1.0)	(15, 17, 1.0)	(84, 54, 1.0)	(22, 22, 1.0)	(98, 55, 0.1347)	(59, 48, 1.0)	(10, 15, 1.0)	Not Tested	Not Tested	Not Tested	(36, 40, 1.0)	Not Tested	(7, 8, 1.0)	(44, 48, 1.0)	(24, 14, 1.0)	(57, 39, 1.0)	(77, 79, 1.0)	(12, 15, 1.0)	(21, 28, 1.0)	(9, 13, 1.0)	Not Tested	(12, 12, 1.0)	Not Tested	(9, 9, 1.0)	(49, 51, 1.0)	(20, 19, 1.0)	(22, 6, 0.1598)	(98, 87, 1.0)	(30, 33, 1.0)	Not Tested	Not Tested	Not Tested	(101, 79, 1.0)	(9, 6, 1.0)	(11, 13, 1.0)	(35, 29, 1.0)
ENSG00000240857	(11, 7, 1.0)	Not Tested	Not Tested	Not Tested	Not Tested	Not Tested	Not Tested	Not Tested	Not Tested	Not Tested	Not Tested	Not Tested	Not Tested	Not Tested	Not Tested	Not Tested	Not Tested	Not Tested	Not Tested	Not Tested	Not Tested	Not Tested	Not Tested	Not Tested	Not Tested	Not Tested	Not Tested	(11, 16, 1.0)	Not Tested	Not Tested	Not Tested	Not Tested	Not Tested	Not Tested	Not Tested	Not Tested	Not Tested	Not Tested	Not Tested	Not Tested	Not Tested	Not Tested	Not Tested	Not Tested	Not Tested	Not Tested	Not Tested	Not Tested	Not Tested
ENSG00000068697	(68, 61, 1.0)	(220, 244, 1.0)	Not Tested	(243, 239, 1.0)	Not Tested	(10, 12, 1.0)	(102, 102, 1.0)	Not Tested	(176, 182, 1.0)	Not Tested	Not Tested	(4, 7, 1.0)	(123, 104, 1.0)	Not Tested	Not Tested	(14, 11, 1.0)	Not Tested	Not Tested	(13, 9, 1.0)	Not Tested	(8, 4, 1.0)	Not Tested	Not Tested	Not Tested	Not Tested	(31, 30, 1.0)	(201, 192, 1.0)	Not Tested	Not Tested	Not Tested	Not Tested	Not Tested	(14, 6, 1.0)	(115, 39, 0.0175)	(96, 93, 1.0)	Not Tested	Not Tested	Not Tested	Not Tested	Not Tested	Not Tested	(101, 87, 1.0)	Not Tested	Not Tested	(118, 151, 1.0)	Not Tested	Not Tested	(6, 15, 0.944)	(69, 72, 1.0)
ENSG00000143878	(42, 44, 1.0)	Not Tested	(118, 297, 0.8014)	Not Tested	Not Tested	(36, 31, 1.0)	Not Tested	(39, 24, 1.0)	(47, 54, 1.0)	Not Tested	Not Tested	Not Tested	Not Tested	(8, 11, 1.0)	Not Tested	(15, 51, 0.0084)	Not Tested	(16, 12, 1.0)	(38, 24, 1.0)	Not Tested	(15, 4, 1.0)	Not Tested	Not Tested	(47, 85, 1.0)	Not Tested	Not Tested	(76, 87, 1.0)	Not Tested	Not Tested	Not Tested	Not Tested	Not Tested	Not Tested	Not Tested	Not Tested	Not Tested	Not Tested	(185, 322, 0.266)	Not Tested	(14, 11, 1.0)	Not Tested	(9, 11, 1.0)	Not Tested	(10, 26, 1.0)	Not Tested	Not Tested	Not Tested	Not Tested	Not Tested
ENSG00000198399	(11, 15, 1.0)	Not Tested	(151, 161, 1.0)	(25, 24, 1.0)	Not Tested	(77, 74, 1.0)	Not Tested	Not Tested	(36, 55, 1.0)	Not Tested	Not Tested	Not Tested	(24, 16, 1.0)	Not Tested	(7, 13, 1.0)	(26, 20, 1.0)	(22, 19, 1.0)	Not Tested	Not Tested	(15, 15, 1.0)	(4, 10, 1.0)	Not Tested	Not Tested	(66, 59, 1.0)	Not Tested	Not Tested	(101, 87, 1.0)	Not Tested	Not Tested	(20, 19, 1.0)	Not Tested	(34, 26, 1.0)	(34, 24, 1.0)	Not Tested	Not Tested	(20, 18, 1.0)	(6, 7, 1.0)	(104, 84, 1.0)	Not Tested	Not Tested	Not Tested	(21, 22, 1.0)	(6, 7, 1.0)	Not Tested	Not Tested	Not Tested	Not Tested	(16, 17, 1.0)	Not Tested
ENSG00000084676	(8, 9, 1.0)	(6, 13, 1.0)	(26, 34, 1.0)	Not Tested	Not Tested	(89, 65, 1.0)	Not Tested	(30, 31, 1.0)	(13, 13, 1.0)	Not Tested	Not Tested	(52, 53, 1.0)	Not Tested	(13, 15, 1.0)	Not Tested	(46, 47, 1.0)	Not Tested	(13, 10, 1.0)	(79, 92, 1.0)	Not Tested	(68, 56, 1.0)	(90, 110, 1.0)	Not Tested	(33, 36, 1.0)	Not Tested	Not Tested	(100, 84, 1.0)	Not Tested	(15, 13, 1.0)	(86, 98, 1.0)	Not Tested	(25, 17, 1.0)	(47, 54, 1.0)	Not Tested	(24, 29, 1.0)	(25, 24, 1.0)	(55, 62, 1.0)	(163, 124, 1.0)	Not Tested	Not Tested	Not Tested	(27, 19, 1.0)	(79, 76, 1.0)	(26, 24, 1.0)	Not Tested	Not Tested	(5, 12, 1.0)	Not Tested	Not Tested
ENSG00000138031	(7, 5, 1.0)	(51, 43, 1.0)	(13, 24, 1.0)	(16, 26, 1.0)	Not Tested	(111, 116, 1.0)	(7, 7, 1.0)	(18, 16, 1.0)	Not Tested	Not Tested	Not Tested	(35, 30, 1.0)	(6, 6, 1.0)	(8, 10, 1.0)	Not Tested	(56, 52, 1.0)	(11, 7, 1.0)	Not Tested	(5, 10, 1.0)	Not Tested	(45, 64, 1.0)	(8, 10, 1.0)	Not Tested	(106, 81, 1.0)	(16, 13, 1.0)	Not Tested	(75, 87, 1.0)	Not Tested	Not Tested	(102, 81, 1.0)	Not Tested	(16, 19, 1.0)	(109, 105, 1.0)	(2, 11, 0.3707)	(57, 45, 1.0)	(64, 48, 1.0)	(22, 19, 1.0)	(107, 109, 1.0)	Not Tested	(10, 11, 1.0)	Not Tested	(16, 13, 1.0)	(26, 36, 1.0)	(7, 11, 1.0)	(7, 7, 1.0)	(29, 28, 1.0)	(9, 13, 1.0)	Not Tested	(25, 21, 1.0)
ENSG00000084754	(49, 62, 1.0)	(284, 269, 1.0)	Not Tested	(3, 9, 1.0)	Not Tested	(178, 204, 1.0)	Not Tested	Not Tested	Not Tested	(70, 70, 1.0)	Not Tested	(836, 854, 1.0)	(8, 10, 1.0)	Not Tested	Not Tested	(314, 323, 1.0)	Not Tested	Not Tested	Not Tested	Not Tested	Not Tested	(334, 372, 1.0)	(60, 66, 1.0)	Not Tested	Not Tested	Not Tested	Not Tested	Not Tested	(48, 81, 0.4343)	(7, 10, 1.0)	(18, 24, 1.0)	Not Tested	(94, 92, 1.0)	Not Tested	Not Tested	(87, 70, 1.0)	Not Tested	(328, 330, 1.0)	Not Tested	Not Tested	Not Tested	(287, 278, 1.0)	Not Tested	Not Tested	Not Tested	Not Tested	Not Tested	(292, 292, 1.0)	Not Tested
ENSG00000138029	(12, 9, 1.0)	(94, 56, 1.0)	Not Tested	(8, 11, 1.0)	Not Tested	(96, 72, 1.0)	Not Tested	Not Tested	(388, 316, 1.0)	(29, 7, 0.1063)	Not Tested	(81, 99, 1.0)	(46, 67, 1.0)	Not Tested	Not Tested	(481, 487, 1.0)	Not Tested	(74, 75, 1.0)	(265, 310, 1.0)	Not Tested	(16, 2, 0.1986)	(807, 808, 1.0)	(9, 3, 1.0)	Not Tested	Not Tested	Not Tested	(193, 221, 1.0)	Not Tested	(87, 97, 1.0)	(331, 265, 1.0)	Not Tested	Not Tested	(13, 10, 1.0)	Not Tested	Not Tested	(98, 135, 1.0)	(58, 50, 1.0)	(29, 33, 1.0)	Not Tested	Not Tested	Not Tested	(28, 31, 1.0)	(591, 754, 1.0)	(21, 20, 1.0)	Not Tested	Not Tested	Not Tested	(14, 7, 1.0)	Not Tested
ENSG00000138074	(12, 11, 1.0)	(21, 22, 1.0)	(22, 22, 1.0)	(28, 22, 1.0)	(122, 117, 1.0)	(10, 10, 1.0)	Not Tested	Not Tested	(14, 10, 1.0)	(8, 6, 1.0)	Not Tested	(14, 23, 1.0)	(21, 19, 1.0)	(10, 10, 1.0)	(9, 9, 1.0)	(26, 29, 1.0)	(15, 8, 1.0)	Not Tested	(25, 15, 1.0)	Not Tested	Not Tested	(13, 12, 1.0)	(6, 9, 1.0)	(8, 10, 1.0)	Not Tested	(9, 17, 0.8635)	(18, 12, 1.0)	Not Tested	(10, 10, 1.0)	Not Tested	Not Tested	Not Tested	Not Tested	Not Tested	Not Tested	Not Tested	Not Tested	(32, 35, 1.0)	Not Tested	Not Tested	Not Tested	Not Tested	(19, 15, 1.0)	Not Tested	Not Tested	(19, 20, 1.0)	Not Tested	Not Tested	Not Tested
ENSG00000138085	(30, 41, 1.0)	Not Tested	(22, 22, 1.0)	(11, 2, 0.9457)	(121, 115, 1.0)	(10, 10, 1.0)	Not Tested	Not Tested	(16, 8, 1.0)	Not Tested	Not Tested	(6, 11, 1.0)	(5, 8, 1.0)	(10, 10, 1.0)	(9, 9, 1.0)	(6, 9, 1.0)	(15, 8, 1.0)	Not Tested	(25, 15, 1.0)	Not Tested	Not Tested	(10, 7, 1.0)	Not Tested	(38, 39, 1.0)	Not Tested	(9, 17, 0.8425)	(8, 3, 1.0)	(23, 40, 1.0)	Not Tested	Not Tested	Not Tested	Not Tested	Not Tested	Not Tested	Not Tested	Not Tested	Not Tested	(236, 226, 1.0)	Not Tested	Not Tested	Not Tested	Not Tested	(18, 11, 1.0)	Not Tested	Not Tested	Not Tested	Not Tested	Not Tested	Not Tested
ENSG00000084774	(9, 11, 1.0)	(42, 47, 1.0)	(35, 40, 1.0)	(30, 44, 1.0)	Not Tested	(28, 31, 1.0)	Not Tested	Not Tested	(21, 26, 1.0)	(19, 18, 1.0)	Not Tested	(18, 10, 1.0)	(8, 13, 1.0)	Not Tested	Not Tested	(10, 17, 1.0)	Not Tested	Not Tested	(22, 20, 1.0)	Not Tested	(9, 11, 1.0)	(14, 10, 1.0)	(4, 13, 0.9686)	(14, 18, 1.0)	Not Tested	Not Tested	(16, 15, 1.0)	Not Tested	(4, 12, 0.9192)	Not Tested	Not Tested	Not Tested	Not Tested	Not Tested	Not Tested	Not Tested	Not Tested	(36, 34, 1.0)	Not Tested	Not Tested	Not Tested	Not Tested	(14, 12, 1.0)	Not Tested	Not Tested	(13, 17, 1.0)	Not Tested	Not Tested	Not Tested
ENSG00000138100	(4, 9, 1.0)	Not Tested	Not Tested	Not Tested	Not Tested	Not Tested	Not Tested	Not Tested	(20, 32, 1.0)	(11, 20, 1.0)	Not Tested	(20, 26, 1.0)	(133, 136, 1.0)	(27, 28, 1.0)	(16, 8, 1.0)	(32, 40, 1.0)	Not Tested	Not Tested	(36, 23, 1.0)	Not Tested	(9, 8, 1.0)	(10, 4, 1.0)	Not Tested	Not Tested	Not Tested	Not Tested	(10, 13, 1.0)	(8, 11, 1.0)	(24, 37, 1.0)	Not Tested	Not Tested	Not Tested	Not Tested	(7, 4, 1.0)	Not Tested	(18, 9, 1.0)	(21, 18, 1.0)	Not Tested	Not Tested	(23, 32, 1.0)	Not Tested	Not Tested	(31, 28, 1.0)	(13, 19, 1.0)	Not Tested	(89, 81, 1.0)	Not Tested	Not Tested	Not Tested
ENSG00000213639	(15, 33, 0.779)	(12, 4, 1.0)	Not Tested	Not Tested	(24, 3, 0.2435)	(198, 167, 1.0)	Not Tested	(8, 3, 1.0)	Not Tested	Not Tested	Not Tested	(235, 178, 1.0)	Not Tested	Not Tested	(25, 22, 1.0)	(254, 366, 1.0)	Not Tested	(10, 8, 1.0)	(378, 363, 1.0)	(22, 31, 1.0)	Not Tested	(220, 248, 1.0)	(49, 71, 1.0)	Not Tested	Not Tested	(4, 9, 0.9777)	(253, 203, 1.0)	Not Tested	Not Tested	Not Tested	(34, 50, 1.0)	Not Tested	(297, 249, 1.0)	(16, 9, 0.9578)	(181, 196, 1.0)	(9, 17, 1.0)	(72, 87, 1.0)	(365, 457, 1.0)	Not Tested	(22, 26, 1.0)	(99, 119, 1.0)	Not Tested	(253, 287, 1.0)	(41, 43, 1.0)	Not Tested	(67, 144, 0.0542)	(21, 7, 1.0)	(7, 7, 1.0)	Not Tested
ENSG00000119801	(14, 11, 1.0)	(101, 135, 1.0)	(112, 171, 0.0744)	(40, 26, 1.0)	Not Tested	(73, 66, 1.0)	(16, 14, 1.0)	(32, 49, 1.0)	(80, 64, 1.0)	(15, 23, 1.0)	Not Tested	Not Tested	(23, 24, 1.0)	Not Tested	(10, 12, 1.0)	(53, 46, 1.0)	(9, 7, 1.0)	(16, 36, 0.6432)	(127, 114, 1.0)	Not Tested	(33, 38, 1.0)	(42, 38, 1.0)	(9, 14, 1.0)	Not Tested	(9, 12, 1.0)	Not Tested	(70, 61, 1.0)	Not Tested	Not Tested	Not Tested	(9, 16, 1.0)	Not Tested	Not Tested	(23, 39, 1.0)	(44, 45, 1.0)	(8, 9, 1.0)	Not Tested	Not Tested	(11, 12, 1.0)	(18, 11, 1.0)	Not Tested	(57, 57, 1.0)	(73, 60, 1.0)	Not Tested	(105, 86, 1.0)	Not Tested	(10, 9, 1.0)	(13, 6, 1.0)	(9, 12, 1.0)
ENSG00000049323	(54, 71, 1.0)	(213, 231, 1.0)	(2392, 2450, 1.0)	(95, 97, 1.0)	(8, 9, 1.0)	(567, 564, 1.0)	(74, 71, 1.0)	(296, 296, 1.0)	(214, 234, 1.0)	(132, 98, 0.7257)	(14, 13, 1.0)	(263, 232, 1.0)	(77, 60, 1.0)	(60, 68, 1.0)	(66, 61, 1.0)	(493, 494, 1.0)	(155, 152, 1.0)	(135, 144, 1.0)	(549, 491, 1.0)	(66, 66, 1.0)	(485, 443, 1.0)	(486, 438, 1.0)	(23, 28, 1.0)	(531, 539, 1.0)	(17, 18, 1.0)	(4, 11, 0.7267)	(481, 450, 1.0)	(22, 11, 1.0)	(853, 741, 1.0)	(537, 535, 1.0)	(78, 69, 1.0)	(130, 129, 1.0)	(309, 270, 1.0)	(59, 74, 1.0)	(157, 182, 1.0)	(120, 136, 1.0)	(56, 52, 1.0)	(1463, 1380, 1.0)	(54, 54, 1.0)	(16, 24, 1.0)	(163, 118, 1.0)	(65, 62, 1.0)	(396, 383, 1.0)	(88, 108, 1.0)	(634, 665, 1.0)	(148, 104, 1.0)	(27, 39, 1.0)	(166, 207, 1.0)	(75, 86, 1.0)
ENSG00000171055	(7, 10, 1.0)	(87, 109, 1.0)	(102, 98, 1.0)	Not Tested	(6, 5, 1.0)	(54, 58, 1.0)	Not Tested	(25, 31, 1.0)	(37, 42, 1.0)	(10, 7, 1.0)	Not Tested	Not Tested	Not Tested	Not Tested	Not Tested	(74, 69, 1.0)	Not Tested	(21, 14, 1.0)	(74, 74, 1.0)	Not Tested	(86, 78, 1.0)	(75, 182, 0.0003)	(7, 8, 1.0)	(69, 18, 0.0004)	Not Tested	(4, 7, 1.0)	(24, 16, 1.0)	Not Tested	Not Tested	(40, 23, 1.0)	Not Tested	Not Tested	(24, 112, 0.0001)	(43, 19, 0.7035)	(40, 60, 1.0)	(14, 10, 1.0)	(12, 11, 1.0)	(34, 24, 1.0)	Not Tested	(17, 15, 1.0)	(14, 14, 1.0)	(33, 34, 1.0)	(55, 40, 1.0)	(18, 19, 1.0)	(23, 18, 1.0)	(26, 21, 1.0)	(3, 8, 1.0)	Not Tested	(8, 3, 1.0)
ENSG00000008869	(6, 9, 1.0)	(61, 46, 1.0)	(52, 58, 1.0)	Not Tested	Not Tested	Not Tested	Not Tested	(59, 44, 1.0)	(85, 76, 1.0)	Not Tested	Not Tested	Not Tested	Not Tested	(9, 7, 1.0)	Not Tested	(21, 19, 1.0)	Not Tested	(8, 14, 1.0)	(46, 53, 1.0)	(11, 6, 1.0)	(29, 33, 1.0)	(36, 56, 1.0)	Not Tested	(29, 28, 1.0)	(9, 10, 1.0)	Not Tested	(9, 20, 1.0)	Not Tested	Not Tested	(29, 39, 1.0)	Not Tested	Not Tested	Not Tested	(6, 7, 1.0)	(13, 11, 1.0)	(13, 10, 1.0)	(42, 38, 1.0)	(26, 52, 1.0)	(20, 8, 1.0)	(21, 17, 1.0)	Not Tested	(37, 30, 1.0)	(55, 44, 1.0)	(10, 15, 1.0)	(32, 27, 1.0)	(15, 21, 1.0)	(6, 8, 1.0)	(7, 7, 1.0)	(7, 10, 1.0)
ENSG00000115816	(8, 11, 1.0)	(15, 25, 1.0)	(80, 85, 1.0)	(13, 16, 1.0)	(7, 9, 1.0)	Not Tested	(15, 12, 1.0)	Not Tested	(35, 32, 1.0)	(7, 7, 1.0)	(10, 9, 1.0)	Not Tested	(18, 19, 1.0)	(39, 37, 1.0)	(16, 13, 1.0)	(62, 56, 1.0)	Not Tested	(17, 15, 1.0)	Not Tested	Not Tested	(60, 52, 1.0)	(65, 39, 1.0)	Not Tested	(22, 17, 1.0)	Not Tested	(34, 50, 1.0)	(30, 31, 1.0)	Not Tested	(270, 315, 1.0)	(33, 24, 1.0)	Not Tested	(23, 24, 1.0)	(6, 6, 1.0)	Not Tested	(20, 11, 1.0)	Not Tested	(9, 12, 1.0)	(97, 86, 1.0)	Not Tested	(36, 32, 1.0)	(5, 6, 1.0)	(17, 10, 1.0)	(7, 11, 1.0)	Not Tested	(20, 16, 1.0)	Not Tested	(11, 15, 1.0)	(8, 4, 1.0)	Not Tested
ENSG00000152518	(19, 18, 1.0)	(7, 8, 1.0)	Not Tested	Not Tested	Not Tested	(24, 36, 1.0)	(26, 33, 1.0)	Not Tested	(30, 26, 1.0)	(31, 22, 1.0)	Not Tested	(29, 26, 1.0)	Not Tested	Not Tested	Not Tested	(38, 33, 1.0)	Not Tested	(22, 23, 1.0)	Not Tested	(14, 23, 1.0)	(33, 23, 1.0)	Not Tested	(21, 31, 1.0)	Not Tested	Not Tested	Not Tested	Not Tested	(27, 25, 1.0)	Not Tested	(115, 129, 1.0)	Not Tested	Not Tested	Not Tested	(34, 30, 1.0)	(19, 14, 1.0)	(16, 25, 1.0)	Not Tested	(46, 30, 1.0)	(48, 59, 1.0)	(38, 47, 1.0)	Not Tested	Not Tested	Not Tested	Not Tested	(154, 170, 1.0)	Not Tested	Not Tested	Not Tested	(17, 9, 1.0)
ENSG00000085760	(14, 17, 1.0)	(18, 20, 1.0)	(20, 11, 1.0)	(5, 6, 1.0)	Not Tested	(15, 8, 1.0)	(7, 9, 1.0)	(25, 24, 1.0)	(35, 37, 1.0)	(24, 27, 1.0)	Not Tested	Not Tested	(17, 14, 1.0)	(8, 5, 1.0)	(11, 13, 1.0)	(31, 24, 1.0)	(17, 10, 1.0)	Not Tested	(54, 38, 1.0)	Not Tested	(29, 40, 1.0)	Not Tested	(7, 4, 1.0)	Not Tested	Not Tested	Not Tested	Not Tested	Not Tested	(15, 12, 1.0)	(40, 32, 1.0)	Not Tested	Not Tested	(8, 9, 1.0)	(8, 7, 1.0)	Not Tested	Not Tested	Not Tested	Not Tested	(6, 5, 1.0)	Not Tested	(28, 15, 1.0)	(28, 20, 1.0)	(36, 41, 1.0)	Not Tested	Not Tested	Not Tested	Not Tested	Not Tested	Not Tested
ENSG00000138035	(5, 8, 1.0)	(31, 42, 1.0)	(39, 22, 1.0)	Not Tested	Not Tested	(29, 27, 1.0)	Not Tested	Not Tested	(16, 22, 1.0)	Not Tested	Not Tested	(26, 28, 1.0)	Not Tested	Not Tested	Not Tested	(26, 22, 1.0)	Not Tested	Not Tested	(32, 32, 1.0)	Not Tested	(44, 30, 1.0)	Not Tested	(8, 7, 1.0)	Not Tested	Not Tested	Not Tested	Not Tested	Not Tested	(25, 29, 1.0)	(24, 38, 1.0)	Not Tested	(8, 13, 1.0)	Not Tested	(4, 8, 1.0)	Not Tested	(5, 9, 1.0)	(5, 6, 1.0)	Not Tested	Not Tested	Not Tested	Not Tested	(15, 16, 1.0)	(50, 58, 1.0)	Not Tested	(11, 14, 1.0)	(30, 31, 1.0)	Not Tested	Not Tested	Not Tested
ENSG00000115392	(8, 8, 1.0)	(24, 25, 1.0)	(20, 12, 1.0)	(46, 38, 1.0)	Not Tested	(25, 15, 1.0)	Not Tested	(16, 20, 1.0)	(7, 12, 1.0)	Not Tested	Not Tested	Not Tested	(13, 10, 1.0)	Not Tested	Not Tested	(30, 24, 1.0)	(12, 4, 1.0)	Not Tested	(32, 35, 1.0)	Not Tested	(37, 34, 1.0)	(29, 31, 1.0)	(6, 7, 1.0)	(11, 12, 1.0)	Not Tested	Not Tested	(22, 14, 1.0)	(21, 15, 1.0)	(9, 4, 1.0)	(37, 21, 1.0)	Not Tested	Not Tested	Not Tested	Not Tested	(8, 12, 1.0)	Not Tested	(3, 9, 1.0)	(33, 45, 1.0)	Not Tested	Not Tested	Not Tested	(5, 8, 1.0)	(27, 33, 1.0)	Not Tested	(16, 16, 1.0)	(10, 22, 0.8802)	Not Tested	Not Tested	(5, 10, 1.0)
ENSG00000173209	(19, 27, 1.0)	(216, 250, 1.0)	(181, 287, 1.0)	Not Tested	Not Tested	Not Tested	Not Tested	(127, 90, 1.0)	(5, 11, 1.0)	(50, 46, 1.0)	Not Tested	(96, 85, 1.0)	Not Tested	Not Tested	(5, 7, 1.0)	(127, 132, 1.0)	(15, 12, 1.0)	(6, 8, 1.0)	(254, 207, 1.0)	(20, 11, 1.0)	(178, 162, 1.0)	(26, 33, 1.0)	Not Tested	(333, 297, 1.0)	Not Tested	(5, 6, 1.0)	(10, 10, 1.0)	Not Tested	Not Tested	(199, 196, 1.0)	(28, 21, 1.0)	Not Tested	(147, 159, 1.0)	(9, 5, 1.0)	(96, 110, 1.0)	(21, 18, 1.0)	(60, 53, 1.0)	(237, 258, 1.0)	Not Tested	(9, 8, 1.0)	(5, 7, 1.0)	(54, 73, 1.0)	(149, 147, 1.0)	Not Tested	Not Tested	Not Tested	(25, 15, 1.0)	Not Tested	(36, 26, 1.0)
ENSG00000197329	(5, 6, 1.0)	(22, 17, 1.0)	(25, 26, 1.0)	(24, 17, 1.0)	Not Tested	Not Tested	Not Tested	Not Tested	(19, 20, 1.0)	Not Tested	Not Tested	Not Tested	(9, 15, 1.0)	(13, 13, 1.0)	Not Tested	(18, 14, 1.0)	Not Tested	Not Tested	(29, 38, 1.0)	Not Tested	(18, 14, 1.0)	Not Tested	(12, 5, 1.0)	Not Tested	Not Tested	Not Tested	Not Tested	(5, 11, 1.0)	Not Tested	(36, 23, 1.0)	Not Tested	Not Tested	(50, 50, 1.0)	Not Tested	Not Tested	(11, 3, 0.9369)	(7, 15, 1.0)	Not Tested	Not Tested	Not Tested	Not Tested	(19, 6, 1.0)	(15, 23, 1.0)	Not Tested	(9, 8, 1.0)	Not Tested	Not Tested	Not Tested	(9, 8, 1.0)
ENSG00000143971	(6, 7, 1.0)	Not Tested	Not Tested	(10, 12, 1.0)	Not Tested	(18, 8, 1.0)	Not Tested	(5, 11, 1.0)	Not Tested	Not Tested	Not Tested	(6, 5, 1.0)	Not Tested	Not Tested	Not Tested	Not Tested	Not Tested	Not Tested	Not Tested	Not Tested	(17, 12, 1.0)	Not Tested	Not Tested	Not Tested	Not Tested	Not Tested	(15, 15, 1.0)	Not Tested	Not Tested	(17, 18, 1.0)	Not Tested	Not Tested	Not Tested	Not Tested	Not Tested	Not Tested	Not Tested	Not Tested	Not Tested	Not Tested	Not Tested	Not Tested	(9, 7, 1.0)	Not Tested	Not Tested	Not Tested	Not Tested	Not Tested	Not Tested
ENSG00000196975	(6, 7, 1.0)	(216, 234, 1.0)	Not Tested	(65, 51, 1.0)	(11, 28, 1.0)	(115, 133, 1.0)	Not Tested	(15, 14, 1.0)	(77, 88, 1.0)	Not Tested	Not Tested	(10, 16, 1.0)	Not Tested	Not Tested	Not Tested	(41, 31, 1.0)	Not Tested	Not Tested	(26, 25, 1.0)	Not Tested	(74, 56, 1.0)	(33, 19, 1.0)	Not Tested	Not Tested	Not Tested	Not Tested	(60, 69, 1.0)	Not Tested	(117, 86, 1.0)	(138, 97, 0.6704)	Not Tested	Not Tested	(29, 24, 1.0)	(8, 8, 1.0)	(25, 32, 1.0)	(24, 20, 1.0)	(21, 24, 1.0)	(170, 178, 1.0)	Not Tested	Not Tested	Not Tested	Not Tested	(55, 68, 1.0)	Not Tested	(62, 64, 1.0)	Not Tested	Not Tested	Not Tested	Not Tested
ENSG00000124357	(9, 5, 1.0)	(210, 213, 1.0)	(121, 175, 1.0)	(90, 97, 1.0)	(25, 21, 1.0)	(56, 50, 1.0)	(6, 10, 1.0)	(27, 32, 1.0)	(86, 82, 1.0)	Not Tested	(20, 17, 0.9968)	(19, 13, 1.0)	(34, 28, 1.0)	(51, 51, 1.0)	Not Tested	(17, 28, 1.0)	(8, 13, 1.0)	(8, 8, 1.0)	(60, 52, 1.0)	(8, 6, 1.0)	(19, 25, 1.0)	(39, 26, 1.0)	(26, 17, 1.0)	(37, 34, 1.0)	Not Tested	(38, 40, 1.0)	(33, 31, 1.0)	(25, 33, 1.0)	(65, 57, 1.0)	(97, 105, 1.0)	(35, 51, 1.0)	Not Tested	(40, 30, 1.0)	(176, 155, 1.0)	Not Tested	(9, 10, 1.0)	(4, 7, 1.0)	(49, 46, 1.0)	Not Tested	(4, 9, 1.0)	(9, 8, 1.0)	(19, 22, 1.0)	(52, 52, 1.0)	(7, 12, 1.0)	(45, 38, 1.0)	Not Tested	Not Tested	(30, 33, 1.0)	(36, 26, 1.0)
ENSG00000124370	(9, 5, 1.0)	(96, 109, 1.0)	(40, 37, 1.0)	Not Tested	Not Tested	(81, 56, 1.0)	(8, 6, 1.0)	(69, 90, 1.0)	(65, 58, 1.0)	(31, 31, 1.0)	Not Tested	(58, 51, 1.0)	Not Tested	Not Tested	Not Tested	(22, 19, 1.0)	Not Tested	Not Tested	(59, 53, 1.0)	(5, 9, 1.0)	(28, 44, 1.0)	(55, 71, 1.0)	Not Tested	(31, 19, 1.0)	Not Tested	Not Tested	(25, 49, 1.0)	(10, 14, 1.0)	Not Tested	Not Tested	Not Tested	Not Tested	(42, 40, 1.0)	Not Tested	Not Tested	Not Tested	(18, 16, 1.0)	(42, 43, 1.0)	(7, 10, 1.0)	Not Tested	Not Tested	(48, 52, 1.0)	(75, 80, 1.0)	(16, 13, 1.0)	(11, 16, 1.0)	(13, 9, 1.0)	(14, 8, 1.0)	(23, 16, 1.0)	Not Tested
ENSG00000124383	(4, 9, 1.0)	(21, 11, 1.0)	(5, 11, 1.0)	Not Tested	(8, 16, 1.0)	(78, 77, 1.0)	(22, 23, 1.0)	(8, 11, 1.0)	(51, 63, 1.0)	(7, 10, 1.0)	Not Tested	(8, 11, 1.0)	Not Tested	Not Tested	Not Tested	(34, 37, 1.0)	(17, 17, 1.0)	Not Tested	(87, 76, 1.0)	Not Tested	(36, 49, 1.0)	(55, 42, 1.0)	(12, 12, 1.0)	(58, 45, 1.0)	(7, 6, 1.0)	(22, 27, 1.0)	(35, 26, 1.0)	Not Tested	Not Tested	Not Tested	(8, 6, 1.0)	Not Tested	Not Tested	(13, 9, 1.0)	Not Tested	Not Tested	Not Tested	(58, 51, 1.0)	(15, 9, 1.0)	Not Tested	(12, 15, 1.0)	(6, 8, 1.0)	(54, 46, 1.0)	(15, 14, 1.0)	(39, 25, 1.0)	(41, 33, 1.0)	(23, 20, 1.0)	(29, 34, 1.0)	(26, 27, 1.0)
ENSG00000075292	(20, 21, 1.0)	(219, 282, 1.0)	(134, 143, 1.0)	Not Tested	Not Tested	(50, 42, 1.0)	Not Tested	(194, 189, 1.0)	(5, 6, 1.0)	Not Tested	Not Tested	(146, 139, 1.0)	Not Tested	Not Tested	Not Tested	(108, 109, 1.0)	Not Tested	Not Tested	(121, 140, 1.0)	(23, 29, 1.0)	(86, 87, 1.0)	(27, 11, 0.927)	(30, 21, 1.0)	(113, 106, 1.0)	Not Tested	Not Tested	Not Tested	Not Tested	(186, 182, 1.0)	(63, 64, 1.0)	(21, 25, 1.0)	Not Tested	(125, 135, 1.0)	Not Tested	(58, 54, 1.0)	(33, 50, 1.0)	(185, 166, 1.0)	(174, 186, 1.0)	Not Tested	Not Tested	Not Tested	(71, 65, 1.0)	(114, 121, 1.0)	(126, 114, 1.0)	Not Tested	(24, 23, 1.0)	Not Tested	(63, 55, 1.0)	Not Tested
ENSG00000135636	(43, 36, 1.0)	(15, 18, 1.0)	(35, 34, 1.0)	(10, 9, 1.0)	(19, 8, 0.7463)	(29, 29, 1.0)	(4, 14, 1.0)	Not Tested	(60, 37, 1.0)	(24, 21, 1.0)	Not Tested	(6, 14, 1.0)	(27, 26, 1.0)	(19, 20, 1.0)	(18, 12, 1.0)	(91, 66, 1.0)	(24, 16, 1.0)	(17, 14, 1.0)	(105, 103, 1.0)	(16, 12, 1.0)	(149, 126, 1.0)	(122, 157, 1.0)	(21, 16, 1.0)	(14, 9, 1.0)	(10, 10, 1.0)	(17, 12, 1.0)	(87, 108, 1.0)	Not Tested	(97, 83, 1.0)	(36, 41, 1.0)	Not Tested	(51, 39, 1.0)	(14, 12, 1.0)	(63, 64, 1.0)	(6, 5, 1.0)	(21, 14, 1.0)	(39, 45, 1.0)	(23, 24, 1.0)	(12, 9, 1.0)	(20, 14, 1.0)	(12, 15, 1.0)	(100, 105, 1.0)	(104, 117, 1.0)	(70, 53, 1.0)	Not Tested	(38, 41, 1.0)	Not Tested	(29, 46, 1.0)	Not Tested
ENSG00000135617	(7, 13, 1.0)	Not Tested	Not Tested	Not Tested	Not Tested	(7, 8, 1.0)	Not Tested	(12, 12, 1.0)	Not Tested	(35, 27, 1.0)	Not Tested	Not Tested	Not Tested	Not Tested	(8, 9, 1.0)	Not Tested	Not Tested	Not Tested	Not Tested	Not Tested	Not Tested	(15, 18, 1.0)	Not Tested	Not Tested	Not Tested	(88, 78, 1.0)	(13, 15, 1.0)	(11, 8, 1.0)	Not Tested	(51, 39, 1.0)	Not Tested	Not Tested	Not Tested	(15, 10, 1.0)	Not Tested	Not Tested	Not Tested	Not Tested	Not Tested	Not Tested	Not Tested	Not Tested	Not Tested	Not Tested	Not Tested	(34, 26, 1.0)	(8, 3, 1.0)	Not Tested	Not Tested
ENSG00000135624	(51, 58, 1.0)	Not Tested	(175, 161, 1.0)	(96, 90, 1.0)	(18, 27, 1.0)	(90, 100, 1.0)	Not Tested	(44, 49, 1.0)	Not Tested	Not Tested	Not Tested	(155, 139, 1.0)	(90, 69, 1.0)	(167, 333, 0.8938)	(39, 47, 1.0)	Not Tested	(29, 37, 1.0)	(36, 18, 0.6694)	Not Tested	Not Tested	Not Tested	Not Tested	Not Tested	(57, 62, 1.0)	(47, 38, 1.0)	(96, 221, 0.5078)	(114, 97, 1.0)	Not Tested	Not Tested	(168, 131, 1.0)	(25, 23, 1.0)	(118, 136, 1.0)	Not Tested	Not Tested	(32, 31, 1.0)	(42, 46, 1.0)	(22, 23, 1.0)	Not Tested	Not Tested	(173, 356, 0.0264)	Not Tested	(59, 38, 1.0)	Not Tested	(22, 20, 1.0)	(59, 43, 1.0)	(296, 247, 1.0)	(36, 36, 1.0)	Not Tested	(26, 20, 1.0)
ENSG00000114956	(9, 3, 1.0)	Not Tested	(25, 16, 1.0)	(27, 36, 1.0)	Not Tested	Not Tested	Not Tested	(11, 18, 1.0)	Not Tested	Not Tested	Not Tested	(8, 7, 1.0)	(9, 2, 1.0)	(4, 9, 0.9944)	(7, 5, 1.0)	(14, 19, 1.0)	Not Tested	Not Tested	Not Tested	(8, 5, 1.0)	(42, 38, 1.0)	(42, 49, 1.0)	Not Tested	(27, 42, 1.0)	(8, 5, 1.0)	Not Tested	(8, 4, 1.0)	Not Tested	(45, 53, 1.0)	(36, 37, 1.0)	Not Tested	Not Tested	(23, 22, 1.0)	Not Tested	Not Tested	Not Tested	(15, 12, 1.0)	(74, 52, 1.0)	Not Tested	Not Tested	Not Tested	(12, 15, 1.0)	Not Tested	(7, 9, 1.0)	(18, 35, 1.0)	(10, 14, 1.0)	(7, 7, 1.0)	Not Tested	Not Tested
ENSG00000115364	(5, 7, 1.0)	(87, 110, 1.0)	(102, 119, 1.0)	Not Tested	Not Tested	(80, 103, 1.0)	(5, 15, 0.9323)	Not Tested	(68, 66, 1.0)	Not Tested	Not Tested	(90, 80, 1.0)	Not Tested	Not Tested	Not Tested	(85, 91, 1.0)	(6, 6, 1.0)	(4, 7, 1.0)	(97, 99, 1.0)	Not Tested	(86, 71, 1.0)	(22, 27, 1.0)	(8, 8, 1.0)	Not Tested	Not Tested	Not Tested	Not Tested	Not Tested	Not Tested	(114, 95, 1.0)	Not Tested	Not Tested	Not Tested	Not Tested	(36, 35, 1.0)	Not Tested	Not Tested	(172, 165, 1.0)	Not Tested	Not Tested	Not Tested	(7, 10, 1.0)	Not Tested	(21, 23, 1.0)	(46, 57, 1.0)	Not Tested	(5, 6, 1.0)	Not Tested	Not Tested
ENSG00000005436	(6, 8, 1.0)	(101, 125, 1.0)	(103, 124, 1.0)	Not Tested	Not Tested	(88, 120, 1.0)	(8, 18, 0.9891)	Not Tested	(82, 80, 1.0)	Not Tested	Not Tested	(95, 91, 1.0)	Not Tested	Not Tested	Not Tested	(97, 102, 1.0)	(6, 8, 1.0)	(4, 9, 1.0)	(116, 117, 1.0)	Not Tested	(84, 80, 1.0)	(22, 27, 1.0)	(12, 10, 1.0)	Not Tested	Not Tested	Not Tested	Not Tested	Not Tested	Not Tested	(141, 109, 1.0)	Not Tested	Not Tested	Not Tested	Not Tested	(42, 45, 1.0)	Not Tested	Not Tested	(181, 183, 1.0)	Not Tested	Not Tested	Not Tested	(8, 13, 1.0)	Not Tested	(24, 26, 1.0)	(46, 57, 1.0)	Not Tested	Not Tested	Not Tested	(7, 8, 1.0)
ENSG00000152284	(6, 10, 1.0)	(94, 108, 1.0)	(209, 198, 1.0)	Not Tested	Not Tested	(17, 14, 1.0)	(12, 17, 1.0)	(6, 9, 1.0)	(79, 66, 1.0)	Not Tested	Not Tested	(34, 29, 1.0)	Not Tested	(21, 21, 1.0)	Not Tested	(29, 39, 1.0)	(4, 14, 0.904)	(13, 25, 0.8812)	(84, 94, 1.0)	Not Tested	(90, 86, 1.0)	(32, 43, 1.0)	Not Tested	(28, 27, 1.0)	Not Tested	Not Tested	(37, 36, 1.0)	Not Tested	(136, 112, 1.0)	(39, 34, 1.0)	Not Tested	Not Tested	(42, 36, 1.0)	Not Tested	(40, 29, 1.0)	(14, 12, 1.0)	(36, 50, 1.0)	(95, 89, 1.0)	Not Tested	(23, 27, 1.0)	Not Tested	(18, 20, 1.0)	(63, 70, 1.0)	(38, 32, 1.0)	(108, 105, 1.0)	Not Tested	Not Tested	(11, 7, 1.0)	Not Tested
ENSG00000152291	(6, 6, 1.0)	(205, 236, 1.0)	(593, 614, 1.0)	(17, 20, 1.0)	Not Tested	(26, 31, 1.0)	Not Tested	(31, 30, 1.0)	(405, 450, 1.0)	Not Tested	(13, 14, 1.0)	Not Tested	(26, 27, 1.0)	(101, 87, 1.0)	(15, 8, 1.0)	(232, 225, 1.0)	Not Tested	(65, 73, 1.0)	(425, 387, 1.0)	Not Tested	(60, 82, 1.0)	(90, 92, 1.0)	(30, 34, 1.0)	(563, 643, 1.0)	Not Tested	Not Tested	Not Tested	Not Tested	(153, 159, 1.0)	(80, 93, 1.0)	Not Tested	(8, 7, 1.0)	(283, 314, 1.0)	Not Tested	(204, 222, 1.0)	Not Tested	(35, 45, 1.0)	(179, 215, 1.0)	Not Tested	(113, 102, 1.0)	(19, 33, 1.0)	(21, 11, 1.0)	(292, 323, 1.0)	(7, 15, 1.0)	(255, 229, 1.0)	(18, 19, 1.0)	Not Tested	Not Tested	Not Tested
ENSG00000042445	(15, 1, 0.1635)	Not Tested	(72, 3, 0.0)	Not Tested	Not Tested	Not Tested	Not Tested	Not Tested	Not Tested	Not Tested	Not Tested	(8, 6, 1.0)	Not Tested	Not Tested	Not Tested	Not Tested	Not Tested	Not Tested	(38, 35, 1.0)	(20, 0, 0.0018)	(5, 7, 1.0)	Not Tested	Not Tested	Not Tested	(18, 1, 0.3151)	Not Tested	Not Tested	Not Tested	(12, 21, 1.0)	(6, 23, 1.0)	Not Tested	Not Tested	Not Tested	Not Tested	Not Tested	Not Tested	Not Tested	(21, 17, 1.0)	Not Tested	Not Tested	Not Tested	Not Tested	Not Tested	Not Tested	(11, 5, 1.0)	(23, 2, 0.0037)	(15, 0, 0.0689)	Not Tested	(11, 1, 1.0)
ENSG00000132300	(7, 10, 1.0)	Not Tested	(17, 13, 1.0)	Not Tested	Not Tested	Not Tested	Not Tested	(8, 6, 1.0)	(67, 66, 1.0)	(13, 10, 1.0)	Not Tested	(57, 73, 1.0)	Not Tested	(14, 15, 1.0)	Not Tested	(144, 118, 1.0)	Not Tested	Not Tested	(61, 88, 1.0)	Not Tested	(74, 85, 1.0)	(108, 100, 1.0)	Not Tested	(23, 24, 1.0)	Not Tested	Not Tested	(46, 34, 1.0)	Not Tested	(45, 53, 1.0)	Not Tested	Not Tested	Not Tested	(6, 7, 1.0)	Not Tested	(5, 8, 1.0)	(26, 24, 1.0)	(9, 7, 1.0)	Not Tested	Not Tested	Not Tested	Not Tested	(15, 11, 1.0)	Not Tested	Not Tested	Not Tested	Not Tested	(24, 20, 1.0)	Not Tested	Not Tested
ENSG00000132305	(44, 44, 1.0)	Not Tested	(152, 190, 1.0)	Not Tested	Not Tested	Not Tested	Not Tested	Not Tested	(186, 162, 1.0)	(87, 75, 1.0)	(2, 13, 0.3817)	(78, 80, 1.0)	Not Tested	(67, 53, 1.0)	Not Tested	(144, 151, 1.0)	(208, 169, 1.0)	Not Tested	(53, 62, 1.0)	(47, 67, 1.0)	(168, 197, 1.0)	(9, 6, 1.0)	Not Tested	(50, 73, 1.0)	Not Tested	(73, 68, 1.0)	(152, 126, 1.0)	Not Tested	(223, 233, 1.0)	Not Tested	(22, 22, 1.0)	(26, 28, 1.0)	(33, 41, 1.0)	(9, 15, 1.0)	(32, 43, 1.0)	(29, 25, 1.0)	(43, 57, 1.0)	Not Tested	Not Tested	Not Tested	(65, 89, 1.0)	(91, 118, 1.0)	Not Tested	(37, 39, 1.0)	Not Tested	Not Tested	Not Tested	Not Tested	(5, 10, 1.0)
ENSG00000132313	(7, 5, 1.0)	(20, 28, 1.0)	(31, 37, 1.0)	Not Tested	Not Tested	Not Tested	Not Tested	Not Tested	(56, 46, 1.0)	Not Tested	Not Tested	(86, 59, 1.0)	Not Tested	(118, 65, 0.9312)	Not Tested	(15, 7, 1.0)	(5, 7, 1.0)	Not Tested	(106, 84, 1.0)	Not Tested	(49, 41, 1.0)	Not Tested	Not Tested	(17, 13, 1.0)	Not Tested	(62, 40, 1.0)	(57, 51, 1.0)	Not Tested	(68, 51, 1.0)	Not Tested	Not Tested	Not Tested	Not Tested	Not Tested	Not Tested	Not Tested	(5, 9, 1.0)	Not Tested	Not Tested	Not Tested	(13, 7, 1.0)	(34, 31, 1.0)	Not Tested	Not Tested	Not Tested	(8, 14, 1.0)	Not Tested	(10, 5, 1.0)	Not Tested
ENSG00000115073	(32, 26, 1.0)	(225, 233, 1.0)	Not Tested	Not Tested	(11, 9, 1.0)	(142, 120, 1.0)	Not Tested	(81, 73, 1.0)	(210, 216, 1.0)	(29, 42, 1.0)	Not Tested	Not Tested	Not Tested	(124, 79, 1.0)	(27, 18, 1.0)	(122, 121, 1.0)	(17, 12, 1.0)	(48, 69, 1.0)	(187, 186, 1.0)	(20, 12, 1.0)	(107, 103, 1.0)	(63, 62, 1.0)	(18, 19, 1.0)	(63, 63, 1.0)	(29, 27, 1.0)	Not Tested	Not Tested	(16, 16, 1.0)	(171, 109, 0.1709)	Not Tested	Not Tested	(46, 48, 1.0)	(45, 49, 1.0)	(42, 63, 0.8547)	Not Tested	(17, 18, 1.0)	Not Tested	(162, 130, 1.0)	Not Tested	(95, 80, 1.0)	Not Tested	(65, 55, 1.0)	(152, 116, 1.0)	Not Tested	Not Tested	Not Tested	(6, 17, 0.7606)	(68, 81, 1.0)	(10, 18, 1.0)
ENSG00000135945	(7, 7, 1.0)	(22, 25, 1.0)	(81, 64, 1.0)	(6, 10, 1.0)	Not Tested	Not Tested	(12, 21, 1.0)	(12, 17, 1.0)	(75, 83, 1.0)	(14, 11, 1.0)	Not Tested	Not Tested	(23, 15, 1.0)	Not Tested	(10, 18, 1.0)	(51, 54, 1.0)	Not Tested	Not Tested	Not Tested	(11, 8, 1.0)	(14, 29, 1.0)	(90, 114, 1.0)	Not Tested	Not Tested	Not Tested	(27, 31, 1.0)	(56, 67, 1.0)	(11, 17, 1.0)	Not Tested	(4, 7, 1.0)	(8, 5, 1.0)	(13, 11, 1.0)	(19, 19, 1.0)	(8, 12, 1.0)	(24, 24, 1.0)	(11, 15, 1.0)	(29, 29, 1.0)	(82, 94, 1.0)	(10, 8, 1.0)	Not Tested	Not Tested	(31, 26, 1.0)	(60, 62, 1.0)	(9, 14, 1.0)	(29, 29, 1.0)	(34, 34, 1.0)	Not Tested	(8, 13, 1.0)	Not Tested
ENSG00000170485	(14, 6, 1.0)	(46, 39, 1.0)	(21, 27, 1.0)	(9, 9, 1.0)	Not Tested	Not Tested	(19, 17, 1.0)	(120, 90, 1.0)	(58, 55, 1.0)	(17, 23, 1.0)	(14, 18, 0.9968)	(122, 108, 1.0)	(19, 17, 1.0)	(67, 71, 1.0)	(13, 21, 1.0)	(71, 67, 1.0)	Not Tested	(64, 71, 1.0)	(44, 48, 1.0)	(14, 12, 1.0)	(121, 109, 1.0)	(49, 51, 1.0)	(10, 12, 1.0)	(73, 74, 1.0)	Not Tested	(12, 14, 1.0)	(64, 80, 1.0)	(10, 13, 1.0)	(408, 478, 1.0)	(398, 423, 1.0)	(11, 12, 1.0)	(10, 17, 1.0)	(17, 15, 1.0)	Not Tested	(65, 63, 1.0)	(92, 88, 1.0)	(77, 73, 1.0)	(24, 34, 1.0)	Not Tested	(37, 38, 1.0)	(8, 11, 1.0)	(67, 59, 1.0)	(34, 43, 1.0)	(43, 36, 1.0)	(32, 25, 1.0)	(55, 67, 1.0)	(11, 13, 1.0)	(61, 47, 1.0)	(15, 5, 1.0)
ENSG00000071082	(42, 37, 1.0)	Not Tested	(67, 81, 1.0)	(43, 37, 1.0)	Not Tested	Not Tested	Not Tested	(86, 101, 1.0)	(75, 52, 1.0)	(70, 63, 1.0)	Not Tested	Not Tested	(110, 111, 1.0)	(19, 22, 1.0)	Not Tested	(108, 114, 1.0)	(17, 16, 1.0)	(6, 7, 1.0)	Not Tested	(7, 4, 1.0)	Not Tested	(106, 104, 1.0)	Not Tested	(27, 21, 1.0)	(22, 31, 1.0)	(13, 10, 1.0)	Not Tested	Not Tested	(84, 94, 1.0)	(192, 197, 1.0)	(12, 7, 1.0)	Not Tested	(27, 22, 1.0)	Not Tested	(9, 15, 1.0)	(14, 28, 1.0)	(53, 57, 1.0)	Not Tested	Not Tested	(14, 9, 1.0)	(41, 59, 1.0)	(20, 34, 1.0)	Not Tested	(40, 44, 1.0)	(23, 27, 1.0)	(12, 11, 1.0)	Not Tested	(12, 13, 1.0)	(4, 10, 1.0)
ENSG00000204634	(61, 54, 1.0)	(18, 11, 1.0)	(62, 81, 1.0)	(61, 58, 1.0)	(6, 9, 1.0)	(34, 33, 1.0)	(35, 28, 1.0)	(216, 222, 1.0)	(134, 140, 1.0)	(76, 78, 1.0)	Not Tested	(16, 7, 1.0)	(186, 203, 1.0)	(35, 42, 1.0)	(22, 22, 1.0)	(188, 185, 1.0)	(26, 30, 1.0)	(34, 30, 1.0)	Not Tested	(29, 35, 1.0)	(83, 71, 1.0)	(226, 205, 1.0)	Not Tested	(24, 21, 1.0)	(36, 41, 1.0)	(26, 15, 0.8945)	(11, 16, 1.0)	(18, 13, 1.0)	(233, 250, 1.0)	(275, 281, 1.0)	(8, 4, 1.0)	(62, 58, 1.0)	(18, 32, 1.0)	Not Tested	(13, 10, 1.0)	(32, 35, 1.0)	(109, 108, 1.0)	(6, 8, 1.0)	Not Tested	(45, 42, 1.0)	(65, 91, 1.0)	(85, 100, 1.0)	(32, 27, 1.0)	(77, 76, 1.0)	(41, 52, 1.0)	(109, 123, 1.0)	Not Tested	(52, 61, 1.0)	(2, 12, 0.5939)
ENSG00000163162	(7, 8, 1.0)	(36, 38, 1.0)	Not Tested	Not Tested	Not Tested	(26, 26, 1.0)	Not Tested	(13, 11, 1.0)	Not Tested	(19, 15, 1.0)	Not Tested	(33, 35, 1.0)	Not Tested	Not Tested	Not Tested	(23, 27, 1.0)	Not Tested	Not Tested	Not Tested	Not Tested	Not Tested	(21, 18, 1.0)	Not Tested	Not Tested	Not Tested	Not Tested	(5, 16, 0.8688)	(9, 12, 1.0)	(12, 21, 1.0)	(38, 36, 1.0)	Not Tested	Not Tested	(17, 21, 1.0)	Not Tested	Not Tested	(8, 11, 1.0)	(14, 13, 1.0)	(27, 36, 1.0)	Not Tested	(9, 17, 1.0)	Not Tested	(14, 13, 1.0)	Not Tested	Not Tested	(14, 23, 1.0)	Not Tested	Not Tested	Not Tested	Not Tested
ENSG00000135972	(44, 22, 0.5497)	(9, 8, 1.0)	Not Tested	Not Tested	Not Tested	(56, 44, 1.0)	Not Tested	(53, 84, 1.0)	Not Tested	Not Tested	Not Tested	Not Tested	Not Tested	Not Tested	Not Tested	(101, 109, 1.0)	(36, 16, 0.931)	(33, 43, 1.0)	Not Tested	(22, 13, 1.0)	Not Tested	(12, 9, 1.0)	Not Tested	Not Tested	Not Tested	(27, 86, 0.009)	Not Tested	(37, 35, 1.0)	Not Tested	(7, 7, 1.0)	Not Tested	Not Tested	(26, 27, 1.0)	Not Tested	Not Tested	(14, 13, 1.0)	Not Tested	(94, 98, 1.0)	Not Tested	Not Tested	Not Tested	Not Tested	Not Tested	(22, 24, 1.0)	Not Tested	Not Tested	Not Tested	(147, 219, 0.8578)	(15, 11, 1.0)
ENSG00000088205	(8, 12, 1.0)	(18, 15, 1.0)	Not Tested	Not Tested	Not Tested	(29, 46, 1.0)	Not Tested	(16, 5, 1.0)	(49, 35, 1.0)	Not Tested	Not Tested	(38, 56, 1.0)	Not Tested	Not Tested	Not Tested	(17, 19, 1.0)	(8, 11, 1.0)	Not Tested	Not Tested	Not Tested	(70, 74, 1.0)	(93, 61, 1.0)	Not Tested	(35, 48, 1.0)	Not Tested	Not Tested	(29, 31, 1.0)	Not Tested	(8, 11, 1.0)	(30, 32, 1.0)	(4, 12, 1.0)	Not Tested	Not Tested	Not Tested	(19, 17, 1.0)	Not Tested	(18, 14, 1.0)	(81, 80, 1.0)	Not Tested	Not Tested	(11, 9, 1.0)	(31, 23, 1.0)	(35, 38, 1.0)	(16, 14, 1.0)	(14, 6, 1.0)	Not Tested	Not Tested	(32, 20, 1.0)	Not Tested
ENSG00000072163	(166, 90, 0.2963)	(33, 39, 1.0)	(111, 101, 1.0)	Not Tested	(38, 28, 1.0)	Not Tested	(74, 59, 1.0)	Not Tested	(275, 264, 1.0)	(135, 140, 1.0)	Not Tested	(357, 349, 1.0)	Not Tested	(33, 62, 0.6732)	(56, 23, 0.19)	(668, 364, 0.0082)	(260, 219, 1.0)	(202, 261, 1.0)	(495, 563, 1.0)	(81, 88, 1.0)	(202, 207, 1.0)	(203, 268, 1.0)	(132, 115, 1.0)	(49, 86, 1.0)	(60, 67, 1.0)	Not Tested	(367, 551, 1.0)	(11, 8, 1.0)	(587, 717, 1.0)	(222, 210, 1.0)	(73, 49, 1.0)	(131, 109, 1.0)	(154, 129, 1.0)	(107, 99, 1.0)	(43, 45, 1.0)	(58, 41, 1.0)	(169, 197, 1.0)	(75, 99, 1.0)	Not Tested	(54, 70, 1.0)	(6, 6, 1.0)	(212, 196, 1.0)	(284, 242, 1.0)	(133, 105, 1.0)	(95, 118, 1.0)	Not Tested	(57, 33, 0.7715)	(117, 97, 1.0)	(55, 41, 1.0)
ENSG00000082258	(7, 4, 1.0)	(33, 51, 1.0)	(4, 7, 1.0)	(9, 8, 1.0)	Not Tested	Not Tested	(10, 12, 1.0)	(14, 20, 1.0)	(43, 43, 1.0)	Not Tested	Not Tested	(20, 18, 1.0)	(5, 13, 1.0)	Not Tested	(8, 12, 1.0)	(9, 9, 1.0)	Not Tested	(5, 9, 1.0)	Not Tested	Not Tested	(32, 37, 1.0)	(50, 67, 1.0)	Not Tested	Not Tested	Not Tested	Not Tested	Not Tested	(7, 7, 1.0)	(9, 14, 1.0)	Not Tested	Not Tested	Not Tested	(34, 19, 1.0)	Not Tested	(20, 6, 0.8509)	(12, 16, 1.0)	(15, 13, 1.0)	(35, 24, 1.0)	(5, 10, 1.0)	Not Tested	Not Tested	Not Tested	Not Tested	(11, 12, 1.0)	(18, 20, 1.0)	(10, 11, 1.0)	Not Tested	Not Tested	(5, 9, 1.0)
ENSG00000115839	(11, 8, 1.0)	(49, 47, 1.0)	(9, 17, 1.0)	Not Tested	Not Tested	(97, 93, 1.0)	(23, 16, 1.0)	(29, 26, 1.0)	(22, 17, 1.0)	Not Tested	(19, 11, 0.9968)	(29, 17, 1.0)	Not Tested	(16, 21, 1.0)	(19, 26, 1.0)	(16, 21, 1.0)	(8, 11, 1.0)	Not Tested	Not Tested	(11, 22, 1.0)	(170, 163, 1.0)	(22, 31, 1.0)	(29, 29, 1.0)	(7, 15, 1.0)	(5, 6, 1.0)	(18, 17, 1.0)	(58, 60, 1.0)	Not Tested	(23, 31, 1.0)	(76, 90, 1.0)	(8, 7, 1.0)	(26, 26, 1.0)	(19, 15, 1.0)	(11, 17, 1.0)	Not Tested	(21, 11, 1.0)	Not Tested	Not Tested	Not Tested	(20, 32, 1.0)	Not Tested	(35, 40, 1.0)	(21, 33, 1.0)	(28, 31, 1.0)	(33, 18, 1.0)	(23, 21, 1.0)	(13, 10, 1.0)	(37, 29, 1.0)	(12, 7, 1.0)
ENSG00000121988	(11, 8, 1.0)	(34, 39, 1.0)	Not Tested	Not Tested	Not Tested	(147, 128, 1.0)	(23, 16, 1.0)	(48, 39, 1.0)	Not Tested	Not Tested	Not Tested	(15, 10, 1.0)	Not Tested	(15, 17, 1.0)	(12, 9, 1.0)	Not Tested	(8, 11, 1.0)	Not Tested	Not Tested	(11, 22, 0.9866)	(176, 176, 1.0)	(22, 31, 1.0)	(14, 17, 1.0)	Not Tested	Not Tested	(18, 17, 1.0)	(81, 77, 1.0)	Not Tested	(55, 68, 1.0)	(60, 70, 1.0)	(10, 7, 1.0)	(18, 21, 1.0)	(10, 10, 1.0)	Not Tested	Not Tested	(17, 11, 1.0)	Not Tested	Not Tested	Not Tested	(8, 10, 1.0)	Not Tested	(40, 59, 1.0)	(23, 35, 1.0)	(33, 30, 1.0)	(47, 35, 1.0)	(26, 22, 1.0)	(13, 11, 1.0)	(17, 18, 1.0)	(8, 5, 1.0)
ENSG00000080345	(8, 15, 1.0)	(53, 48, 1.0)	(60, 52, 1.0)	(9, 5, 1.0)	Not Tested	(36, 41, 1.0)	Not Tested	(29, 32, 1.0)	(11, 10, 1.0)	(6, 7, 1.0)	Not Tested	(11, 15, 1.0)	Not Tested	Not Tested	Not Tested	(17, 20, 1.0)	Not Tested	Not Tested	(58, 50, 1.0)	Not Tested	(32, 32, 1.0)	(9, 14, 1.0)	(11, 7, 1.0)	(20, 27, 1.0)	Not Tested	Not Tested	(21, 31, 1.0)	(11, 10, 1.0)	Not Tested	(18, 27, 1.0)	Not Tested	(24, 38, 1.0)	(23, 25, 1.0)	Not Tested	(17, 21, 1.0)	(13, 10, 1.0)	(14, 7, 1.0)	(49, 60, 1.0)	(7, 5, 1.0)	Not Tested	Not Tested	(8, 16, 1.0)	(31, 41, 1.0)	(9, 3, 1.0)	(27, 35, 1.0)	Not Tested	(13, 5, 1.0)	Not Tested	Not Tested
ENSG00000183091	(14, 12, 1.0)	(11, 16, 1.0)	(33, 24, 1.0)	Not Tested	Not Tested	(11, 11, 1.0)	Not Tested	Not Tested	(13, 12, 1.0)	Not Tested	Not Tested	Not Tested	Not Tested	Not Tested	(7, 4, 1.0)	(7, 4, 1.0)	Not Tested	Not Tested	(36, 24, 1.0)	Not Tested	(19, 21, 1.0)	(8, 10, 1.0)	Not Tested	Not Tested	Not Tested	Not Tested	(16, 9, 1.0)	(8, 9, 1.0)	Not Tested	(9, 14, 1.0)	Not Tested	(29, 46, 0.9046)	Not Tested	Not Tested	(4, 7, 1.0)	(12, 5, 1.0)	Not Tested	(11, 6, 1.0)	(7, 6, 1.0)	Not Tested	Not Tested	Not Tested	(19, 9, 1.0)	Not Tested	Not Tested	Not Tested	(12, 5, 1.0)	Not Tested	Not Tested
ENSG00000196504	(9, 3, 0.9562)	Not Tested	Not Tested	(13, 12, 1.0)	Not Tested	Not Tested	Not Tested	Not Tested	(7, 8, 1.0)	Not Tested	Not Tested	(7, 7, 1.0)	(16, 15, 1.0)	Not Tested	Not Tested	Not Tested	Not Tested	Not Tested	(13, 13, 1.0)	Not Tested	(12, 10, 1.0)	(11, 9, 1.0)	Not Tested	(25, 27, 1.0)	(6, 6, 1.0)	Not Tested	(12, 10, 1.0)	Not Tested	Not Tested	Not Tested	(8, 7, 1.0)	Not Tested	(20, 18, 1.0)	Not Tested	(4, 9, 1.0)	Not Tested	(6, 7, 1.0)	(8, 8, 1.0)	Not Tested	Not Tested	(10, 13, 1.0)	Not Tested	(40, 42, 1.0)	Not Tested	(21, 16, 1.0)	Not Tested	Not Tested	(23, 12, 1.0)	Not Tested
ENSG00000162989	(4, 10, 1.0)	(3, 8, 1.0)	(29, 22, 1.0)	Not Tested	Not Tested	Not Tested	(12, 12, 1.0)	Not Tested	(33, 30, 1.0)	Not Tested	Not Tested	Not Tested	Not Tested	Not Tested	Not Tested	Not Tested	Not Tested	Not Tested	(56, 26, 0.3261)	Not Tested	(16, 22, 1.0)	(81, 81, 1.0)	Not Tested	Not Tested	Not Tested	Not Tested	(19, 15, 1.0)	Not Tested	(25, 46, 0.7144)	(34, 23, 1.0)	Not Tested	Not Tested	Not Tested	Not Tested	(10, 9, 1.0)	Not Tested	Not Tested	(14, 19, 1.0)	Not Tested	Not Tested	Not Tested	Not Tested	(62, 68, 1.0)	Not Tested	Not Tested	Not Tested	Not Tested	Not Tested	Not Tested
ENSG00000115170	(4, 8, 1.0)	(8, 4, 1.0)	(77, 63, 1.0)	Not Tested	Not Tested	Not Tested	Not Tested	(9, 3, 1.0)	(53, 60, 1.0)	(13, 13, 1.0)	Not Tested	Not Tested	Not Tested	Not Tested	Not Tested	(30, 33, 1.0)	Not Tested	(12, 8, 1.0)	(58, 49, 1.0)	Not Tested	(38, 34, 1.0)	(85, 92, 1.0)	(11, 7, 1.0)	(18, 21, 1.0)	Not Tested	Not Tested	(30, 26, 1.0)	(9, 3, 1.0)	(4, 8, 1.0)	(40, 32, 1.0)	Not Tested	(11, 25, 0.7151)	(11, 8, 1.0)	Not Tested	(5, 10, 1.0)	Not Tested	(4, 8, 1.0)	(39, 51, 1.0)	(7, 10, 1.0)	(6, 10, 1.0)	(11, 4, 1.0)	(12, 12, 1.0)	(80, 87, 1.0)	Not Tested	(55, 39, 1.0)	Not Tested	Not Tested	Not Tested	Not Tested
ENSG00000196151	(5, 11, 1.0)	(8, 8, 1.0)	Not Tested	(10, 5, 1.0)	Not Tested	Not Tested	Not Tested	(8, 3, 1.0)	(16, 23, 1.0)	(7, 10, 1.0)	Not Tested	(62, 81, 1.0)	Not Tested	(14, 7, 0.9642)	Not Tested	(193, 158, 1.0)	Not Tested	Not Tested	Not Tested	Not Tested	(188, 158, 1.0)	(249, 237, 1.0)	(9, 7, 1.0)	(37, 43, 1.0)	Not Tested	Not Tested	(129, 114, 1.0)	Not Tested	(109, 98, 1.0)	(183, 197, 1.0)	Not Tested	(9, 3, 1.0)	(34, 64, 0.8867)	Not Tested	Not Tested	Not Tested	(50, 82, 1.0)	(8, 4, 1.0)	Not Tested	(16, 15, 1.0)	Not Tested	(26, 70, 1.0)	(132, 156, 1.0)	(64, 42, 1.0)	(53, 46, 1.0)	(19, 14, 1.0)	Not Tested	Not Tested	Not Tested
ENSG00000136536	(14, 9, 1.0)	Not Tested	(62, 64, 1.0)	(24, 31, 1.0)	Not Tested	Not Tested	(21, 20, 1.0)	Not Tested	(9, 7, 1.0)	Not Tested	Not Tested	(46, 36, 1.0)	(56, 54, 1.0)	Not Tested	(18, 22, 1.0)	Not Tested	(38, 34, 1.0)	(12, 10, 1.0)	(81, 95, 1.0)	Not Tested	(83, 98, 1.0)	(99, 89, 1.0)	(37, 49, 1.0)	(40, 57, 1.0)	(19, 19, 1.0)	Not Tested	(54, 60, 1.0)	Not Tested	Not Tested	(78, 82, 1.0)	(4, 7, 1.0)	(7, 11, 1.0)	(51, 64, 1.0)	Not Tested	(12, 10, 1.0)	(28, 12, 1.0)	(28, 33, 1.0)	(3, 8, 1.0)	Not Tested	(8, 8, 1.0)	Not Tested	(64, 71, 1.0)	(95, 95, 1.0)	(17, 14, 1.0)	(28, 32, 1.0)	(62, 56, 1.0)	(9, 7, 1.0)	Not Tested	Not Tested
ENSG00000115267	(3, 8, 1.0)	(66, 41, 1.0)	(82, 70, 1.0)	(21, 22, 1.0)	Not Tested	Not Tested	Not Tested	Not Tested	Not Tested	(6, 12, 1.0)	Not Tested	Not Tested	(6, 5, 1.0)	Not Tested	Not Tested	Not Tested	Not Tested	Not Tested	Not Tested	Not Tested	(24, 21, 1.0)	(33, 27, 1.0)	Not Tested	Not Tested	Not Tested	Not Tested	(22, 14, 1.0)	Not Tested	(8, 10, 1.0)	(7, 8, 1.0)	Not Tested	(15, 17, 1.0)	Not Tested	Not Tested	Not Tested	Not Tested	Not Tested	Not Tested	Not Tested	Not Tested	Not Tested	Not Tested	(64, 56, 1.0)	(12, 9, 1.0)	(13, 8, 1.0)	(9, 5, 1.0)	(8, 9, 1.0)	Not Tested	(8, 5, 1.0)
ENSG00000073737	(23, 11, 0.7893)	Not Tested	Not Tested	Not Tested	Not Tested	Not Tested	Not Tested	Not Tested	Not Tested	Not Tested	Not Tested	Not Tested	Not Tested	Not Tested	Not Tested	Not Tested	Not Tested	Not Tested	Not Tested	Not Tested	(34, 68, 0.5446)	Not Tested	Not Tested	Not Tested	Not Tested	Not Tested	Not Tested	Not Tested	Not Tested	Not Tested	Not Tested	(7, 6, 1.0)	Not Tested	Not Tested	Not Tested	Not Tested	Not Tested	Not Tested	(5, 6, 1.0)	Not Tested	Not Tested	Not Tested	(16, 17, 1.0)	Not Tested	Not Tested	Not Tested	(6, 8, 1.0)	Not Tested	Not Tested
ENSG00000138398	(13, 20, 1.0)	(79, 66, 1.0)	Not Tested	Not Tested	Not Tested	(69, 48, 1.0)	Not Tested	(22, 15, 1.0)	(17, 17, 1.0)	(7, 6, 1.0)	(6, 13, 0.9962)	(21, 24, 1.0)	Not Tested	(11, 7, 1.0)	Not Tested	Not Tested	Not Tested	(15, 12, 1.0)	(35, 64, 1.0)	Not Tested	(21, 22, 1.0)	Not Tested	(14, 10, 1.0)	Not Tested	Not Tested	(16, 19, 1.0)	(4, 9, 1.0)	Not Tested	Not Tested	(39, 45, 1.0)	Not Tested	Not Tested	(11, 8, 1.0)	Not Tested	(26, 27, 1.0)	Not Tested	Not Tested	(105, 102, 1.0)	(9, 9, 1.0)	(21, 36, 1.0)	(11, 10, 1.0)	(11, 10, 1.0)	(52, 47, 1.0)	(41, 41, 1.0)	Not Tested	(19, 17, 1.0)	(15, 20, 1.0)	Not Tested	(19, 16, 1.0)
ENSG00000071967	(18, 16, 1.0)	(1685, 1370, 1.0)	(446, 400, 1.0)	(147, 147, 1.0)	Not Tested	(140, 134, 1.0)	(28, 34, 1.0)	(165, 134, 1.0)	Not Tested	(35, 28, 1.0)	(4, 7, 0.9968)	Not Tested	(17, 23, 1.0)	(16, 14, 1.0)	Not Tested	(172, 152, 1.0)	(6, 13, 1.0)	Not Tested	(314, 360, 1.0)	Not Tested	(8, 4, 1.0)	(317, 313, 1.0)	Not Tested	Not Tested	Not Tested	(16, 13, 1.0)	(671, 715, 1.0)	Not Tested	Not Tested	(281, 334, 1.0)	(25, 24, 1.0)	(27, 37, 1.0)	(592, 671, 1.0)	Not Tested	(247, 260, 1.0)	(79, 90, 1.0)	(26, 25, 1.0)	(510, 704, 1.0)	Not Tested	Not Tested	(10, 15, 1.0)	(139, 138, 1.0)	(108, 128, 1.0)	Not Tested	Not Tested	Not Tested	(12, 5, 1.0)	Not Tested	Not Tested
ENSG00000115840	(13, 18, 1.0)	(38, 46, 1.0)	Not Tested	Not Tested	(26, 30, 1.0)	(46, 38, 1.0)	(33, 22, 1.0)	(50, 50, 1.0)	(117, 90, 1.0)	Not Tested	Not Tested	(14, 12, 1.0)	Not Tested	Not Tested	Not Tested	(61, 42, 1.0)	Not Tested	Not Tested	(84, 83, 1.0)	(17, 24, 1.0)	(64, 69, 1.0)	(121, 152, 1.0)	Not Tested	(25, 17, 1.0)	Not Tested	(22, 23, 1.0)	Not Tested	Not Tested	Not Tested	(80, 78, 1.0)	Not Tested	Not Tested	(7, 8, 1.0)	(11, 11, 1.0)	Not Tested	Not Tested	Not Tested	(58, 53, 1.0)	(26, 23, 1.0)	(63, 69, 1.0)	Not Tested	(20, 20, 1.0)	(87, 91, 1.0)	(11, 12, 1.0)	(19, 24, 1.0)	(51, 48, 1.0)	(14, 6, 1.0)	(10, 12, 1.0)	Not Tested
ENSG00000155657	(297, 268, 1.0)	(36, 20, 1.0)	(9, 4, 1.0)	Not Tested	(248, 268, 1.0)	(24, 26, 1.0)	(1018, 973, 1.0)	(2031, 2155, 1.0)	(762, 713, 1.0)	(914, 878, 1.0)	(479, 509, 0.9968)	(1195, 1265, 1.0)	(937, 974, 1.0)	(1267, 1216, 1.0)	(1023, 1104, 1.0)	(796, 754, 1.0)	(1120, 973, 1.0)	(1297, 1351, 1.0)	(88, 118, 1.0)	(576, 622, 1.0)	(112, 108, 1.0)	(2040, 1977, 1.0)	(1848, 1814, 1.0)	(14, 14, 1.0)	(315, 341, 1.0)	(87, 78, 1.0)	(544, 518, 1.0)	(415, 337, 1.0)	(2456, 2410, 1.0)	(1548, 1587, 1.0)	(4, 7, 1.0)	(570, 589, 1.0)	Not Tested	(456, 500, 1.0)	(10, 13, 1.0)	(55, 64, 1.0)	(55, 45, 1.0)	(44, 40, 1.0)	(1142, 1062, 1.0)	(1047, 1119, 1.0)	(320, 296, 1.0)	(747, 724, 1.0)	(1858, 1456, 1.0)	(628, 607, 1.0)	(7, 9, 1.0)	(633, 660, 1.0)	(576, 553, 1.0)	(28, 89, 0.563)	Not Tested
ENSG00000077232	(22, 17, 1.0)	(37, 40, 1.0)	Not Tested	(79, 84, 1.0)	Not Tested	(210, 198, 1.0)	(31, 34, 1.0)	(82, 68, 1.0)	(102, 76, 1.0)	Not Tested	Not Tested	(55, 82, 1.0)	(49, 31, 1.0)	Not Tested	(21, 15, 1.0)	(66, 64, 1.0)	(7, 11, 1.0)	Not Tested	(104, 94, 1.0)	(16, 25, 1.0)	(96, 99, 1.0)	(25, 18, 1.0)	(7, 9, 1.0)	(87, 113, 1.0)	(14, 11, 1.0)	Not Tested	(80, 72, 1.0)	Not Tested	Not Tested	(125, 128, 1.0)	Not Tested	(30, 16, 0.9842)	(26, 30, 1.0)	Not Tested	(63, 59, 1.0)	(27, 27, 1.0)	(18, 21, 1.0)	(206, 177, 1.0)	Not Tested	Not Tested	Not Tested	(64, 68, 1.0)	(74, 81, 1.0)	(20, 11, 1.0)	Not Tested	(42, 47, 1.0)	Not Tested	(4, 10, 1.0)	(26, 28, 1.0)
ENSG00000168542	(427, 410, 1.0)	(86, 46, 0.3842)	(3682, 3397, 1.0)	(3207, 3334, 1.0)	(113, 101, 1.0)	(3349, 3070, 1.0)	(322, 340, 1.0)	Not Tested	(6, 8, 1.0)	(1024, 1099, 1.0)	Not Tested	Not Tested	(500, 470, 1.0)	(29, 27, 1.0)	(222, 228, 1.0)	Not Tested	Not Tested	Not Tested	(945, 963, 1.0)	Not Tested	(1815, 1897, 1.0)	(638, 737, 1.0)	(352, 398, 1.0)	Not Tested	(112, 116, 1.0)	(109, 153, 0.6833)	(1041, 1039, 1.0)	Not Tested	Not Tested	(2301, 2381, 1.0)	(359, 455, 1.0)	(694, 716, 1.0)	(950, 877, 1.0)	(324, 347, 1.0)	(1338, 1295, 1.0)	Not Tested	(37, 45, 1.0)	(612, 652, 1.0)	(106, 115, 1.0)	Not Tested	(96, 81, 1.0)	Not Tested	Not Tested	Not Tested	(1330, 1410, 1.0)	(316, 261, 1.0)	(58, 65, 1.0)	Not Tested	(1133, 1224, 1.0)
ENSG00000204262	(9, 6, 1.0)	(355, 345, 1.0)	(112, 104, 1.0)	(42, 31, 1.0)	(8, 6, 1.0)	(111, 133, 1.0)	(45, 44, 1.0)	Not Tested	(36, 39, 1.0)	Not Tested	Not Tested	(96, 103, 1.0)	Not Tested	Not Tested	(26, 20, 1.0)	(65, 60, 1.0)	(20, 19, 1.0)	(13, 23, 0.9822)	(114, 102, 1.0)	(38, 37, 1.0)	(436, 435, 1.0)	(3, 8, 1.0)	Not Tested	(164, 167, 1.0)	(6, 6, 1.0)	Not Tested	(51, 65, 1.0)	(19, 15, 1.0)	(75, 71, 1.0)	(417, 385, 1.0)	Not Tested	Not Tested	(15, 20, 1.0)	Not Tested	(11, 17, 1.0)	Not Tested	Not Tested	(12, 6, 1.0)	(11, 30, 0.6203)	Not Tested	(30, 20, 1.0)	(59, 75, 1.0)	(102, 94, 1.0)	Not Tested	(313, 377, 1.0)	Not Tested	Not Tested	Not Tested	(208, 181, 1.0)
ENSG00000138449	(28, 20, 1.0)	(35, 33, 1.0)	Not Tested	(76, 59, 1.0)	Not Tested	(63, 57, 1.0)	Not Tested	(39, 38, 1.0)	(97, 96, 1.0)	Not Tested	Not Tested	Not Tested	(35, 31, 1.0)	Not Tested	Not Tested	(54, 36, 1.0)	(15, 9, 1.0)	(85, 66, 1.0)	(86, 82, 1.0)	Not Tested	(76, 51, 1.0)	(64, 41, 1.0)	Not Tested	(63, 70, 1.0)	(10, 12, 1.0)	Not Tested	(6, 5, 1.0)	Not Tested	Not Tested	Not Tested	Not Tested	(31, 43, 1.0)	Not Tested	Not Tested	(24, 28, 1.0)	Not Tested	Not Tested	(230, 224, 1.0)	(29, 26, 1.0)	Not Tested	Not Tested	(4, 10, 1.0)	(38, 31, 1.0)	Not Tested	(19, 12, 1.0)	Not Tested	Not Tested	Not Tested	Not Tested
ENSG00000198130	(8, 7, 1.0)	(167, 172, 1.0)	Not Tested	(14, 18, 1.0)	(45, 31, 0.9965)	(162, 173, 1.0)	(19, 14, 1.0)	Not Tested	(8, 7, 1.0)	Not Tested	(40, 31, 1.0)	Not Tested	(17, 16, 1.0)	Not Tested	Not Tested	(224, 251, 1.0)	Not Tested	(62, 79, 1.0)	(22, 21, 1.0)	Not Tested	(260, 303, 1.0)	(269, 238, 1.0)	(7, 13, 1.0)	(131, 121, 1.0)	(12, 20, 1.0)	Not Tested	(4, 12, 1.0)	Not Tested	Not Tested	Not Tested	Not Tested	Not Tested	Not Tested	Not Tested	(71, 97, 1.0)	(47, 39, 1.0)	(108, 96, 1.0)	(271, 287, 1.0)	Not Tested	Not Tested	Not Tested	(86, 71, 1.0)	(270, 245, 1.0)	(63, 39, 1.0)	(14, 20, 1.0)	Not Tested	Not Tested	Not Tested	Not Tested
ENSG00000151689	(22, 16, 1.0)	(21, 28, 1.0)	(87, 65, 1.0)	(18, 12, 1.0)	Not Tested	(32, 33, 1.0)	(44, 40, 1.0)	(51, 43, 1.0)	Not Tested	Not Tested	Not Tested	Not Tested	(8, 14, 1.0)	Not Tested	(28, 32, 1.0)	Not Tested	(10, 9, 1.0)	(20, 13, 1.0)	(172, 212, 1.0)	Not Tested	(133, 125, 1.0)	(107, 82, 1.0)	(18, 21, 1.0)	(23, 11, 1.0)	(10, 10, 1.0)	Not Tested	(14, 2, 0.8358)	(12, 17, 1.0)	Not Tested	Not Tested	(14, 12, 1.0)	(31, 43, 1.0)	Not Tested	Not Tested	(4, 8, 1.0)	(25, 30, 1.0)	(13, 0, 0.0481)	(40, 43, 1.0)	(39, 29, 1.0)	(13, 11, 1.0)	(3, 11, 1.0)	(5, 11, 1.0)	(38, 31, 1.0)	(12, 10, 1.0)	(26, 19, 1.0)	Not Tested	(51, 65, 1.0)	Not Tested	Not Tested
ENSG00000168497	(26, 15, 1.0)	(63, 52, 1.0)	Not Tested	(7, 11, 1.0)	(91, 102, 1.0)	Not Tested	Not Tested	Not Tested	Not Tested	(36, 39, 1.0)	(10, 9, 1.0)	(94, 113, 1.0)	(38, 44, 1.0)	(13, 16, 1.0)	Not Tested	(74, 69, 1.0)	Not Tested	Not Tested	(205, 213, 1.0)	Not Tested	(182, 158, 1.0)	Not Tested	(37, 29, 1.0)	Not Tested	Not Tested	(13, 18, 1.0)	(212, 201, 1.0)	(6, 14, 1.0)	(163, 146, 1.0)	(161, 177, 1.0)	Not Tested	(73, 52, 1.0)	(56, 47, 1.0)	(25, 16, 0.9416)	Not Tested	(60, 58, 1.0)	Not Tested	Not Tested	Not Tested	Not Tested	Not Tested	(53, 51, 1.0)	(88, 86, 1.0)	Not Tested	Not Tested	Not Tested	(43, 31, 1.0)	Not Tested	Not Tested
ENSG00000115520	(6, 9, 1.0)	(11, 17, 1.0)	Not Tested	(7, 7, 1.0)	Not Tested	Not Tested	Not Tested	Not Tested	Not Tested	Not Tested	Not Tested	(12, 17, 1.0)	(11, 11, 1.0)	Not Tested	Not Tested	Not Tested	Not Tested	Not Tested	Not Tested	(5, 6, 1.0)	Not Tested	(30, 29, 1.0)	Not Tested	Not Tested	Not Tested	Not Tested	Not Tested	Not Tested	(10, 16, 1.0)	Not Tested	Not Tested	(9, 13, 1.0)	Not Tested	Not Tested	(7, 4, 1.0)	(7, 5, 1.0)	Not Tested	Not Tested	Not Tested	Not Tested	Not Tested	(11, 9, 1.0)	(21, 18, 1.0)	Not Tested	Not Tested	Not Tested	Not Tested	Not Tested	Not Tested
ENSG00000196141	(21, 18, 1.0)	(70, 70, 1.0)	(77, 67, 1.0)	Not Tested	Not Tested	(69, 62, 1.0)	(16, 11, 1.0)	(25, 17, 1.0)	(6, 7, 1.0)	(25, 27, 1.0)	Not Tested	(12, 26, 1.0)	Not Tested	(6, 6, 1.0)	(11, 7, 1.0)	(34, 28, 1.0)	Not Tested	Not Tested	(57, 51, 1.0)	Not Tested	(56, 37, 1.0)	(8, 11, 1.0)	Not Tested	(7, 10, 1.0)	Not Tested	Not Tested	(143, 113, 1.0)	Not Tested	(113, 163, 1.0)	(18, 22, 1.0)	(8, 9, 1.0)	Not Tested	(11, 19, 1.0)	Not Tested	(27, 19, 1.0)	(9, 14, 1.0)	(22, 17, 1.0)	(72, 74, 1.0)	Not Tested	(5, 15, 1.0)	Not Tested	Not Tested	(72, 61, 1.0)	(8, 3, 1.0)	(22, 16, 1.0)	Not Tested	(15, 28, 1.0)	(9, 12, 1.0)	Not Tested
ENSG00000196290	(9, 4, 1.0)	Not Tested	Not Tested	Not Tested	Not Tested	Not Tested	Not Tested	Not Tested	Not Tested	(14, 19, 1.0)	Not Tested	Not Tested	Not Tested	Not Tested	Not Tested	(7, 20, 0.8227)	Not Tested	Not Tested	Not Tested	Not Tested	(21, 22, 1.0)	(17, 13, 1.0)	Not Tested	Not Tested	Not Tested	Not Tested	Not Tested	(5, 7, 1.0)	Not Tested	Not Tested	Not Tested	Not Tested	Not Tested	Not Tested	Not Tested	Not Tested	Not Tested	(22, 24, 1.0)	Not Tested	Not Tested	Not Tested	Not Tested	Not Tested	Not Tested	Not Tested	Not Tested	Not Tested	Not Tested	Not Tested
ENSG00000003402	(12, 25, 0.7893)	(185, 195, 1.0)	(210, 210, 1.0)	Not Tested	(12, 12, 1.0)	(31, 27, 1.0)	(81, 88, 1.0)	Not Tested	(707, 712, 1.0)	(21, 28, 1.0)	(25, 30, 0.9968)	(403, 472, 1.0)	Not Tested	(119, 81, 0.9345)	Not Tested	(599, 678, 1.0)	(30, 36, 1.0)	Not Tested	(557, 522, 1.0)	(36, 45, 1.0)	(35, 23, 1.0)	(48, 41, 1.0)	(13, 30, 0.8563)	Not Tested	Not Tested	Not Tested	(365, 372, 1.0)	(20, 23, 1.0)	(19, 13, 1.0)	(7, 9, 1.0)	Not Tested	(43, 29, 1.0)	(28, 31, 1.0)	Not Tested	(47, 54, 1.0)	(148, 154, 1.0)	(440, 409, 1.0)	(42, 26, 1.0)	Not Tested	Not Tested	Not Tested	Not Tested	(401, 465, 1.0)	(134, 144, 1.0)	Not Tested	Not Tested	Not Tested	(47, 61, 1.0)	Not Tested
ENSG00000114948	(8, 7, 1.0)	(5, 22, 0.8766)	Not Tested	Not Tested	Not Tested	(6, 13, 1.0)	(18, 22, 1.0)	(19, 29, 1.0)	(20, 36, 1.0)	Not Tested	Not Tested	(17, 14, 1.0)	Not Tested	Not Tested	Not Tested	(6, 14, 1.0)	(39, 24, 1.0)	Not Tested	(79, 109, 1.0)	Not Tested	(97, 98, 1.0)	(19, 8, 1.0)	Not Tested	Not Tested	Not Tested	Not Tested	(20, 23, 1.0)	Not Tested	(11, 8, 1.0)	(15, 30, 1.0)	Not Tested	(6, 16, 0.7985)	Not Tested	(6, 6, 1.0)	Not Tested	(7, 5, 1.0)	(11, 35, 0.1187)	(1, 14, 0.1577)	(8, 5, 1.0)	Not Tested	Not Tested	(9, 27, 1.0)	(22, 22, 1.0)	Not Tested	Not Tested	Not Tested	(5, 8, 1.0)	(8, 13, 1.0)	Not Tested
ENSG00000115414	(103, 118, 1.0)	(1172, 1064, 1.0)	(528, 516, 1.0)	Not Tested	(32, 38, 1.0)	(732, 785, 1.0)	(130, 148, 1.0)	(124, 126, 1.0)	(440, 474, 1.0)	(410, 441, 1.0)	(13, 21, 1.0)	(406, 404, 1.0)	Not Tested	(60, 49, 1.0)	(201, 272, 0.8791)	(144, 154, 1.0)	(124, 89, 1.0)	(106, 107, 1.0)	(384, 379, 1.0)	(271, 266, 1.0)	(624, 667, 1.0)	(88, 93, 1.0)	(1720, 1820, 1.0)	(2513, 2447, 1.0)	(228, 214, 1.0)	(137, 136, 1.0)	(1323, 1473, 1.0)	(9, 8, 1.0)	(799, 642, 1.0)	Not Tested	(649, 742, 1.0)	(486, 506, 1.0)	(801, 694, 1.0)	(234, 238, 1.0)	(28, 29, 1.0)	(191, 184, 1.0)	(52, 43, 1.0)	(5360, 5061, 1.0)	(186, 214, 1.0)	(43, 33, 1.0)	Not Tested	(464, 463, 1.0)	(219, 201, 1.0)	(29, 19, 1.0)	(2461, 2500, 1.0)	Not Tested	(102, 103, 1.0)	(83, 85, 1.0)	(1569, 1754, 1.0)
ENSG00000079308	(172, 152, 1.0)	(558, 609, 1.0)	(330, 406, 1.0)	(409, 408, 1.0)	(161, 155, 1.0)	(271, 259, 1.0)	(555, 624, 1.0)	(2119, 2087, 1.0)	(797, 770, 1.0)	(254, 275, 1.0)	(211, 212, 1.0)	(2402, 2296, 1.0)	(1277, 1233, 1.0)	(599, 607, 1.0)	(208, 214, 1.0)	(3403, 3043, 1.0)	(1024, 885, 1.0)	(903, 825, 1.0)	(1398, 1378, 1.0)	(224, 222, 1.0)	(414, 343, 1.0)	(1043, 1064, 1.0)	(53, 48, 1.0)	(1434, 1624, 1.0)	(121, 126, 1.0)	(300, 312, 1.0)	(266, 285, 1.0)	(55, 58, 1.0)	(773, 812, 1.0)	(948, 849, 1.0)	(119, 95, 1.0)	(199, 141, 1.0)	(348, 313, 1.0)	(452, 565, 1.0)	(633, 651, 1.0)	(187, 174, 1.0)	(484, 628, 1.0)	(3326, 3289, 1.0)	(14, 13, 1.0)	(313, 299, 1.0)	(426, 524, 1.0)	(1469, 1508, 1.0)	(468, 512, 1.0)	(463, 433, 1.0)	(239, 212, 1.0)	(76, 68, 1.0)	(19, 19, 1.0)	(247, 273, 1.0)	(95, 92, 1.0)
ENSG00000135912	(7, 6, 1.0)	Not Tested	(24, 18, 1.0)	Not Tested	Not Tested	(38, 32, 1.0)	Not Tested	Not Tested	(18, 16, 1.0)	(8, 4, 1.0)	Not Tested	(5, 9, 1.0)	Not Tested	Not Tested	Not Tested	(10, 15, 1.0)	(8, 5, 1.0)	Not Tested	Not Tested	Not Tested	Not Tested	Not Tested	Not Tested	(9, 7, 1.0)	Not Tested	Not Tested	Not Tested	Not Tested	(20, 21, 1.0)	Not Tested	Not Tested	Not Tested	(11, 11, 1.0)	Not Tested	Not Tested	Not Tested	Not Tested	(12, 9, 1.0)	Not Tested	Not Tested	Not Tested	Not Tested	(5, 12, 1.0)	Not Tested	(10, 5, 1.0)	Not Tested	Not Tested	Not Tested	Not Tested
ENSG00000072195	(146, 142, 1.0)	(8, 6, 1.0)	(112, 127, 1.0)	(41, 40, 1.0)	(64, 63, 1.0)	(159, 136, 1.0)	(15, 18, 1.0)	(17, 15, 1.0)	(174, 154, 1.0)	(73, 51, 1.0)	(67, 65, 1.0)	(143, 121, 1.0)	(13, 8, 1.0)	(16, 16, 1.0)	(19, 27, 1.0)	(280, 276, 1.0)	(35, 28, 1.0)	(41, 41, 1.0)	(384, 340, 1.0)	(113, 120, 1.0)	(189, 204, 1.0)	(148, 176, 1.0)	(33, 43, 1.0)	(705, 668, 1.0)	(105, 126, 1.0)	(58, 39, 0.9841)	(89, 99, 1.0)	(95, 110, 1.0)	(33, 36, 1.0)	(355, 316, 1.0)	(34, 39, 1.0)	(31, 23, 1.0)	(80, 90, 1.0)	Not Tested	(135, 235, 0.6901)	Not Tested	(203, 221, 1.0)	(235, 228, 1.0)	(12, 8, 1.0)	(20, 14, 1.0)	Not Tested	(17, 16, 1.0)	(245, 286, 1.0)	(5, 13, 1.0)	(312, 235, 1.0)	(17, 21, 1.0)	(52, 39, 1.0)	(97, 101, 1.0)	(104, 84, 1.0)
ENSG00000123989	(12, 13, 1.0)	Not Tested	(430, 437, 1.0)	(1283, 1318, 1.0)	(3, 9, 0.9442)	(899, 912, 1.0)	(111, 92, 1.0)	(106, 100, 1.0)	Not Tested	(226, 228, 1.0)	Not Tested	(411, 394, 1.0)	(268, 234, 1.0)	Not Tested	(5, 7, 1.0)	(172, 143, 1.0)	(74, 85, 1.0)	Not Tested	Not Tested	(159, 139, 1.0)	(112, 111, 1.0)	(147, 158, 1.0)	(23, 18, 1.0)	(87, 103, 1.0)	Not Tested	(86, 87, 1.0)	(36, 31, 1.0)	(77, 61, 1.0)	Not Tested	(612, 669, 1.0)	Not Tested	Not Tested	(74, 72, 1.0)	(103, 87, 1.0)	(72, 84, 1.0)	Not Tested	(20, 12, 1.0)	(242, 207, 1.0)	Not Tested	(17, 16, 1.0)	(18, 10, 1.0)	(20, 20, 1.0)	Not Tested	Not Tested	(282, 257, 1.0)	(234, 219, 1.0)	(41, 53, 1.0)	(23, 26, 1.0)	(138, 143, 1.0)
ENSG00000124006	(10, 5, 1.0)	(51, 53, 1.0)	(260, 289, 1.0)	(384, 277, 1.0)	(69, 82, 1.0)	(171, 231, 1.0)	(235, 276, 1.0)	(286, 257, 1.0)	(10, 13, 1.0)	(190, 204, 1.0)	(25, 26, 1.0)	(338, 378, 1.0)	(609, 576, 1.0)	(13, 17, 1.0)	(108, 154, 1.0)	(857, 878, 1.0)	(189, 190, 1.0)	(51, 52, 1.0)	(307, 297, 1.0)	(304, 287, 1.0)	(318, 329, 1.0)	(757, 727, 1.0)	(50, 83, 0.9331)	(177, 170, 1.0)	(155, 94, 1.0)	(117, 120, 1.0)	(443, 322, 1.0)	(109, 155, 0.9254)	Not Tested	(736, 791, 1.0)	(55, 47, 1.0)	(36, 57, 0.9842)	(148, 106, 1.0)	(496, 487, 1.0)	(30, 41, 1.0)	(14, 15, 1.0)	(89, 63, 1.0)	(37, 49, 1.0)	(22, 33, 1.0)	(49, 45, 1.0)	(191, 201, 1.0)	(237, 192, 1.0)	(290, 276, 1.0)	(69, 88, 1.0)	(47, 30, 1.0)	(889, 866, 1.0)	(138, 131, 1.0)	(22, 22, 1.0)	(47, 42, 1.0)
ENSG00000116120	(11, 7, 1.0)	(8, 12, 1.0)	(11, 19, 1.0)	Not Tested	Not Tested	(15, 14, 1.0)	Not Tested	Not Tested	Not Tested	Not Tested	Not Tested	Not Tested	Not Tested	Not Tested	Not Tested	(11, 7, 1.0)	Not Tested	Not Tested	(7, 6, 1.0)	Not Tested	(24, 28, 1.0)	(17, 13, 1.0)	Not Tested	(18, 13, 1.0)	Not Tested	Not Tested	(15, 11, 1.0)	(7, 9, 1.0)	Not Tested	(10, 8, 1.0)	Not Tested	Not Tested	(10, 6, 1.0)	Not Tested	(12, 17, 1.0)	(14, 3, 0.5429)	Not Tested	(40, 44, 1.0)	Not Tested	Not Tested	Not Tested	Not Tested	(12, 17, 1.0)	Not Tested	Not Tested	(5, 9, 1.0)	(14, 8, 1.0)	(6, 7, 1.0)	Not Tested
ENSG00000173744	(12, 15, 1.0)	Not Tested	Not Tested	Not Tested	(6, 6, 1.0)	(47, 50, 1.0)	Not Tested	Not Tested	(88, 69, 1.0)	Not Tested	(8, 12, 0.9977)	(63, 80, 1.0)	Not Tested	(9, 9, 1.0)	(13, 16, 1.0)	(66, 56, 1.0)	Not Tested	Not Tested	(95, 77, 1.0)	(21, 13, 1.0)	Not Tested	(99, 98, 1.0)	Not Tested	(17, 28, 1.0)	Not Tested	(16, 12, 1.0)	Not Tested	Not Tested	(4, 7, 1.0)	(9, 14, 1.0)	Not Tested	Not Tested	(58, 73, 1.0)	Not Tested	Not Tested	Not Tested	(17, 21, 1.0)	(80, 83, 1.0)	Not Tested	(18, 16, 1.0)	Not Tested	(41, 32, 1.0)	Not Tested	Not Tested	Not Tested	Not Tested	Not Tested	Not Tested	(14, 10, 1.0)
ENSG00000067066	(18, 22, 1.0)	(237, 240, 1.0)	(197, 215, 1.0)	(74, 58, 1.0)	Not Tested	(92, 95, 1.0)	(8, 5, 1.0)	Not Tested	(48, 20, 0.3105)	(55, 50, 1.0)	(24, 14, 1.0)	(32, 25, 1.0)	(48, 43, 1.0)	Not Tested	Not Tested	(59, 43, 1.0)	(14, 10, 1.0)	(13, 14, 1.0)	(80, 83, 1.0)	(15, 11, 1.0)	(52, 58, 1.0)	(23, 23, 1.0)	(18, 11, 1.0)	(100, 131, 1.0)	(13, 16, 1.0)	Not Tested	(38, 30, 1.0)	(24, 24, 1.0)	(125, 92, 1.0)	(118, 113, 1.0)	Not Tested	(7, 8, 1.0)	(44, 43, 1.0)	Not Tested	(46, 56, 1.0)	(40, 45, 1.0)	(82, 88, 1.0)	(74, 94, 1.0)	Not Tested	(8, 4, 1.0)	(24, 21, 1.0)	(56, 55, 1.0)	(149, 124, 1.0)	(96, 129, 1.0)	(36, 29, 1.0)	Not Tested	(14, 16, 1.0)	(11, 17, 1.0)	(4, 18, 0.9317)
ENSG00000135916	(39, 24, 0.9721)	Not Tested	(71, 69, 1.0)	Not Tested	Not Tested	(146, 117, 1.0)	(20, 22, 1.0)	(21, 50, 0.6532)	(15, 21, 1.0)	Not Tested	Not Tested	(47, 37, 1.0)	Not Tested	Not Tested	Not Tested	Not Tested	(37, 26, 1.0)	Not Tested	(98, 163, 0.9258)	Not Tested	(107, 87, 1.0)	(12, 14, 1.0)	Not Tested	Not Tested	Not Tested	Not Tested	(91, 99, 1.0)	Not Tested	Not Tested	(154, 102, 1.0)	Not Tested	Not Tested	(59, 45, 1.0)	(96, 63, 0.7785)	Not Tested	Not Tested	Not Tested	(37, 44, 1.0)	Not Tested	(25, 11, 0.9393)	Not Tested	Not Tested	(124, 95, 1.0)	Not Tested	(48, 54, 1.0)	(42, 40, 1.0)	Not Tested	Not Tested	(27, 16, 1.0)
ENSG00000130147	(22, 15, 1.0)	(29, 21, 1.0)	(15, 10, 1.0)	Not Tested	(3, 8, 0.9999)	(7, 8, 1.0)	(22, 16, 1.0)	(38, 30, 1.0)	(41, 37, 1.0)	Not Tested	Not Tested	(17, 16, 1.0)	Not Tested	(19, 5, 0.1753)	(25, 24, 1.0)	(56, 34, 1.0)	(4, 9, 1.0)	(9, 4, 1.0)	(13, 23, 1.0)	Not Tested	(39, 42, 1.0)	(82, 69, 1.0)	(33, 42, 1.0)	(4, 7, 1.0)	(14, 10, 1.0)	(31, 14, 0.6942)	(48, 56, 1.0)	(3, 8, 1.0)	(76, 57, 1.0)	(39, 41, 1.0)	(4, 8, 1.0)	(7, 10, 1.0)	(14, 16, 1.0)	(57, 28, 0.2848)	(6, 6, 1.0)	Not Tested	(6, 9, 1.0)	Not Tested	Not Tested	Not Tested	Not Tested	(36, 45, 1.0)	(21, 21, 1.0)	(9, 8, 1.0)	(24, 26, 1.0)	(47, 40, 1.0)	Not Tested	Not Tested	Not Tested
ENSG00000144476	(14, 12, 1.0)	(11, 10, 1.0)	(285, 173, 1.0)	(52, 45, 1.0)	(23, 20, 1.0)	Not Tested	Not Tested	(29, 31, 1.0)	Not Tested	(23, 16, 1.0)	(16, 16, 1.0)	(53, 36, 1.0)	(37, 31, 1.0)	Not Tested	Not Tested	(29, 19, 1.0)	Not Tested	Not Tested	Not Tested	Not Tested	(7, 12, 1.0)	(18, 31, 1.0)	Not Tested	Not Tested	Not Tested	Not Tested	Not Tested	Not Tested	(27, 24, 1.0)	(27, 28, 1.0)	Not Tested	Not Tested	(13, 12, 1.0)	Not Tested	Not Tested	(9, 10, 1.0)	Not Tested	(42, 39, 1.0)	Not Tested	Not Tested	(11, 13, 1.0)	Not Tested	Not Tested	Not Tested	(47, 55, 1.0)	Not Tested	Not Tested	Not Tested	(13, 0, 0.0259)
ENSG00000163359	(158, 172, 1.0)	(1771, 1993, 1.0)	(1474, 1376, 1.0)	(1287, 1270, 1.0)	(132, 161, 1.0)	(2204, 1728, 1.0)	(190, 182, 1.0)	(361, 374, 1.0)	(476, 542, 1.0)	(531, 695, 1.0)	(53, 79, 0.7207)	Not Tested	(266, 276, 1.0)	(94, 119, 1.0)	(81, 71, 1.0)	(300, 300, 1.0)	(258, 256, 1.0)	(201, 145, 0.3583)	(431, 326, 1.0)	(150, 172, 1.0)	(601, 524, 1.0)	(233, 223, 1.0)	(195, 150, 1.0)	(885, 815, 1.0)	(151, 159, 1.0)	Not Tested	(617, 489, 1.0)	(150, 172, 1.0)	(1171, 950, 1.0)	(1891, 2114, 1.0)	(6, 5, 1.0)	Not Tested	(247, 279, 1.0)	(409, 586, 0.4135)	(374, 415, 1.0)	(62, 69, 1.0)	(34, 48, 1.0)	(373, 475, 1.0)	(68, 74, 1.0)	(200, 176, 1.0)	(147, 139, 1.0)	(473, 498, 1.0)	(554, 453, 1.0)	(35, 31, 1.0)	(272, 260, 1.0)	(460, 407, 1.0)	(80, 100, 1.0)	(13, 12, 1.0)	(277, 251, 1.0)
ENSG00000115648	(220, 155, 0.9985)	(8, 8, 1.0)	(199, 207, 1.0)	Not Tested	Not Tested	Not Tested	(119, 95, 1.0)	Not Tested	(595, 4, 0.0)	(139, 140, 1.0)	(4, 9, 0.9968)	Not Tested	(16, 37, 1.0)	(29, 38, 1.0)	(27, 39, 1.0)	(34, 72, 0.7373)	Not Tested	Not Tested	(635, 6, 0.0)	(117, 151, 1.0)	(184, 170, 1.0)	(407, 338, 1.0)	Not Tested	Not Tested	(152, 144, 1.0)	(90, 75, 1.0)	(17, 7, 1.0)	(98, 119, 1.0)	(69, 44, 1.0)	(96, 101, 1.0)	Not Tested	(183, 147, 1.0)	Not Tested	(169, 170, 1.0)	(5, 7, 1.0)	(20, 10, 1.0)	(19, 54, 0.0639)	Not Tested	(3, 69, 0.6363)	(32, 35, 1.0)	Not Tested	(42, 31, 1.0)	Not Tested	Not Tested	Not Tested	Not Tested	(72, 54, 1.0)	Not Tested	Not Tested
ENSG00000204104	(3, 9, 0.9941)	Not Tested	(19, 21, 1.0)	(6, 6, 1.0)	Not Tested	(25, 35, 1.0)	Not Tested	(15, 15, 1.0)	(31, 27, 1.0)	Not Tested	Not Tested	(17, 18, 1.0)	Not Tested	Not Tested	Not Tested	(10, 9, 1.0)	Not Tested	(11, 11, 1.0)	(26, 16, 1.0)	Not Tested	Not Tested	(21, 29, 1.0)	Not Tested	(9, 6, 1.0)	Not Tested	(19, 20, 1.0)	(10, 16, 1.0)	Not Tested	Not Tested	(15, 15, 1.0)	Not Tested	Not Tested	Not Tested	(25, 11, 0.7698)	(6, 10, 1.0)	Not Tested	(6, 11, 1.0)	(32, 21, 1.0)	Not Tested	(10, 5, 1.0)	Not Tested	Not Tested	Not Tested	Not Tested	Not Tested	(10, 8, 1.0)	Not Tested	Not Tested	Not Tested
ENSG00000130414	(54, 59, 1.0)	Not Tested	(183, 177, 1.0)	(65, 50, 1.0)	(312, 277, 1.0)	Not Tested	(30, 59, 0.5232)	(27, 6, 0.0322)	(413, 459, 1.0)	(123, 160, 1.0)	Not Tested	(54, 62, 1.0)	(153, 158, 1.0)	Not Tested	Not Tested	(411, 410, 1.0)	(35, 65, 0.7832)	(100, 126, 1.0)	(522, 409, 1.0)	(37, 30, 1.0)	(243, 244, 1.0)	(160, 189, 1.0)	(81, 123, 0.9638)	(109, 122, 1.0)	(55, 76, 1.0)	(7, 15, 1.0)	(186, 267, 1.0)	Not Tested	(5, 8, 1.0)	(409, 383, 1.0)	(12, 13, 1.0)	(109, 151, 1.0)	(48, 65, 1.0)	Not Tested	(76, 46, 0.9351)	(55, 53, 1.0)	Not Tested	(177, 166, 1.0)	(24, 40, 1.0)	(387, 578, 1.0)	(59, 73, 1.0)	(164, 144, 1.0)	(346, 346, 1.0)	(36, 50, 1.0)	Not Tested	(150, 277, 0.8869)	Not Tested	(18, 13, 1.0)	(10, 5, 1.0)
ENSG00000063660	(13, 21, 1.0)	(227, 190, 1.0)	(111, 111, 1.0)	(133, 128, 1.0)	Not Tested	(136, 150, 1.0)	(30, 26, 1.0)	(142, 165, 1.0)	Not Tested	(30, 27, 1.0)	(64, 58, 1.0)	(166, 178, 1.0)	(172, 173, 1.0)	(183, 172, 1.0)	(45, 35, 1.0)	(379, 267, 1.0)	Not Tested	(103, 95, 1.0)	(467, 421, 1.0)	(20, 25, 1.0)	(190, 203, 1.0)	(183, 175, 1.0)	(65, 43, 1.0)	(76, 91, 1.0)	Not Tested	Not Tested	(145, 138, 1.0)	(23, 18, 1.0)	(271, 287, 1.0)	Not Tested	(7, 9, 1.0)	(27, 26, 1.0)	(30, 26, 1.0)	(90, 55, 0.6412)	(50, 59, 1.0)	(34, 19, 1.0)	(6, 19, 1.0)	(145, 168, 1.0)	(14, 5, 1.0)	(58, 62, 1.0)	Not Tested	(137, 167, 1.0)	(45, 45, 1.0)	(39, 24, 1.0)	(96, 111, 1.0)	(160, 167, 1.0)	(21, 22, 1.0)	(42, 45, 1.0)	(20, 23, 1.0)
ENSG00000130294	(2, 12, 0.4411)	Not Tested	Not Tested	Not Tested	Not Tested	Not Tested	(31, 18, 1.0)	Not Tested	(154, 154, 1.0)	(6, 8, 1.0)	Not Tested	Not Tested	Not Tested	Not Tested	(23, 26, 1.0)	Not Tested	Not Tested	Not Tested	Not Tested	(10, 10, 1.0)	(65, 34, 0.5621)	(9, 26, 0.5704)	Not Tested	Not Tested	(6, 6, 1.0)	Not Tested	(64, 46, 1.0)	Not Tested	(9, 213, 0.0)	(1, 113, 0.3246)	Not Tested	(15, 21, 1.0)	Not Tested	(66, 50, 0.955)	Not Tested	Not Tested	Not Tested	Not Tested	Not Tested	Not Tested	Not Tested	Not Tested	(127, 100, 1.0)	Not Tested	Not Tested	Not Tested	(4, 12, 0.8161)	Not Tested	Not Tested
ENSG00000115677	(49, 45, 1.0)	(579, 547, 1.0)	(11, 9, 1.0)	Not Tested	(36, 48, 1.0)	(276, 279, 1.0)	(55, 66, 1.0)	(241, 226, 1.0)	(222, 220, 1.0)	Not Tested	(99, 62, 0.4967)	(161, 159, 1.0)	Not Tested	(329, 239, 0.5315)	(33, 39, 1.0)	(562, 529, 1.0)	(23, 31, 1.0)	(134, 135, 1.0)	(37, 37, 1.0)	Not Tested	(68, 54, 1.0)	(385, 425, 1.0)	Not Tested	(88, 150, 1.0)	Not Tested	Not Tested	(85, 77, 1.0)	(117, 117, 1.0)	(1104, 1106, 1.0)	(45, 31, 1.0)	Not Tested	(247, 290, 1.0)	(68, 82, 1.0)	(158, 141, 1.0)	(174, 163, 1.0)	(12, 21, 1.0)	(84, 46, 1.0)	Not Tested	Not Tested	(457, 432, 1.0)	(45, 41, 1.0)	(71, 78, 1.0)	(44, 43, 1.0)	(25, 29, 1.0)	(79, 85, 1.0)	(117, 97, 1.0)	(49, 55, 1.0)	(116, 82, 1.0)	Not Tested
ENSG00000176720	(10, 4, 1.0)	(7, 10, 1.0)	Not Tested	Not Tested	Not Tested	(10, 3, 1.0)	Not Tested	Not Tested	Not Tested	Not Tested	Not Tested	Not Tested	Not Tested	Not Tested	Not Tested	(8, 8, 1.0)	Not Tested	Not Tested	Not Tested	Not Tested	Not Tested	(24, 13, 1.0)	Not Tested	Not Tested	Not Tested	Not Tested	Not Tested	Not Tested	(16, 12, 1.0)	Not Tested	Not Tested	Not Tested	Not Tested	Not Tested	Not Tested	Not Tested	Not Tested	(8, 6, 1.0)	Not Tested	Not Tested	Not Tested	Not Tested	(3, 8, 1.0)	Not Tested	Not Tested	Not Tested	Not Tested	(6, 6, 1.0)	Not Tested
ENSG00000176946	(20, 16, 1.0)	(19, 29, 1.0)	(39, 39, 1.0)	(14, 14, 1.0)	Not Tested	Not Tested	Not Tested	Not Tested	(110, 119, 1.0)	(24, 12, 1.0)	Not Tested	(36, 47, 1.0)	(12, 17, 1.0)	(6, 20, 0.5065)	(14, 17, 1.0)	(23, 11, 1.0)	Not Tested	Not Tested	(24, 31, 1.0)	Not Tested	(16, 15, 1.0)	(39, 46, 1.0)	(13, 16, 1.0)	(11, 8, 1.0)	(10, 8, 1.0)	Not Tested	(23, 22, 1.0)	(11, 14, 1.0)	(94, 68, 1.0)	Not Tested	Not Tested	Not Tested	Not Tested	(14, 25, 1.0)	Not Tested	(3, 14, 0.5781)	Not Tested	(44, 50, 1.0)	(8, 7, 1.0)	Not Tested	Not Tested	(41, 24, 1.0)	(54, 60, 1.0)	(7, 10, 1.0)	Not Tested	(33, 47, 1.0)	Not Tested	(8, 5, 1.0)	(9, 16, 1.0)
ENSG00000168397	(16, 19, 1.0)	(127, 105, 1.0)	(341, 240, 0.8286)	(97, 104, 1.0)	Not Tested	(204, 217, 1.0)	Not Tested	Not Tested	(227, 273, 1.0)	(30, 22, 1.0)	Not Tested	(172, 233, 1.0)	(31, 42, 1.0)	Not Tested	Not Tested	(23, 29, 1.0)	(11, 15, 1.0)	(44, 44, 1.0)	(338, 274, 1.0)	Not Tested	(113, 104, 1.0)	(16, 9, 1.0)	Not Tested	(152, 157, 1.0)	(17, 18, 1.0)	(20, 17, 1.0)	(182, 164, 1.0)	Not Tested	(165, 134, 1.0)	(166, 149, 1.0)	(29, 13, 1.0)	(7, 9, 1.0)	Not Tested	(23, 29, 1.0)	(67, 75, 1.0)	Not Tested	Not Tested	(38, 35, 1.0)	Not Tested	(25, 17, 1.0)	(9, 10, 1.0)	(131, 71, 1.0)	(35, 32, 1.0)	Not Tested	(99, 103, 1.0)	(53, 36, 1.0)	(19, 7, 0.7092)	Not Tested	(13, 11, 1.0)
ENSG00000180902	(9, 12, 1.0)	(83, 101, 1.0)	(71, 46, 1.0)	(59, 57, 1.0)	(7, 14, 1.0)	(85, 119, 1.0)	(11, 4, 1.0)	(24, 10, 0.8607)	Not Tested	(15, 19, 1.0)	Not Tested	Not Tested	(34, 25, 1.0)	(7, 10, 1.0)	Not Tested	(91, 47, 1.0)	Not Tested	(15, 13, 1.0)	(137, 150, 1.0)	Not Tested	(23, 17, 1.0)	(43, 46, 1.0)	Not Tested	(20, 17, 1.0)	(8, 4, 1.0)	Not Tested	Not Tested	(20, 13, 1.0)	(62, 67, 1.0)	(39, 35, 1.0)	(14, 20, 1.0)	(12, 6, 1.0)	(24, 23, 1.0)	(5, 6, 1.0)	(38, 14, 1.0)	Not Tested	Not Tested	(26, 46, 1.0)	Not Tested	Not Tested	(13, 10, 1.0)	(45, 33, 1.0)	(5, 11, 1.0)	(6, 7, 1.0)	Not Tested	Not Tested	Not Tested	(28, 12, 1.0)	Not Tested
ENSG00000134077	(6, 8, 1.0)	(28, 28, 1.0)	Not Tested	(59, 66, 1.0)	(8, 5, 1.0)	(92, 90, 1.0)	(16, 13, 1.0)	Not Tested	(69, 69, 1.0)	Not Tested	Not Tested	Not Tested	(66, 72, 1.0)	(14, 14, 1.0)	Not Tested	(6, 8, 1.0)	Not Tested	(11, 13, 1.0)	(131, 117, 1.0)	(17, 8, 1.0)	(7, 15, 1.0)	(5, 7, 1.0)	(16, 16, 1.0)	Not Tested	Not Tested	Not Tested	(53, 64, 1.0)	(18, 21, 1.0)	(45, 78, 0.4747)	(25, 30, 1.0)	Not Tested	(19, 19, 1.0)	(7, 4, 1.0)	(34, 24, 1.0)	Not Tested	Not Tested	(11, 9, 1.0)	(5, 12, 1.0)	Not Tested	(8, 5, 1.0)	(36, 28, 1.0)	(28, 19, 1.0)	(78, 108, 1.0)	(9, 15, 1.0)	Not Tested	Not Tested	Not Tested	(8, 6, 1.0)	(10, 17, 1.0)
ENSG00000156983	(4, 7, 1.0)	Not Tested	Not Tested	Not Tested	Not Tested	(6, 12, 1.0)	Not Tested	Not Tested	Not Tested	Not Tested	Not Tested	Not Tested	Not Tested	Not Tested	Not Tested	Not Tested	Not Tested	Not Tested	Not Tested	Not Tested	Not Tested	Not Tested	Not Tested	Not Tested	Not Tested	Not Tested	Not Tested	Not Tested	Not Tested	Not Tested	Not Tested	Not Tested	Not Tested	Not Tested	Not Tested	Not Tested	Not Tested	Not Tested	Not Tested	Not Tested	Not Tested	Not Tested	Not Tested	Not Tested	Not Tested	Not Tested	Not Tested	Not Tested	Not Tested
ENSG00000214021	(32, 33, 1.0)	(663, 646, 1.0)	(429, 422, 1.0)	(112, 112, 1.0)	(15, 8, 0.9965)	(167, 198, 1.0)	(31, 28, 1.0)	(100, 92, 1.0)	(238, 272, 1.0)	(71, 46, 1.0)	(23, 22, 1.0)	(48, 50, 1.0)	(24, 13, 1.0)	(41, 23, 0.8955)	(32, 25, 1.0)	Not Tested	Not Tested	(20, 25, 1.0)	(219, 226, 1.0)	Not Tested	(61, 62, 1.0)	(90, 152, 0.524)	(27, 27, 1.0)	(96, 61, 1.0)	(35, 39, 1.0)	(64, 72, 1.0)	(22, 14, 1.0)	(78, 62, 1.0)	(111, 127, 1.0)	(143, 152, 1.0)	(28, 27, 1.0)	Not Tested	(159, 157, 1.0)	(43, 45, 1.0)	Not Tested	(53, 51, 1.0)	(67, 71, 1.0)	(186, 176, 1.0)	(22, 18, 1.0)	(27, 29, 1.0)	(17, 15, 1.0)	(100, 66, 1.0)	(168, 179, 1.0)	Not Tested	(198, 217, 1.0)	Not Tested	(43, 39, 1.0)	(16, 18, 1.0)	(88, 94, 1.0)
ENSG00000163702	(13, 20, 1.0)	(114, 101, 1.0)	(53, 53, 1.0)	(27, 25, 1.0)	Not Tested	(20, 18, 1.0)	(15, 13, 1.0)	Not Tested	Not Tested	(11, 9, 1.0)	Not Tested	(45, 48, 1.0)	(23, 30, 1.0)	Not Tested	Not Tested	(24, 37, 1.0)	(25, 25, 1.0)	Not Tested	(45, 48, 1.0)	(7, 25, 0.4106)	(33, 22, 1.0)	Not Tested	(21, 14, 1.0)	Not Tested	Not Tested	(6, 10, 1.0)	(34, 20, 1.0)	(9, 11, 1.0)	(92, 90, 1.0)	(26, 36, 1.0)	(28, 26, 1.0)	(54, 41, 1.0)	(12, 10, 1.0)	Not Tested	(9, 15, 1.0)	(8, 16, 1.0)	(14, 11, 1.0)	(58, 51, 1.0)	Not Tested	(7, 4, 1.0)	(33, 18, 1.0)	(10, 8, 1.0)	Not Tested	(3, 9, 1.0)	(53, 46, 1.0)	(41, 36, 1.0)	(10, 9, 1.0)	Not Tested	(9, 15, 1.0)
ENSG00000144712	(15, 14, 1.0)	(48, 62, 1.0)	(62, 44, 1.0)	(16, 29, 1.0)	(315, 464, 1.0)	(21, 24, 1.0)	Not Tested	Not Tested	(167, 201, 1.0)	(102, 107, 1.0)	Not Tested	(166, 232, 1.0)	(251, 222, 1.0)	(71, 92, 0.9345)	(27, 44, 1.0)	(238, 177, 0.7475)	(16, 14, 1.0)	(54, 35, 1.0)	Not Tested	(37, 26, 1.0)	(175, 129, 1.0)	(237, 259, 1.0)	(11, 13, 1.0)	(40, 46, 1.0)	Not Tested	(98, 108, 1.0)	(42, 62, 1.0)	(15, 11, 1.0)	(170, 164, 1.0)	(71, 104, 1.0)	(112, 121, 1.0)	(123, 145, 1.0)	Not Tested	(108, 97, 1.0)	(15, 23, 1.0)	(10, 13, 1.0)	(28, 34, 1.0)	(18, 26, 1.0)	(61, 31, 0.6203)	(29, 37, 1.0)	(67, 76, 1.0)	(65, 51, 1.0)	(126, 165, 1.0)	(10, 17, 1.0)	(16, 11, 1.0)	(196, 146, 0.6461)	(22, 27, 1.0)	(12, 16, 1.0)	(5, 7, 1.0)
ENSG00000163520	(363, 267, 1.0)	(1606, 1938, 1.0)	(1577, 1678, 1.0)	(2195, 1744, 1.0)	(64, 67, 1.0)	(322, 318, 1.0)	Not Tested	(19, 19, 1.0)	(590, 605, 1.0)	(78, 118, 0.7555)	(38, 38, 1.0)	Not Tested	(170, 203, 1.0)	(11, 7, 1.0)	(118, 90, 1.0)	(130, 171, 1.0)	Not Tested	Not Tested	(366, 350, 1.0)	(163, 170, 1.0)	(552, 615, 1.0)	(326, 324, 1.0)	(85, 75, 1.0)	(12, 11, 1.0)	(129, 166, 1.0)	(148, 109, 0.9533)	(286, 290, 1.0)	(436, 381, 1.0)	(652, 626, 1.0)	(809, 887, 1.0)	Not Tested	(620, 646, 1.0)	(645, 684, 1.0)	(588, 467, 0.0515)	(114, 160, 1.0)	(45, 45, 1.0)	(46, 48, 1.0)	(181, 169, 1.0)	(45, 41, 1.0)	(22, 36, 1.0)	(28, 16, 1.0)	(192, 150, 1.0)	(1158, 1211, 1.0)	(12, 14, 1.0)	(1068, 1151, 1.0)	(147, 137, 1.0)	(466, 467, 1.0)	(9, 3, 1.0)	(84, 83, 1.0)
ENSG00000170876	(11, 15, 1.0)	(172, 105, 0.6853)	(103, 94, 1.0)	Not Tested	Not Tested	(262, 183, 1.0)	(25, 17, 1.0)	(36, 15, 0.6833)	(178, 219, 1.0)	(40, 15, 1.0)	Not Tested	(100, 107, 1.0)	Not Tested	(1, 12, 0.7023)	(8, 18, 1.0)	(12, 10, 1.0)	(10, 7, 1.0)	(30, 17, 1.0)	Not Tested	Not Tested	(125, 135, 1.0)	(233, 229, 1.0)	(10, 8, 1.0)	(119, 75, 1.0)	(10, 11, 1.0)	Not Tested	(88, 30, 0.0133)	Not Tested	(97, 101, 1.0)	(205, 169, 1.0)	(9, 12, 1.0)	(57, 24, 0.1341)	(148, 137, 1.0)	Not Tested	(59, 47, 1.0)	(6, 6, 1.0)	(14, 11, 1.0)	Not Tested	Not Tested	(14, 18, 1.0)	(19, 20, 1.0)	(15, 13, 1.0)	(151, 175, 1.0)	(8, 3, 1.0)	Not Tested	(36, 53, 1.0)	Not Tested	Not Tested	Not Tested
ENSG00000154767	(23, 25, 1.0)	(71, 81, 1.0)	Not Tested	(71, 65, 1.0)	Not Tested	(76, 63, 1.0)	(12, 13, 1.0)	(23, 19, 1.0)	(87, 73, 1.0)	Not Tested	Not Tested	(26, 23, 1.0)	(35, 32, 1.0)	(16, 5, 0.6873)	(6, 11, 1.0)	Not Tested	(5, 9, 1.0)	(9, 7, 1.0)	Not Tested	Not Tested	(50, 48, 1.0)	(46, 57, 1.0)	(3, 8, 1.0)	(93, 93, 1.0)	(16, 13, 1.0)	Not Tested	(40, 40, 1.0)	(8, 15, 1.0)	(51, 62, 1.0)	(89, 74, 1.0)	Not Tested	(34, 28, 1.0)	(58, 63, 1.0)	Not Tested	(41, 28, 1.0)	Not Tested	(11, 13, 1.0)	(4, 7, 1.0)	Not Tested	Not Tested	(10, 14, 1.0)	(16, 17, 1.0)	(44, 49, 1.0)	(0, 11, 0.265)	Not Tested	Not Tested	(14, 17, 1.0)	Not Tested	Not Tested
ENSG00000206561	(27, 15, 1.0)	(125, 153, 1.0)	(61, 45, 1.0)	Not Tested	Not Tested	Not Tested	Not Tested	(26, 26, 1.0)	(337, 387, 1.0)	(7, 11, 1.0)	Not Tested	(86, 118, 1.0)	Not Tested	(14, 12, 1.0)	(7, 4, 1.0)	(16, 11, 1.0)	Not Tested	(40, 43, 1.0)	(207, 175, 1.0)	Not Tested	(86, 93, 1.0)	(35, 25, 1.0)	Not Tested	(15, 24, 1.0)	Not Tested	Not Tested	(129, 159, 1.0)	(12, 8, 1.0)	(590, 659, 1.0)	(298, 309, 1.0)	Not Tested	Not Tested	Not Tested	Not Tested	(19, 23, 1.0)	Not Tested	(26, 33, 1.0)	Not Tested	Not Tested	(12, 13, 1.0)	Not Tested	(50, 34, 1.0)	Not Tested	(12, 6, 1.0)	Not Tested	Not Tested	Not Tested	(64, 63, 1.0)	Not Tested
ENSG00000154814	(20, 17, 1.0)	Not Tested	Not Tested	(6, 9, 1.0)	Not Tested	(59, 57, 1.0)	(14, 11, 1.0)	(69, 51, 1.0)	(119, 85, 1.0)	(20, 22, 1.0)	Not Tested	Not Tested	(28, 18, 1.0)	(83, 70, 1.0)	(10, 12, 1.0)	(14, 9, 1.0)	Not Tested	(12, 24, 0.8277)	Not Tested	(18, 7, 0.8353)	(61, 71, 1.0)	Not Tested	(7, 14, 1.0)	(20, 25, 1.0)	Not Tested	Not Tested	(95, 85, 1.0)	Not Tested	(21, 27, 1.0)	(120, 124, 1.0)	(14, 17, 1.0)	(6, 8, 1.0)	Not Tested	(18, 16, 1.0)	(18, 22, 1.0)	(32, 19, 1.0)	Not Tested	(66, 108, 1.0)	(13, 11, 1.0)	(39, 20, 0.9449)	Not Tested	(58, 58, 1.0)	(41, 32, 1.0)	(42, 41, 1.0)	Not Tested	Not Tested	(13, 9, 1.0)	Not Tested	Not Tested
ENSG00000131378	(13, 10, 1.0)	(14, 19, 1.0)	(15, 9, 1.0)	(5, 6, 1.0)	Not Tested	(46, 39, 1.0)	(12, 7, 1.0)	(57, 41, 1.0)	(97, 77, 1.0)	(16, 20, 1.0)	Not Tested	(27, 22, 1.0)	(23, 16, 1.0)	(31, 29, 1.0)	Not Tested	(15, 14, 1.0)	Not Tested	(12, 22, 0.9605)	(22, 14, 1.0)	Not Tested	(56, 55, 1.0)	(22, 27, 1.0)	Not Tested	(19, 26, 1.0)	Not Tested	Not Tested	(95, 81, 1.0)	Not Tested	(36, 41, 1.0)	(109, 110, 1.0)	(14, 16, 1.0)	Not Tested	(11, 3, 1.0)	(6, 10, 1.0)	(14, 24, 1.0)	(46, 19, 0.5488)	(28, 25, 1.0)	(64, 91, 1.0)	(7, 7, 1.0)	(34, 19, 0.8104)	Not Tested	(50, 62, 1.0)	(40, 27, 1.0)	(59, 49, 1.0)	(20, 9, 1.0)	Not Tested	(7, 5, 1.0)	Not Tested	Not Tested
ENSG00000154822	(8, 15, 1.0)	(16, 20, 1.0)	Not Tested	(14, 9, 1.0)	Not Tested	(11, 21, 1.0)	(20, 16, 1.0)	(76, 95, 1.0)	(70, 91, 1.0)	Not Tested	Not Tested	Not Tested	(70, 58, 1.0)	Not Tested	(7, 4, 1.0)	(74, 83, 1.0)	(7, 18, 1.0)	(25, 14, 1.0)	(64, 72, 1.0)	(7, 5, 1.0)	(68, 63, 1.0)	(89, 77, 1.0)	Not Tested	(24, 20, 1.0)	(8, 6, 1.0)	Not Tested	(84, 105, 1.0)	Not Tested	(110, 106, 1.0)	(54, 73, 1.0)	Not Tested	(26, 42, 0.9953)	Not Tested	Not Tested	Not Tested	(22, 15, 1.0)	(55, 52, 1.0)	(62, 64, 1.0)	Not Tested	Not Tested	(23, 23, 1.0)	(69, 71, 1.0)	(62, 66, 1.0)	(37, 39, 1.0)	(11, 9, 1.0)	(21, 18, 1.0)	Not Tested	Not Tested	Not Tested
ENSG00000182568	(9, 9, 1.0)	(31, 38, 1.0)	(14, 16, 1.0)	(5, 9, 1.0)	Not Tested	Not Tested	(15, 10, 1.0)	(32, 23, 1.0)	(12, 7, 1.0)	(21, 23, 1.0)	(9, 3, 0.9968)	Not Tested	(34, 30, 1.0)	(8, 5, 1.0)	Not Tested	(7, 10, 1.0)	Not Tested	(9, 5, 1.0)	Not Tested	Not Tested	(33, 45, 1.0)	(8, 3, 1.0)	Not Tested	Not Tested	(7, 7, 1.0)	Not Tested	(38, 33, 1.0)	Not Tested	Not Tested	Not Tested	Not Tested	Not Tested	(7, 9, 1.0)	Not Tested	(7, 4, 1.0)	Not Tested	Not Tested	(13, 8, 1.0)	Not Tested	(16, 12, 1.0)	(19, 22, 1.0)	(6, 6, 1.0)	(42, 34, 1.0)	Not Tested	Not Tested	Not Tested	Not Tested	Not Tested	Not Tested
ENSG00000144566	(9, 4, 1.0)	(60, 54, 1.0)	Not Tested	(14, 16, 1.0)	Not Tested	Not Tested	(7, 7, 1.0)	Not Tested	Not Tested	Not Tested	Not Tested	(36, 37, 1.0)	(16, 22, 1.0)	(28, 37, 1.0)	Not Tested	(23, 30, 1.0)	Not Tested	(14, 23, 1.0)	Not Tested	Not Tested	(66, 72, 1.0)	(49, 65, 1.0)	(8, 3, 1.0)	Not Tested	Not Tested	(7, 5, 1.0)	(57, 65, 1.0)	Not Tested	(220, 259, 1.0)	(89, 69, 1.0)	Not Tested	Not Tested	Not Tested	(6, 12, 1.0)	(22, 15, 1.0)	Not Tested	(15, 15, 1.0)	Not Tested	Not Tested	(10, 34, 0.0999)	(3, 9, 1.0)	(14, 21, 1.0)	(44, 50, 1.0)	(17, 17, 1.0)	(26, 18, 1.0)	Not Tested	(5, 7, 1.0)	(22, 22, 1.0)	(4, 10, 1.0)
ENSG00000163491	(10, 2, 0.6939)	Not Tested	Not Tested	Not Tested	Not Tested	(9, 23, 1.0)	(9, 5, 1.0)	(19, 19, 1.0)	(55, 33, 1.0)	Not Tested	Not Tested	(43, 51, 1.0)	(3, 9, 1.0)	Not Tested	Not Tested	(20, 17, 1.0)	Not Tested	Not Tested	(14, 2, 0.3578)	Not Tested	(140, 90, 1.0)	(14, 15, 1.0)	(12, 14, 1.0)	Not Tested	Not Tested	Not Tested	(49, 38, 1.0)	Not Tested	(137, 119, 1.0)	(28, 18, 1.0)	Not Tested	Not Tested	Not Tested	Not Tested	Not Tested	Not Tested	(72, 66, 1.0)	Not Tested	Not Tested	Not Tested	Not Tested	Not Tested	(67, 84, 1.0)	(41, 41, 1.0)	Not Tested	Not Tested	(5, 7, 1.0)	Not Tested	Not Tested
ENSG00000163527	(5, 8, 1.0)	Not Tested	(39, 52, 1.0)	Not Tested	Not Tested	(11, 11, 1.0)	Not Tested	Not Tested	Not Tested	(15, 7, 1.0)	Not Tested	Not Tested	Not Tested	Not Tested	Not Tested	(7, 9, 1.0)	Not Tested	Not Tested	(6, 8, 1.0)	Not Tested	(15, 22, 1.0)	(35, 52, 1.0)	Not Tested	(11, 7, 1.0)	Not Tested	Not Tested	Not Tested	Not Tested	Not Tested	(6, 5, 1.0)	Not Tested	Not Tested	Not Tested	Not Tested	Not Tested	Not Tested	(19, 20, 1.0)	Not Tested	Not Tested	Not Tested	Not Tested	(8, 6, 1.0)	Not Tested	(7, 16, 1.0)	Not Tested	Not Tested	Not Tested	Not Tested	Not Tested
ENSG00000144635	(16, 18, 1.0)	(21, 35, 1.0)	(7, 9, 1.0)	Not Tested	Not Tested	(16, 5, 1.0)	Not Tested	Not Tested	Not Tested	Not Tested	Not Tested	Not Tested	Not Tested	Not Tested	Not Tested	Not Tested	Not Tested	Not Tested	Not Tested	Not Tested	(54, 41, 1.0)	Not Tested	Not Tested	(15, 18, 1.0)	Not Tested	Not Tested	Not Tested	Not Tested	(6, 9, 1.0)	Not Tested	Not Tested	(19, 22, 1.0)	Not Tested	Not Tested	Not Tested	Not Tested	Not Tested	(35, 42, 1.0)	Not Tested	Not Tested	(12, 17, 1.0)	Not Tested	(0, 11, 0.9052)	Not Tested	(6, 7, 1.0)	Not Tested	Not Tested	(10, 7, 1.0)	Not Tested
ENSG00000170248	(34, 41, 1.0)	(252, 283, 1.0)	(60, 76, 1.0)	(161, 159, 1.0)	(29, 22, 1.0)	(179, 173, 1.0)	Not Tested	Not Tested	Not Tested	(93, 89, 1.0)	(7, 16, 0.8135)	(186, 140, 1.0)	(169, 172, 1.0)	(85, 123, 0.6566)	(30, 25, 1.0)	(158, 175, 1.0)	Not Tested	(75, 74, 1.0)	(220, 207, 1.0)	(63, 74, 1.0)	Not Tested	(179, 202, 1.0)	(39, 54, 1.0)	Not Tested	(27, 25, 1.0)	Not Tested	Not Tested	Not Tested	Not Tested	(237, 175, 1.0)	(30, 25, 1.0)	(95, 81, 1.0)	(6, 5, 1.0)	Not Tested	(63, 68, 1.0)	(45, 46, 1.0)	(71, 53, 1.0)	Not Tested	Not Tested	(84, 114, 1.0)	(65, 85, 1.0)	Not Tested	Not Tested	(15, 24, 1.0)	(137, 126, 1.0)	Not Tested	(31, 27, 1.0)	Not Tested	Not Tested
ENSG00000076242	(11, 10, 1.0)	(22, 27, 1.0)	Not Tested	Not Tested	Not Tested	(7, 12, 1.0)	(16, 18, 1.0)	(14, 6, 1.0)	(82, 82, 1.0)	(24, 33, 1.0)	Not Tested	(38, 50, 1.0)	Not Tested	Not Tested	Not Tested	(42, 51, 1.0)	(17, 9, 1.0)	Not Tested	Not Tested	Not Tested	(51, 38, 1.0)	(52, 66, 1.0)	Not Tested	(7, 4, 1.0)	Not Tested	Not Tested	(32, 32, 1.0)	Not Tested	(14, 17, 1.0)	Not Tested	Not Tested	(42, 39, 1.0)	Not Tested	Not Tested	Not Tested	Not Tested	Not Tested	(34, 20, 1.0)	Not Tested	Not Tested	Not Tested	(19, 25, 1.0)	(39, 29, 1.0)	Not Tested	(8, 13, 1.0)	(37, 41, 1.0)	Not Tested	Not Tested	Not Tested
ENSG00000144674	(63, 39, 0.6031)	(72, 75, 1.0)	Not Tested	Not Tested	(10, 8, 1.0)	(52, 41, 1.0)	Not Tested	(104, 115, 1.0)	(217, 183, 1.0)	(47, 47, 1.0)	Not Tested	(6, 14, 1.0)	Not Tested	(12, 17, 1.0)	(14, 15, 1.0)	(52, 33, 1.0)	Not Tested	(7, 7, 1.0)	(10, 13, 1.0)	(23, 22, 1.0)	(131, 110, 1.0)	(95, 80, 1.0)	(36, 29, 1.0)	(33, 22, 1.0)	Not Tested	Not Tested	(14, 8, 1.0)	Not Tested	Not Tested	(26, 21, 1.0)	Not Tested	Not Tested	(28, 21, 1.0)	Not Tested	(19, 25, 1.0)	Not Tested	(101, 97, 1.0)	(145, 120, 1.0)	(47, 34, 1.0)	Not Tested	(59, 65, 1.0)	Not Tested	(130, 118, 1.0)	(88, 82, 1.0)	(11, 17, 1.0)	Not Tested	Not Tested	Not Tested	(28, 32, 1.0)
ENSG00000183873	(35, 47, 1.0)	(3, 8, 1.0)	Not Tested	Not Tested	(82, 80, 1.0)	Not Tested	(49, 58, 1.0)	(114, 98, 1.0)	(97, 114, 1.0)	(107, 82, 1.0)	(44, 35, 0.9968)	(5, 6, 1.0)	(144, 128, 1.0)	(27, 27, 1.0)	(18, 9, 1.0)	(659, 536, 1.0)	Not Tested	(90, 108, 1.0)	(349, 360, 1.0)	(23, 28, 1.0)	(216, 120, 1.0)	(142, 125, 1.0)	(27, 28, 1.0)	Not Tested	Not Tested	Not Tested	(100, 110, 1.0)	(29, 32, 1.0)	(325, 312, 1.0)	(262, 261, 1.0)	Not Tested	Not Tested	Not Tested	(13, 6, 0.955)	Not Tested	(156, 130, 1.0)	(159, 174, 1.0)	Not Tested	(10, 9, 1.0)	(136, 127, 1.0)	(41, 57, 1.0)	(104, 111, 1.0)	Not Tested	(44, 51, 1.0)	Not Tested	(123, 73, 0.1192)	(10, 14, 1.0)	(115, 100, 1.0)	Not Tested
ENSG00000168334	(122, 124, 1.0)	Not Tested	Not Tested	Not Tested	Not Tested	Not Tested	(51, 40, 1.0)	(655, 587, 1.0)	(248, 253, 1.0)	Not Tested	Not Tested	Not Tested	(670, 701, 1.0)	(142, 159, 1.0)	(114, 95, 1.0)	(129, 161, 1.0)	(471, 536, 1.0)	Not Tested	Not Tested	(125, 131, 1.0)	(198, 193, 1.0)	(407, 413, 1.0)	(88, 82, 1.0)	Not Tested	(66, 69, 1.0)	(82, 88, 1.0)	(12, 17, 1.0)	(70, 61, 1.0)	(55, 26, 0.3736)	(341, 383, 1.0)	Not Tested	(84, 96, 1.0)	Not Tested	(98, 76, 1.0)	Not Tested	(65, 35, 1.0)	(16, 22, 1.0)	Not Tested	(150, 134, 1.0)	Not Tested	(238, 317, 1.0)	Not Tested	Not Tested	(22, 16, 1.0)	Not Tested	Not Tested	(57, 60, 1.0)	(28, 30, 1.0)	Not Tested
ENSG00000182606	(8, 14, 1.0)	(219, 227, 1.0)	(261, 279, 1.0)	(18, 21, 1.0)	(25, 24, 1.0)	(195, 201, 1.0)	(11, 12, 1.0)	(45, 38, 1.0)	(423, 415, 1.0)	(58, 62, 1.0)	(7, 6, 1.0)	(374, 394, 1.0)	(61, 54, 1.0)	(170, 144, 1.0)	(49, 38, 1.0)	(299, 212, 0.6397)	(19, 19, 1.0)	(206, 171, 1.0)	(260, 260, 1.0)	Not Tested	(237, 276, 1.0)	(500, 542, 1.0)	Not Tested	(84, 75, 1.0)	(77, 68, 1.0)	Not Tested	(321, 294, 1.0)	(13, 2, 0.5895)	(278, 357, 1.0)	(206, 273, 1.0)	Not Tested	Not Tested	(41, 52, 1.0)	(156, 83, 0.7873)	Not Tested	(9, 9, 1.0)	(17, 26, 1.0)	(146, 151, 1.0)	(18, 26, 1.0)	(64, 65, 1.0)	(42, 50, 1.0)	(243, 258, 1.0)	Not Tested	(49, 64, 1.0)	(49, 48, 1.0)	(20, 28, 1.0)	(15, 10, 1.0)	(144, 190, 1.0)	Not Tested
ENSG00000075914	(11, 6, 1.0)	(21, 21, 1.0)	Not Tested	(13, 16, 1.0)	Not Tested	Not Tested	(6, 5, 1.0)	Not Tested	Not Tested	Not Tested	Not Tested	Not Tested	Not Tested	Not Tested	(9, 4, 1.0)	Not Tested	Not Tested	Not Tested	(3, 11, 1.0)	Not Tested	(16, 17, 1.0)	Not Tested	Not Tested	Not Tested	Not Tested	Not Tested	Not Tested	Not Tested	Not Tested	(25, 12, 1.0)	Not Tested	(18, 18, 1.0)	(6, 13, 1.0)	(8, 8, 1.0)	(7, 7, 1.0)	(10, 7, 1.0)	Not Tested	(47, 40, 1.0)	Not Tested	(11, 8, 1.0)	Not Tested	(6, 11, 1.0)	(13, 15, 1.0)	Not Tested	Not Tested	(6, 10, 1.0)	Not Tested	Not Tested	(4, 7, 1.0)
ENSG00000163815	(51, 53, 1.0)	(49, 82, 1.0)	Not Tested	(66, 49, 1.0)	(94, 103, 1.0)	Not Tested	(59, 53, 1.0)	Not Tested	Not Tested	(118, 130, 1.0)	(37, 24, 0.9968)	Not Tested	(41, 39, 1.0)	Not Tested	(31, 38, 1.0)	(59, 59, 1.0)	(23, 19, 1.0)	(66, 27, 0.5075)	(91, 83, 1.0)	(26, 40, 1.0)	(35, 29, 1.0)	(63, 71, 1.0)	Not Tested	Not Tested	(42, 20, 0.6533)	(167, 216, 1.0)	Not Tested	Not Tested	Not Tested	(29, 30, 1.0)	(33, 21, 1.0)	(82, 75, 1.0)	(165, 154, 1.0)	(258, 294, 1.0)	(31, 21, 1.0)	(14, 8, 1.0)	(56, 68, 1.0)	(8, 5, 1.0)	(49, 35, 1.0)	(78, 94, 1.0)	(24, 28, 1.0)	(7, 7, 1.0)	(74, 83, 1.0)	Not Tested	Not Tested	Not Tested	(46, 58, 1.0)	Not Tested	(15, 16, 1.0)
ENSG00000178038	(9, 3, 0.9562)	Not Tested	(64, 59, 1.0)	(26, 20, 1.0)	(15, 7, 0.9675)	(40, 38, 1.0)	(9, 15, 1.0)	(14, 19, 1.0)	(80, 91, 1.0)	(8, 12, 1.0)	Not Tested	Not Tested	(93, 71, 1.0)	(14, 18, 1.0)	Not Tested	(81, 107, 1.0)	(36, 21, 1.0)	(7, 10, 1.0)	(88, 76, 1.0)	(13, 5, 0.9569)	(32, 38, 1.0)	(18, 33, 1.0)	(7, 8, 1.0)	Not Tested	(16, 8, 1.0)	(13, 11, 1.0)	Not Tested	(13, 23, 1.0)	(30, 37, 1.0)	(38, 44, 1.0)	Not Tested	Not Tested	Not Tested	Not Tested	(6, 5, 1.0)	(29, 24, 1.0)	(88, 74, 1.0)	(74, 55, 1.0)	Not Tested	(60, 35, 1.0)	Not Tested	Not Tested	Not Tested	(46, 32, 1.0)	Not Tested	(36, 29, 1.0)	Not Tested	(9, 18, 1.0)	Not Tested
ENSG00000160799	(14, 10, 1.0)	Not Tested	(50, 52, 1.0)	(12, 16, 1.0)	Not Tested	Not Tested	(7, 7, 1.0)	(21, 11, 1.0)	(5, 6, 1.0)	Not Tested	Not Tested	(36, 38, 1.0)	(11, 6, 1.0)	Not Tested	(14, 13, 1.0)	Not Tested	Not Tested	Not Tested	(55, 58, 1.0)	(5, 8, 1.0)	Not Tested	(32, 22, 1.0)	Not Tested	Not Tested	Not Tested	Not Tested	(10, 6, 1.0)	(16, 14, 1.0)	Not Tested	(51, 44, 1.0)	(5, 6, 1.0)	Not Tested	Not Tested	Not Tested	Not Tested	Not Tested	Not Tested	Not Tested	Not Tested	Not Tested	Not Tested	Not Tested	Not Tested	(10, 13, 1.0)	Not Tested	Not Tested	(7, 7, 1.0)	Not Tested	(6, 6, 1.0)
ENSG00000160796	(25, 14, 0.9985)	Not Tested	(38, 34, 1.0)	Not Tested	Not Tested	Not Tested	(14, 6, 1.0)	(28, 28, 1.0)	Not Tested	Not Tested	Not Tested	Not Tested	Not Tested	Not Tested	Not Tested	(43, 45, 1.0)	(34, 54, 1.0)	Not Tested	(85, 98, 1.0)	Not Tested	(16, 10, 1.0)	(23, 17, 1.0)	Not Tested	(7, 7, 1.0)	Not Tested	(14, 15, 1.0)	(33, 21, 1.0)	(16, 8, 1.0)	(21, 18, 1.0)	Not Tested	(7, 10, 1.0)	Not Tested	Not Tested	(9, 10, 1.0)	Not Tested	Not Tested	Not Tested	Not Tested	(6, 5, 1.0)	Not Tested	Not Tested	Not Tested	Not Tested	Not Tested	Not Tested	(75, 90, 1.0)	Not Tested	Not Tested	Not Tested
ENSG00000181555	(6, 7, 1.0)	Not Tested	(32, 45, 1.0)	Not Tested	Not Tested	Not Tested	(9, 7, 1.0)	(19, 22, 1.0)	Not Tested	Not Tested	(6, 10, 0.9968)	Not Tested	Not Tested	(14, 10, 1.0)	(9, 9, 1.0)	(26, 36, 1.0)	Not Tested	Not Tested	(49, 38, 1.0)	Not Tested	Not Tested	(45, 43, 1.0)	Not Tested	Not Tested	Not Tested	(10, 11, 1.0)	(43, 32, 1.0)	(11, 9, 1.0)	(74, 95, 1.0)	Not Tested	(5, 9, 1.0)	Not Tested	Not Tested	(6, 7, 1.0)	Not Tested	(17, 7, 1.0)	Not Tested	Not Tested	(4, 7, 1.0)	Not Tested	Not Tested	Not Tested	Not Tested	Not Tested	Not Tested	Not Tested	(3, 10, 0.8906)	(18, 17, 1.0)	Not Tested
ENSG00000076201	(6, 5, 1.0)	(19, 31, 1.0)	(16, 25, 1.0)	Not Tested	Not Tested	Not Tested	(9, 4, 1.0)	(36, 15, 1.0)	Not Tested	(19, 15, 1.0)	Not Tested	Not Tested	Not Tested	(4, 10, 0.9345)	(8, 5, 1.0)	Not Tested	(12, 13, 1.0)	Not Tested	(37, 39, 1.0)	(6, 5, 1.0)	Not Tested	(17, 22, 1.0)	Not Tested	Not Tested	(3, 9, 1.0)	(10, 8, 1.0)	(19, 19, 1.0)	(7, 8, 1.0)	(50, 31, 0.8615)	Not Tested	(16, 14, 1.0)	Not Tested	Not Tested	(10, 15, 1.0)	Not Tested	(9, 7, 1.0)	Not Tested	Not Tested	(8, 6, 1.0)	Not Tested	Not Tested	(11, 0, 0.3788)	(21, 23, 1.0)	Not Tested	Not Tested	(23, 26, 1.0)	(8, 3, 1.0)	Not Tested	(13, 30, 0.8397)
ENSG00000114270	(6, 5, 1.0)	Not Tested	Not Tested	(22, 21, 1.0)	Not Tested	(13, 9, 1.0)	Not Tested	(12, 6, 1.0)	Not Tested	Not Tested	Not Tested	Not Tested	(18, 12, 1.0)	Not Tested	Not Tested	(5, 6, 1.0)	Not Tested	Not Tested	Not Tested	Not Tested	Not Tested	Not Tested	Not Tested	Not Tested	Not Tested	Not Tested	Not Tested	Not Tested	(6, 9, 1.0)	(8, 8, 1.0)	Not Tested	Not Tested	Not Tested	Not Tested	Not Tested	Not Tested	(9, 3, 1.0)	(14, 24, 1.0)	Not Tested	Not Tested	(6, 6, 1.0)	Not Tested	Not Tested	Not Tested	Not Tested	(23, 31, 1.0)	Not Tested	Not Tested	Not Tested
ENSG00000068745	(20, 27, 1.0)	(94, 75, 1.0)	(105, 89, 1.0)	(49, 25, 1.0)	Not Tested	Not Tested	Not Tested	(13, 18, 1.0)	(12, 18, 1.0)	Not Tested	Not Tested	Not Tested	(9, 7, 1.0)	(8, 7, 1.0)	Not Tested	(75, 69, 1.0)	(8, 11, 1.0)	Not Tested	Not Tested	Not Tested	(50, 45, 1.0)	(36, 45, 1.0)	Not Tested	Not Tested	(5, 8, 1.0)	Not Tested	(121, 153, 1.0)	Not Tested	(8, 11, 1.0)	(57, 48, 1.0)	Not Tested	(5, 13, 0.9229)	Not Tested	(8, 15, 0.8712)	Not Tested	(4, 10, 1.0)	(10, 7, 1.0)	(77, 60, 1.0)	Not Tested	Not Tested	Not Tested	(12, 20, 1.0)	Not Tested	(29, 43, 1.0)	(6, 7, 1.0)	(10, 14, 1.0)	Not Tested	(15, 21, 1.0)	(6, 7, 1.0)
ENSG00000178252	(118, 111, 1.0)	(245, 353, 1.0)	(403, 471, 1.0)	Not Tested	(8, 7, 1.0)	Not Tested	Not Tested	(72, 72, 1.0)	Not Tested	(159, 166, 1.0)	(4, 7, 0.9968)	Not Tested	Not Tested	(5, 11, 1.0)	Not Tested	(129, 81, 1.0)	Not Tested	Not Tested	Not Tested	Not Tested	(50, 60, 1.0)	Not Tested	Not Tested	Not Tested	Not Tested	Not Tested	Not Tested	Not Tested	Not Tested	(150, 220, 1.0)	Not Tested	(84, 98, 1.0)	Not Tested	(47, 58, 1.0)	Not Tested	(43, 39, 1.0)	Not Tested	(202, 164, 1.0)	Not Tested	Not Tested	Not Tested	Not Tested	Not Tested	(26, 22, 1.0)	Not Tested	Not Tested	(61, 62, 1.0)	(15, 7, 1.0)	(95, 111, 1.0)
ENSG00000172037	(444, 63, 0.0)	Not Tested	(534, 479, 1.0)	Not Tested	Not Tested	Not Tested	Not Tested	Not Tested	(298, 275, 1.0)	(619, 569, 1.0)	Not Tested	(162, 137, 1.0)	Not Tested	Not Tested	Not Tested	(205, 233, 1.0)	(94, 68, 1.0)	(17, 7, 0.8757)	Not Tested	Not Tested	Not Tested	(354, 316, 1.0)	Not Tested	(242, 189, 1.0)	Not Tested	Not Tested	Not Tested	Not Tested	Not Tested	Not Tested	(73, 76, 1.0)	Not Tested	Not Tested	(155, 137, 1.0)	Not Tested	(25, 27, 1.0)	(36, 33, 1.0)	Not Tested	Not Tested	Not Tested	(141, 156, 1.0)	(83, 86, 1.0)	Not Tested	Not Tested	(98, 80, 1.0)	(320, 365, 1.0)	Not Tested	Not Tested	Not Tested
ENSG00000177352	(6, 8, 1.0)	(27, 30, 1.0)	(14, 21, 1.0)	(28, 23, 1.0)	Not Tested	Not Tested	Not Tested	(3, 8, 1.0)	Not Tested	(10, 12, 1.0)	Not Tested	Not Tested	(16, 14, 1.0)	(7, 5, 1.0)	Not Tested	(10, 7, 1.0)	Not Tested	Not Tested	Not Tested	Not Tested	(13, 13, 1.0)	(24, 28, 1.0)	Not Tested	(16, 5, 0.8198)	Not Tested	Not Tested	(16, 16, 1.0)	Not Tested	Not Tested	(20, 22, 1.0)	Not Tested	Not Tested	Not Tested	(20, 10, 1.0)	Not Tested	Not Tested	Not Tested	Not Tested	Not Tested	Not Tested	Not Tested	Not Tested	Not Tested	Not Tested	Not Tested	(12, 12, 1.0)	Not Tested	(11, 5, 1.0)	(3, 11, 0.9513)
ENSG00000182179	(10, 10, 1.0)	Not Tested	Not Tested	Not Tested	Not Tested	Not Tested	Not Tested	(16, 8, 1.0)	(15, 25, 1.0)	Not Tested	Not Tested	Not Tested	Not Tested	Not Tested	Not Tested	Not Tested	Not Tested	Not Tested	(23, 17, 1.0)	Not Tested	(15, 9, 1.0)	Not Tested	Not Tested	(20, 27, 1.0)	(9, 7, 1.0)	Not Tested	Not Tested	Not Tested	Not Tested	Not Tested	Not Tested	(9, 12, 1.0)	Not Tested	(6, 11, 1.0)	(21, 15, 1.0)	Not Tested	Not Tested	(25, 30, 1.0)	Not Tested	Not Tested	Not Tested	(14, 13, 1.0)	Not Tested	(32, 35, 1.0)	(47, 44, 1.0)	(11, 10, 1.0)	(9, 10, 1.0)	Not Tested	(5, 7, 1.0)
ENSG00000164077	(5, 9, 1.0)	(10, 7, 1.0)	Not Tested	(8, 13, 1.0)	Not Tested	Not Tested	Not Tested	Not Tested	(10, 11, 1.0)	(14, 6, 1.0)	Not Tested	Not Tested	(10, 4, 1.0)	Not Tested	Not Tested	Not Tested	Not Tested	Not Tested	(6, 9, 1.0)	Not Tested	Not Tested	(6, 7, 1.0)	(6, 5, 1.0)	Not Tested	Not Tested	Not Tested	Not Tested	Not Tested	(28, 21, 1.0)	Not Tested	Not Tested	Not Tested	Not Tested	Not Tested	Not Tested	Not Tested	Not Tested	(8, 10, 1.0)	Not Tested	Not Tested	Not Tested	(9, 4, 1.0)	Not Tested	Not Tested	Not Tested	(6, 12, 1.0)	Not Tested	Not Tested	Not Tested
ENSG00000004534	(15, 24, 1.0)	(223, 178, 1.0)	Not Tested	(177, 126, 1.0)	Not Tested	Not Tested	Not Tested	(24, 22, 1.0)	(101, 136, 1.0)	Not Tested	(16, 4, 0.3769)	Not Tested	(53, 27, 1.0)	(39, 26, 1.0)	(14, 25, 1.0)	(29, 17, 1.0)	(6, 7, 1.0)	Not Tested	(90, 106, 1.0)	(10, 14, 1.0)	(46, 51, 1.0)	(71, 67, 1.0)	(5, 10, 1.0)	Not Tested	(5, 18, 0.6621)	Not Tested	(31, 42, 1.0)	(15, 34, 0.6603)	(161, 173, 1.0)	Not Tested	(8, 22, 1.0)	(30, 43, 1.0)	Not Tested	(12, 18, 1.0)	(16, 19, 1.0)	(6, 12, 1.0)	(13, 13, 1.0)	(361, 253, 1.0)	(11, 3, 1.0)	Not Tested	Not Tested	(35, 40, 1.0)	Not Tested	(10, 10, 1.0)	(60, 84, 1.0)	(62, 65, 1.0)	(37, 16, 0.9203)	(53, 54, 1.0)	Not Tested
ENSG00000003756	(40, 41, 1.0)	(165, 165, 1.0)	Not Tested	(53, 57, 1.0)	Not Tested	(5, 8, 1.0)	Not Tested	(69, 51, 1.0)	(161, 141, 1.0)	Not Tested	Not Tested	Not Tested	(41, 41, 1.0)	(30, 22, 1.0)	(51, 41, 1.0)	Not Tested	(41, 41, 1.0)	Not Tested	(153, 158, 1.0)	(25, 24, 1.0)	(11, 12, 1.0)	(38, 30, 1.0)	(38, 44, 1.0)	Not Tested	(27, 42, 1.0)	Not Tested	Not Tested	(84, 76, 1.0)	(150, 130, 1.0)	Not Tested	(55, 60, 1.0)	(77, 73, 1.0)	Not Tested	(70, 88, 1.0)	Not Tested	Not Tested	Not Tested	(118, 118, 1.0)	Not Tested	Not Tested	Not Tested	(72, 67, 1.0)	Not Tested	Not Tested	(107, 120, 1.0)	(93, 80, 1.0)	(39, 38, 1.0)	(15, 16, 1.0)	Not Tested
ENSG00000068001	(8, 16, 1.0)	(19, 31, 1.0)	(12, 18, 1.0)	Not Tested	Not Tested	(33, 29, 1.0)	Not Tested	(8, 11, 1.0)	(32, 29, 1.0)	(23, 22, 1.0)	Not Tested	Not Tested	Not Tested	Not Tested	(9, 17, 1.0)	(33, 28, 1.0)	Not Tested	Not Tested	(52, 52, 1.0)	(8, 13, 1.0)	(48, 42, 1.0)	(26, 39, 1.0)	(13, 22, 1.0)	Not Tested	Not Tested	Not Tested	(28, 19, 1.0)	Not Tested	(56, 72, 1.0)	(57, 62, 1.0)	Not Tested	(14, 13, 1.0)	Not Tested	Not Tested	(7, 8, 1.0)	Not Tested	Not Tested	Not Tested	Not Tested	Not Tested	Not Tested	Not Tested	Not Tested	(10, 12, 1.0)	(22, 24, 1.0)	(41, 39, 1.0)	Not Tested	Not Tested	Not Tested
ENSG00000068028	(6, 7, 1.0)	(98, 87, 1.0)	(6, 7, 1.0)	Not Tested	Not Tested	(69, 64, 1.0)	Not Tested	(22, 20, 1.0)	(61, 71, 1.0)	(18, 10, 1.0)	Not Tested	Not Tested	Not Tested	Not Tested	Not Tested	Not Tested	(7, 6, 1.0)	Not Tested	(86, 81, 1.0)	(5, 6, 1.0)	Not Tested	(177, 119, 0.2929)	Not Tested	(8, 15, 1.0)	Not Tested	Not Tested	(72, 92, 1.0)	Not Tested	(46, 38, 1.0)	(75, 77, 1.0)	(6, 8, 1.0)	Not Tested	Not Tested	Not Tested	(25, 24, 1.0)	Not Tested	Not Tested	Not Tested	(4, 7, 1.0)	Not Tested	Not Tested	(10, 11, 1.0)	Not Tested	(19, 28, 1.0)	(48, 42, 1.0)	Not Tested	Not Tested	Not Tested	Not Tested
ENSG00000088543	(6, 15, 1.0)	(30, 13, 0.9307)	Not Tested	Not Tested	Not Tested	Not Tested	Not Tested	Not Tested	Not Tested	Not Tested	Not Tested	(23, 23, 1.0)	Not Tested	Not Tested	(7, 5, 1.0)	(47, 60, 1.0)	(7, 8, 1.0)	Not Tested	(52, 64, 1.0)	Not Tested	Not Tested	Not Tested	Not Tested	Not Tested	Not Tested	Not Tested	Not Tested	(9, 7, 1.0)	Not Tested	Not Tested	Not Tested	Not Tested	Not Tested	(11, 11, 1.0)	Not Tested	Not Tested	Not Tested	(17, 14, 1.0)	Not Tested	Not Tested	Not Tested	Not Tested	Not Tested	Not Tested	(5, 7, 1.0)	(39, 34, 1.0)	Not Tested	Not Tested	Not Tested
ENSG00000114735	(9, 7, 1.0)	(56, 71, 1.0)	Not Tested	(23, 28, 1.0)	Not Tested	Not Tested	Not Tested	(23, 35, 1.0)	(36, 40, 1.0)	(21, 22, 1.0)	Not Tested	Not Tested	(9, 11, 1.0)	Not Tested	Not Tested	(35, 34, 1.0)	Not Tested	Not Tested	(42, 27, 1.0)	(9, 4, 1.0)	Not Tested	Not Tested	Not Tested	Not Tested	(10, 11, 1.0)	Not Tested	(47, 35, 1.0)	(7, 5, 1.0)	Not Tested	(4, 7, 1.0)	Not Tested	Not Tested	Not Tested	(0, 11, 0.2428)	(22, 18, 1.0)	(5, 8, 1.0)	Not Tested	Not Tested	Not Tested	Not Tested	(8, 10, 1.0)	Not Tested	Not Tested	Not Tested	(22, 20, 1.0)	Not Tested	Not Tested	Not Tested	Not Tested
ENSG00000163932	(11, 9, 1.0)	(11, 29, 1.0)	Not Tested	(30, 27, 1.0)	Not Tested	Not Tested	Not Tested	(5, 12, 1.0)	(10, 6, 1.0)	(4, 12, 0.8983)	Not Tested	(12, 15, 1.0)	(13, 7, 1.0)	Not Tested	Not Tested	(6, 9, 1.0)	Not Tested	Not Tested	Not Tested	(11, 10, 1.0)	(16, 10, 1.0)	(19, 12, 1.0)	Not Tested	(13, 6, 1.0)	(12, 15, 1.0)	Not Tested	Not Tested	(9, 8, 1.0)	Not Tested	(34, 31, 1.0)	Not Tested	Not Tested	(30, 38, 1.0)	Not Tested	Not Tested	Not Tested	Not Tested	(16, 12, 1.0)	Not Tested	Not Tested	Not Tested	(9, 10, 1.0)	(28, 48, 1.0)	Not Tested	Not Tested	(19, 23, 1.0)	Not Tested	Not Tested	Not Tested
ENSG00000163931	(31, 24, 1.0)	Not Tested	(268, 306, 1.0)	(164, 199, 1.0)	Not Tested	(14, 18, 1.0)	(23, 30, 1.0)	(13, 17, 1.0)	(12, 13, 1.0)	Not Tested	Not Tested	(14, 14, 1.0)	(34, 48, 1.0)	Not Tested	Not Tested	(25, 30, 1.0)	Not Tested	(7, 9, 1.0)	Not Tested	(26, 20, 1.0)	(8, 8, 1.0)	(11, 15, 1.0)	(39, 23, 1.0)	Not Tested	Not Tested	Not Tested	Not Tested	(48, 67, 1.0)	(14, 21, 1.0)	(10, 16, 1.0)	Not Tested	Not Tested	(11, 4, 1.0)	Not Tested	(13, 6, 1.0)	(12, 5, 1.0)	(48, 30, 1.0)	(22, 22, 1.0)	(23, 24, 1.0)	(27, 27, 1.0)	Not Tested	(45, 54, 1.0)	(29, 29, 1.0)	Not Tested	Not Tested	Not Tested	Not Tested	Not Tested	Not Tested
ENSG00000272886	(6, 5, 1.0)	(6, 10, 1.0)	(54, 61, 1.0)	(7, 7, 1.0)	Not Tested	Not Tested	Not Tested	(20, 18, 1.0)	Not Tested	(26, 34, 1.0)	Not Tested	(37, 47, 1.0)	(3, 9, 1.0)	Not Tested	Not Tested	(23, 13, 1.0)	Not Tested	Not Tested	Not Tested	(8, 8, 1.0)	Not Tested	(37, 32, 1.0)	Not Tested	(14, 14, 1.0)	Not Tested	Not Tested	(8, 18, 1.0)	(18, 16, 1.0)	(10, 11, 1.0)	(70, 67, 1.0)	Not Tested	Not Tested	(18, 40, 0.6269)	(12, 15, 1.0)	Not Tested	Not Tested	(10, 9, 1.0)	(14, 14, 1.0)	Not Tested	Not Tested	(8, 11, 1.0)	(20, 11, 1.0)	(48, 61, 1.0)	Not Tested	Not Tested	(5, 9, 1.0)	Not Tested	Not Tested	(6, 7, 1.0)
ENSG00000113812	(6, 12, 1.0)	(12, 10, 1.0)	Not Tested	(11, 12, 1.0)	(47, 45, 1.0)	Not Tested	(14, 8, 1.0)	(17, 13, 1.0)	(43, 48, 1.0)	(25, 21, 1.0)	(14, 21, 0.9968)	(30, 26, 1.0)	(24, 27, 1.0)	(36, 47, 1.0)	Not Tested	(8, 6, 1.0)	(6, 9, 1.0)	(30, 37, 1.0)	(27, 32, 1.0)	(6, 8, 1.0)	(29, 27, 1.0)	(22, 15, 1.0)	(16, 19, 1.0)	(11, 9, 1.0)	Not Tested	(28, 32, 1.0)	Not Tested	(13, 8, 1.0)	Not Tested	(42, 56, 1.0)	Not Tested	Not Tested	(11, 7, 1.0)	(153, 173, 1.0)	Not Tested	Not Tested	Not Tested	Not Tested	(8, 7, 1.0)	(30, 44, 1.0)	Not Tested	Not Tested	Not Tested	Not Tested	(6, 6, 1.0)	Not Tested	(3, 8, 1.0)	Not Tested	Not Tested
ENSG00000157445	(9, 5, 1.0)	(132, 104, 1.0)	(43, 62, 1.0)	Not Tested	Not Tested	(44, 40, 1.0)	Not Tested	(7, 11, 1.0)	(111, 91, 1.0)	Not Tested	Not Tested	Not Tested	Not Tested	Not Tested	(5, 6, 1.0)	(8, 8, 1.0)	Not Tested	Not Tested	(91, 91, 1.0)	Not Tested	(52, 45, 1.0)	(111, 126, 1.0)	Not Tested	(55, 68, 1.0)	Not Tested	Not Tested	(113, 129, 1.0)	Not Tested	(50, 54, 1.0)	(6, 17, 1.0)	Not Tested	(45, 29, 1.0)	(16, 9, 1.0)	(19, 15, 1.0)	(99, 98, 1.0)	Not Tested	(8, 12, 1.0)	(105, 99, 1.0)	(13, 6, 1.0)	Not Tested	Not Tested	(8, 5, 1.0)	(44, 39, 1.0)	Not Tested	(17, 12, 1.0)	Not Tested	Not Tested	Not Tested	Not Tested
ENSG00000136068	(14, 16, 1.0)	Not Tested	(5, 11, 1.0)	(18, 15, 1.0)	(15, 26, 0.9475)	Not Tested	Not Tested	(118, 150, 1.0)	(50, 56, 1.0)	(10, 15, 1.0)	(5, 15, 0.7662)	(11, 7, 1.0)	(23, 12, 1.0)	(15, 20, 1.0)	Not Tested	(15, 21, 1.0)	(53, 51, 1.0)	(24, 14, 1.0)	(51, 42, 1.0)	(23, 23, 1.0)	(108, 144, 1.0)	(38, 44, 1.0)	(39, 33, 1.0)	(95, 88, 1.0)	Not Tested	Not Tested	(69, 94, 1.0)	(10, 7, 1.0)	(108, 87, 1.0)	Not Tested	(54, 42, 1.0)	(8, 12, 1.0)	(36, 19, 1.0)	(42, 35, 1.0)	Not Tested	Not Tested	(14, 19, 1.0)	(147, 158, 1.0)	Not Tested	(23, 22, 1.0)	(19, 9, 1.0)	(71, 65, 1.0)	Not Tested	(79, 66, 1.0)	(198, 190, 1.0)	(39, 40, 1.0)	(32, 21, 1.0)	(10, 9, 1.0)	Not Tested
ENSG00000163687	(5, 10, 1.0)	Not Tested	(7, 6, 1.0)	Not Tested	Not Tested	Not Tested	Not Tested	Not Tested	Not Tested	Not Tested	Not Tested	Not Tested	Not Tested	Not Tested	(12, 7, 1.0)	Not Tested	Not Tested	Not Tested	(25, 29, 1.0)	Not Tested	Not Tested	(27, 14, 1.0)	Not Tested	Not Tested	Not Tested	Not Tested	Not Tested	Not Tested	(25, 31, 1.0)	Not Tested	Not Tested	Not Tested	Not Tested	(50, 58, 1.0)	Not Tested	Not Tested	Not Tested	Not Tested	Not Tested	Not Tested	Not Tested	Not Tested	(28, 28, 1.0)	Not Tested	Not Tested	Not Tested	(13, 20, 1.0)	Not Tested	Not Tested
ENSG00000168297	(10, 13, 1.0)	(119, 142, 1.0)	(42, 54, 1.0)	(24, 40, 1.0)	Not Tested	(93, 71, 1.0)	(13, 14, 1.0)	(49, 36, 1.0)	(10, 7, 1.0)	Not Tested	(8, 3, 0.9968)	Not Tested	(16, 20, 1.0)	(13, 23, 0.8844)	Not Tested	(33, 41, 1.0)	(10, 7, 1.0)	Not Tested	(64, 56, 1.0)	Not Tested	(48, 71, 1.0)	(54, 51, 1.0)	Not Tested	(55, 65, 1.0)	Not Tested	(29, 62, 0.3723)	Not Tested	(4, 8, 1.0)	(23, 37, 1.0)	(24, 36, 1.0)	Not Tested	(22, 20, 1.0)	(56, 60, 1.0)	Not Tested	(12, 14, 1.0)	(17, 12, 1.0)	(29, 22, 1.0)	(32, 19, 1.0)	(11, 9, 1.0)	(25, 17, 1.0)	Not Tested	(13, 38, 0.107)	(54, 30, 1.0)	Not Tested	(27, 20, 1.0)	(4, 8, 1.0)	(9, 6, 1.0)	Not Tested	(15, 10, 1.0)
ENSG00000168291	(51, 51, 1.0)	(128, 115, 1.0)	(203, 250, 1.0)	(50, 39, 1.0)	(21, 17, 1.0)	(83, 74, 1.0)	(46, 55, 1.0)	(104, 109, 1.0)	Not Tested	(155, 110, 0.5762)	(25, 26, 1.0)	Not Tested	(173, 135, 1.0)	(11, 21, 0.9954)	Not Tested	(87, 79, 1.0)	(52, 36, 1.0)	Not Tested	(325, 341, 1.0)	Not Tested	(339, 349, 1.0)	(306, 276, 1.0)	Not Tested	(62, 66, 1.0)	Not Tested	(12, 15, 1.0)	Not Tested	Not Tested	Not Tested	(204, 201, 1.0)	Not Tested	(129, 107, 1.0)	(50, 38, 1.0)	Not Tested	(10, 12, 1.0)	(154, 117, 1.0)	(33, 46, 1.0)	(42, 48, 1.0)	(32, 30, 1.0)	(18, 31, 1.0)	Not Tested	(76, 74, 1.0)	(64, 69, 1.0)	Not Tested	(41, 38, 1.0)	Not Tested	(40, 31, 1.0)	Not Tested	(17, 13, 1.0)
ENSG00000144741	(69, 68, 1.0)	(24, 29, 1.0)	(174, 223, 1.0)	(72, 55, 1.0)	(28, 22, 1.0)	(156, 113, 1.0)	(62, 51, 1.0)	(118, 111, 1.0)	(330, 302, 1.0)	(47, 68, 1.0)	(16, 17, 1.0)	(69, 64, 1.0)	(169, 132, 1.0)	(8, 9, 1.0)	(96, 125, 1.0)	(23, 22, 1.0)	(65, 58, 1.0)	(11, 11, 1.0)	(137, 167, 1.0)	Not Tested	(38, 53, 1.0)	(208, 198, 1.0)	(38, 22, 1.0)	(139, 130, 1.0)	(23, 20, 1.0)	(28, 25, 1.0)	(59, 70, 1.0)	(18, 17, 1.0)	(118, 143, 1.0)	(87, 95, 1.0)	(14, 13, 1.0)	(35, 42, 1.0)	Not Tested	(109, 95, 1.0)	(85, 86, 1.0)	(31, 37, 1.0)	(33, 19, 1.0)	(29, 36, 1.0)	Not Tested	(68, 74, 1.0)	Not Tested	(100, 100, 1.0)	(165, 183, 1.0)	(20, 17, 1.0)	(160, 154, 1.0)	(37, 42, 1.0)	(13, 26, 0.8093)	(8, 11, 1.0)	(31, 34, 1.0)
ENSG00000144749	(60, 53, 1.0)	(8, 8, 1.0)	(119, 144, 1.0)	(42, 37, 1.0)	(25, 23, 1.0)	(115, 101, 1.0)	(71, 60, 1.0)	(128, 126, 1.0)	(293, 234, 1.0)	(16, 25, 1.0)	(13, 10, 0.9968)	(58, 66, 1.0)	(167, 143, 1.0)	Not Tested	(96, 125, 1.0)	(23, 22, 1.0)	(61, 56, 1.0)	(11, 11, 1.0)	(135, 170, 1.0)	Not Tested	(22, 21, 1.0)	(214, 209, 1.0)	(33, 17, 1.0)	(135, 123, 1.0)	(23, 20, 1.0)	(28, 24, 1.0)	(65, 68, 1.0)	(14, 15, 1.0)	(107, 142, 0.9336)	(69, 79, 1.0)	(12, 8, 1.0)	(35, 42, 1.0)	Not Tested	(109, 95, 1.0)	(65, 82, 1.0)	(20, 22, 1.0)	(22, 14, 1.0)	(5, 9, 1.0)	Not Tested	(48, 44, 1.0)	Not Tested	(71, 85, 1.0)	(158, 183, 1.0)	(19, 17, 1.0)	(184, 160, 1.0)	(37, 42, 1.0)	(11, 17, 1.0)	(4, 7, 1.0)	(30, 31, 1.0)
ENSG00000144747	(8, 9, 1.0)	(84, 89, 1.0)	(23, 22, 1.0)	Not Tested	Not Tested	Not Tested	Not Tested	Not Tested	Not Tested	Not Tested	Not Tested	(39, 42, 1.0)	Not Tested	Not Tested	Not Tested	(50, 29, 1.0)	(7, 7, 1.0)	Not Tested	Not Tested	Not Tested	(32, 39, 1.0)	(16, 17, 1.0)	(11, 14, 1.0)	(47, 54, 1.0)	Not Tested	Not Tested	(17, 19, 1.0)	Not Tested	(13, 15, 1.0)	(18, 12, 1.0)	Not Tested	Not Tested	(45, 41, 1.0)	Not Tested	(29, 28, 1.0)	Not Tested	(7, 8, 1.0)	Not Tested	Not Tested	(7, 9, 1.0)	Not Tested	(13, 12, 1.0)	(7, 10, 1.0)	(9, 5, 1.0)	(16, 9, 1.0)	Not Tested	(9, 4, 1.0)	Not Tested	Not Tested
ENSG00000114480	(6, 9, 1.0)	(49, 43, 1.0)	Not Tested	(19, 10, 1.0)	(21, 12, 0.9965)	(12, 14, 1.0)	Not Tested	Not Tested	(54, 47, 1.0)	Not Tested	Not Tested	(56, 54, 1.0)	(30, 30, 1.0)	Not Tested	(6, 9, 1.0)	(77, 94, 1.0)	Not Tested	(49, 32, 1.0)	(95, 78, 1.0)	Not Tested	(41, 34, 1.0)	(66, 53, 1.0)	Not Tested	(11, 11, 1.0)	(16, 10, 1.0)	Not Tested	Not Tested	Not Tested	Not Tested	(100, 106, 1.0)	Not Tested	Not Tested	(11, 14, 1.0)	(34, 48, 0.8712)	(20, 14, 1.0)	Not Tested	Not Tested	(143, 141, 1.0)	(25, 24, 1.0)	Not Tested	(42, 48, 1.0)	(43, 40, 1.0)	(50, 40, 1.0)	(18, 17, 1.0)	(18, 19, 1.0)	Not Tested	Not Tested	(11, 14, 1.0)	Not Tested
ENSG00000114354	(19, 30, 0.9941)	Not Tested	(138, 136, 1.0)	Not Tested	(30, 31, 1.0)	(4, 8, 1.0)	Not Tested	Not Tested	(54, 66, 1.0)	(63, 56, 1.0)	Not Tested	Not Tested	Not Tested	Not Tested	Not Tested	(14, 12, 1.0)	Not Tested	(69, 70, 1.0)	(44, 41, 1.0)	Not Tested	(211, 234, 1.0)	(98, 88, 1.0)	(54, 64, 1.0)	(47, 51, 1.0)	Not Tested	Not Tested	(5, 6, 1.0)	Not Tested	(29, 33, 1.0)	Not Tested	Not Tested	(112, 98, 1.0)	(10, 21, 1.0)	Not Tested	(26, 19, 1.0)	(39, 23, 1.0)	(18, 13, 1.0)	(8, 13, 1.0)	Not Tested	Not Tested	(30, 38, 1.0)	(26, 30, 1.0)	(42, 42, 1.0)	Not Tested	Not Tested	(108, 104, 1.0)	Not Tested	(12, 8, 1.0)	Not Tested
ENSG00000144827	(13, 13, 1.0)	(111, 112, 1.0)	(157, 125, 1.0)	Not Tested	Not Tested	Not Tested	Not Tested	(55, 49, 1.0)	(98, 90, 1.0)	Not Tested	(6, 12, 0.9968)	Not Tested	Not Tested	Not Tested	Not Tested	Not Tested	Not Tested	Not Tested	(90, 104, 1.0)	Not Tested	(48, 49, 1.0)	(76, 65, 1.0)	Not Tested	(10, 5, 1.0)	Not Tested	(12, 4, 0.7921)	Not Tested	Not Tested	(64, 45, 1.0)	(51, 42, 1.0)	Not Tested	Not Tested	(39, 55, 1.0)	Not Tested	(41, 44, 1.0)	Not Tested	Not Tested	Not Tested	Not Tested	Not Tested	Not Tested	Not Tested	Not Tested	Not Tested	(7, 7, 1.0)	Not Tested	Not Tested	Not Tested	Not Tested
ENSG00000144857	(15, 11, 1.0)	(132, 111, 1.0)	(282, 258, 1.0)	(322, 324, 1.0)	Not Tested	Not Tested	Not Tested	(12, 10, 1.0)	(26, 23, 1.0)	(11, 4, 1.0)	Not Tested	(7, 8, 1.0)	(8, 20, 1.0)	Not Tested	Not Tested	(16, 15, 1.0)	Not Tested	Not Tested	Not Tested	(10, 7, 1.0)	(18, 40, 1.0)	(16, 11, 1.0)	Not Tested	(22, 73, 1.0)	(9, 9, 1.0)	(5, 9, 1.0)	(57, 49, 1.0)	Not Tested	Not Tested	(59, 99, 1.0)	(27, 53, 0.6848)	(12, 13, 1.0)	(125, 123, 1.0)	Not Tested	Not Tested	Not Tested	(10, 8, 1.0)	(6, 9, 1.0)	Not Tested	(7, 4, 1.0)	(13, 7, 1.0)	(19, 21, 1.0)	(30, 24, 1.0)	Not Tested	(131, 121, 1.0)	Not Tested	(5, 7, 1.0)	Not Tested	(19, 43, 0.9778)
ENSG00000121577	(584, 539, 1.0)	(25, 23, 1.0)	(25, 31, 1.0)	Not Tested	(44, 76, 0.7026)	(28, 31, 1.0)	(483, 496, 1.0)	Not Tested	(3028, 2882, 1.0)	(741, 879, 1.0)	(37, 34, 1.0)	(2003, 2030, 1.0)	Not Tested	Not Tested	(508, 501, 1.0)	(318, 374, 1.0)	(652, 715, 1.0)	(485, 578, 1.0)	(2360, 2063, 1.0)	Not Tested	(479, 442, 1.0)	(303, 395, 1.0)	(636, 667, 1.0)	(32, 31, 1.0)	(7, 5, 1.0)	Not Tested	(71, 43, 1.0)	(120, 115, 1.0)	(1894, 2047, 1.0)	(29, 0, 0.0)	Not Tested	(607, 651, 1.0)	(10, 18, 1.0)	Not Tested	(5, 8, 1.0)	(215, 192, 1.0)	(123, 150, 1.0)	Not Tested	(6, 10, 1.0)	(356, 360, 1.0)	(485, 486, 1.0)	(667, 658, 1.0)	(27, 19, 1.0)	Not Tested	(18, 17, 1.0)	Not Tested	(190, 157, 1.0)	(11, 11, 1.0)	Not Tested
ENSG00000163833	(5, 9, 1.0)	Not Tested	Not Tested	Not Tested	(9, 13, 1.0)	Not Tested	Not Tested	(763, 713, 1.0)	(919, 947, 1.0)	(31, 22, 1.0)	Not Tested	(458, 496, 1.0)	(110, 79, 1.0)	(25, 35, 1.0)	(15, 24, 1.0)	(43, 49, 1.0)	Not Tested	(118, 95, 1.0)	Not Tested	Not Tested	(186, 189, 1.0)	(234, 282, 1.0)	Not Tested	Not Tested	Not Tested	Not Tested	(470, 475, 1.0)	Not Tested	Not Tested	(162, 152, 1.0)	Not Tested	(8, 7, 1.0)	Not Tested	Not Tested	Not Tested	(120, 82, 0.9753)	(82, 82, 1.0)	Not Tested	Not Tested	(158, 123, 1.0)	Not Tested	(377, 410, 1.0)	Not Tested	(48, 58, 1.0)	Not Tested	Not Tested	Not Tested	(3, 10, 0.9715)	Not Tested
ENSG00000173226	(6, 6, 1.0)	(7, 5, 1.0)	(39, 37, 1.0)	(50, 34, 1.0)	Not Tested	(39, 46, 1.0)	Not Tested	(18, 10, 1.0)	(44, 57, 1.0)	(7, 10, 1.0)	Not Tested	(12, 22, 1.0)	(15, 11, 1.0)	Not Tested	Not Tested	(7, 9, 1.0)	Not Tested	Not Tested	Not Tested	Not Tested	(72, 54, 1.0)	(59, 47, 1.0)	Not Tested	(6, 12, 1.0)	(6, 5, 1.0)	Not Tested	(27, 21, 1.0)	Not Tested	Not Tested	Not Tested	Not Tested	(18, 19, 1.0)	(19, 14, 1.0)	Not Tested	(11, 8, 1.0)	(14, 29, 0.9199)	Not Tested	(117, 78, 1.0)	Not Tested	Not Tested	Not Tested	(26, 10, 1.0)	Not Tested	(17, 17, 1.0)	(27, 46, 1.0)	(16, 9, 1.0)	(7, 6, 1.0)	Not Tested	Not Tested
ENSG00000175455	(13, 19, 1.0)	Not Tested	Not Tested	Not Tested	Not Tested	Not Tested	(8, 7, 1.0)	(31, 53, 0.9448)	(70, 60, 1.0)	(16, 7, 1.0)	Not Tested	Not Tested	Not Tested	Not Tested	Not Tested	(5, 10, 1.0)	(15, 10, 1.0)	Not Tested	(20, 18, 1.0)	(8, 13, 1.0)	(90, 80, 1.0)	(43, 40, 1.0)	(7, 4, 1.0)	(115, 130, 1.0)	Not Tested	Not Tested	(42, 42, 1.0)	Not Tested	(18, 18, 1.0)	(55, 63, 1.0)	(22, 16, 1.0)	(39, 33, 1.0)	Not Tested	Not Tested	(38, 46, 1.0)	(10, 13, 1.0)	(5, 10, 1.0)	Not Tested	Not Tested	Not Tested	Not Tested	(18, 15, 1.0)	(29, 27, 1.0)	(20, 9, 1.0)	(28, 31, 1.0)	(6, 8, 1.0)	(10, 8, 1.0)	Not Tested	(18, 11, 1.0)
ENSG00000160145	(18, 13, 1.0)	(143, 174, 1.0)	(127, 146, 1.0)	(3, 9, 1.0)	(12, 11, 1.0)	(114, 148, 1.0)	(6, 8, 1.0)	(260, 277, 1.0)	(252, 230, 1.0)	(21, 19, 1.0)	Not Tested	(153, 168, 1.0)	(7, 7, 1.0)	(70, 84, 1.0)	(6, 9, 1.0)	(281, 283, 1.0)	(17, 23, 1.0)	(35, 28, 1.0)	(392, 330, 1.0)	(8, 5, 1.0)	(259, 271, 1.0)	(234, 199, 1.0)	(7, 10, 1.0)	(126, 69, 1.0)	Not Tested	(19, 10, 0.8425)	(154, 151, 1.0)	Not Tested	(394, 387, 1.0)	(221, 187, 1.0)	Not Tested	Not Tested	(55, 49, 1.0)	(38, 34, 1.0)	(72, 91, 1.0)	(80, 71, 1.0)	(119, 130, 1.0)	(989, 815, 1.0)	Not Tested	(97, 74, 1.0)	Not Tested	(193, 175, 1.0)	(227, 291, 1.0)	(113, 96, 1.0)	(52, 29, 1.0)	(29, 38, 1.0)	(23, 20, 1.0)	(133, 122, 1.0)	Not Tested
ENSG00000114544	(9, 15, 1.0)	(92, 106, 1.0)	(151, 165, 1.0)	Not Tested	(6, 7, 1.0)	(140, 124, 1.0)	(9, 8, 1.0)	(11, 8, 1.0)	(139, 112, 1.0)	(24, 23, 1.0)	Not Tested	(114, 120, 1.0)	Not Tested	(23, 26, 1.0)	Not Tested	(49, 44, 1.0)	Not Tested	(12, 12, 1.0)	(58, 59, 1.0)	Not Tested	(105, 111, 1.0)	(79, 91, 1.0)	(6, 5, 1.0)	Not Tested	(9, 15, 1.0)	Not Tested	(25, 28, 1.0)	(15, 25, 1.0)	Not Tested	(99, 93, 1.0)	(20, 9, 1.0)	(33, 32, 1.0)	(14, 19, 1.0)	Not Tested	Not Tested	(12, 8, 1.0)	(16, 18, 1.0)	Not Tested	Not Tested	(21, 23, 1.0)	Not Tested	(27, 16, 1.0)	(12, 12, 1.0)	Not Tested	(39, 36, 1.0)	Not Tested	Not Tested	(16, 11, 1.0)	Not Tested
ENSG00000114554	(6, 12, 1.0)	(204, 177, 1.0)	Not Tested	Not Tested	(5, 20, 0.2998)	(174, 159, 1.0)	Not Tested	Not Tested	(30, 17, 1.0)	(15, 19, 1.0)	Not Tested	Not Tested	Not Tested	Not Tested	Not Tested	(100, 87, 1.0)	(61, 59, 1.0)	Not Tested	(165, 172, 1.0)	(11, 8, 1.0)	(27, 28, 1.0)	(16, 14, 1.0)	(18, 17, 1.0)	(12, 20, 1.0)	Not Tested	Not Tested	(77, 84, 1.0)	Not Tested	(4, 9, 1.0)	(8, 14, 1.0)	Not Tested	(11, 12, 1.0)	Not Tested	Not Tested	Not Tested	(11, 11, 1.0)	Not Tested	(6, 7, 1.0)	Not Tested	Not Tested	(6, 6, 1.0)	(52, 46, 1.0)	Not Tested	Not Tested	Not Tested	Not Tested	(8, 4, 1.0)	(17, 5, 0.5989)	(28, 28, 1.0)
ENSG00000114626	(5, 14, 0.779)	(70, 65, 1.0)	Not Tested	(79, 75, 1.0)	Not Tested	Not Tested	Not Tested	(24, 28, 1.0)	(57, 61, 1.0)	(8, 5, 1.0)	Not Tested	Not Tested	(50, 38, 1.0)	Not Tested	Not Tested	(120, 64, 0.358)	Not Tested	(12, 5, 0.8956)	(50, 46, 1.0)	(6, 16, 0.7326)	(10, 15, 1.0)	Not Tested	Not Tested	(16, 19, 1.0)	Not Tested	Not Tested	(36, 40, 1.0)	Not Tested	(14, 8, 1.0)	Not Tested	Not Tested	(23, 19, 1.0)	Not Tested	Not Tested	(9, 9, 1.0)	Not Tested	(13, 9, 1.0)	(17, 21, 1.0)	Not Tested	(11, 11, 1.0)	(6, 8, 1.0)	(20, 10, 1.0)	(55, 46, 1.0)	Not Tested	(67, 70, 1.0)	Not Tested	(19, 19, 1.0)	Not Tested	Not Tested
ENSG00000163902	(104, 103, 1.0)	(116, 121, 1.0)	Not Tested	Not Tested	(13, 13, 1.0)	(121, 135, 1.0)	(43, 50, 1.0)	Not Tested	(252, 288, 1.0)	(48, 52, 1.0)	(9, 9, 1.0)	Not Tested	Not Tested	(8, 6, 1.0)	Not Tested	(52, 64, 1.0)	Not Tested	Not Tested	(267, 258, 1.0)	(34, 21, 1.0)	(126, 138, 1.0)	(107, 104, 1.0)	(48, 59, 1.0)	(57, 63, 1.0)	(36, 38, 1.0)	(18, 14, 1.0)	(89, 91, 1.0)	(11, 9, 1.0)	Not Tested	(157, 169, 1.0)	(8, 36, 0.067)	Not Tested	(48, 39, 1.0)	(20, 35, 1.0)	Not Tested	(16, 31, 0.9753)	Not Tested	(123, 142, 1.0)	Not Tested	(12, 13, 1.0)	Not Tested	(55, 51, 1.0)	Not Tested	Not Tested	(65, 55, 1.0)	(221, 214, 1.0)	Not Tested	(12, 42, 0.0331)	Not Tested
ENSG00000177646	(33, 25, 1.0)	Not Tested	(13, 16, 1.0)	Not Tested	(17, 9, 0.9965)	Not Tested	(7, 6, 1.0)	(8, 9, 1.0)	(7, 6, 1.0)	(26, 33, 1.0)	(12, 18, 0.9968)	(46, 59, 1.0)	Not Tested	(18, 18, 1.0)	Not Tested	(64, 57, 1.0)	(29, 24, 1.0)	Not Tested	Not Tested	Not Tested	(64, 27, 0.3211)	(71, 68, 1.0)	(31, 22, 1.0)	Not Tested	Not Tested	(12, 9, 1.0)	(53, 44, 1.0)	Not Tested	(29, 32, 1.0)	(63, 58, 1.0)	(9, 6, 1.0)	Not Tested	Not Tested	Not Tested	(11, 22, 1.0)	Not Tested	(83, 25, 0.5104)	(7, 8, 1.0)	Not Tested	(32, 22, 1.0)	(20, 23, 1.0)	(28, 44, 1.0)	(57, 70, 1.0)	Not Tested	Not Tested	Not Tested	(21, 18, 1.0)	Not Tested	Not Tested
ENSG00000163913	(17, 15, 1.0)	(39, 25, 1.0)	Not Tested	Not Tested	Not Tested	Not Tested	Not Tested	(13, 22, 1.0)	(5, 6, 1.0)	Not Tested	Not Tested	Not Tested	Not Tested	Not Tested	(8, 10, 1.0)	(22, 51, 0.3667)	Not Tested	Not Tested	Not Tested	Not Tested	(30, 20, 1.0)	(14, 44, 0.2919)	Not Tested	(12, 6, 1.0)	Not Tested	Not Tested	(32, 37, 1.0)	(12, 7, 1.0)	Not Tested	(4, 7, 1.0)	Not Tested	Not Tested	Not Tested	Not Tested	Not Tested	Not Tested	Not Tested	Not Tested	Not Tested	Not Tested	Not Tested	(9, 10, 1.0)	Not Tested	Not Tested	Not Tested	Not Tested	Not Tested	Not Tested	Not Tested
ENSG00000206384	(12, 4, 0.9563)	(186, 197, 1.0)	Not Tested	Not Tested	Not Tested	Not Tested	(18, 9, 1.0)	(13, 28, 1.0)	(143, 92, 0.4812)	(2, 10, 0.7309)	Not Tested	Not Tested	Not Tested	Not Tested	(2, 11, 0.7743)	(26, 27, 1.0)	Not Tested	Not Tested	(93, 151, 1.0)	Not Tested	(49, 31, 1.0)	(41, 64, 1.0)	Not Tested	(9, 8, 1.0)	Not Tested	(19, 16, 1.0)	(114, 95, 1.0)	Not Tested	(15, 23, 1.0)	Not Tested	Not Tested	Not Tested	Not Tested	Not Tested	(19, 22, 1.0)	Not Tested	Not Tested	(63, 44, 1.0)	(10, 9, 1.0)	(8, 5, 1.0)	Not Tested	(11, 16, 1.0)	(41, 44, 1.0)	Not Tested	(21, 15, 1.0)	Not Tested	Not Tested	(5, 9, 1.0)	(6, 6, 1.0)
ENSG00000017260	(12, 6, 1.0)	(16, 12, 1.0)	Not Tested	(31, 41, 1.0)	Not Tested	(22, 23, 1.0)	Not Tested	(6, 18, 0.7093)	Not Tested	Not Tested	Not Tested	(29, 29, 1.0)	(31, 19, 1.0)	Not Tested	Not Tested	(22, 17, 1.0)	Not Tested	Not Tested	(10, 9, 1.0)	Not Tested	(28, 36, 1.0)	(23, 32, 1.0)	Not Tested	(8, 4, 1.0)	Not Tested	Not Tested	Not Tested	Not Tested	(32, 24, 1.0)	Not Tested	(8, 12, 1.0)	(23, 24, 1.0)	(33, 23, 1.0)	Not Tested	(11, 9, 1.0)	(25, 16, 1.0)	(35, 29, 1.0)	(10, 3, 1.0)	Not Tested	(7, 9, 1.0)	Not Tested	(27, 27, 1.0)	(29, 40, 1.0)	Not Tested	Not Tested	(35, 27, 1.0)	Not Tested	Not Tested	Not Tested
ENSG00000198585	(10, 11, 1.0)	(26, 24, 1.0)	Not Tested	Not Tested	(63, 54, 1.0)	Not Tested	Not Tested	(17, 9, 1.0)	(69, 57, 1.0)	(6, 9, 1.0)	Not Tested	(12, 14, 1.0)	Not Tested	Not Tested	Not Tested	Not Tested	Not Tested	(3, 8, 1.0)	(28, 18, 1.0)	(14, 16, 1.0)	(56, 80, 1.0)	(36, 31, 1.0)	Not Tested	Not Tested	Not Tested	Not Tested	(21, 18, 1.0)	Not Tested	(32, 34, 1.0)	Not Tested	Not Tested	Not Tested	Not Tested	(31, 29, 1.0)	(19, 15, 1.0)	Not Tested	Not Tested	(25, 27, 1.0)	(11, 10, 1.0)	(109, 124, 1.0)	Not Tested	Not Tested	(19, 17, 1.0)	(7, 7, 1.0)	Not Tested	Not Tested	Not Tested	Not Tested	Not Tested
ENSG00000113971	(6, 9, 1.0)	Not Tested	Not Tested	(13, 23, 1.0)	Not Tested	Not Tested	Not Tested	(18, 14, 1.0)	(8, 26, 0.4812)	(4, 8, 1.0)	Not Tested	(6, 8, 1.0)	(8, 4, 1.0)	Not Tested	(1, 11, 0.3217)	(10, 9, 1.0)	Not Tested	Not Tested	(14, 11, 1.0)	(6, 6, 1.0)	(6, 6, 1.0)	Not Tested	Not Tested	(27, 27, 1.0)	Not Tested	Not Tested	(8, 20, 1.0)	Not Tested	(20, 11, 1.0)	(35, 10, 0.1044)	Not Tested	Not Tested	Not Tested	Not Tested	(23, 16, 1.0)	(2, 18, 0.0716)	Not Tested	(31, 14, 1.0)	Not Tested	Not Tested	Not Tested	Not Tested	Not Tested	Not Tested	(8, 32, 0.557)	Not Tested	(6, 10, 1.0)	Not Tested	Not Tested
ENSG00000114019	(13, 4, 0.6863)	Not Tested	(349, 295, 1.0)	Not Tested	Not Tested	(44, 47, 1.0)	Not Tested	Not Tested	(389, 304, 1.0)	Not Tested	Not Tested	(140, 101, 1.0)	Not Tested	Not Tested	Not Tested	Not Tested	(8, 17, 1.0)	(16, 15, 1.0)	(203, 158, 1.0)	Not Tested	(97, 83, 1.0)	(37, 51, 1.0)	Not Tested	Not Tested	Not Tested	Not Tested	(170, 148, 1.0)	Not Tested	Not Tested	Not Tested	Not Tested	Not Tested	(69, 71, 1.0)	(9, 15, 1.0)	Not Tested	Not Tested	(19, 15, 1.0)	(40, 25, 1.0)	Not Tested	Not Tested	(10, 7, 1.0)	Not Tested	Not Tested	(13, 13, 1.0)	(57, 45, 1.0)	Not Tested	Not Tested	Not Tested	(12, 10, 1.0)
ENSG00000163710	(6, 10, 1.0)	Not Tested	(72, 87, 1.0)	(65, 124, 1.0)	Not Tested	(116, 60, 1.0)	Not Tested	Not Tested	(57, 52, 1.0)	Not Tested	Not Tested	Not Tested	(26, 19, 1.0)	(35, 78, 0.0821)	Not Tested	(9, 3, 1.0)	Not Tested	Not Tested	(11, 13, 1.0)	Not Tested	Not Tested	(21, 23, 1.0)	Not Tested	Not Tested	Not Tested	(36, 17, 0.4612)	(16, 10, 1.0)	Not Tested	(24, 16, 1.0)	Not Tested	Not Tested	(48, 60, 1.0)	Not Tested	Not Tested	(6, 5, 1.0)	Not Tested	(7, 14, 1.0)	(59, 40, 1.0)	Not Tested	(77, 59, 1.0)	Not Tested	Not Tested	(34, 19, 1.0)	(6, 5, 1.0)	(9, 5, 1.0)	Not Tested	Not Tested	Not Tested	Not Tested
ENSG00000152952	(5, 9, 1.0)	(60, 64, 1.0)	(28, 27, 1.0)	(37, 34, 1.0)	Not Tested	(52, 65, 1.0)	Not Tested	(27, 40, 1.0)	(20, 18, 1.0)	Not Tested	Not Tested	(27, 24, 1.0)	(6, 7, 1.0)	Not Tested	Not Tested	Not Tested	(5, 8, 1.0)	Not Tested	(20, 11, 1.0)	Not Tested	(19, 20, 1.0)	(14, 26, 1.0)	(13, 8, 1.0)	Not Tested	Not Tested	Not Tested	(31, 41, 1.0)	(7, 12, 1.0)	(31, 65, 1.0)	(17, 22, 1.0)	(8, 8, 1.0)	(7, 11, 1.0)	Not Tested	Not Tested	Not Tested	Not Tested	Not Tested	Not Tested	Not Tested	Not Tested	Not Tested	Not Tested	(28, 25, 1.0)	Not Tested	(34, 40, 1.0)	Not Tested	Not Tested	(5, 11, 1.0)	(8, 11, 1.0)
ENSG00000163755	(7, 6, 1.0)	(35, 8, 1.0)	(10, 19, 1.0)	(16, 16, 1.0)	Not Tested	(40, 23, 1.0)	Not Tested	Not Tested	(11, 15, 1.0)	(8, 9, 1.0)	Not Tested	Not Tested	(6, 13, 1.0)	Not Tested	Not Tested	(14, 7, 1.0)	Not Tested	Not Tested	(9, 8, 1.0)	Not Tested	(5, 14, 1.0)	(14, 12, 1.0)	Not Tested	Not Tested	(6, 8, 1.0)	Not Tested	(10, 8, 1.0)	Not Tested	Not Tested	Not Tested	Not Tested	Not Tested	Not Tested	Not Tested	(15, 28, 1.0)	Not Tested	Not Tested	(47, 43, 1.0)	Not Tested	Not Tested	Not Tested	Not Tested	(8, 10, 1.0)	(3, 13, 1.0)	(15, 8, 1.0)	Not Tested	Not Tested	Not Tested	(9, 7, 1.0)
ENSG00000082996	(13, 9, 1.0)	(40, 54, 1.0)	Not Tested	Not Tested	Not Tested	(67, 56, 1.0)	Not Tested	Not Tested	(36, 37, 1.0)	Not Tested	Not Tested	(19, 15, 1.0)	Not Tested	Not Tested	Not Tested	Not Tested	Not Tested	Not Tested	Not Tested	(9, 9, 1.0)	(3, 8, 1.0)	(13, 7, 1.0)	Not Tested	Not Tested	Not Tested	Not Tested	Not Tested	Not Tested	(6, 8, 1.0)	Not Tested	Not Tested	(10, 32, 0.1457)	(29, 31, 1.0)	Not Tested	Not Tested	Not Tested	Not Tested	(56, 81, 1.0)	Not Tested	Not Tested	Not Tested	(14, 12, 1.0)	Not Tested	Not Tested	(18, 12, 1.0)	Not Tested	(6, 13, 1.0)	(7, 7, 1.0)	Not Tested
ENSG00000120742	(9, 14, 1.0)	(136, 220, 0.4706)	(14, 62, 0.0737)	Not Tested	Not Tested	(43, 25, 1.0)	(11, 6, 1.0)	(25, 9, 0.4634)	(54, 48, 1.0)	(19, 24, 1.0)	Not Tested	Not Tested	Not Tested	Not Tested	Not Tested	(18, 16, 1.0)	Not Tested	(32, 34, 1.0)	(98, 115, 1.0)	(6, 18, 0.5509)	(90, 17, 0.0)	Not Tested	(7, 11, 1.0)	(9, 48, 1.0)	(7, 9, 1.0)	Not Tested	(61, 33, 1.0)	Not Tested	Not Tested	(38, 43, 1.0)	Not Tested	(11, 15, 1.0)	(64, 65, 1.0)	Not Tested	Not Tested	(19, 21, 1.0)	(25, 26, 1.0)	(215, 230, 1.0)	Not Tested	(34, 42, 1.0)	(17, 13, 1.0)	(9, 3, 1.0)	(76, 41, 0.3294)	(20, 27, 1.0)	Not Tested	(14, 6, 1.0)	Not Tested	Not Tested	Not Tested
ENSG00000144895	(9, 13, 1.0)	(21, 38, 1.0)	(8, 26, 0.3287)	Not Tested	Not Tested	(40, 21, 1.0)	(11, 6, 1.0)	(17, 9, 1.0)	(17, 16, 1.0)	(19, 24, 1.0)	Not Tested	Not Tested	Not Tested	Not Tested	Not Tested	(6, 6, 1.0)	Not Tested	(27, 22, 1.0)	(31, 48, 1.0)	(6, 18, 0.6125)	(36, 7, 0.3201)	Not Tested	(7, 11, 1.0)	(4, 14, 1.0)	(7, 9, 1.0)	Not Tested	(36, 21, 1.0)	Not Tested	Not Tested	(30, 37, 1.0)	Not Tested	(11, 15, 1.0)	(12, 14, 1.0)	Not Tested	Not Tested	Not Tested	(11, 6, 1.0)	(42, 41, 1.0)	Not Tested	(25, 28, 1.0)	(17, 13, 1.0)	Not Tested	(40, 35, 1.0)	Not Tested	Not Tested	(14, 6, 1.0)	Not Tested	Not Tested	Not Tested
ENSG00000174953	(9, 15, 1.0)	Not Tested	Not Tested	(12, 5, 1.0)	Not Tested	(48, 41, 1.0)	Not Tested	Not Tested	(50, 39, 1.0)	(12, 8, 1.0)	(30, 21, 0.9968)	Not Tested	(13, 13, 1.0)	Not Tested	(5, 6, 1.0)	(44, 45, 1.0)	(4, 8, 1.0)	Not Tested	(21, 29, 1.0)	(8, 5, 1.0)	(55, 70, 1.0)	(36, 41, 1.0)	Not Tested	(31, 34, 1.0)	Not Tested	Not Tested	Not Tested	Not Tested	(37, 42, 1.0)	(27, 22, 1.0)	Not Tested	(14, 17, 1.0)	Not Tested	Not Tested	Not Tested	(9, 7, 1.0)	(15, 12, 1.0)	(61, 50, 1.0)	(10, 4, 1.0)	Not Tested	Not Tested	(8, 9, 1.0)	(40, 38, 1.0)	Not Tested	(27, 24, 1.0)	(6, 11, 1.0)	(7, 6, 1.0)	Not Tested	(3, 9, 1.0)
ENSG00000118855	(12, 13, 1.0)	(60, 71, 1.0)	(5, 7, 1.0)	(63, 56, 1.0)	Not Tested	Not Tested	(14, 9, 1.0)	(14, 18, 1.0)	(41, 40, 1.0)	Not Tested	Not Tested	(11, 9, 1.0)	(21, 24, 1.0)	(5, 10, 1.0)	(11, 9, 1.0)	(13, 8, 1.0)	Not Tested	Not Tested	(33, 23, 1.0)	Not Tested	Not Tested	(36, 41, 1.0)	Not Tested	(32, 49, 1.0)	(22, 16, 1.0)	(5, 14, 0.8287)	(36, 44, 1.0)	Not Tested	(16, 38, 0.2246)	(46, 40, 1.0)	Not Tested	(29, 17, 1.0)	(31, 30, 1.0)	(11, 23, 0.7035)	(17, 12, 1.0)	Not Tested	Not Tested	(40, 42, 1.0)	Not Tested	Not Tested	Not Tested	(18, 16, 1.0)	(58, 64, 1.0)	Not Tested	(42, 45, 1.0)	Not Tested	Not Tested	Not Tested	Not Tested
ENSG00000078070	(15, 7, 0.9562)	Not Tested	Not Tested	Not Tested	Not Tested	Not Tested	Not Tested	Not Tested	(35, 39, 1.0)	(17, 18, 1.0)	(7, 7, 1.0)	Not Tested	Not Tested	Not Tested	(9, 12, 1.0)	(18, 27, 1.0)	(13, 16, 1.0)	(11, 4, 0.8757)	Not Tested	Not Tested	(25, 33, 1.0)	(64, 54, 1.0)	Not Tested	Not Tested	Not Tested	Not Tested	(28, 25, 1.0)	Not Tested	(28, 27, 1.0)	(45, 37, 1.0)	Not Tested	Not Tested	Not Tested	(8, 6, 1.0)	(20, 26, 1.0)	Not Tested	Not Tested	Not Tested	Not Tested	Not Tested	(5, 12, 1.0)	(15, 19, 1.0)	(8, 8, 1.0)	Not Tested	(5, 11, 1.0)	(31, 28, 1.0)	Not Tested	Not Tested	Not Tested
ENSG00000175166	(56, 58, 1.0)	(79, 72, 1.0)	(185, 189, 1.0)	Not Tested	Not Tested	Not Tested	(22, 18, 1.0)	(22, 35, 1.0)	(210, 173, 1.0)	(80, 81, 1.0)	(124, 96, 0.9698)	(227, 189, 1.0)	(7, 6, 1.0)	Not Tested	(55, 57, 1.0)	Not Tested	(42, 52, 1.0)	Not Tested	Not Tested	Not Tested	(94, 85, 1.0)	(170, 138, 1.0)	(24, 27, 1.0)	(96, 91, 1.0)	Not Tested	(21, 11, 0.8287)	(153, 184, 1.0)	Not Tested	(191, 181, 1.0)	Not Tested	Not Tested	(210, 176, 1.0)	(11, 14, 1.0)	Not Tested	(56, 38, 1.0)	(27, 25, 1.0)	Not Tested	(179, 209, 1.0)	Not Tested	(33, 36, 1.0)	(37, 46, 1.0)	Not Tested	Not Tested	Not Tested	Not Tested	(209, 216, 1.0)	Not Tested	Not Tested	(24, 23, 1.0)
ENSG00000177383	(14, 9, 1.0)	(44, 29, 1.0)	(51, 47, 1.0)	(46, 44, 1.0)	(9, 10, 1.0)	(24, 22, 1.0)	(11, 11, 1.0)	Not Tested	Not Tested	(42, 46, 1.0)	(9, 8, 1.0)	(44, 38, 1.0)	(27, 35, 1.0)	(28, 26, 1.0)	Not Tested	(53, 42, 1.0)	Not Tested	Not Tested	(39, 48, 1.0)	Not Tested	Not Tested	Not Tested	(16, 21, 1.0)	Not Tested	(6, 11, 1.0)	(12, 5, 0.8287)	(25, 31, 1.0)	(9, 4, 1.0)	Not Tested	(44, 33, 1.0)	Not Tested	(17, 27, 1.0)	Not Tested	(30, 26, 1.0)	(6, 8, 1.0)	(6, 6, 1.0)	Not Tested	Not Tested	Not Tested	(36, 38, 1.0)	Not Tested	Not Tested	(25, 40, 1.0)	Not Tested	Not Tested	(48, 40, 1.0)	Not Tested	(9, 10, 1.0)	(8, 4, 1.0)
ENSG00000156976	(5, 8, 1.0)	(35, 32, 1.0)	(25, 20, 1.0)	Not Tested	Not Tested	Not Tested	Not Tested	Not Tested	(41, 51, 1.0)	(15, 16, 1.0)	(24, 31, 0.9968)	(17, 20, 1.0)	Not Tested	Not Tested	Not Tested	(25, 9, 1.0)	Not Tested	Not Tested	Not Tested	Not Tested	(321, 309, 1.0)	(15, 16, 1.0)	Not Tested	(42, 45, 1.0)	Not Tested	Not Tested	(40, 35, 1.0)	Not Tested	(8, 3, 1.0)	Not Tested	Not Tested	(28, 16, 1.0)	Not Tested	Not Tested	Not Tested	(7, 9, 1.0)	Not Tested	(27, 32, 1.0)	Not Tested	Not Tested	Not Tested	Not Tested	Not Tested	Not Tested	Not Tested	Not Tested	(8, 5, 1.0)	Not Tested	Not Tested
ENSG00000113916	(15, 20, 1.0)	(139, 133, 1.0)	Not Tested	Not Tested	Not Tested	(27, 27, 1.0)	(10, 9, 1.0)	Not Tested	(80, 97, 1.0)	(19, 15, 1.0)	Not Tested	(47, 39, 1.0)	Not Tested	(19, 12, 1.0)	(11, 8, 1.0)	(32, 38, 1.0)	(29, 45, 1.0)	(13, 8, 1.0)	(30, 23, 1.0)	Not Tested	(20, 21, 1.0)	(42, 45, 1.0)	(10, 15, 1.0)	Not Tested	(20, 35, 1.0)	Not Tested	Not Tested	(27, 10, 1.0)	(12, 10, 1.0)	Not Tested	(5, 11, 1.0)	(20, 21, 1.0)	Not Tested	(21, 14, 1.0)	(6, 7, 1.0)	Not Tested	(8, 14, 1.0)	Not Tested	Not Tested	Not Tested	Not Tested	(29, 22, 1.0)	Not Tested	Not Tested	Not Tested	Not Tested	(20, 15, 1.0)	Not Tested	Not Tested
ENSG00000152492	(15, 19, 1.0)	(144, 161, 1.0)	(238, 242, 1.0)	(16, 9, 1.0)	Not Tested	(136, 165, 1.0)	(12, 18, 1.0)	(111, 124, 1.0)	(125, 179, 1.0)	(10, 9, 1.0)	Not Tested	Not Tested	(18, 10, 1.0)	(16, 18, 1.0)	Not Tested	(73, 75, 1.0)	(39, 22, 1.0)	(15, 32, 0.8836)	(106, 131, 1.0)	(14, 17, 1.0)	(126, 121, 1.0)	(150, 123, 1.0)	(38, 31, 1.0)	Not Tested	Not Tested	(10, 4, 0.8696)	(112, 141, 1.0)	(5, 8, 1.0)	(80, 91, 1.0)	(147, 155, 1.0)	(10, 7, 1.0)	Not Tested	(103, 80, 1.0)	Not Tested	(57, 50, 1.0)	(33, 22, 1.0)	Not Tested	(86, 113, 1.0)	(6, 11, 1.0)	(14, 20, 1.0)	Not Tested	(37, 49, 1.0)	(83, 80, 1.0)	(11, 24, 1.0)	(10, 8, 1.0)	Not Tested	(4, 8, 1.0)	(11, 8, 1.0)	(5, 11, 1.0)
ENSG00000041802	(1, 13, 0.0987)	(135, 71, 1.0)	(146, 194, 1.0)	Not Tested	Not Tested	(17, 17, 1.0)	Not Tested	(39, 18, 1.0)	(84, 138, 1.0)	Not Tested	Not Tested	(112, 71, 1.0)	Not Tested	(3, 9, 0.9345)	Not Tested	(35, 48, 1.0)	Not Tested	(22, 25, 1.0)	(28, 26, 1.0)	Not Tested	(41, 53, 1.0)	(26, 37, 1.0)	(17, 13, 1.0)	(75, 56, 1.0)	(7, 5, 1.0)	Not Tested	(36, 41, 1.0)	Not Tested	(112, 110, 1.0)	(80, 93, 1.0)	Not Tested	Not Tested	(4, 16, 0.8886)	Not Tested	(12, 9, 1.0)	(17, 12, 1.0)	(12, 11, 1.0)	(93, 57, 0.7411)	Not Tested	(13, 9, 1.0)	(9, 6, 1.0)	(11, 16, 1.0)	(43, 30, 1.0)	(10, 8, 1.0)	Not Tested	(22, 16, 1.0)	Not Tested	(58, 64, 1.0)	Not Tested
ENSG00000061938	(27, 20, 1.0)	(192, 217, 1.0)	(14, 19, 1.0)	Not Tested	Not Tested	(20, 24, 1.0)	(46, 25, 1.0)	(45, 28, 1.0)	(72, 138, 1.0)	(23, 19, 1.0)	Not Tested	(13, 24, 1.0)	Not Tested	Not Tested	(10, 4, 1.0)	(81, 99, 1.0)	Not Tested	(30, 24, 1.0)	(254, 226, 1.0)	(45, 21, 0.3961)	(168, 133, 1.0)	(79, 66, 1.0)	(24, 29, 1.0)	(31, 26, 1.0)	(19, 29, 1.0)	Not Tested	(112, 85, 1.0)	Not Tested	(125, 126, 1.0)	(51, 70, 1.0)	Not Tested	(35, 33, 1.0)	(14, 24, 1.0)	(55, 50, 1.0)	(15, 10, 1.0)	Not Tested	(8, 21, 1.0)	(33, 29, 1.0)	Not Tested	(18, 2, 0.0338)	(14, 5, 1.0)	(24, 28, 1.0)	(52, 57, 1.0)	(3, 17, 0.2914)	(36, 55, 1.0)	Not Tested	Not Tested	Not Tested	Not Tested
ENSG00000075711	(9, 7, 1.0)	(92, 89, 1.0)	(98, 99, 1.0)	Not Tested	Not Tested	(121, 90, 1.0)	(5, 9, 1.0)	(61, 66, 1.0)	Not Tested	Not Tested	Not Tested	(7, 11, 1.0)	Not Tested	(13, 8, 1.0)	Not Tested	(25, 35, 1.0)	Not Tested	(9, 9, 1.0)	(93, 82, 1.0)	Not Tested	(122, 121, 1.0)	(71, 70, 1.0)	Not Tested	Not Tested	Not Tested	Not Tested	Not Tested	Not Tested	Not Tested	(26, 27, 1.0)	Not Tested	(14, 3, 0.597)	(47, 32, 1.0)	Not Tested	(23, 29, 1.0)	(7, 11, 1.0)	(32, 36, 1.0)	(10, 6, 1.0)	Not Tested	Not Tested	(13, 11, 1.0)	(14, 22, 1.0)	(65, 62, 1.0)	(22, 14, 1.0)	(26, 31, 1.0)	Not Tested	Not Tested	(32, 30, 1.0)	(16, 12, 1.0)
ENSG00000122068	(3, 8, 1.0)	Not Tested	Not Tested	Not Tested	(5, 10, 1.0)	(36, 31, 1.0)	Not Tested	(31, 41, 1.0)	Not Tested	(8, 10, 1.0)	Not Tested	(46, 34, 1.0)	Not Tested	Not Tested	(4, 8, 1.0)	Not Tested	Not Tested	Not Tested	Not Tested	Not Tested	(69, 59, 1.0)	(18, 15, 1.0)	Not Tested	Not Tested	Not Tested	Not Tested	(63, 40, 1.0)	Not Tested	(52, 64, 1.0)	(6, 14, 1.0)	(6, 5, 1.0)	Not Tested	(9, 9, 1.0)	Not Tested	(15, 10, 1.0)	Not Tested	(12, 14, 1.0)	Not Tested	Not Tested	Not Tested	Not Tested	Not Tested	(120, 138, 1.0)	Not Tested	(17, 12, 1.0)	Not Tested	Not Tested	Not Tested	Not Tested
ENSG00000185619	(4, 7, 1.0)	(158, 202, 1.0)	(102, 86, 1.0)	Not Tested	Not Tested	(79, 66, 1.0)	Not Tested	(71, 72, 1.0)	(82, 53, 1.0)	Not Tested	Not Tested	(29, 19, 1.0)	Not Tested	(21, 24, 1.0)	(10, 3, 1.0)	(41, 44, 1.0)	(8, 16, 1.0)	(14, 27, 0.8757)	(64, 67, 1.0)	Not Tested	(36, 52, 1.0)	(64, 115, 0.2227)	(17, 15, 1.0)	(99, 81, 1.0)	Not Tested	Not Tested	(62, 53, 1.0)	Not Tested	Not Tested	(57, 81, 1.0)	(7, 13, 1.0)	(10, 14, 1.0)	(28, 16, 1.0)	(5, 8, 1.0)	(39, 43, 1.0)	(9, 13, 1.0)	(63, 81, 1.0)	(73, 104, 1.0)	Not Tested	(22, 29, 1.0)	Not Tested	Not Tested	Not Tested	(25, 37, 1.0)	(64, 45, 1.0)	Not Tested	Not Tested	(43, 41, 1.0)	(20, 8, 1.0)
ENSG00000178950	(34, 32, 1.0)	(142, 150, 1.0)	(118, 125, 1.0)	(28, 26, 1.0)	(11, 12, 1.0)	(99, 85, 1.0)	(23, 15, 1.0)	(57, 76, 1.0)	(102, 110, 1.0)	(17, 15, 1.0)	Not Tested	Not Tested	(15, 12, 1.0)	(24, 20, 1.0)	(19, 14, 1.0)	(54, 68, 1.0)	(13, 10, 1.0)	(32, 27, 1.0)	(24, 23, 1.0)	(22, 23, 1.0)	(45, 44, 1.0)	(36, 26, 1.0)	(2, 10, 0.9058)	(99, 84, 1.0)	(13, 11, 1.0)	(6, 5, 1.0)	(26, 26, 1.0)	Not Tested	(26, 21, 1.0)	(122, 87, 1.0)	Not Tested	(34, 50, 1.0)	(62, 58, 1.0)	(26, 21, 1.0)	(57, 61, 1.0)	(25, 26, 1.0)	(60, 56, 1.0)	(83, 78, 1.0)	(16, 3, 0.2927)	(11, 11, 1.0)	(13, 13, 1.0)	Not Tested	(68, 78, 1.0)	(56, 47, 1.0)	(81, 95, 1.0)	(11, 11, 1.0)	Not Tested	(26, 16, 1.0)	(30, 31, 1.0)
ENSG00000127419	(9, 11, 1.0)	(41, 36, 1.0)	(41, 39, 1.0)	(10, 17, 1.0)	Not Tested	(40, 38, 1.0)	(7, 9, 1.0)	(26, 35, 1.0)	(54, 56, 1.0)	Not Tested	Not Tested	Not Tested	(10, 14, 1.0)	Not Tested	(9, 10, 1.0)	(32, 22, 1.0)	Not Tested	(19, 9, 0.8757)	(73, 74, 1.0)	(6, 9, 1.0)	(44, 41, 1.0)	(12, 5, 1.0)	(3, 9, 1.0)	(18, 22, 1.0)	(26, 19, 1.0)	(14, 13, 1.0)	Not Tested	(18, 24, 1.0)	Not Tested	(45, 47, 1.0)	(16, 11, 1.0)	(12, 5, 1.0)	(13, 19, 1.0)	(15, 29, 0.6167)	Not Tested	(14, 18, 1.0)	(29, 26, 1.0)	(13, 19, 1.0)	Not Tested	Not Tested	(14, 25, 1.0)	Not Tested	(36, 45, 1.0)	(12, 15, 1.0)	(22, 24, 1.0)	(27, 34, 1.0)	(13, 13, 1.0)	(7, 8, 1.0)	(21, 16, 1.0)
ENSG00000127415	(3, 8, 1.0)	(163, 190, 1.0)	Not Tested	(30, 38, 1.0)	Not Tested	(7, 11, 1.0)	Not Tested	Not Tested	(9, 12, 1.0)	Not Tested	Not Tested	Not Tested	Not Tested	Not Tested	Not Tested	Not Tested	(10, 20, 1.0)	Not Tested	(11, 9, 1.0)	Not Tested	(3, 8, 1.0)	Not Tested	Not Tested	(33, 23, 1.0)	Not Tested	(18, 22, 1.0)	(75, 70, 1.0)	(52, 50, 1.0)	(13, 15, 1.0)	(12, 9, 1.0)	Not Tested	(7, 11, 1.0)	(28, 31, 1.0)	Not Tested	(6, 6, 1.0)	(5, 7, 1.0)	(29, 18, 1.0)	(82, 57, 1.0)	Not Tested	Not Tested	Not Tested	Not Tested	(8, 7, 1.0)	Not Tested	Not Tested	Not Tested	Not Tested	Not Tested	Not Tested
ENSG00000159674	(7, 4, 1.0)	(67, 56, 1.0)	(28, 25, 1.0)	(22, 28, 1.0)	(9, 9, 1.0)	(43, 23, 1.0)	Not Tested	Not Tested	Not Tested	(7, 5, 1.0)	(9, 11, 0.9968)	Not Tested	Not Tested	(15, 14, 1.0)	Not Tested	(22, 10, 1.0)	Not Tested	Not Tested	Not Tested	Not Tested	(27, 34, 1.0)	Not Tested	(8, 14, 1.0)	(6, 9, 1.0)	Not Tested	Not Tested	(23, 35, 1.0)	Not Tested	Not Tested	Not Tested	Not Tested	Not Tested	(7, 4, 1.0)	Not Tested	Not Tested	Not Tested	Not Tested	(7, 5, 1.0)	Not Tested	Not Tested	Not Tested	Not Tested	(15, 31, 1.0)	Not Tested	Not Tested	(7, 7, 1.0)	Not Tested	Not Tested	Not Tested
ENSG00000090316	(25, 26, 1.0)	(10, 17, 1.0)	(21, 30, 1.0)	(48, 49, 1.0)	(7, 5, 1.0)	(65, 87, 1.0)	Not Tested	(5, 7, 1.0)	(131, 78, 1.0)	(46, 47, 1.0)	Not Tested	Not Tested	(39, 32, 1.0)	(16, 29, 0.782)	(18, 21, 1.0)	(126, 145, 1.0)	(5, 17, 0.9227)	(26, 27, 1.0)	Not Tested	(16, 17, 1.0)	(18, 29, 1.0)	(66, 91, 1.0)	(19, 22, 1.0)	(9, 2, 1.0)	Not Tested	(14, 21, 0.9841)	(120, 95, 1.0)	(17, 16, 1.0)	(197, 102, 0.0419)	(72, 56, 1.0)	Not Tested	(35, 42, 1.0)	(33, 32, 1.0)	Not Tested	(26, 12, 1.0)	Not Tested	(33, 50, 1.0)	(32, 44, 1.0)	(7, 9, 1.0)	(20, 26, 1.0)	(17, 17, 1.0)	Not Tested	(45, 32, 1.0)	(45, 36, 1.0)	(30, 29, 1.0)	Not Tested	Not Tested	Not Tested	(5, 6, 1.0)
ENSG00000013810	(8, 4, 1.0)	(24, 28, 1.0)	Not Tested	(10, 23, 0.8849)	Not Tested	(40, 39, 1.0)	Not Tested	Not Tested	(9, 13, 1.0)	Not Tested	Not Tested	(14, 21, 1.0)	(6, 16, 0.8066)	Not Tested	Not Tested	(32, 34, 1.0)	Not Tested	(14, 15, 1.0)	(20, 21, 1.0)	(5, 8, 1.0)	(82, 77, 1.0)	Not Tested	(23, 13, 1.0)	(8, 12, 1.0)	Not Tested	Not Tested	(23, 41, 1.0)	Not Tested	Not Tested	(151, 125, 1.0)	(16, 17, 1.0)	Not Tested	Not Tested	Not Tested	Not Tested	(4, 14, 0.9199)	(8, 16, 1.0)	(9, 9, 1.0)	Not Tested	Not Tested	Not Tested	(7, 7, 1.0)	Not Tested	(9, 9, 1.0)	Not Tested	(23, 21, 1.0)	Not Tested	(9, 9, 1.0)	(9, 5, 1.0)
ENSG00000087269	(5, 6, 1.0)	Not Tested	(34, 36, 1.0)	Not Tested	Not Tested	(8, 8, 1.0)	Not Tested	(18, 23, 1.0)	(36, 49, 1.0)	(19, 6, 0.8636)	Not Tested	Not Tested	Not Tested	(4, 8, 1.0)	Not Tested	(32, 33, 1.0)	Not Tested	(11, 8, 1.0)	(8, 8, 1.0)	Not Tested	(29, 32, 1.0)	(7, 7, 1.0)	Not Tested	(28, 10, 0.3717)	(9, 5, 1.0)	(12, 9, 1.0)	Not Tested	Not Tested	Not Tested	Not Tested	Not Tested	(12, 12, 1.0)	(17, 25, 1.0)	(13, 8, 1.0)	Not Tested	Not Tested	(4, 11, 1.0)	(7, 6, 1.0)	Not Tested	(10, 13, 1.0)	(8, 6, 1.0)	(13, 20, 1.0)	(14, 5, 1.0)	Not Tested	Not Tested	Not Tested	Not Tested	(9, 8, 1.0)	Not Tested
ENSG00000125388	(5, 11, 1.0)	Not Tested	(24, 31, 1.0)	Not Tested	Not Tested	(14, 17, 1.0)	Not Tested	(35, 32, 1.0)	(33, 25, 1.0)	Not Tested	Not Tested	(23, 25, 1.0)	Not Tested	(18, 26, 1.0)	Not Tested	(19, 46, 0.1742)	Not Tested	(18, 16, 1.0)	Not Tested	Not Tested	(76, 59, 1.0)	(36, 50, 1.0)	Not Tested	(13, 13, 1.0)	Not Tested	Not Tested	Not Tested	(13, 7, 1.0)	Not Tested	(11, 5, 1.0)	Not Tested	(4, 15, 0.6516)	(12, 13, 1.0)	Not Tested	Not Tested	(8, 5, 1.0)	(17, 20, 1.0)	(9, 14, 1.0)	Not Tested	(21, 17, 1.0)	Not Tested	(31, 17, 1.0)	(10, 17, 1.0)	Not Tested	Not Tested	(9, 15, 1.0)	Not Tested	(31, 26, 1.0)	Not Tested
ENSG00000197386	(6, 7, 1.0)	(144, 133, 1.0)	Not Tested	(28, 18, 1.0)	Not Tested	(133, 127, 1.0)	Not Tested	Not Tested	(16, 15, 1.0)	(9, 5, 1.0)	Not Tested	(57, 61, 1.0)	(7, 11, 1.0)	Not Tested	(13, 14, 1.0)	(108, 119, 1.0)	(7, 10, 1.0)	(11, 24, 1.0)	(87, 68, 1.0)	Not Tested	(98, 96, 1.0)	(69, 66, 1.0)	(33, 26, 1.0)	(64, 69, 1.0)	Not Tested	Not Tested	(86, 79, 1.0)	(5, 9, 1.0)	Not Tested	(124, 130, 1.0)	(11, 9, 1.0)	(12, 11, 1.0)	(31, 42, 1.0)	(15, 12, 1.0)	Not Tested	(12, 16, 1.0)	(9, 14, 1.0)	(92, 104, 1.0)	Not Tested	Not Tested	(13, 18, 1.0)	(38, 60, 1.0)	(29, 21, 1.0)	(18, 19, 1.0)	(22, 22, 1.0)	Not Tested	(7, 8, 1.0)	(10, 15, 1.0)	(7, 7, 1.0)
ENSG00000175920	(15, 20, 1.0)	(15, 17, 1.0)	Not Tested	Not Tested	Not Tested	Not Tested	Not Tested	(97, 120, 1.0)	(33, 39, 1.0)	(15, 11, 1.0)	Not Tested	(211, 205, 1.0)	(72, 72, 1.0)	Not Tested	Not Tested	(58, 73, 1.0)	(33, 28, 1.0)	(33, 16, 1.0)	(192, 169, 1.0)	Not Tested	(152, 121, 1.0)	(75, 58, 1.0)	Not Tested	Not Tested	(13, 19, 1.0)	(13, 24, 1.0)	(79, 68, 1.0)	Not Tested	(90, 71, 1.0)	Not Tested	Not Tested	(27, 35, 1.0)	Not Tested	(43, 38, 1.0)	Not Tested	(30, 27, 1.0)	Not Tested	(12, 0, 0.044)	Not Tested	(46, 46, 1.0)	(41, 41, 1.0)	(74, 89, 1.0)	(49, 40, 1.0)	(50, 46, 1.0)	Not Tested	Not Tested	Not Tested	(64, 54, 1.0)	Not Tested
ENSG00000163956	(36, 40, 1.0)	(129, 128, 1.0)	Not Tested	(79, 73, 1.0)	(24, 22, 1.0)	(172, 125, 1.0)	(115, 5, 0.0)	(73, 63, 1.0)	Not Tested	(74, 91, 1.0)	(41, 11, 0.0753)	(176, 172, 1.0)	(61, 56, 1.0)	Not Tested	Not Tested	(137, 148, 1.0)	(29, 17, 1.0)	(65, 27, 0.8837)	(204, 211, 1.0)	(71, 54, 1.0)	(65, 72, 1.0)	(77, 81, 1.0)	(31, 36, 1.0)	(57, 45, 1.0)	(90, 55, 0.8166)	(130, 132, 1.0)	(143, 165, 1.0)	(35, 30, 1.0)	(338, 344, 1.0)	Not Tested	Not Tested	(73, 59, 1.0)	(27, 20, 1.0)	(286, 249, 1.0)	(42, 37, 1.0)	(31, 36, 1.0)	Not Tested	(136, 150, 1.0)	Not Tested	(52, 39, 1.0)	(31, 20, 1.0)	(24, 31, 1.0)	(112, 134, 1.0)	(20, 19, 1.0)	(90, 97, 1.0)	Not Tested	(19, 18, 1.0)	(100, 69, 1.0)	(38, 30, 1.0)
ENSG00000109501	(8, 12, 1.0)	(100, 71, 1.0)	(267, 269, 1.0)	Not Tested	Not Tested	(77, 71, 1.0)	(33, 38, 1.0)	(81, 71, 1.0)	(269, 356, 1.0)	(109, 143, 1.0)	(8, 7, 1.0)	(310, 393, 1.0)	Not Tested	(148, 101, 0.6566)	Not Tested	(382, 435, 1.0)	(51, 72, 1.0)	(111, 62, 0.9435)	Not Tested	(35, 57, 1.0)	(181, 139, 1.0)	(270, 260, 1.0)	(88, 72, 1.0)	(251, 271, 1.0)	(64, 44, 1.0)	(64, 53, 1.0)	(211, 315, 1.0)	(15, 22, 1.0)	Not Tested	Not Tested	(36, 38, 1.0)	Not Tested	(118, 78, 1.0)	Not Tested	(99, 129, 1.0)	(30, 18, 1.0)	(109, 81, 1.0)	(229, 306, 1.0)	(28, 27, 1.0)	(55, 44, 1.0)	(57, 96, 0.7307)	Not Tested	(94, 88, 1.0)	(23, 52, 0.2481)	(258, 276, 1.0)	(96, 88, 1.0)	(21, 30, 1.0)	(62, 39, 1.0)	Not Tested
ENSG00000196526	(6, 12, 1.0)	(10, 16, 1.0)	(42, 56, 1.0)	(11, 5, 1.0)	Not Tested	(335, 271, 1.0)	(12, 9, 1.0)	(45, 35, 1.0)	(161, 140, 1.0)	Not Tested	Not Tested	(50, 45, 1.0)	Not Tested	(20, 10, 0.8603)	Not Tested	(41, 37, 1.0)	(17, 15, 1.0)	Not Tested	(97, 112, 1.0)	(6, 13, 1.0)	(165, 199, 1.0)	(96, 88, 1.0)	(18, 11, 1.0)	(178, 175, 1.0)	Not Tested	(5, 6, 1.0)	(109, 114, 1.0)	Not Tested	(337, 249, 0.667)	(102, 108, 1.0)	(4, 8, 1.0)	(9, 14, 1.0)	(35, 40, 1.0)	(24, 12, 0.7926)	(18, 14, 1.0)	Not Tested	Not Tested	(58, 64, 1.0)	(6, 7, 1.0)	(15, 14, 1.0)	(7, 10, 1.0)	(67, 66, 1.0)	(151, 138, 1.0)	(9, 5, 1.0)	(165, 185, 1.0)	(16, 25, 1.0)	Not Tested	(6, 11, 1.0)	(14, 18, 1.0)
ENSG00000038219	(13, 14, 1.0)	(85, 102, 1.0)	Not Tested	(13, 16, 1.0)	(8, 4, 1.0)	Not Tested	(13, 15, 1.0)	(9, 11, 1.0)	Not Tested	(14, 14, 1.0)	(8, 6, 0.9968)	(16, 14, 1.0)	(10, 11, 1.0)	(7, 9, 1.0)	(19, 18, 1.0)	(15, 17, 1.0)	Not Tested	(8, 7, 1.0)	(51, 64, 1.0)	Not Tested	(7, 18, 1.0)	Not Tested	(5, 7, 1.0)	(23, 17, 1.0)	(10, 16, 1.0)	(6, 6, 1.0)	Not Tested	(7, 6, 1.0)	Not Tested	(36, 40, 1.0)	Not Tested	Not Tested	Not Tested	Not Tested	Not Tested	(11, 10, 1.0)	(57, 52, 1.0)	(53, 66, 1.0)	Not Tested	(4, 7, 1.0)	Not Tested	(14, 17, 1.0)	(31, 29, 1.0)	Not Tested	Not Tested	Not Tested	(9, 11, 1.0)	Not Tested	Not Tested
ENSG00000151552	(9, 7, 1.0)	(53, 61, 1.0)	(272, 269, 1.0)	(31, 18, 1.0)	(40, 58, 0.8476)	(103, 121, 1.0)	Not Tested	(67, 65, 1.0)	(173, 161, 1.0)	Not Tested	Not Tested	(131, 120, 1.0)	(33, 21, 1.0)	(7, 14, 0.9345)	(5, 9, 1.0)	(76, 55, 1.0)	(14, 5, 1.0)	(22, 18, 1.0)	(62, 67, 1.0)	Not Tested	(124, 134, 1.0)	(73, 58, 1.0)	(11, 10, 1.0)	Not Tested	(8, 10, 1.0)	Not Tested	(118, 125, 1.0)	(16, 9, 1.0)	Not Tested	(34, 31, 1.0)	Not Tested	(15, 20, 1.0)	(10, 12, 1.0)	Not Tested	(30, 34, 1.0)	(48, 38, 1.0)	(21, 18, 1.0)	(202, 171, 1.0)	Not Tested	(12, 16, 1.0)	(21, 16, 1.0)	(76, 108, 1.0)	(142, 114, 1.0)	(15, 13, 1.0)	Not Tested	(16, 15, 1.0)	(5, 6, 1.0)	(10, 11, 1.0)	Not Tested
ENSG00000152990	(5, 6, 1.0)	(84, 98, 1.0)	(58, 58, 1.0)	(45, 55, 1.0)	Not Tested	(28, 54, 1.0)	Not Tested	(26, 25, 1.0)	(113, 82, 1.0)	Not Tested	(9, 4, 0.9968)	Not Tested	(38, 23, 1.0)	Not Tested	Not Tested	(30, 25, 1.0)	Not Tested	(20, 12, 1.0)	(9, 8, 1.0)	(12, 11, 1.0)	(66, 64, 1.0)	(18, 27, 1.0)	(18, 14, 1.0)	(50, 47, 1.0)	(11, 8, 1.0)	Not Tested	(29, 23, 1.0)	Not Tested	(79, 101, 1.0)	(16, 21, 1.0)	(9, 12, 1.0)	Not Tested	Not Tested	(3, 9, 1.0)	Not Tested	(17, 9, 1.0)	(10, 20, 1.0)	(67, 67, 1.0)	(5, 6, 1.0)	(7, 8, 1.0)	Not Tested	(34, 49, 1.0)	Not Tested	Not Tested	(14, 10, 1.0)	(47, 34, 1.0)	(14, 17, 1.0)	Not Tested	Not Tested
ENSG00000053900	(20, 24, 1.0)	(124, 134, 1.0)	Not Tested	(17, 26, 1.0)	Not Tested	(76, 78, 1.0)	(24, 23, 1.0)	Not Tested	(7, 6, 1.0)	(32, 19, 1.0)	Not Tested	(40, 45, 1.0)	(8, 5, 1.0)	Not Tested	(11, 15, 1.0)	Not Tested	(7, 4, 1.0)	(6, 6, 1.0)	Not Tested	Not Tested	(43, 42, 1.0)	(51, 45, 1.0)	(22, 13, 1.0)	(146, 97, 1.0)	(12, 12, 1.0)	Not Tested	(57, 53, 1.0)	(30, 24, 1.0)	(35, 29, 1.0)	(67, 66, 1.0)	(45, 28, 1.0)	Not Tested	(72, 56, 1.0)	Not Tested	Not Tested	(25, 14, 1.0)	Not Tested	(141, 193, 1.0)	(8, 9, 1.0)	Not Tested	(17, 11, 1.0)	(15, 33, 1.0)	(18, 21, 1.0)	(5, 6, 1.0)	(44, 66, 1.0)	(25, 28, 1.0)	Not Tested	(17, 9, 1.0)	Not Tested
ENSG00000169299	(5, 6, 1.0)	(30, 32, 1.0)	(8, 16, 1.0)	Not Tested	Not Tested	(17, 25, 1.0)	Not Tested	Not Tested	(7, 9, 1.0)	Not Tested	Not Tested	Not Tested	Not Tested	Not Tested	Not Tested	(17, 18, 1.0)	Not Tested	Not Tested	Not Tested	Not Tested	(38, 19, 1.0)	(22, 23, 1.0)	Not Tested	(19, 21, 1.0)	Not Tested	Not Tested	(19, 29, 1.0)	(7, 15, 1.0)	(22, 17, 1.0)	Not Tested	Not Tested	Not Tested	Not Tested	(4, 13, 0.7201)	Not Tested	Not Tested	Not Tested	Not Tested	Not Tested	Not Tested	Not Tested	Not Tested	(21, 21, 1.0)	Not Tested	Not Tested	(10, 6, 1.0)	Not Tested	Not Tested	Not Tested
ENSG00000065882	(14, 21, 1.0)	(15, 23, 1.0)	(81, 63, 1.0)	Not Tested	(9, 12, 1.0)	(21, 16, 1.0)	(15, 12, 1.0)	(39, 51, 1.0)	(106, 104, 1.0)	(20, 9, 0.9796)	Not Tested	(63, 73, 1.0)	(9, 15, 1.0)	(27, 33, 1.0)	(18, 26, 1.0)	(37, 44, 1.0)	(12, 8, 1.0)	(12, 13, 1.0)	(77, 75, 1.0)	Not Tested	(118, 95, 1.0)	(85, 74, 1.0)	(27, 21, 1.0)	(57, 79, 1.0)	(21, 13, 1.0)	(12, 12, 1.0)	(81, 79, 1.0)	Not Tested	(131, 131, 1.0)	(100, 116, 1.0)	(11, 10, 1.0)	(22, 26, 1.0)	(20, 14, 1.0)	(33, 31, 1.0)	Not Tested	(55, 52, 1.0)	Not Tested	(151, 153, 1.0)	(12, 8, 1.0)	Not Tested	(15, 21, 1.0)	(38, 35, 1.0)	(32, 27, 1.0)	(37, 19, 1.0)	Not Tested	Not Tested	Not Tested	(32, 35, 1.0)	Not Tested
ENSG00000109790	(16, 11, 1.0)	Not Tested	(125, 110, 1.0)	(38, 43, 1.0)	Not Tested	(9, 16, 1.0)	(4, 9, 1.0)	Not Tested	Not Tested	(24, 25, 1.0)	Not Tested	(10, 12, 1.0)	(32, 13, 0.6499)	Not Tested	Not Tested	(17, 29, 1.0)	(16, 18, 1.0)	Not Tested	Not Tested	(13, 10, 1.0)	Not Tested	Not Tested	Not Tested	Not Tested	Not Tested	Not Tested	(83, 69, 1.0)	Not Tested	(68, 87, 1.0)	(105, 115, 1.0)	(10, 7, 1.0)	Not Tested	Not Tested	Not Tested	(53, 29, 1.0)	Not Tested	(90, 43, 0.5247)	(214, 151, 1.0)	Not Tested	Not Tested	Not Tested	Not Tested	Not Tested	(96, 93, 1.0)	(43, 58, 1.0)	Not Tested	(10, 14, 1.0)	(29, 21, 1.0)	(29, 19, 1.0)
ENSG00000035928	(9, 7, 1.0)	Not Tested	(211, 187, 1.0)	(19, 22, 1.0)	Not Tested	(123, 122, 1.0)	(9, 2, 0.9313)	Not Tested	Not Tested	(11, 6, 1.0)	Not Tested	(13, 11, 1.0)	(15, 17, 1.0)	Not Tested	Not Tested	(15, 10, 1.0)	Not Tested	Not Tested	Not Tested	Not Tested	(44, 51, 1.0)	(62, 79, 1.0)	Not Tested	Not Tested	(4, 8, 1.0)	Not Tested	(85, 108, 1.0)	Not Tested	(34, 43, 1.0)	(86, 108, 1.0)	Not Tested	(20, 17, 1.0)	Not Tested	Not Tested	(18, 28, 1.0)	(12, 12, 1.0)	(9, 8, 1.0)	(4, 7, 1.0)	Not Tested	Not Tested	Not Tested	(20, 26, 1.0)	Not Tested	(6, 9, 1.0)	(31, 50, 1.0)	(10, 11, 1.0)	Not Tested	(5, 7, 1.0)	Not Tested
ENSG00000064042	(9, 8, 1.0)	(244, 272, 1.0)	(140, 126, 1.0)	(32, 32, 1.0)	(46, 26, 0.8476)	(513, 478, 1.0)	Not Tested	(47, 52, 1.0)	Not Tested	(46, 31, 1.0)	(9, 8, 1.0)	(162, 120, 1.0)	(47, 44, 1.0)	(26, 33, 1.0)	(7, 12, 1.0)	(267, 262, 1.0)	(11, 11, 1.0)	(28, 20, 1.0)	(51, 44, 1.0)	(24, 32, 1.0)	(69, 86, 1.0)	(129, 133, 1.0)	(8, 7, 1.0)	(75, 72, 1.0)	Not Tested	(12, 13, 1.0)	(290, 272, 1.0)	(7, 11, 1.0)	(44, 35, 1.0)	(26, 14, 1.0)	(28, 16, 1.0)	Not Tested	(24, 18, 1.0)	(3, 9, 0.7926)	(19, 18, 1.0)	(16, 10, 1.0)	(156, 146, 1.0)	(100, 127, 1.0)	Not Tested	(12, 17, 1.0)	(17, 18, 1.0)	(241, 238, 1.0)	(54, 45, 1.0)	(76, 89, 1.0)	(111, 107, 1.0)	(15, 14, 1.0)	Not Tested	Not Tested	(12, 5, 1.0)
ENSG00000014824	(9, 18, 1.0)	Not Tested	Not Tested	(14, 13, 1.0)	(7, 9, 1.0)	(106, 106, 1.0)	Not Tested	Not Tested	Not Tested	Not Tested	Not Tested	(76, 62, 1.0)	(23, 23, 1.0)	Not Tested	(19, 14, 1.0)	Not Tested	Not Tested	(18, 11, 1.0)	(112, 132, 1.0)	Not Tested	Not Tested	(134, 126, 1.0)	Not Tested	(37, 40, 1.0)	Not Tested	(10, 10, 1.0)	(84, 75, 1.0)	Not Tested	Not Tested	Not Tested	Not Tested	Not Tested	Not Tested	(28, 21, 1.0)	(48, 46, 1.0)	Not Tested	(46, 37, 1.0)	Not Tested	(27, 37, 1.0)	Not Tested	Not Tested	(38, 41, 1.0)	Not Tested	(28, 19, 1.0)	Not Tested	Not Tested	(12, 12, 1.0)	Not Tested	Not Tested
ENSG00000145244	(106, 112, 1.0)	(26, 34, 1.0)	(7, 6, 1.0)	Not Tested	(43, 42, 1.0)	(8, 4, 1.0)	(17, 39, 0.6169)	(42, 39, 1.0)	(447, 414, 1.0)	(117, 127, 1.0)	Not Tested	(46, 49, 1.0)	(36, 47, 1.0)	(16, 22, 1.0)	(89, 109, 1.0)	(3, 10, 1.0)	(39, 48, 1.0)	(92, 74, 1.0)	(466, 446, 1.0)	(46, 48, 1.0)	(273, 254, 1.0)	(461, 430, 1.0)	Not Tested	(8, 4, 1.0)	Not Tested	(29, 17, 0.8971)	(458, 426, 1.0)	(16, 21, 1.0)	(278, 313, 1.0)	(222, 242, 1.0)	Not Tested	(9, 12, 1.0)	(6, 6, 1.0)	(129, 94, 1.0)	Not Tested	Not Tested	(9, 8, 1.0)	(8, 9, 1.0)	Not Tested	(37, 47, 1.0)	(6, 11, 1.0)	(105, 91, 1.0)	(216, 203, 1.0)	(5, 8, 1.0)	(15, 14, 1.0)	(70, 81, 1.0)	(54, 54, 1.0)	(24, 16, 1.0)	Not Tested
ENSG00000170448	(28, 29, 1.0)	Not Tested	Not Tested	(11, 12, 1.0)	Not Tested	(19, 10, 1.0)	(12, 13, 1.0)	Not Tested	(39, 33, 1.0)	(24, 26, 1.0)	Not Tested	(8, 7, 1.0)	Not Tested	Not Tested	(6, 5, 1.0)	(5, 10, 1.0)	Not Tested	Not Tested	(221, 153, 1.0)	Not Tested	(24, 41, 1.0)	(51, 75, 1.0)	Not Tested	(20, 16, 1.0)	Not Tested	(10, 3, 0.7153)	(76, 121, 1.0)	(29, 15, 1.0)	(41, 26, 1.0)	(43, 45, 1.0)	Not Tested	(19, 30, 1.0)	Not Tested	Not Tested	(8, 7, 1.0)	Not Tested	(14, 7, 1.0)	(32, 27, 1.0)	Not Tested	Not Tested	Not Tested	(6, 8, 1.0)	(195, 150, 1.0)	Not Tested	(16, 21, 1.0)	Not Tested	(7, 7, 1.0)	Not Tested	(7, 5, 1.0)
ENSG00000090989	(8, 5, 1.0)	(68, 49, 1.0)	Not Tested	Not Tested	Not Tested	(51, 42, 1.0)	Not Tested	(26, 29, 1.0)	(35, 36, 1.0)	(9, 9, 1.0)	Not Tested	(43, 43, 1.0)	Not Tested	Not Tested	Not Tested	(18, 34, 1.0)	(11, 4, 1.0)	Not Tested	Not Tested	Not Tested	(12, 10, 1.0)	(55, 64, 1.0)	(6, 6, 1.0)	Not Tested	Not Tested	Not Tested	(20, 22, 1.0)	Not Tested	(11, 11, 1.0)	(36, 36, 1.0)	Not Tested	Not Tested	(10, 10, 1.0)	Not Tested	(16, 10, 1.0)	Not Tested	(11, 11, 1.0)	(82, 97, 1.0)	Not Tested	Not Tested	Not Tested	(12, 17, 1.0)	(23, 18, 1.0)	(13, 12, 1.0)	(24, 14, 1.0)	(14, 7, 1.0)	(8, 3, 1.0)	Not Tested	(4, 8, 1.0)
ENSG00000084092	(6, 9, 1.0)	Not Tested	Not Tested	(36, 26, 1.0)	Not Tested	Not Tested	Not Tested	(20, 38, 0.9651)	(25, 38, 1.0)	Not Tested	Not Tested	Not Tested	(29, 30, 1.0)	Not Tested	Not Tested	(18, 32, 1.0)	Not Tested	Not Tested	Not Tested	Not Tested	(23, 21, 1.0)	Not Tested	Not Tested	Not Tested	(8, 7, 1.0)	Not Tested	(34, 21, 1.0)	Not Tested	Not Tested	Not Tested	Not Tested	Not Tested	Not Tested	(54, 52, 1.0)	(7, 6, 1.0)	Not Tested	Not Tested	Not Tested	Not Tested	Not Tested	(18, 11, 1.0)	(17, 9, 1.0)	Not Tested	Not Tested	Not Tested	(20, 21, 1.0)	Not Tested	Not Tested	Not Tested
ENSG00000083896	(7, 6, 1.0)	Not Tested	Not Tested	Not Tested	Not Tested	Not Tested	Not Tested	Not Tested	Not Tested	Not Tested	Not Tested	Not Tested	Not Tested	Not Tested	Not Tested	Not Tested	Not Tested	Not Tested	Not Tested	Not Tested	Not Tested	Not Tested	Not Tested	Not Tested	Not Tested	Not Tested	Not Tested	Not Tested	Not Tested	Not Tested	Not Tested	Not Tested	Not Tested	Not Tested	Not Tested	Not Tested	Not Tested	Not Tested	Not Tested	Not Tested	Not Tested	Not Tested	Not Tested	Not Tested	Not Tested	Not Tested	Not Tested	Not Tested	Not Tested
ENSG00000132466	(42, 43, 1.0)	Not Tested	(150, 154, 1.0)	(112, 102, 1.0)	Not Tested	(17, 7, 1.0)	(32, 25, 1.0)	(36, 45, 1.0)	(44, 43, 1.0)	Not Tested	(6, 13, 0.9968)	Not Tested	(82, 83, 1.0)	(19, 25, 1.0)	Not Tested	(26, 28, 1.0)	(16, 17, 1.0)	(14, 12, 1.0)	(27, 32, 1.0)	(31, 36, 1.0)	Not Tested	(8, 10, 1.0)	Not Tested	(60, 72, 1.0)	(25, 11, 1.0)	(30, 24, 1.0)	Not Tested	(9, 14, 1.0)	(70, 57, 1.0)	(136, 113, 1.0)	(9, 16, 1.0)	Not Tested	Not Tested	(10, 6, 1.0)	Not Tested	(8, 6, 1.0)	(15, 17, 1.0)	Not Tested	Not Tested	(12, 12, 1.0)	(15, 16, 1.0)	(65, 43, 1.0)	(29, 43, 1.0)	(18, 15, 1.0)	Not Tested	(111, 121, 1.0)	Not Tested	(13, 19, 1.0)	(28, 30, 1.0)
ENSG00000169116	(85, 78, 1.0)	Not Tested	(37, 21, 1.0)	(7, 14, 1.0)	(13, 13, 1.0)	Not Tested	(143, 242, 1.0)	(242, 199, 0.9792)	(269, 254, 1.0)	(128, 201, 0.8636)	Not Tested	(1000, 926, 1.0)	(98, 105, 1.0)	(80, 62, 1.0)	Not Tested	(719, 689, 1.0)	(108, 122, 1.0)	(350, 390, 1.0)	(336, 284, 1.0)	(47, 52, 1.0)	(816, 789, 1.0)	(184, 178, 1.0)	Not Tested	(24, 18, 1.0)	Not Tested	(131, 150, 1.0)	(31, 30, 1.0)	(11, 15, 1.0)	(270, 252, 1.0)	Not Tested	(12, 8, 1.0)	Not Tested	(13, 12, 1.0)	(192, 201, 1.0)	Not Tested	Not Tested	(8, 8, 1.0)	Not Tested	(108, 108, 1.0)	(95, 98, 1.0)	Not Tested	Not Tested	(783, 864, 1.0)	(12, 11, 1.0)	Not Tested	(168, 177, 1.0)	(51, 40, 1.0)	(62, 59, 1.0)	(7, 10, 1.0)
ENSG00000138768	(30, 18, 1.0)	(40, 35, 1.0)	Not Tested	(21, 42, 0.9964)	Not Tested	(73, 63, 1.0)	(26, 26, 1.0)	(48, 43, 1.0)	(18, 23, 1.0)	(35, 19, 1.0)	Not Tested	(36, 25, 1.0)	(26, 25, 1.0)	Not Tested	Not Tested	Not Tested	Not Tested	Not Tested	(81, 49, 1.0)	Not Tested	(111, 75, 1.0)	(23, 22, 1.0)	Not Tested	(23, 32, 1.0)	Not Tested	Not Tested	(89, 92, 1.0)	(10, 10, 1.0)	(8, 10, 1.0)	Not Tested	Not Tested	Not Tested	Not Tested	Not Tested	(27, 25, 1.0)	(4, 7, 1.0)	(26, 29, 1.0)	(94, 111, 1.0)	Not Tested	Not Tested	(8, 7, 1.0)	Not Tested	Not Tested	(6, 6, 1.0)	(31, 31, 1.0)	Not Tested	Not Tested	Not Tested	Not Tested
ENSG00000156219	(46, 49, 1.0)	(16, 10, 1.0)	(19, 19, 1.0)	Not Tested	Not Tested	Not Tested	(26, 23, 1.0)	(146, 143, 1.0)	(891, 864, 1.0)	Not Tested	Not Tested	(56, 93, 0.6889)	(135, 133, 1.0)	Not Tested	(57, 79, 1.0)	(99, 80, 1.0)	(30, 29, 1.0)	Not Tested	(326, 282, 1.0)	(4, 7, 1.0)	(37, 28, 1.0)	(517, 489, 1.0)	(14, 24, 1.0)	Not Tested	(44, 30, 1.0)	Not Tested	(341, 402, 1.0)	Not Tested	(35, 61, 0.9554)	(6, 21, 0.4791)	Not Tested	(174, 208, 1.0)	Not Tested	(18, 22, 1.0)	(9, 7, 1.0)	Not Tested	(109, 109, 1.0)	(16, 12, 1.0)	Not Tested	Not Tested	Not Tested	(307, 259, 1.0)	(280, 233, 1.0)	(6, 12, 1.0)	Not Tested	(130, 42, 0.0)	(99, 90, 1.0)	(9, 10, 1.0)	Not Tested
ENSG00000138750	(10, 10, 1.0)	(145, 122, 1.0)	(53, 57, 1.0)	Not Tested	Not Tested	(70, 57, 1.0)	(22, 14, 1.0)	(35, 26, 1.0)	(111, 118, 1.0)	Not Tested	(8, 8, 1.0)	(48, 62, 1.0)	Not Tested	Not Tested	Not Tested	Not Tested	Not Tested	Not Tested	(124, 147, 1.0)	Not Tested	(22, 29, 1.0)	(54, 69, 1.0)	Not Tested	(126, 151, 1.0)	(8, 8, 1.0)	Not Tested	(57, 43, 1.0)	Not Tested	(34, 39, 1.0)	(139, 130, 1.0)	Not Tested	Not Tested	Not Tested	(21, 33, 0.8324)	(35, 17, 1.0)	Not Tested	(26, 11, 1.0)	(38, 37, 1.0)	Not Tested	Not Tested	Not Tested	(50, 50, 1.0)	(34, 36, 1.0)	Not Tested	Not Tested	(5, 6, 1.0)	Not Tested	(3, 8, 1.0)	(15, 16, 1.0)
ENSG00000138759	(7, 7, 1.0)	(388, 353, 1.0)	(74, 51, 1.0)	(48, 58, 1.0)	Not Tested	(829, 765, 1.0)	(20, 22, 1.0)	(14, 3, 0.5319)	(182, 200, 1.0)	(5, 15, 0.8791)	Not Tested	(112, 127, 1.0)	(11, 15, 1.0)	(3, 15, 0.2028)	Not Tested	(139, 107, 1.0)	(18, 16, 1.0)	Not Tested	(164, 175, 1.0)	(14, 14, 1.0)	(191, 133, 1.0)	(151, 196, 1.0)	(44, 48, 1.0)	(14, 12, 1.0)	Not Tested	Not Tested	(18, 33, 1.0)	(6, 5, 1.0)	(159, 272, 0.4978)	(18, 17, 1.0)	(22, 27, 1.0)	Not Tested	(10, 5, 1.0)	Not Tested	(87, 75, 1.0)	(18, 19, 1.0)	(13, 15, 1.0)	(86, 56, 1.0)	Not Tested	(9, 10, 1.0)	(4, 15, 0.7307)	(27, 23, 1.0)	(57, 79, 1.0)	(31, 46, 1.0)	(23, 28, 1.0)	Not Tested	Not Tested	Not Tested	(21, 23, 1.0)
ENSG00000138674	(19, 14, 1.0)	(4, 9, 1.0)	Not Tested	(57, 63, 1.0)	Not Tested	Not Tested	(18, 20, 1.0)	(60, 62, 1.0)	(85, 60, 1.0)	Not Tested	Not Tested	Not Tested	(43, 35, 1.0)	(18, 12, 1.0)	Not Tested	(69, 69, 1.0)	(26, 14, 1.0)	(9, 13, 1.0)	(8, 10, 1.0)	(33, 26, 1.0)	(174, 226, 1.0)	(38, 37, 1.0)	(37, 47, 1.0)	Not Tested	Not Tested	(13, 8, 1.0)	Not Tested	Not Tested	Not Tested	(105, 143, 1.0)	Not Tested	Not Tested	Not Tested	Not Tested	(25, 23, 1.0)	(25, 14, 1.0)	Not Tested	(9, 19, 1.0)	(19, 16, 1.0)	(14, 16, 1.0)	(26, 25, 1.0)	(49, 49, 1.0)	(84, 81, 1.0)	Not Tested	Not Tested	Not Tested	Not Tested	Not Tested	Not Tested
ENSG00000152583	(331, 309, 1.0)	(1481, 1251, 1.0)	(268, 197, 1.0)	(1050, 1053, 1.0)	Not Tested	(209, 249, 1.0)	Not Tested	(229, 286, 1.0)	(567, 546, 1.0)	(120, 97, 1.0)	Not Tested	(10, 6, 1.0)	(323, 442, 1.0)	(189, 119, 0.67)	(78, 68, 1.0)	(512, 468, 1.0)	(566, 506, 1.0)	(116, 91, 0.9459)	(416, 400, 1.0)	(170, 192, 1.0)	(532, 578, 1.0)	(461, 512, 1.0)	Not Tested	(18, 22, 1.0)	Not Tested	Not Tested	(15, 16, 1.0)	(378, 397, 1.0)	(206, 146, 0.9136)	(881, 786, 1.0)	(538, 460, 1.0)	Not Tested	Not Tested	(190, 117, 0.7926)	(1110, 1203, 1.0)	(143, 165, 1.0)	(357, 248, 1.0)	Not Tested	(153, 163, 1.0)	(136, 150, 1.0)	(68, 57, 1.0)	(394, 385, 1.0)	(744, 583, 1.0)	(285, 289, 1.0)	Not Tested	Not Tested	(80, 60, 1.0)	(133, 224, 0.4858)	(198, 166, 1.0)
ENSG00000163644	(16, 12, 1.0)	(29, 28, 1.0)	Not Tested	(5, 7, 1.0)	Not Tested	Not Tested	Not Tested	Not Tested	(21, 29, 1.0)	Not Tested	Not Tested	(70, 62, 1.0)	(33, 55, 1.0)	Not Tested	Not Tested	(185, 164, 1.0)	Not Tested	(16, 18, 1.0)	Not Tested	Not Tested	(65, 59, 1.0)	(62, 65, 1.0)	Not Tested	(15, 13, 1.0)	Not Tested	Not Tested	(78, 94, 1.0)	Not Tested	Not Tested	Not Tested	Not Tested	Not Tested	Not Tested	Not Tested	(18, 16, 1.0)	Not Tested	(91, 82, 1.0)	Not Tested	Not Tested	Not Tested	(48, 47, 1.0)	(42, 59, 1.0)	(63, 64, 1.0)	(24, 33, 1.0)	Not Tested	Not Tested	Not Tested	(5, 7, 1.0)	Not Tested
ENSG00000163110	(169, 175, 1.0)	(196, 188, 1.0)	(281, 261, 1.0)	Not Tested	(63, 69, 1.0)	(6, 10, 1.0)	Not Tested	(1285, 1160, 1.0)	Not Tested	(177, 177, 1.0)	(207, 142, 0.9968)	(1629, 1664, 1.0)	(292, 294, 1.0)	(28, 65, 0.2232)	(168, 168, 1.0)	(1703, 1519, 1.0)	(169, 157, 1.0)	(136, 159, 1.0)	(2081, 1880, 1.0)	(52, 45, 1.0)	(509, 534, 1.0)	(983, 1166, 0.6426)	Not Tested	(182, 217, 1.0)	(10, 7, 1.0)	Not Tested	(8, 11, 1.0)	Not Tested	(800, 835, 1.0)	(2219, 2309, 1.0)	Not Tested	(256, 176, 0.7985)	(65, 71, 1.0)	Not Tested	(85, 77, 1.0)	(141, 142, 1.0)	(426, 425, 1.0)	Not Tested	Not Tested	(19, 9, 0.9529)	(208, 173, 1.0)	(60, 57, 1.0)	(1541, 1701, 1.0)	(248, 271, 1.0)	(138, 175, 1.0)	Not Tested	(102, 119, 1.0)	(33, 52, 1.0)	Not Tested
ENSG00000196616	(10, 5, 1.0)	(39, 36, 1.0)	(68, 49, 1.0)	Not Tested	Not Tested	Not Tested	(27, 39, 1.0)	(16, 14, 1.0)	(154, 101, 1.0)	Not Tested	Not Tested	(27, 17, 1.0)	(43, 49, 1.0)	Not Tested	Not Tested	(17, 13, 1.0)	Not Tested	Not Tested	(86, 90, 1.0)	Not Tested	(48, 40, 1.0)	(105, 127, 1.0)	Not Tested	(197, 88, 0.0004)	Not Tested	(26, 23, 1.0)	(19, 32, 1.0)	Not Tested	(21, 17, 1.0)	(23, 18, 1.0)	(50, 44, 1.0)	Not Tested	Not Tested	(13, 18, 1.0)	Not Tested	Not Tested	Not Tested	(577, 431, 1.0)	Not Tested	(5, 6, 1.0)	Not Tested	Not Tested	Not Tested	Not Tested	(45, 39, 1.0)	(14, 11, 1.0)	Not Tested	Not Tested	(82, 61, 1.0)
ENSG00000109323	(23, 14, 1.0)	(195, 163, 1.0)	(22, 23, 1.0)	Not Tested	Not Tested	Not Tested	Not Tested	(99, 94, 1.0)	(17, 21, 1.0)	(45, 49, 1.0)	(6, 8, 0.9968)	(97, 107, 1.0)	Not Tested	(16, 18, 1.0)	Not Tested	(126, 124, 1.0)	(8, 13, 1.0)	Not Tested	Not Tested	Not Tested	(30, 16, 1.0)	Not Tested	Not Tested	(5, 6, 1.0)	Not Tested	(10, 10, 1.0)	(214, 201, 1.0)	(23, 23, 1.0)	(66, 63, 1.0)	(124, 132, 1.0)	(40, 38, 1.0)	Not Tested	(61, 70, 1.0)	Not Tested	(70, 71, 1.0)	Not Tested	(12, 12, 1.0)	Not Tested	Not Tested	(7, 5, 1.0)	Not Tested	(74, 69, 1.0)	(133, 147, 1.0)	(5, 14, 1.0)	Not Tested	Not Tested	Not Tested	(4, 13, 0.9715)	(40, 27, 1.0)
ENSG00000138777	(23, 15, 1.0)	(92, 100, 1.0)	(8, 4, 1.0)	(34, 31, 1.0)	Not Tested	(17, 7, 1.0)	(12, 17, 1.0)	(8, 15, 1.0)	Not Tested	Not Tested	Not Tested	(62, 52, 1.0)	(20, 32, 1.0)	(108, 117, 1.0)	Not Tested	(54, 63, 1.0)	(15, 14, 1.0)	(74, 70, 1.0)	(94, 73, 1.0)	Not Tested	(67, 64, 1.0)	(16, 18, 1.0)	Not Tested	(47, 61, 1.0)	Not Tested	Not Tested	Not Tested	Not Tested	(33, 37, 1.0)	(67, 81, 1.0)	Not Tested	(44, 40, 1.0)	(12, 12, 1.0)	Not Tested	(4, 9, 1.0)	(18, 25, 1.0)	(34, 27, 1.0)	(100, 84, 1.0)	(8, 6, 1.0)	(101, 133, 1.0)	Not Tested	Not Tested	(47, 45, 1.0)	(20, 29, 1.0)	(43, 37, 1.0)	(42, 43, 1.0)	(8, 13, 1.0)	Not Tested	Not Tested
ENSG00000145348	(6, 9, 1.0)	(80, 73, 1.0)	Not Tested	Not Tested	Not Tested	(7, 4, 1.0)	(4, 7, 1.0)	(8, 10, 1.0)	(34, 28, 1.0)	Not Tested	Not Tested	(29, 28, 1.0)	Not Tested	Not Tested	Not Tested	Not Tested	Not Tested	Not Tested	(36, 30, 1.0)	Not Tested	(46, 57, 1.0)	(65, 68, 1.0)	Not Tested	(8, 10, 1.0)	Not Tested	Not Tested	(43, 50, 1.0)	Not Tested	(17, 9, 1.0)	(29, 39, 1.0)	Not Tested	(9, 4, 1.0)	(29, 33, 1.0)	Not Tested	Not Tested	Not Tested	(21, 28, 1.0)	(7, 7, 1.0)	Not Tested	(7, 4, 1.0)	Not Tested	(11, 15, 1.0)	(60, 53, 1.0)	(16, 11, 1.0)	(14, 24, 1.0)	Not Tested	Not Tested	(11, 11, 1.0)	(4, 8, 1.0)
ENSG00000145362	(35, 34, 1.0)	(44, 44, 1.0)	(75, 62, 1.0)	Not Tested	(21, 25, 1.0)	(30, 29, 1.0)	Not Tested	(73, 63, 1.0)	(39, 44, 1.0)	(42, 36, 1.0)	(22, 22, 1.0)	(128, 109, 1.0)	Not Tested	(16, 12, 1.0)	Not Tested	(207, 200, 1.0)	Not Tested	(28, 32, 1.0)	(83, 85, 1.0)	Not Tested	(330, 362, 1.0)	(402, 348, 1.0)	Not Tested	(9, 6, 1.0)	Not Tested	Not Tested	(119, 95, 1.0)	Not Tested	(74, 72, 1.0)	(240, 251, 1.0)	Not Tested	Not Tested	Not Tested	Not Tested	(13, 19, 1.0)	(46, 55, 1.0)	(120, 118, 1.0)	(37, 35, 1.0)	(50, 49, 1.0)	(20, 32, 0.9967)	Not Tested	(38, 42, 1.0)	(109, 112, 1.0)	(58, 56, 1.0)	(6, 5, 1.0)	(13, 17, 1.0)	(27, 18, 1.0)	(42, 57, 1.0)	Not Tested
ENSG00000172403	(6, 11, 1.0)	(209, 169, 1.0)	(455, 384, 1.0)	Not Tested	(12, 10, 1.0)	(74, 55, 1.0)	(10, 22, 0.9858)	(75, 88, 1.0)	Not Tested	Not Tested	Not Tested	(29, 24, 1.0)	(46, 36, 1.0)	(61, 68, 1.0)	(12, 8, 1.0)	(104, 115, 1.0)	(27, 24, 1.0)	(86, 74, 1.0)	(61, 68, 1.0)	(6, 9, 1.0)	(46, 57, 1.0)	(90, 110, 1.0)	Not Tested	(135, 146, 1.0)	Not Tested	Not Tested	(135, 115, 1.0)	Not Tested	(33, 26, 1.0)	(77, 119, 1.0)	Not Tested	(5, 8, 1.0)	(154, 117, 1.0)	Not Tested	(463, 395, 1.0)	(134, 133, 1.0)	(11, 27, 0.8064)	(1090, 1193, 1.0)	(5, 18, 0.6203)	(10, 7, 1.0)	Not Tested	(85, 72, 1.0)	(161, 162, 1.0)	(104, 67, 1.0)	(58, 62, 1.0)	(22, 21, 1.0)	(6, 7, 1.0)	(34, 31, 1.0)	Not Tested
ENSG00000145390	(11, 7, 1.0)	Not Tested	(45, 54, 1.0)	(11, 7, 1.0)	Not Tested	Not Tested	(18, 8, 1.0)	(103, 104, 1.0)	Not Tested	(4, 8, 1.0)	Not Tested	(32, 30, 1.0)	(15, 14, 1.0)	(11, 14, 1.0)	(8, 10, 1.0)	(62, 59, 1.0)	(11, 9, 1.0)	(9, 13, 1.0)	(68, 69, 1.0)	Not Tested	Not Tested	(92, 115, 1.0)	(31, 29, 1.0)	(12, 12, 1.0)	Not Tested	Not Tested	(64, 69, 1.0)	Not Tested	(52, 38, 1.0)	Not Tested	Not Tested	Not Tested	(64, 74, 1.0)	Not Tested	(36, 30, 1.0)	(49, 43, 1.0)	(61, 67, 1.0)	Not Tested	(10, 10, 1.0)	(5, 10, 1.0)	Not Tested	Not Tested	(87, 73, 1.0)	Not Tested	(31, 22, 1.0)	Not Tested	Not Tested	(59, 39, 1.0)	Not Tested
ENSG00000196159	(8, 11, 1.0)	(134, 89, 1.0)	(26, 25, 1.0)	Not Tested	Not Tested	(78, 58, 1.0)	(18, 11, 1.0)	(10, 15, 1.0)	(41, 55, 1.0)	Not Tested	Not Tested	(8, 9, 1.0)	Not Tested	(1, 13, 0.0668)	Not Tested	(9, 7, 1.0)	Not Tested	Not Tested	(44, 54, 1.0)	(3, 9, 1.0)	(73, 56, 1.0)	(39, 39, 1.0)	Not Tested	Not Tested	Not Tested	(11, 5, 1.0)	(84, 78, 1.0)	Not Tested	(5, 10, 1.0)	(57, 63, 1.0)	Not Tested	Not Tested	(36, 42, 1.0)	Not Tested	(25, 35, 1.0)	Not Tested	(6, 19, 0.8962)	(76, 78, 1.0)	(9, 12, 1.0)	Not Tested	Not Tested	(33, 26, 1.0)	Not Tested	(6, 7, 1.0)	(65, 72, 1.0)	(10, 9, 1.0)	(5, 8, 1.0)	Not Tested	Not Tested
ENSG00000109390	(11, 11, 1.0)	(15, 14, 1.0)	Not Tested	(33, 22, 1.0)	Not Tested	Not Tested	Not Tested	Not Tested	(61, 85, 1.0)	Not Tested	Not Tested	(63, 36, 1.0)	(43, 40, 1.0)	(30, 27, 1.0)	Not Tested	Not Tested	Not Tested	(13, 7, 1.0)	Not Tested	Not Tested	Not Tested	Not Tested	Not Tested	Not Tested	Not Tested	Not Tested	Not Tested	Not Tested	Not Tested	(56, 55, 1.0)	Not Tested	Not Tested	Not Tested	Not Tested	Not Tested	(17, 13, 1.0)	(6, 11, 1.0)	(18, 18, 1.0)	Not Tested	Not Tested	Not Tested	Not Tested	Not Tested	Not Tested	Not Tested	Not Tested	Not Tested	Not Tested	Not Tested
ENSG00000153132	(41, 38, 1.0)	Not Tested	Not Tested	Not Tested	Not Tested	Not Tested	Not Tested	(124, 110, 1.0)	Not Tested	Not Tested	Not Tested	Not Tested	(55, 61, 1.0)	Not Tested	Not Tested	(2, 10, 1.0)	(24, 17, 1.0)	Not Tested	Not Tested	Not Tested	(23, 24, 1.0)	(141, 107, 1.0)	(17, 15, 1.0)	Not Tested	Not Tested	Not Tested	(57, 50, 1.0)	Not Tested	Not Tested	Not Tested	Not Tested	Not Tested	Not Tested	Not Tested	Not Tested	(8, 9, 1.0)	Not Tested	Not Tested	Not Tested	Not Tested	(41, 31, 1.0)	(25, 23, 1.0)	Not Tested	(11, 8, 1.0)	Not Tested	Not Tested	(25, 27, 1.0)	(22, 22, 1.0)	Not Tested
ENSG00000059691	(5, 10, 1.0)	(8, 6, 1.0)	Not Tested	Not Tested	Not Tested	Not Tested	Not Tested	Not Tested	(155, 147, 1.0)	Not Tested	(6, 6, 1.0)	(71, 77, 1.0)	Not Tested	Not Tested	Not Tested	(31, 36, 1.0)	Not Tested	(9, 7, 1.0)	(131, 149, 1.0)	Not Tested	Not Tested	(107, 82, 1.0)	Not Tested	Not Tested	(13, 11, 1.0)	Not Tested	(62, 80, 1.0)	Not Tested	(33, 34, 1.0)	(16, 28, 1.0)	Not Tested	Not Tested	(7, 5, 1.0)	Not Tested	(7, 4, 1.0)	(20, 20, 1.0)	(21, 25, 1.0)	(15, 20, 1.0)	Not Tested	(13, 20, 1.0)	Not Tested	(29, 24, 1.0)	(83, 80, 1.0)	Not Tested	Not Tested	Not Tested	Not Tested	(23, 27, 1.0)	Not Tested
ENSG00000171566	(15, 15, 1.0)	(110, 96, 1.0)	(174, 171, 1.0)	Not Tested	Not Tested	Not Tested	Not Tested	(37, 30, 1.0)	Not Tested	(38, 36, 1.0)	Not Tested	(45, 37, 1.0)	Not Tested	Not Tested	Not Tested	(7, 4, 1.0)	Not Tested	Not Tested	Not Tested	Not Tested	(99, 105, 1.0)	(82, 84, 1.0)	Not Tested	Not Tested	Not Tested	Not Tested	(79, 60, 1.0)	(18, 13, 1.0)	Not Tested	(77, 98, 1.0)	Not Tested	Not Tested	(54, 66, 1.0)	Not Tested	Not Tested	(18, 15, 1.0)	(14, 8, 1.0)	(122, 126, 1.0)	Not Tested	Not Tested	Not Tested	(23, 34, 1.0)	Not Tested	Not Tested	Not Tested	(57, 60, 1.0)	Not Tested	Not Tested	Not Tested
ENSG00000145431	(11, 11, 1.0)	Not Tested	Not Tested	Not Tested	Not Tested	Not Tested	(21, 26, 1.0)	Not Tested	(122, 103, 1.0)	Not Tested	Not Tested	Not Tested	Not Tested	Not Tested	Not Tested	(22, 37, 1.0)	Not Tested	Not Tested	(50, 39, 1.0)	Not Tested	(62, 73, 1.0)	(58, 39, 1.0)	Not Tested	(47, 36, 1.0)	(12, 15, 1.0)	Not Tested	(50, 59, 1.0)	Not Tested	(33, 39, 1.0)	Not Tested	Not Tested	Not Tested	(6, 12, 1.0)	Not Tested	Not Tested	Not Tested	(8, 9, 1.0)	(94, 100, 1.0)	(2, 9, 1.0)	Not Tested	Not Tested	(14, 19, 1.0)	(61, 58, 1.0)	Not Tested	(6, 6, 1.0)	Not Tested	(10, 9, 1.0)	Not Tested	Not Tested
ENSG00000171497	(19, 32, 1.0)	Not Tested	(135, 127, 1.0)	(46, 43, 1.0)	(32, 36, 1.0)	Not Tested	Not Tested	(34, 38, 1.0)	(60, 63, 1.0)	Not Tested	Not Tested	(121, 93, 1.0)	(69, 63, 1.0)	(89, 83, 1.0)	Not Tested	Not Tested	(24, 19, 1.0)	Not Tested	(92, 116, 1.0)	Not Tested	(82, 77, 1.0)	Not Tested	Not Tested	Not Tested	Not Tested	Not Tested	(54, 68, 1.0)	(11, 16, 1.0)	Not Tested	(76, 46, 0.737)	(9, 11, 1.0)	(17, 13, 1.0)	Not Tested	Not Tested	(20, 15, 1.0)	Not Tested	Not Tested	(79, 70, 1.0)	Not Tested	Not Tested	(25, 22, 1.0)	(29, 21, 1.0)	(63, 65, 1.0)	Not Tested	Not Tested	(119, 74, 1.0)	(12, 13, 1.0)	Not Tested	Not Tested
ENSG00000168538	(6, 9, 1.0)	(27, 16, 1.0)	(10, 9, 1.0)	Not Tested	Not Tested	(7, 5, 1.0)	Not Tested	Not Tested	(21, 33, 1.0)	(2, 9, 0.8636)	Not Tested	(15, 14, 1.0)	Not Tested	Not Tested	Not Tested	(21, 10, 1.0)	Not Tested	Not Tested	Not Tested	Not Tested	(25, 35, 1.0)	Not Tested	(11, 6, 1.0)	Not Tested	(5, 7, 1.0)	Not Tested	(21, 25, 1.0)	Not Tested	(11, 13, 1.0)	Not Tested	(6, 15, 1.0)	(16, 15, 1.0)	(8, 9, 1.0)	(6, 6, 1.0)	(15, 20, 1.0)	Not Tested	(12, 8, 1.0)	(12, 9, 1.0)	Not Tested	(7, 9, 1.0)	(7, 7, 1.0)	(5, 9, 1.0)	(13, 9, 1.0)	Not Tested	(36, 41, 1.0)	Not Tested	Not Tested	(8, 3, 1.0)	Not Tested
ENSG00000151726	(23, 37, 1.0)	(72, 62, 1.0)	Not Tested	(28, 35, 1.0)	(6, 8, 1.0)	(48, 44, 1.0)	(39, 33, 1.0)	(262, 209, 1.0)	(352, 297, 1.0)	Not Tested	(14, 14, 1.0)	(166, 190, 1.0)	(479, 492, 1.0)	Not Tested	(9, 14, 1.0)	(691, 687, 1.0)	(92, 96, 1.0)	(34, 51, 1.0)	(179, 177, 1.0)	Not Tested	(104, 80, 1.0)	(92, 90, 1.0)	(49, 52, 1.0)	(73, 76, 1.0)	Not Tested	Not Tested	(157, 121, 1.0)	Not Tested	(87, 97, 1.0)	(68, 70, 1.0)	(14, 8, 1.0)	Not Tested	(89, 96, 1.0)	(84, 116, 1.0)	(52, 27, 1.0)	(39, 42, 1.0)	(98, 69, 1.0)	(97, 115, 1.0)	Not Tested	(110, 138, 1.0)	(178, 206, 1.0)	(129, 144, 1.0)	Not Tested	Not Tested	(16, 12, 1.0)	(105, 104, 1.0)	Not Tested	(40, 48, 1.0)	Not Tested
ENSG00000164323	(7, 6, 1.0)	Not Tested	(60, 45, 1.0)	Not Tested	Not Tested	(43, 63, 1.0)	Not Tested	Not Tested	(28, 24, 1.0)	Not Tested	Not Tested	(10, 15, 1.0)	Not Tested	Not Tested	Not Tested	Not Tested	Not Tested	Not Tested	(31, 16, 1.0)	Not Tested	(32, 31, 1.0)	(36, 31, 1.0)	(11, 10, 1.0)	Not Tested	Not Tested	Not Tested	(22, 16, 1.0)	Not Tested	(13, 14, 1.0)	Not Tested	Not Tested	Not Tested	Not Tested	Not Tested	(22, 12, 1.0)	(6, 9, 1.0)	Not Tested	(5, 9, 1.0)	Not Tested	Not Tested	(9, 6, 1.0)	(6, 7, 1.0)	(15, 19, 1.0)	Not Tested	Not Tested	Not Tested	Not Tested	Not Tested	Not Tested
ENSG00000112877	(9, 4, 1.0)	(106, 110, 1.0)	(202, 261, 1.0)	(16, 22, 1.0)	Not Tested	(30, 41, 1.0)	(9, 13, 1.0)	(31, 36, 1.0)	(241, 232, 1.0)	Not Tested	Not Tested	(69, 61, 1.0)	(11, 4, 1.0)	(20, 20, 1.0)	Not Tested	(61, 60, 1.0)	Not Tested	Not Tested	(217, 213, 1.0)	Not Tested	Not Tested	(107, 115, 1.0)	Not Tested	(54, 50, 1.0)	Not Tested	Not Tested	(326, 386, 1.0)	Not Tested	(137, 121, 1.0)	(29, 30, 1.0)	Not Tested	Not Tested	(6, 8, 1.0)	(15, 14, 1.0)	(27, 35, 1.0)	Not Tested	Not Tested	(93, 112, 1.0)	Not Tested	(22, 36, 0.9448)	Not Tested	(8, 3, 1.0)	(24, 30, 1.0)	(7, 4, 1.0)	(14, 13, 1.0)	Not Tested	Not Tested	Not Tested	Not Tested
ENSG00000171368	(9, 5, 1.0)	(78, 67, 1.0)	(163, 227, 1.0)	(11, 20, 1.0)	Not Tested	(20, 35, 1.0)	(9, 13, 1.0)	(22, 20, 1.0)	(179, 197, 1.0)	Not Tested	Not Tested	(48, 35, 1.0)	(10, 4, 1.0)	(18, 14, 1.0)	(7, 5, 1.0)	(46, 45, 1.0)	Not Tested	Not Tested	(186, 175, 1.0)	Not Tested	Not Tested	(66, 73, 1.0)	Not Tested	(19, 19, 1.0)	Not Tested	Not Tested	(276, 299, 1.0)	Not Tested	(144, 130, 1.0)	(14, 18, 1.0)	Not Tested	Not Tested	(5, 7, 1.0)	(17, 23, 1.0)	(14, 22, 1.0)	Not Tested	Not Tested	(46, 54, 1.0)	Not Tested	(16, 29, 0.9806)	Not Tested	Not Tested	(23, 39, 1.0)	Not Tested	(5, 9, 1.0)	Not Tested	Not Tested	Not Tested	Not Tested
ENSG00000113504	(30, 27, 1.0)	(258, 171, 1.0)	(219, 170, 1.0)	(102, 125, 1.0)	(158, 172, 1.0)	(110, 150, 1.0)	Not Tested	(817, 965, 1.0)	(770, 573, 1.0)	(68, 71, 1.0)	(19, 23, 0.9968)	(201, 179, 1.0)	(771, 698, 1.0)	(64, 33, 0.5463)	Not Tested	(937, 807, 1.0)	(54, 47, 1.0)	(177, 171, 1.0)	(901, 929, 1.0)	(19, 17, 1.0)	(168, 183, 1.0)	(309, 242, 1.0)	(50, 60, 1.0)	(27, 27, 1.0)	(46, 60, 1.0)	(9, 18, 0.8287)	(22, 25, 1.0)	(19, 9, 1.0)	(237, 253, 1.0)	(251, 266, 1.0)	Not Tested	(76, 71, 1.0)	(31, 45, 1.0)	Not Tested	(10, 12, 1.0)	(54, 56, 1.0)	(78, 75, 1.0)	(6, 6, 1.0)	(24, 21, 1.0)	(190, 145, 1.0)	(113, 101, 1.0)	(300, 216, 1.0)	(281, 236, 1.0)	(34, 47, 1.0)	(28, 47, 1.0)	(394, 305, 1.0)	(23, 19, 1.0)	Not Tested	Not Tested
ENSG00000124275	(10, 14, 1.0)	(55, 55, 1.0)	(159, 182, 1.0)	(37, 43, 1.0)	Not Tested	(77, 75, 1.0)	Not Tested	Not Tested	Not Tested	(24, 22, 1.0)	Not Tested	(54, 47, 1.0)	(47, 32, 1.0)	(18, 8, 0.6732)	(11, 13, 1.0)	Not Tested	(6, 11, 1.0)	(6, 7, 1.0)	(62, 60, 1.0)	(15, 12, 1.0)	(40, 56, 1.0)	(32, 28, 1.0)	(22, 12, 1.0)	(36, 40, 1.0)	(13, 7, 1.0)	(11, 9, 1.0)	(66, 70, 1.0)	Not Tested	Not Tested	(93, 116, 1.0)	(11, 7, 1.0)	(21, 18, 1.0)	Not Tested	Not Tested	(30, 37, 1.0)	(8, 7, 1.0)	(6, 13, 1.0)	(88, 87, 1.0)	(25, 30, 1.0)	Not Tested	(20, 20, 1.0)	(39, 35, 1.0)	(24, 35, 1.0)	(9, 6, 1.0)	(41, 26, 1.0)	(33, 36, 1.0)	(4, 7, 1.0)	Not Tested	(8, 13, 1.0)
ENSG00000154153	(26, 30, 1.0)	(28, 29, 1.0)	(27, 21, 1.0)	Not Tested	Not Tested	(12, 8, 1.0)	(32, 27, 1.0)	(24, 21, 1.0)	(55, 62, 1.0)	(61, 62, 1.0)	(23, 25, 1.0)	(71, 80, 1.0)	Not Tested	Not Tested	(17, 17, 1.0)	(146, 156, 1.0)	(5, 10, 1.0)	(46, 30, 1.0)	(46, 54, 1.0)	(29, 57, 0.4106)	(96, 85, 1.0)	(464, 462, 1.0)	Not Tested	(7, 5, 1.0)	(16, 19, 1.0)	(18, 5, 0.3334)	(183, 179, 1.0)	(88, 80, 1.0)	(274, 275, 1.0)	(70, 60, 1.0)	Not Tested	(55, 83, 1.0)	(12, 7, 1.0)	(11, 8, 1.0)	(12, 7, 1.0)	Not Tested	(94, 101, 1.0)	(35, 27, 1.0)	(20, 20, 1.0)	(54, 44, 1.0)	Not Tested	(69, 79, 1.0)	(99, 110, 1.0)	(21, 25, 1.0)	Not Tested	Not Tested	Not Tested	(19, 14, 1.0)	Not Tested
ENSG00000113360	(18, 11, 1.0)	(21, 13, 1.0)	(26, 29, 1.0)	(15, 18, 1.0)	Not Tested	(64, 78, 1.0)	Not Tested	Not Tested	(5, 10, 1.0)	(25, 25, 1.0)	Not Tested	(42, 45, 1.0)	(11, 13, 1.0)	(18, 18, 1.0)	(9, 11, 1.0)	(22, 18, 1.0)	(7, 11, 1.0)	(12, 11, 1.0)	(64, 65, 1.0)	Not Tested	(50, 51, 1.0)	(47, 45, 1.0)	Not Tested	(54, 80, 1.0)	(5, 9, 1.0)	Not Tested	(11, 8, 1.0)	Not Tested	(27, 39, 1.0)	(67, 46, 1.0)	Not Tested	(53, 44, 1.0)	(44, 45, 1.0)	Not Tested	(5, 13, 1.0)	(17, 16, 1.0)	Not Tested	(58, 71, 1.0)	Not Tested	(10, 13, 1.0)	Not Tested	Not Tested	(46, 33, 1.0)	(7, 4, 1.0)	(40, 34, 1.0)	Not Tested	Not Tested	Not Tested	Not Tested
ENSG00000133401	(23, 19, 1.0)	(99, 114, 1.0)	(69, 92, 1.0)	Not Tested	(10, 16, 1.0)	(59, 63, 1.0)	Not Tested	(231, 241, 1.0)	(245, 281, 1.0)	(9, 7, 1.0)	(4, 17, 0.3127)	(81, 55, 1.0)	(11, 19, 1.0)	(58, 50, 1.0)	(10, 11, 1.0)	(263, 298, 1.0)	(20, 23, 1.0)	(47, 53, 1.0)	(406, 439, 1.0)	(21, 15, 1.0)	(393, 397, 1.0)	(581, 637, 1.0)	(7, 8, 1.0)	(9, 15, 1.0)	Not Tested	(12, 14, 1.0)	(333, 286, 1.0)	(4, 7, 1.0)	(681, 689, 1.0)	(197, 140, 0.7331)	Not Tested	Not Tested	(20, 31, 1.0)	(19, 21, 1.0)	(23, 17, 1.0)	(205, 163, 1.0)	(332, 306, 1.0)	(48, 59, 1.0)	(11, 21, 1.0)	(87, 85, 1.0)	(31, 40, 1.0)	(174, 174, 1.0)	(458, 527, 1.0)	(351, 336, 1.0)	(12, 20, 1.0)	(50, 41, 1.0)	Not Tested	(332, 349, 1.0)	Not Tested
ENSG00000112936	(178, 145, 1.0)	(930, 1072, 1.0)	(550, 1036, 0.1596)	(1782, 1390, 1.0)	Not Tested	(2334, 2286, 1.0)	(476, 556, 1.0)	(9, 7, 1.0)	(2480, 2788, 1.0)	Not Tested	Not Tested	(1111, 984, 1.0)	(311, 327, 1.0)	(22, 26, 1.0)	(304, 404, 1.0)	(174, 188, 1.0)	(123, 104, 1.0)	(9, 32, 0.1821)	(93, 80, 1.0)	(89, 73, 1.0)	(973, 1053, 1.0)	(683, 756, 1.0)	Not Tested	(352, 319, 1.0)	(226, 257, 1.0)	(76, 88, 1.0)	(1720, 1948, 1.0)	(39, 62, 1.0)	Not Tested	(1290, 394, 0.0)	Not Tested	(251, 329, 0.8919)	(155, 251, 1.0)	(180, 144, 1.0)	(138, 219, 1.0)	(183, 224, 1.0)	(21, 21, 1.0)	(51, 65, 1.0)	(220, 232, 1.0)	(56, 92, 0.6353)	(51, 76, 1.0)	(413, 441, 1.0)	(1023, 1184, 1.0)	(135, 92, 1.0)	(93, 111, 1.0)	Not Tested	(36, 35, 1.0)	(40, 40, 1.0)	(45, 56, 1.0)
ENSG00000172262	(8, 8, 1.0)	(12, 29, 0.8921)	(6, 6, 1.0)	Not Tested	Not Tested	(46, 47, 1.0)	Not Tested	(25, 24, 1.0)	(46, 55, 1.0)	Not Tested	Not Tested	Not Tested	Not Tested	(5, 6, 1.0)	Not Tested	(31, 24, 1.0)	Not Tested	(5, 8, 1.0)	Not Tested	Not Tested	(64, 53, 1.0)	(26, 34, 1.0)	(6, 5, 1.0)	(49, 51, 1.0)	Not Tested	Not Tested	(23, 23, 1.0)	Not Tested	Not Tested	(44, 40, 1.0)	(8, 9, 1.0)	Not Tested	Not Tested	Not Tested	(33, 22, 1.0)	Not Tested	Not Tested	(40, 37, 1.0)	Not Tested	(18, 16, 1.0)	Not Tested	(14, 17, 1.0)	(40, 60, 1.0)	(20, 18, 1.0)	Not Tested	Not Tested	Not Tested	(32, 41, 1.0)	Not Tested
ENSG00000112992	(54, 60, 1.0)	(21, 24, 1.0)	Not Tested	Not Tested	Not Tested	Not Tested	(66, 70, 1.0)	(63, 70, 1.0)	Not Tested	Not Tested	Not Tested	(34, 26, 1.0)	Not Tested	Not Tested	Not Tested	(293, 232, 1.0)	Not Tested	(17, 26, 1.0)	(271, 238, 1.0)	(74, 79, 1.0)	(217, 214, 1.0)	(16, 24, 1.0)	(474, 374, 1.0)	Not Tested	(164, 196, 1.0)	Not Tested	(83, 106, 1.0)	Not Tested	(237, 318, 1.0)	Not Tested	(11, 11, 1.0)	(163, 163, 1.0)	Not Tested	Not Tested	Not Tested	(27, 28, 1.0)	Not Tested	Not Tested	Not Tested	(30, 28, 1.0)	Not Tested	(141, 109, 1.0)	(247, 278, 1.0)	Not Tested	Not Tested	(31, 24, 1.0)	(89, 83, 1.0)	Not Tested	Not Tested
ENSG00000164258	(35, 43, 1.0)	(80, 79, 1.0)	(22, 28, 1.0)	(35, 48, 1.0)	Not Tested	(15, 11, 1.0)	Not Tested	Not Tested	(132, 129, 1.0)	(67, 70, 1.0)	Not Tested	Not Tested	(38, 35, 1.0)	(230, 202, 1.0)	(42, 31, 1.0)	(7, 9, 1.0)	(63, 50, 1.0)	(8, 3, 0.9582)	Not Tested	Not Tested	(124, 124, 1.0)	(18, 17, 1.0)	(16, 12, 1.0)	(42, 43, 1.0)	(33, 37, 1.0)	Not Tested	(75, 75, 1.0)	(28, 24, 1.0)	Not Tested	(126, 141, 1.0)	(32, 16, 1.0)	(77, 66, 1.0)	Not Tested	Not Tested	Not Tested	(44, 44, 1.0)	(36, 38, 1.0)	(220, 225, 1.0)	(28, 28, 1.0)	Not Tested	(40, 31, 1.0)	(62, 62, 1.0)	(116, 97, 1.0)	(13, 25, 1.0)	(23, 31, 1.0)	(71, 86, 1.0)	(43, 37, 1.0)	(22, 10, 0.9715)	(28, 23, 1.0)
ENSG00000169271	(99, 107, 1.0)	Not Tested	Not Tested	Not Tested	Not Tested	Not Tested	Not Tested	(64, 63, 1.0)	Not Tested	Not Tested	(41, 45, 0.9968)	(51, 74, 1.0)	Not Tested	Not Tested	(93, 91, 1.0)	(151, 182, 1.0)	(54, 67, 1.0)	(107, 113, 1.0)	(374, 326, 1.0)	(52, 67, 1.0)	(167, 163, 1.0)	(350, 393, 1.0)	Not Tested	Not Tested	Not Tested	(260, 151, 0.1452)	Not Tested	(76, 89, 1.0)	(575, 478, 1.0)	(139, 119, 1.0)	Not Tested	Not Tested	Not Tested	Not Tested	Not Tested	Not Tested	Not Tested	Not Tested	Not Tested	(135, 176, 1.0)	(45, 58, 1.0)	(79, 86, 1.0)	(269, 276, 1.0)	(24, 17, 1.0)	Not Tested	(67, 76, 1.0)	Not Tested	Not Tested	Not Tested
ENSG00000153015	(6, 12, 1.0)	(127, 116, 1.0)	(43, 30, 1.0)	Not Tested	Not Tested	(76, 78, 1.0)	(15, 7, 1.0)	(13, 11, 1.0)	(91, 79, 1.0)	(30, 31, 1.0)	(22, 14, 0.9968)	(9, 13, 1.0)	Not Tested	(31, 23, 1.0)	(4, 8, 1.0)	(49, 50, 1.0)	Not Tested	Not Tested	(64, 83, 1.0)	(10, 14, 1.0)	(70, 55, 1.0)	(66, 65, 1.0)	(9, 7, 1.0)	Not Tested	(10, 8, 1.0)	Not Tested	(49, 58, 1.0)	Not Tested	Not Tested	(20, 26, 1.0)	Not Tested	(23, 25, 1.0)	Not Tested	Not Tested	(9, 10, 1.0)	Not Tested	(8, 15, 1.0)	(175, 156, 1.0)	Not Tested	(33, 30, 1.0)	Not Tested	(23, 26, 1.0)	(112, 110, 1.0)	(6, 5, 1.0)	(46, 69, 1.0)	(16, 13, 1.0)	(5, 7, 1.0)	(5, 12, 1.0)	Not Tested
ENSG00000113593	(18, 14, 1.0)	Not Tested	(148, 116, 1.0)	Not Tested	Not Tested	(73, 96, 1.0)	(11, 17, 1.0)	(94, 79, 1.0)	(30, 18, 1.0)	Not Tested	Not Tested	Not Tested	Not Tested	Not Tested	Not Tested	(4, 7, 1.0)	Not Tested	Not Tested	(103, 78, 1.0)	Not Tested	(53, 84, 1.0)	Not Tested	(10, 21, 1.0)	(35, 30, 1.0)	(19, 13, 1.0)	Not Tested	(12, 15, 1.0)	(30, 21, 1.0)	(19, 47, 1.0)	(14, 7, 1.0)	Not Tested	Not Tested	Not Tested	Not Tested	Not Tested	(32, 29, 1.0)	Not Tested	Not Tested	(5, 15, 1.0)	Not Tested	(12, 8, 1.0)	(24, 45, 1.0)	Not Tested	(3, 8, 1.0)	(72, 92, 1.0)	Not Tested	(23, 26, 1.0)	Not Tested	(19, 26, 1.0)
ENSG00000145734	(20, 17, 1.0)	(74, 74, 1.0)	(79, 82, 1.0)	(8, 11, 1.0)	Not Tested	(54, 64, 1.0)	(6, 14, 1.0)	(60, 64, 1.0)	(35, 18, 1.0)	(7, 12, 1.0)	Not Tested	(37, 40, 1.0)	(13, 14, 1.0)	(10, 11, 1.0)	(18, 9, 1.0)	(29, 29, 1.0)	Not Tested	Not Tested	Not Tested	(16, 28, 1.0)	(15, 8, 1.0)	(72, 81, 1.0)	(22, 9, 1.0)	(16, 17, 1.0)	(7, 15, 1.0)	(9, 4, 0.9456)	(13, 18, 1.0)	(51, 46, 1.0)	Not Tested	(97, 92, 1.0)	Not Tested	(16, 12, 1.0)	(41, 38, 1.0)	Not Tested	(4, 7, 1.0)	(20, 19, 1.0)	(9, 4, 1.0)	(85, 84, 1.0)	(10, 13, 1.0)	(14, 15, 1.0)	(17, 13, 1.0)	(5, 6, 1.0)	Not Tested	Not Tested	(18, 18, 1.0)	(17, 8, 1.0)	(12, 23, 0.9653)	(52, 60, 1.0)	Not Tested
ENSG00000131844	(7, 9, 1.0)	(70, 80, 1.0)	Not Tested	Not Tested	Not Tested	(42, 45, 1.0)	Not Tested	(97, 75, 1.0)	Not Tested	(22, 15, 1.0)	Not Tested	(84, 87, 1.0)	Not Tested	(7, 26, 0.1173)	Not Tested	(76, 80, 1.0)	Not Tested	(16, 5, 0.533)	Not Tested	Not Tested	(41, 33, 1.0)	(117, 118, 1.0)	Not Tested	(8, 14, 1.0)	Not Tested	Not Tested	(24, 28, 1.0)	Not Tested	Not Tested	(101, 85, 1.0)	Not Tested	Not Tested	(17, 11, 1.0)	Not Tested	(18, 15, 1.0)	(32, 30, 1.0)	Not Tested	(72, 71, 1.0)	Not Tested	(3, 18, 1.0)	(22, 23, 1.0)	Not Tested	Not Tested	Not Tested	Not Tested	(43, 55, 1.0)	Not Tested	(9, 10, 1.0)	Not Tested
ENSG00000164253	(9, 14, 1.0)	(63, 60, 1.0)	(97, 97, 1.0)	(22, 33, 1.0)	Not Tested	(112, 114, 1.0)	Not Tested	(19, 25, 1.0)	(120, 103, 1.0)	Not Tested	Not Tested	(51, 42, 1.0)	(14, 16, 1.0)	Not Tested	Not Tested	(35, 53, 1.0)	(7, 10, 1.0)	(6, 6, 1.0)	(114, 106, 1.0)	Not Tested	(90, 123, 1.0)	Not Tested	(29, 23, 1.0)	(37, 34, 1.0)	Not Tested	(4, 9, 0.9777)	Not Tested	Not Tested	(87, 95, 1.0)	Not Tested	(11, 12, 1.0)	(16, 23, 1.0)	Not Tested	(13, 12, 1.0)	Not Tested	(19, 8, 1.0)	(10, 16, 1.0)	(174, 164, 1.0)	Not Tested	(4, 8, 1.0)	Not Tested	(16, 17, 1.0)	(71, 74, 1.0)	(14, 6, 1.0)	(41, 30, 1.0)	Not Tested	(11, 4, 0.9653)	(12, 21, 1.0)	Not Tested
ENSG00000132842	(9, 2, 0.6939)	(43, 58, 1.0)	Not Tested	(12, 23, 1.0)	Not Tested	(5, 14, 1.0)	(2, 9, 0.9374)	(8, 17, 1.0)	(79, 71, 1.0)	Not Tested	Not Tested	(41, 54, 1.0)	(21, 19, 1.0)	Not Tested	Not Tested	(45, 44, 1.0)	Not Tested	Not Tested	(82, 61, 1.0)	Not Tested	(44, 54, 1.0)	(68, 76, 1.0)	Not Tested	(6, 6, 1.0)	Not Tested	(8, 5, 1.0)	(66, 50, 1.0)	Not Tested	(70, 50, 1.0)	(125, 93, 1.0)	Not Tested	Not Tested	Not Tested	Not Tested	(15, 11, 1.0)	(12, 15, 1.0)	(7, 5, 1.0)	(7, 7, 1.0)	Not Tested	(10, 17, 1.0)	Not Tested	(18, 14, 1.0)	(29, 17, 1.0)	Not Tested	Not Tested	(17, 5, 0.5356)	(8, 3, 1.0)	Not Tested	Not Tested
ENSG00000113273	(7, 5, 1.0)	(75, 65, 1.0)	(20, 35, 1.0)	Not Tested	Not Tested	(89, 88, 1.0)	Not Tested	Not Tested	(35, 25, 1.0)	Not Tested	(8, 6, 0.9968)	(27, 47, 1.0)	(7, 6, 1.0)	(9, 6, 1.0)	Not Tested	(43, 38, 1.0)	Not Tested	(10, 7, 1.0)	(14, 18, 1.0)	Not Tested	(61, 53, 1.0)	(62, 37, 1.0)	Not Tested	(40, 38, 1.0)	Not Tested	Not Tested	(39, 35, 1.0)	Not Tested	(50, 58, 1.0)	(94, 120, 1.0)	Not Tested	Not Tested	(10, 11, 1.0)	Not Tested	(17, 25, 1.0)	Not Tested	(9, 7, 1.0)	(19, 12, 1.0)	Not Tested	(13, 12, 1.0)	(19, 10, 1.0)	(23, 31, 1.0)	(26, 22, 1.0)	Not Tested	(19, 22, 1.0)	(16, 25, 1.0)	Not Tested	(6, 9, 1.0)	(14, 7, 1.0)
ENSG00000164309	(381, 397, 1.0)	(29, 32, 1.0)	(34, 36, 1.0)	(6, 10, 1.0)	(13, 26, 0.7528)	(23, 16, 1.0)	(173, 39, 0.2965)	(136, 134, 1.0)	(823, 750, 1.0)	(74, 77, 1.0)	Not Tested	(156, 158, 1.0)	(492, 778, 0.0721)	(52, 54, 1.0)	(263, 267, 1.0)	(603, 693, 1.0)	(466, 538, 1.0)	(112, 88, 0.9459)	(724, 540, 1.0)	(192, 225, 1.0)	(493, 572, 1.0)	(860, 1035, 1.0)	(136, 140, 1.0)	(21, 29, 1.0)	Not Tested	(93, 51, 0.5044)	(454, 583, 1.0)	(377, 216, 1.0)	(917, 817, 1.0)	(583, 696, 1.0)	Not Tested	Not Tested	(11, 6, 1.0)	(102, 105, 1.0)	Not Tested	(167, 149, 1.0)	(190, 223, 1.0)	(6, 5, 1.0)	Not Tested	(226, 216, 1.0)	(176, 165, 1.0)	(736, 538, 1.0)	(295, 282, 1.0)	(181, 146, 1.0)	(13, 16, 1.0)	(183, 227, 1.0)	(305, 284, 1.0)	(112, 95, 1.0)	Not Tested
ENSG00000131730	(68, 87, 1.0)	Not Tested	Not Tested	Not Tested	Not Tested	(12, 11, 1.0)	(59, 53, 1.0)	(260, 233, 1.0)	(305, 349, 1.0)	(195, 236, 1.0)	Not Tested	(111, 102, 1.0)	Not Tested	(27, 42, 0.9345)	Not Tested	(50, 59, 1.0)	(104, 116, 1.0)	(9, 7, 1.0)	Not Tested	(55, 63, 1.0)	(7, 7, 1.0)	(201, 285, 1.0)	Not Tested	(9, 20, 1.0)	(69, 93, 1.0)	(31, 25, 1.0)	(159, 139, 1.0)	Not Tested	(184, 158, 1.0)	(311, 236, 1.0)	Not Tested	(209, 182, 1.0)	Not Tested	(21, 20, 1.0)	(15, 16, 1.0)	(247, 177, 1.0)	(14, 10, 1.0)	Not Tested	(38, 50, 1.0)	Not Tested	Not Tested	(22, 34, 1.0)	(201, 240, 1.0)	(12, 29, 0.8286)	(8, 22, 1.0)	Not Tested	(52, 83, 1.0)	Not Tested	Not Tested
ENSG00000152348	(21, 22, 1.0)	(58, 41, 1.0)	(105, 78, 1.0)	(19, 46, 0.0711)	Not Tested	(5, 17, 1.0)	(22, 25, 1.0)	Not Tested	(41, 71, 0.6785)	(17, 2, 0.4743)	Not Tested	(55, 104, 0.8601)	(12, 32, 0.6369)	(24, 26, 1.0)	Not Tested	Not Tested	(20, 25, 1.0)	(25, 54, 0.4)	(46, 62, 1.0)	Not Tested	(69, 37, 1.0)	(0, 24, 0.0002)	Not Tested	(61, 226, 0.0)	Not Tested	Not Tested	(63, 114, 0.4242)	Not Tested	(20, 11, 1.0)	(46, 142, 0.0246)	Not Tested	(24, 14, 1.0)	(28, 33, 1.0)	Not Tested	(15, 15, 1.0)	(6, 10, 1.0)	Not Tested	(77, 83, 1.0)	Not Tested	Not Tested	Not Tested	(91, 41, 1.0)	Not Tested	(28, 7, 1.0)	(82, 96, 1.0)	Not Tested	(3, 11, 0.7758)	(10, 12, 1.0)	Not Tested
ENSG00000186468	(20, 22, 1.0)	(21, 15, 1.0)	(57, 31, 0.7348)	(41, 3, 1.0)	(5, 7, 1.0)	Not Tested	(20, 25, 1.0)	Not Tested	(38, 63, 0.9225)	(17, 2, 1.0)	Not Tested	(32, 89, 0.0252)	(41, 1, 0.0)	(35, 35, 1.0)	Not Tested	Not Tested	(19, 23, 1.0)	(43, 68, 0.9408)	(41, 57, 1.0)	Not Tested	(31, 6, 0.1556)	(0, 24, 0.0015)	Not Tested	(46, 209, 0.0)	Not Tested	Not Tested	(39, 88, 0.0556)	Not Tested	Not Tested	(26, 125, 0.9377)	Not Tested	(23, 14, 1.0)	(20, 26, 1.0)	(24, 24, 1.0)	Not Tested	Not Tested	Not Tested	(67, 67, 1.0)	Not Tested	Not Tested	Not Tested	(83, 29, 0.0257)	Not Tested	(19, 4, 1.0)	(69, 81, 1.0)	Not Tested	(3, 10, 1.0)	Not Tested	Not Tested
ENSG00000164292	(6, 11, 1.0)	(69, 68, 1.0)	(174, 204, 1.0)	Not Tested	Not Tested	(82, 90, 1.0)	(18, 15, 1.0)	(62, 59, 1.0)	(312, 279, 1.0)	Not Tested	Not Tested	(101, 137, 1.0)	(8, 13, 1.0)	(26, 24, 1.0)	(29, 21, 1.0)	(123, 150, 1.0)	Not Tested	(25, 20, 1.0)	(249, 210, 1.0)	Not Tested	(337, 294, 1.0)	(203, 196, 1.0)	Not Tested	(23, 36, 1.0)	Not Tested	Not Tested	(121, 112, 1.0)	Not Tested	(70, 85, 1.0)	(140, 122, 1.0)	Not Tested	(4, 9, 1.0)	(31, 40, 1.0)	Not Tested	(43, 51, 1.0)	(94, 107, 1.0)	(41, 47, 1.0)	(21, 15, 1.0)	Not Tested	(8, 10, 1.0)	(19, 19, 1.0)	(88, 80, 1.0)	(134, 118, 1.0)	(36, 33, 1.0)	(37, 26, 1.0)	(41, 34, 1.0)	Not Tested	(21, 21, 1.0)	Not Tested
ENSG00000153113	(97, 137, 1.0)	(291, 194, 1.0)	(268, 230, 1.0)	(57, 55, 1.0)	Not Tested	(282, 229, 1.0)	(69, 82, 1.0)	Not Tested	(608, 578, 1.0)	Not Tested	(16, 5, 0.7207)	(20, 27, 1.0)	(72, 75, 1.0)	(93, 95, 1.0)	Not Tested	(19, 11, 1.0)	(79, 64, 1.0)	(39, 78, 0.826)	(529, 563, 1.0)	Not Tested	(129, 105, 1.0)	(372, 493, 1.0)	(74, 80, 1.0)	(177, 181, 1.0)	(15, 37, 0.5206)	Not Tested	(366, 315, 1.0)	(42, 70, 0.9254)	(69, 54, 1.0)	(73, 14, 0.1636)	(31, 23, 1.0)	(23, 12, 1.0)	Not Tested	Not Tested	(98, 97, 1.0)	(89, 122, 1.0)	(68, 68, 1.0)	(156, 167, 1.0)	Not Tested	(59, 59, 1.0)	(37, 26, 1.0)	(206, 221, 1.0)	(78, 106, 1.0)	(87, 67, 1.0)	(96, 112, 1.0)	(137, 173, 1.0)	(19, 6, 0.7387)	(31, 56, 1.0)	Not Tested
ENSG00000164307	(15, 14, 1.0)	(144, 180, 1.0)	(310, 292, 1.0)	(64, 70, 1.0)	(10, 8, 1.0)	(270, 259, 1.0)	(73, 78, 1.0)	Not Tested	(480, 495, 1.0)	(10, 14, 1.0)	(14, 3, 0.4244)	Not Tested	(61, 91, 1.0)	(11, 10, 1.0)	(10, 8, 1.0)	Not Tested	(28, 18, 1.0)	(13, 11, 1.0)	(356, 288, 1.0)	(37, 58, 1.0)	Not Tested	(81, 99, 1.0)	(25, 22, 1.0)	(138, 106, 1.0)	(45, 61, 1.0)	Not Tested	(398, 346, 1.0)	(18, 27, 1.0)	(16, 17, 1.0)	Not Tested	(45, 26, 1.0)	(70, 30, 0.7863)	(35, 33, 1.0)	Not Tested	(59, 55, 1.0)	(84, 109, 1.0)	(38, 27, 1.0)	(68, 86, 1.0)	(33, 41, 1.0)	(30, 37, 1.0)	(132, 80, 1.0)	(150, 168, 1.0)	(10, 5, 1.0)	(51, 40, 1.0)	(72, 98, 1.0)	(55, 103, 0.1864)	Not Tested	(19, 10, 1.0)	(14, 12, 1.0)
ENSG00000251513	(23, 19, 1.0)	(37, 31, 1.0)	(130, 127, 1.0)	(14, 22, 1.0)	Not Tested	(44, 45, 1.0)	(2, 9, 0.9891)	Not Tested	(42, 40, 1.0)	Not Tested	Not Tested	(15, 20, 1.0)	(20, 13, 1.0)	Not Tested	(14, 12, 1.0)	(9, 6, 1.0)	Not Tested	Not Tested	(32, 25, 1.0)	Not Tested	Not Tested	(43, 54, 1.0)	Not Tested	(7, 15, 1.0)	(3, 8, 1.0)	Not Tested	(47, 33, 1.0)	Not Tested	(18, 15, 1.0)	(33, 26, 1.0)	Not Tested	Not Tested	(6, 6, 1.0)	Not Tested	(16, 10, 1.0)	Not Tested	(15, 17, 1.0)	(48, 75, 1.0)	Not Tested	Not Tested	Not Tested	(21, 13, 1.0)	(28, 36, 1.0)	(10, 9, 1.0)	Not Tested	Not Tested	Not Tested	(7, 7, 1.0)	Not Tested
ENSG00000058729	(23, 19, 1.0)	(31, 27, 1.0)	(63, 65, 1.0)	(14, 22, 1.0)	Not Tested	(41, 40, 1.0)	(2, 9, 1.0)	Not Tested	(36, 34, 1.0)	Not Tested	Not Tested	(14, 17, 1.0)	(20, 13, 1.0)	Not Tested	(14, 12, 1.0)	Not Tested	Not Tested	Not Tested	Not Tested	Not Tested	Not Tested	(33, 42, 1.0)	Not Tested	(4, 11, 1.0)	(3, 8, 1.0)	Not Tested	(46, 32, 1.0)	Not Tested	(8, 6, 1.0)	(21, 25, 1.0)	Not Tested	Not Tested	(6, 5, 1.0)	Not Tested	(13, 7, 1.0)	Not Tested	Not Tested	(39, 66, 1.0)	Not Tested	Not Tested	Not Tested	(12, 8, 1.0)	Not Tested	Not Tested	Not Tested	Not Tested	Not Tested	Not Tested	Not Tested
ENSG00000153922	(8, 10, 1.0)	Not Tested	(9, 6, 1.0)	Not Tested	Not Tested	Not Tested	Not Tested	Not Tested	(21, 33, 1.0)	Not Tested	Not Tested	Not Tested	Not Tested	Not Tested	Not Tested	Not Tested	Not Tested	Not Tested	(7, 5, 1.0)	Not Tested	(27, 35, 1.0)	Not Tested	(6, 9, 1.0)	(12, 11, 1.0)	Not Tested	Not Tested	Not Tested	(7, 9, 1.0)	(6, 7, 1.0)	(17, 21, 1.0)	Not Tested	Not Tested	(19, 15, 1.0)	Not Tested	(15, 10, 1.0)	Not Tested	(8, 14, 1.0)	Not Tested	Not Tested	Not Tested	Not Tested	Not Tested	Not Tested	(16, 14, 1.0)	Not Tested	Not Tested	Not Tested	Not Tested	Not Tested
ENSG00000174132	(5, 6, 1.0)	(20, 14, 1.0)	(59, 44, 1.0)	Not Tested	Not Tested	(3, 8, 1.0)	Not Tested	(9, 5, 1.0)	Not Tested	(9, 14, 1.0)	Not Tested	(20, 12, 1.0)	Not Tested	Not Tested	(8, 5, 1.0)	(27, 23, 1.0)	Not Tested	Not Tested	(37, 52, 1.0)	Not Tested	(24, 28, 1.0)	(39, 41, 1.0)	Not Tested	(21, 41, 1.0)	Not Tested	Not Tested	Not Tested	Not Tested	(20, 4, 0.1031)	(55, 47, 1.0)	Not Tested	(21, 9, 0.9842)	(26, 20, 1.0)	(8, 7, 1.0)	Not Tested	Not Tested	Not Tested	Not Tested	Not Tested	Not Tested	Not Tested	(16, 13, 1.0)	(30, 28, 1.0)	(3, 11, 1.0)	Not Tested	Not Tested	Not Tested	Not Tested	Not Tested
ENSG00000198961	(34, 28, 1.0)	Not Tested	(179, 172, 1.0)	(23, 34, 1.0)	Not Tested	(25, 25, 1.0)	(49, 53, 1.0)	(192, 172, 1.0)	(125, 126, 1.0)	Not Tested	(16, 15, 1.0)	(55, 90, 1.0)	(32, 39, 1.0)	Not Tested	(41, 46, 1.0)	(148, 137, 1.0)	(54, 38, 1.0)	Not Tested	Not Tested	(37, 38, 1.0)	(49, 49, 1.0)	(64, 84, 1.0)	Not Tested	Not Tested	(23, 26, 1.0)	(8, 7, 1.0)	(189, 207, 1.0)	Not Tested	(31, 29, 1.0)	(290, 271, 1.0)	(13, 14, 1.0)	Not Tested	(124, 147, 1.0)	(13, 12, 1.0)	(73, 83, 1.0)	Not Tested	(33, 40, 1.0)	(266, 309, 1.0)	(27, 40, 1.0)	(44, 18, 0.1446)	(50, 47, 1.0)	Not Tested	(26, 45, 1.0)	Not Tested	(150, 107, 1.0)	Not Tested	(14, 15, 1.0)	(19, 16, 1.0)	Not Tested
ENSG00000129595	(13, 10, 1.0)	(153, 177, 1.0)	(66, 77, 1.0)	(8, 13, 1.0)	(27, 21, 1.0)	(146, 147, 1.0)	Not Tested	(123, 111, 1.0)	(90, 93, 1.0)	(14, 19, 1.0)	Not Tested	(54, 59, 1.0)	(7, 7, 1.0)	(10, 16, 1.0)	Not Tested	(126, 140, 1.0)	(14, 15, 1.0)	(55, 62, 1.0)	(79, 80, 1.0)	(12, 10, 1.0)	(83, 92, 1.0)	Not Tested	(32, 17, 1.0)	Not Tested	Not Tested	Not Tested	(25, 11, 1.0)	(9, 4, 1.0)	(197, 243, 1.0)	(61, 83, 1.0)	Not Tested	(9, 3, 1.0)	(18, 19, 1.0)	Not Tested	(10, 15, 1.0)	(12, 12, 1.0)	(62, 46, 1.0)	(84, 72, 1.0)	Not Tested	Not Tested	Not Tested	(18, 13, 1.0)	(147, 172, 1.0)	(18, 22, 1.0)	(15, 7, 1.0)	(18, 17, 1.0)	Not Tested	(26, 28, 1.0)	Not Tested
ENSG00000145781	(7, 18, 0.6939)	(98, 133, 1.0)	(90, 104, 1.0)	Not Tested	Not Tested	(173, 166, 1.0)	Not Tested	(15, 14, 1.0)	(300, 257, 1.0)	(21, 25, 1.0)	Not Tested	Not Tested	Not Tested	(15, 21, 1.0)	Not Tested	(187, 160, 1.0)	(5, 7, 1.0)	(25, 10, 0.533)	(297, 305, 1.0)	Not Tested	(19, 18, 1.0)	(262, 281, 1.0)	Not Tested	(56, 50, 1.0)	(9, 4, 1.0)	Not Tested	(125, 143, 1.0)	Not Tested	(136, 145, 1.0)	(10, 7, 1.0)	Not Tested	Not Tested	(73, 80, 1.0)	Not Tested	(89, 72, 1.0)	(91, 57, 0.8598)	(267, 250, 1.0)	(14, 5, 1.0)	(6, 5, 1.0)	Not Tested	(5, 12, 1.0)	(114, 117, 1.0)	(13, 13, 1.0)	(191, 214, 1.0)	(69, 72, 1.0)	(25, 21, 1.0)	Not Tested	(5, 10, 1.0)	Not Tested
ENSG00000133835	(32, 30, 1.0)	Not Tested	(49, 32, 1.0)	Not Tested	(13, 18, 1.0)	(134, 162, 1.0)	(54, 45, 1.0)	(74, 64, 1.0)	(205, 230, 1.0)	(81, 84, 1.0)	Not Tested	(146, 159, 1.0)	Not Tested	(8, 3, 0.9345)	(13, 13, 1.0)	(98, 116, 1.0)	(23, 23, 1.0)	Not Tested	(128, 135, 1.0)	Not Tested	(91, 91, 1.0)	(177, 208, 1.0)	Not Tested	(68, 76, 1.0)	(33, 26, 1.0)	Not Tested	(142, 164, 1.0)	(29, 39, 1.0)	(93, 45, 0.1086)	(101, 121, 1.0)	(23, 14, 1.0)	(108, 130, 1.0)	(29, 35, 1.0)	Not Tested	Not Tested	(17, 37, 1.0)	(37, 33, 1.0)	Not Tested	Not Tested	(64, 45, 1.0)	(71, 75, 1.0)	(46, 43, 1.0)	Not Tested	(25, 31, 1.0)	(61, 68, 1.0)	(113, 99, 1.0)	Not Tested	Not Tested	Not Tested
ENSG00000168944	(9, 3, 0.9562)	(65, 57, 1.0)	Not Tested	Not Tested	Not Tested	(12, 11, 1.0)	Not Tested	Not Tested	(53, 38, 1.0)	(5, 7, 1.0)	Not Tested	Not Tested	Not Tested	Not Tested	Not Tested	(11, 11, 1.0)	Not Tested	Not Tested	(45, 49, 1.0)	Not Tested	(37, 24, 1.0)	(8, 8, 1.0)	(13, 11, 1.0)	(9, 10, 1.0)	Not Tested	Not Tested	(27, 42, 1.0)	Not Tested	(19, 14, 1.0)	(23, 15, 1.0)	(9, 2, 0.9608)	Not Tested	(43, 46, 1.0)	Not Tested	(32, 53, 1.0)	(16, 19, 1.0)	Not Tested	(87, 73, 1.0)	Not Tested	Not Tested	(10, 13, 1.0)	(15, 13, 1.0)	(50, 51, 1.0)	(8, 12, 1.0)	(70, 62, 1.0)	(11, 4, 1.0)	Not Tested	Not Tested	(12, 11, 1.0)
ENSG00000164244	(9, 4, 1.0)	Not Tested	(46, 30, 1.0)	Not Tested	Not Tested	(35, 42, 1.0)	(7, 9, 1.0)	Not Tested	(203, 222, 1.0)	(9, 14, 1.0)	Not Tested	(81, 86, 1.0)	Not Tested	Not Tested	Not Tested	(14, 5, 1.0)	(12, 7, 1.0)	Not Tested	Not Tested	Not Tested	(190, 193, 1.0)	(27, 27, 1.0)	Not Tested	Not Tested	Not Tested	Not Tested	Not Tested	(8, 4, 1.0)	Not Tested	(290, 319, 1.0)	Not Tested	Not Tested	Not Tested	(13, 8, 1.0)	Not Tested	(46, 49, 1.0)	Not Tested	(275, 255, 1.0)	(8, 11, 1.0)	(9, 9, 1.0)	Not Tested	Not Tested	(20, 19, 1.0)	(22, 17, 1.0)	Not Tested	Not Tested	Not Tested	Not Tested	Not Tested
ENSG00000113396	(21, 37, 0.779)	Not Tested	Not Tested	Not Tested	Not Tested	(25, 20, 1.0)	Not Tested	(72, 178, 0.9651)	(10, 23, 1.0)	Not Tested	Not Tested	(65, 40, 1.0)	Not Tested	Not Tested	Not Tested	(55, 41, 1.0)	(52, 48, 1.0)	(73, 65, 1.0)	(83, 86, 1.0)	(20, 0, 0.0007)	(47, 40, 1.0)	(28, 26, 1.0)	Not Tested	Not Tested	Not Tested	Not Tested	(30, 13, 1.0)	Not Tested	(19, 18, 1.0)	(51, 97, 0.1193)	Not Tested	Not Tested	Not Tested	Not Tested	Not Tested	(5, 11, 1.0)	Not Tested	Not Tested	(8, 7, 1.0)	(108, 52, 1.0)	(125, 106, 1.0)	(163, 82, 0.1479)	(75, 63, 1.0)	(17, 9, 1.0)	Not Tested	Not Tested	(9, 6, 1.0)	(31, 37, 1.0)	Not Tested
ENSG00000066583	(31, 28, 1.0)	Not Tested	(9, 9, 1.0)	Not Tested	Not Tested	Not Tested	Not Tested	(7, 4, 1.0)	Not Tested	Not Tested	Not Tested	(33, 24, 1.0)	Not Tested	Not Tested	Not Tested	(12, 10, 1.0)	(15, 11, 1.0)	Not Tested	(73, 75, 1.0)	Not Tested	(18, 14, 1.0)	(13, 12, 1.0)	(11, 21, 1.0)	(18, 27, 1.0)	(16, 18, 1.0)	Not Tested	(7, 4, 1.0)	Not Tested	Not Tested	(45, 76, 0.9736)	Not Tested	(39, 61, 0.897)	Not Tested	Not Tested	Not Tested	Not Tested	Not Tested	(13, 11, 1.0)	Not Tested	Not Tested	Not Tested	(22, 12, 1.0)	(46, 37, 1.0)	Not Tested	Not Tested	(35, 22, 1.0)	(13, 16, 1.0)	Not Tested	Not Tested
ENSG00000170606	(3, 8, 1.0)	Not Tested	(84, 88, 1.0)	Not Tested	Not Tested	(15, 24, 1.0)	Not Tested	Not Tested	Not Tested	(8, 10, 1.0)	Not Tested	(111, 92, 1.0)	Not Tested	(31, 26, 1.0)	Not Tested	Not Tested	Not Tested	(7, 9, 1.0)	(45, 63, 1.0)	(10, 15, 1.0)	(9, 15, 1.0)	(10, 19, 1.0)	Not Tested	Not Tested	Not Tested	Not Tested	(81, 80, 1.0)	Not Tested	Not Tested	Not Tested	(5, 9, 1.0)	(10, 19, 1.0)	Not Tested	Not Tested	(18, 32, 1.0)	Not Tested	Not Tested	(100, 108, 1.0)	Not Tested	Not Tested	Not Tested	(25, 39, 1.0)	Not Tested	(5, 8, 1.0)	(38, 35, 1.0)	(34, 22, 1.0)	Not Tested	Not Tested	Not Tested
ENSG00000120708	(28, 24, 1.0)	(127, 162, 1.0)	(193, 209, 1.0)	(156, 154, 1.0)	(32, 34, 1.0)	(207, 171, 1.0)	(97, 65, 1.0)	Not Tested	(96, 85, 1.0)	(178, 202, 1.0)	(12, 28, 0.7207)	(82, 78, 1.0)	(46, 61, 1.0)	(22, 44, 0.8938)	(48, 40, 1.0)	Not Tested	(80, 66, 1.0)	(65, 50, 1.0)	(34, 37, 1.0)	(8, 13, 1.0)	(79, 87, 1.0)	(129, 151, 1.0)	(68, 64, 1.0)	Not Tested	(84, 63, 1.0)	Not Tested	(371, 307, 1.0)	(38, 48, 1.0)	(110, 101, 1.0)	(225, 265, 1.0)	Not Tested	(256, 225, 1.0)	Not Tested	(15, 13, 1.0)	Not Tested	(8, 7, 1.0)	(43, 37, 1.0)	(131, 156, 1.0)	(68, 80, 1.0)	(38, 44, 1.0)	(127, 97, 1.0)	(197, 166, 1.0)	(215, 207, 1.0)	Not Tested	(209, 121, 1.0)	(133, 117, 1.0)	(107, 81, 1.0)	(18, 28, 1.0)	Not Tested
ENSG00000112983	(13, 6, 1.0)	Not Tested	(31, 24, 1.0)	(26, 26, 1.0)	Not Tested	Not Tested	Not Tested	Not Tested	Not Tested	Not Tested	Not Tested	(6, 7, 1.0)	(20, 18, 1.0)	Not Tested	Not Tested	(7, 10, 1.0)	Not Tested	Not Tested	Not Tested	Not Tested	Not Tested	(6, 12, 1.0)	Not Tested	(5, 13, 1.0)	Not Tested	Not Tested	Not Tested	Not Tested	Not Tested	(18, 15, 1.0)	Not Tested	Not Tested	(10, 7, 1.0)	Not Tested	Not Tested	(4, 7, 1.0)	Not Tested	Not Tested	Not Tested	Not Tested	Not Tested	(11, 10, 1.0)	(39, 38, 1.0)	Not Tested	Not Tested	(31, 28, 1.0)	Not Tested	Not Tested	Not Tested
ENSG00000120733	(5, 6, 1.0)	(30, 25, 1.0)	(17, 21, 1.0)	Not Tested	Not Tested	(68, 69, 1.0)	(11, 10, 1.0)	Not Tested	(95, 101, 1.0)	(2, 9, 1.0)	(17, 17, 1.0)	(50, 48, 1.0)	Not Tested	(9, 7, 1.0)	Not Tested	(49, 60, 1.0)	(7, 9, 1.0)	(15, 7, 0.8948)	Not Tested	(9, 9, 1.0)	(73, 69, 1.0)	(124, 126, 1.0)	(5, 6, 1.0)	(41, 54, 1.0)	Not Tested	Not Tested	Not Tested	Not Tested	Not Tested	(64, 82, 1.0)	Not Tested	Not Tested	Not Tested	(12, 11, 1.0)	(34, 33, 1.0)	(21, 22, 1.0)	Not Tested	(30, 30, 1.0)	(9, 14, 1.0)	Not Tested	(9, 7, 1.0)	(15, 24, 1.0)	(40, 42, 1.0)	(32, 22, 1.0)	Not Tested	(9, 9, 1.0)	(9, 2, 0.9717)	(27, 13, 1.0)	Not Tested
ENSG00000044115	(52, 49, 1.0)	(3, 9, 1.0)	(428, 434, 1.0)	Not Tested	Not Tested	(7, 4, 1.0)	Not Tested	(126, 145, 1.0)	(392, 415, 1.0)	Not Tested	(31, 37, 0.9968)	(412, 408, 1.0)	Not Tested	Not Tested	(56, 56, 1.0)	Not Tested	Not Tested	Not Tested	Not Tested	Not Tested	(57, 44, 1.0)	(20, 32, 1.0)	Not Tested	(138, 176, 1.0)	Not Tested	Not Tested	(81, 60, 1.0)	(23, 27, 1.0)	Not Tested	Not Tested	(34, 40, 1.0)	(102, 113, 1.0)	Not Tested	Not Tested	Not Tested	Not Tested	Not Tested	(435, 460, 1.0)	Not Tested	(47, 59, 1.0)	(89, 81, 1.0)	Not Tested	Not Tested	(56, 69, 1.0)	Not Tested	(346, 300, 1.0)	Not Tested	(60, 66, 1.0)	Not Tested
ENSG00000120725	(7, 8, 1.0)	(37, 37, 1.0)	(46, 42, 1.0)	Not Tested	Not Tested	(34, 34, 1.0)	(7, 6, 1.0)	(22, 17, 1.0)	(30, 26, 1.0)	Not Tested	(13, 9, 0.9968)	(33, 30, 1.0)	Not Tested	(56, 58, 1.0)	Not Tested	Not Tested	Not Tested	Not Tested	Not Tested	Not Tested	(43, 50, 1.0)	(22, 27, 1.0)	Not Tested	Not Tested	Not Tested	Not Tested	(9, 7, 1.0)	Not Tested	(7, 8, 1.0)	(28, 27, 1.0)	Not Tested	(6, 13, 1.0)	Not Tested	Not Tested	(12, 13, 1.0)	(17, 14, 1.0)	Not Tested	(127, 125, 1.0)	Not Tested	Not Tested	Not Tested	(10, 7, 1.0)	(16, 11, 1.0)	(17, 20, 1.0)	Not Tested	Not Tested	Not Tested	(26, 24, 1.0)	Not Tested
ENSG00000184584	(89, 59, 0.9562)	(148, 175, 1.0)	(353, 263, 1.0)	Not Tested	(9, 9, 1.0)	(71, 112, 1.0)	(53, 58, 1.0)	(45, 40, 1.0)	(157, 162, 1.0)	Not Tested	(3, 8, 0.9968)	(41, 48, 1.0)	Not Tested	(11, 10, 1.0)	(70, 48, 1.0)	(82, 55, 1.0)	Not Tested	(49, 60, 1.0)	(318, 205, 0.0985)	(46, 32, 1.0)	(253, 137, 1.0)	(159, 109, 1.0)	(66, 34, 0.9058)	Not Tested	(19, 24, 1.0)	Not Tested	(243, 163, 1.0)	(19, 8, 0.9867)	(143, 237, 0.0242)	(107, 131, 1.0)	(30, 34, 1.0)	Not Tested	(54, 44, 1.0)	(197, 115, 0.7464)	Not Tested	Not Tested	Not Tested	(69, 52, 1.0)	Not Tested	Not Tested	Not Tested	(73, 64, 1.0)	(138, 248, 0.0147)	Not Tested	Not Tested	Not Tested	(44, 42, 1.0)	(17, 8, 1.0)	Not Tested
ENSG00000120314	(5, 14, 0.9721)	Not Tested	Not Tested	Not Tested	Not Tested	Not Tested	(9, 13, 1.0)	(18, 10, 1.0)	Not Tested	(10, 14, 1.0)	(5, 9, 0.9968)	(13, 9, 1.0)	Not Tested	(11, 1, 0.2215)	Not Tested	(50, 46, 1.0)	Not Tested	(6, 7, 1.0)	(37, 44, 1.0)	(9, 8, 1.0)	(8, 5, 1.0)	(41, 41, 1.0)	(8, 6, 1.0)	(10, 13, 1.0)	Not Tested	(10, 5, 0.9823)	(27, 32, 1.0)	Not Tested	Not Tested	(39, 39, 1.0)	Not Tested	(18, 21, 1.0)	Not Tested	Not Tested	(7, 8, 1.0)	(3, 9, 1.0)	(11, 17, 1.0)	(6, 15, 1.0)	Not Tested	Not Tested	(12, 5, 1.0)	Not Tested	(32, 33, 1.0)	Not Tested	Not Tested	(22, 29, 1.0)	Not Tested	Not Tested	Not Tested
ENSG00000120318	(12, 16, 1.0)	Not Tested	(26, 24, 1.0)	Not Tested	Not Tested	(37, 27, 1.0)	(7, 16, 1.0)	(17, 23, 1.0)	(27, 37, 1.0)	(29, 28, 1.0)	Not Tested	(8, 7, 1.0)	Not Tested	(18, 18, 1.0)	Not Tested	(58, 66, 1.0)	(8, 15, 1.0)	(20, 24, 1.0)	(45, 48, 1.0)	(18, 14, 1.0)	(25, 28, 1.0)	(34, 20, 1.0)	(12, 4, 1.0)	(23, 17, 1.0)	Not Tested	(8, 15, 0.8778)	(50, 58, 1.0)	Not Tested	Not Tested	(31, 22, 1.0)	Not Tested	Not Tested	(34, 30, 1.0)	(40, 29, 1.0)	(7, 6, 1.0)	(8, 16, 1.0)	(80, 72, 1.0)	(9, 5, 1.0)	Not Tested	Not Tested	Not Tested	(33, 29, 1.0)	(30, 44, 1.0)	(31, 43, 1.0)	Not Tested	Not Tested	Not Tested	Not Tested	Not Tested
ENSG00000081791	(9, 9, 1.0)	(19, 19, 1.0)	Not Tested	Not Tested	(61, 71, 1.0)	(46, 58, 1.0)	Not Tested	Not Tested	(404, 495, 1.0)	(36, 63, 0.8812)	(12, 7, 0.9968)	(28, 21, 1.0)	Not Tested	(22, 27, 1.0)	Not Tested	Not Tested	(9, 18, 1.0)	Not Tested	(7, 15, 1.0)	Not Tested	(98, 68, 1.0)	(17, 31, 1.0)	(36, 48, 1.0)	Not Tested	Not Tested	(79, 64, 1.0)	Not Tested	(7, 7, 1.0)	(3, 8, 1.0)	(49, 40, 1.0)	Not Tested	(42, 44, 1.0)	(7, 6, 1.0)	Not Tested	(5, 10, 1.0)	Not Tested	Not Tested	(48, 36, 1.0)	(10, 6, 1.0)	Not Tested	(32, 13, 1.0)	(180, 222, 1.0)	(26, 30, 1.0)	Not Tested	(41, 26, 1.0)	Not Tested	(40, 30, 1.0)	Not Tested	Not Tested
ENSG00000113555	(7, 19, 0.6863)	Not Tested	(12, 3, 1.0)	Not Tested	Not Tested	(33, 29, 1.0)	(10, 2, 0.7695)	Not Tested	(11, 9, 1.0)	(6, 5, 1.0)	Not Tested	(23, 14, 1.0)	Not Tested	(18, 30, 1.0)	Not Tested	(8, 12, 1.0)	(27, 13, 1.0)	(26, 29, 1.0)	(36, 30, 1.0)	Not Tested	Not Tested	Not Tested	Not Tested	Not Tested	Not Tested	Not Tested	(9, 10, 1.0)	Not Tested	Not Tested	(34, 29, 1.0)	Not Tested	Not Tested	(7, 7, 1.0)	Not Tested	(7, 10, 1.0)	Not Tested	(12, 14, 1.0)	Not Tested	(5, 8, 1.0)	Not Tested	(20, 24, 1.0)	(17, 24, 1.0)	(26, 29, 1.0)	Not Tested	Not Tested	(36, 28, 1.0)	(16, 9, 1.0)	Not Tested	Not Tested
ENSG00000156463	(32, 30, 1.0)	(14, 17, 1.0)	(20, 21, 1.0)	Not Tested	(29, 55, 0.7528)	Not Tested	(75, 57, 1.0)	(215, 193, 1.0)	(362, 314, 1.0)	(83, 72, 1.0)	(52, 23, 0.5523)	(176, 171, 1.0)	(136, 134, 1.0)	Not Tested	(65, 64, 1.0)	(131, 160, 1.0)	(61, 57, 1.0)	(195, 189, 1.0)	(378, 373, 1.0)	Not Tested	(76, 81, 1.0)	(201, 190, 1.0)	Not Tested	Not Tested	(32, 33, 1.0)	(66, 44, 0.9533)	(170, 166, 1.0)	(22, 18, 1.0)	(857, 668, 1.0)	(47, 41, 1.0)	Not Tested	(64, 75, 1.0)	Not Tested	Not Tested	(5, 9, 1.0)	(63, 64, 1.0)	Not Tested	(26, 26, 1.0)	(57, 74, 1.0)	(145, 196, 1.0)	Not Tested	(140, 139, 1.0)	(195, 253, 1.0)	Not Tested	(9, 3, 1.0)	(71, 72, 1.0)	Not Tested	(318, 420, 1.0)	Not Tested
ENSG00000133706	(79, 96, 1.0)	Not Tested	Not Tested	Not Tested	(6, 6, 1.0)	(62, 59, 1.0)	Not Tested	Not Tested	Not Tested	(126, 153, 1.0)	Not Tested	(234, 234, 1.0)	Not Tested	(16, 7, 0.9345)	(72, 87, 1.0)	(18, 15, 1.0)	Not Tested	(5, 16, 0.6633)	(373, 312, 1.0)	Not Tested	Not Tested	(15, 10, 1.0)	Not Tested	Not Tested	Not Tested	(42, 80, 0.2198)	(225, 248, 1.0)	Not Tested	(253, 321, 1.0)	(64, 64, 1.0)	(55, 58, 1.0)	(39, 37, 1.0)	Not Tested	Not Tested	Not Tested	(55, 44, 1.0)	(15, 16, 1.0)	Not Tested	(63, 66, 1.0)	Not Tested	Not Tested	(143, 114, 1.0)	(172, 224, 1.0)	Not Tested	(88, 70, 1.0)	(237, 236, 1.0)	(53, 44, 1.0)	(45, 46, 1.0)	(52, 68, 1.0)
ENSG00000133710	(13, 1, 0.0999)	(23, 32, 1.0)	(20, 30, 1.0)	Not Tested	Not Tested	(27, 28, 1.0)	Not Tested	Not Tested	Not Tested	Not Tested	Not Tested	(15, 7, 1.0)	Not Tested	Not Tested	Not Tested	Not Tested	Not Tested	Not Tested	Not Tested	Not Tested	(39, 45, 1.0)	Not Tested	Not Tested	Not Tested	(12, 8, 1.0)	Not Tested	(19, 39, 1.0)	(12, 6, 1.0)	Not Tested	Not Tested	Not Tested	Not Tested	Not Tested	Not Tested	(9, 13, 1.0)	Not Tested	(17, 36, 0.8417)	(12, 19, 1.0)	Not Tested	Not Tested	Not Tested	(2, 15, 0.4856)	Not Tested	Not Tested	Not Tested	Not Tested	Not Tested	Not Tested	Not Tested
ENSG00000113721	(20, 16, 1.0)	(210, 214, 1.0)	(283, 249, 1.0)	(105, 87, 1.0)	(9, 13, 1.0)	(199, 159, 1.0)	Not Tested	(45, 53, 1.0)	(35, 34, 1.0)	(29, 17, 1.0)	(13, 9, 0.9968)	Not Tested	(79, 81, 1.0)	(35, 35, 1.0)	Not Tested	(204, 193, 1.0)	(38, 44, 1.0)	(51, 32, 0.8652)	(118, 99, 1.0)	Not Tested	Not Tested	(104, 102, 1.0)	(13, 18, 1.0)	(394, 422, 1.0)	Not Tested	Not Tested	(73, 72, 1.0)	(24, 11, 1.0)	(88, 118, 1.0)	(50, 37, 1.0)	(22, 29, 1.0)	(50, 39, 1.0)	Not Tested	Not Tested	(84, 97, 1.0)	(28, 23, 1.0)	(106, 94, 1.0)	(119, 93, 1.0)	(5, 8, 1.0)	(37, 39, 1.0)	(30, 28, 1.0)	(63, 87, 1.0)	(81, 66, 1.0)	Not Tested	(300, 292, 1.0)	Not Tested	Not Tested	(9, 11, 1.0)	Not Tested
ENSG00000070814	(27, 25, 1.0)	(7, 14, 1.0)	(17, 8, 1.0)	Not Tested	Not Tested	(51, 63, 1.0)	(14, 17, 1.0)	(9, 16, 1.0)	Not Tested	(32, 22, 1.0)	Not Tested	Not Tested	Not Tested	Not Tested	Not Tested	Not Tested	Not Tested	(6, 10, 1.0)	(18, 6, 1.0)	Not Tested	Not Tested	(10, 12, 1.0)	(25, 23, 1.0)	(6, 10, 1.0)	Not Tested	(10, 9, 1.0)	(6, 12, 1.0)	(8, 15, 1.0)	Not Tested	(70, 89, 1.0)	(11, 11, 1.0)	Not Tested	(5, 6, 1.0)	Not Tested	(4, 8, 1.0)	Not Tested	(14, 8, 1.0)	(41, 43, 1.0)	Not Tested	(9, 4, 1.0)	Not Tested	Not Tested	Not Tested	Not Tested	(8, 8, 1.0)	(20, 20, 1.0)	Not Tested	(25, 29, 1.0)	Not Tested
ENSG00000070614	(19, 18, 1.0)	(27, 33, 1.0)	(46, 75, 1.0)	(29, 20, 1.0)	(8, 8, 1.0)	(65, 55, 1.0)	(11, 23, 1.0)	(12, 17, 1.0)	(144, 139, 1.0)	Not Tested	Not Tested	Not Tested	(41, 38, 1.0)	(27, 25, 1.0)	(22, 11, 1.0)	(150, 146, 1.0)	(42, 31, 1.0)	(25, 20, 1.0)	(16, 13, 1.0)	Not Tested	Not Tested	(29, 21, 1.0)	(22, 21, 1.0)	(52, 48, 1.0)	(11, 12, 1.0)	(6, 6, 1.0)	(113, 107, 1.0)	Not Tested	Not Tested	Not Tested	(23, 26, 1.0)	(40, 34, 1.0)	(44, 46, 1.0)	Not Tested	(15, 15, 1.0)	(8, 4, 1.0)	(9, 16, 1.0)	(72, 66, 1.0)	Not Tested	(10, 9, 1.0)	(15, 12, 1.0)	(94, 86, 1.0)	Not Tested	(15, 16, 1.0)	(39, 32, 1.0)	(30, 27, 1.0)	(11, 9, 1.0)	Not Tested	Not Tested
ENSG00000171992	(66, 85, 1.0)	(125, 417, 0.2596)	(94, 20, 0.0)	(19, 34, 1.0)	Not Tested	(534, 607, 1.0)	Not Tested	Not Tested	(114, 124, 1.0)	(15, 17, 1.0)	Not Tested	(6, 11, 1.0)	Not Tested	Not Tested	Not Tested	(632, 622, 1.0)	Not Tested	(75, 93, 1.0)	(20, 17, 1.0)	Not Tested	(595, 574, 1.0)	(550, 660, 1.0)	Not Tested	(717, 653, 1.0)	Not Tested	Not Tested	(126, 161, 1.0)	Not Tested	(26, 0, 0.0)	(1014, 984, 1.0)	Not Tested	Not Tested	(5, 6, 1.0)	Not Tested	(168, 170, 1.0)	(12, 19, 1.0)	(31, 35, 1.0)	(1134, 1074, 1.0)	Not Tested	Not Tested	Not Tested	(6, 7, 1.0)	Not Tested	(29, 28, 1.0)	(455, 405, 1.0)	Not Tested	Not Tested	(18, 15, 1.0)	Not Tested
ENSG00000145901	(24, 30, 1.0)	(12, 5, 1.0)	(7, 7, 1.0)	Not Tested	Not Tested	(69, 68, 1.0)	(14, 17, 1.0)	(74, 81, 1.0)	(10, 6, 1.0)	(27, 23, 1.0)	Not Tested	(108, 120, 1.0)	Not Tested	Not Tested	Not Tested	(134, 164, 1.0)	(19, 15, 1.0)	(52, 60, 1.0)	(10, 11, 1.0)	Not Tested	(113, 102, 1.0)	(60, 62, 1.0)	Not Tested	(28, 26, 1.0)	Not Tested	(11, 13, 1.0)	(92, 84, 1.0)	(12, 20, 1.0)	Not Tested	(62, 47, 1.0)	Not Tested	(13, 21, 1.0)	(9, 20, 1.0)	Not Tested	(9, 13, 1.0)	(20, 30, 1.0)	(21, 6, 0.7301)	(124, 128, 1.0)	Not Tested	(18, 21, 1.0)	Not Tested	(107, 104, 1.0)	(10, 8, 1.0)	Not Tested	(49, 66, 1.0)	(93, 61, 1.0)	Not Tested	(7, 9, 1.0)	(12, 4, 0.9513)
ENSG00000197043	(45, 32, 1.0)	(140, 117, 1.0)	(163, 163, 1.0)	(116, 108, 1.0)	Not Tested	(62, 79, 1.0)	(70, 73, 1.0)	(86, 75, 1.0)	(19, 14, 1.0)	(56, 62, 1.0)	(5, 11, 0.9968)	(228, 244, 1.0)	(72, 96, 1.0)	(22, 34, 0.9958)	(70, 90, 1.0)	(115, 90, 1.0)	(32, 20, 1.0)	(10, 8, 1.0)	(202, 234, 1.0)	(68, 71, 1.0)	Not Tested	(16, 19, 1.0)	Not Tested	(98, 88, 1.0)	(31, 37, 1.0)	(237, 211, 1.0)	(115, 136, 1.0)	(9, 16, 1.0)	(431, 541, 1.0)	(194, 168, 1.0)	(35, 60, 1.0)	(116, 106, 1.0)	(50, 65, 1.0)	(47, 46, 1.0)	(23, 48, 0.7611)	(25, 20, 1.0)	(19, 28, 1.0)	(173, 167, 1.0)	(69, 81, 1.0)	(54, 58, 1.0)	(41, 72, 1.0)	(57, 51, 1.0)	(220, 251, 1.0)	(9, 10, 1.0)	(158, 153, 1.0)	(124, 122, 1.0)	(82, 85, 1.0)	(14, 11, 1.0)	(27, 24, 1.0)
ENSG00000198624	(20, 9, 1.0)	(14, 9, 1.0)	(159, 106, 1.0)	Not Tested	(7, 7, 1.0)	(23, 22, 1.0)	(31, 30, 1.0)	(129, 114, 1.0)	(277, 271, 1.0)	(52, 46, 1.0)	Not Tested	(272, 244, 1.0)	Not Tested	(20, 25, 1.0)	(32, 35, 1.0)	(151, 101, 1.0)	Not Tested	(15, 25, 1.0)	(246, 225, 1.0)	(25, 27, 1.0)	(121, 97, 1.0)	(179, 159, 1.0)	(45, 41, 1.0)	(7, 10, 1.0)	(20, 14, 1.0)	(33, 32, 1.0)	(66, 78, 1.0)	(2, 9, 1.0)	(180, 189, 1.0)	(232, 253, 1.0)	Not Tested	Not Tested	(18, 25, 1.0)	(64, 44, 0.8712)	(5, 9, 1.0)	(36, 32, 1.0)	(16, 15, 1.0)	(20, 19, 1.0)	(51, 41, 1.0)	(8, 8, 1.0)	Not Tested	(46, 23, 1.0)	(134, 140, 1.0)	(10, 4, 1.0)	(2, 9, 1.0)	(22, 23, 1.0)	Not Tested	(22, 11, 0.9808)	Not Tested
ENSG00000196743	(10, 18, 1.0)	(96, 119, 1.0)	(134, 147, 1.0)	(20, 27, 1.0)	(27, 26, 1.0)	(279, 306, 1.0)	(83, 45, 1.0)	(86, 68, 1.0)	(83, 111, 1.0)	(77, 79, 1.0)	(21, 15, 0.9968)	(189, 160, 1.0)	(12, 13, 1.0)	(36, 66, 1.0)	(20, 17, 1.0)	(173, 151, 1.0)	(6, 18, 1.0)	(80, 84, 1.0)	(189, 200, 1.0)	Not Tested	(290, 239, 1.0)	(17, 24, 1.0)	(27, 20, 1.0)	(41, 40, 1.0)	Not Tested	(56, 47, 1.0)	(136, 117, 1.0)	(8, 4, 1.0)	(163, 127, 0.8605)	(148, 170, 1.0)	(21, 15, 1.0)	Not Tested	(29, 50, 1.0)	(81, 43, 1.0)	(30, 33, 1.0)	(10, 11, 1.0)	(14, 10, 1.0)	(209, 233, 1.0)	Not Tested	(36, 40, 1.0)	Not Tested	(53, 72, 1.0)	(124, 129, 1.0)	(5, 6, 1.0)	(11, 13, 1.0)	(21, 18, 1.0)	Not Tested	(8, 4, 1.0)	(13, 14, 1.0)
ENSG00000155506	(16, 9, 1.0)	Not Tested	(18, 20, 1.0)	Not Tested	Not Tested	(10, 14, 1.0)	Not Tested	(11, 15, 1.0)	(24, 22, 1.0)	Not Tested	Not Tested	Not Tested	Not Tested	Not Tested	Not Tested	Not Tested	Not Tested	Not Tested	(17, 26, 1.0)	Not Tested	(37, 38, 1.0)	Not Tested	Not Tested	Not Tested	Not Tested	Not Tested	(7, 20, 0.8045)	Not Tested	(11, 16, 1.0)	(41, 30, 1.0)	Not Tested	Not Tested	(3, 11, 1.0)	(14, 11, 1.0)	Not Tested	Not Tested	(9, 13, 1.0)	Not Tested	Not Tested	(13, 19, 1.0)	Not Tested	Not Tested	(23, 15, 1.0)	(10, 7, 1.0)	(25, 26, 1.0)	Not Tested	Not Tested	Not Tested	Not Tested
ENSG00000082515	(7, 8, 1.0)	Not Tested	Not Tested	Not Tested	Not Tested	Not Tested	Not Tested	(15, 9, 1.0)	(33, 48, 1.0)	(30, 27, 1.0)	(9, 13, 0.9968)	Not Tested	Not Tested	Not Tested	Not Tested	Not Tested	Not Tested	Not Tested	(43, 34, 1.0)	(6, 11, 1.0)	(10, 6, 1.0)	Not Tested	Not Tested	Not Tested	Not Tested	Not Tested	Not Tested	Not Tested	Not Tested	Not Tested	Not Tested	Not Tested	Not Tested	(18, 13, 1.0)	Not Tested	(22, 17, 1.0)	(4, 15, 1.0)	Not Tested	Not Tested	(27, 20, 1.0)	Not Tested	Not Tested	Not Tested	Not Tested	(12, 11, 1.0)	(24, 34, 1.0)	(8, 6, 1.0)	Not Tested	Not Tested
ENSG00000135074	(12, 14, 1.0)	(27, 35, 1.0)	(40, 24, 1.0)	(6, 18, 0.8849)	Not Tested	(37, 48, 1.0)	Not Tested	(113, 70, 1.0)	(73, 38, 1.0)	(6, 8, 1.0)	Not Tested	(85, 68, 1.0)	(7, 7, 1.0)	(15, 13, 1.0)	(8, 8, 1.0)	(58, 53, 1.0)	Not Tested	(83, 63, 1.0)	(47, 72, 1.0)	Not Tested	(104, 76, 1.0)	(68, 85, 1.0)	(36, 43, 1.0)	(20, 16, 1.0)	Not Tested	(7, 7, 1.0)	(35, 29, 1.0)	Not Tested	(282, 244, 1.0)	(229, 174, 0.9517)	Not Tested	(31, 29, 1.0)	(50, 92, 0.9809)	(8, 11, 1.0)	(10, 10, 1.0)	(15, 20, 1.0)	(9, 12, 1.0)	(22, 24, 1.0)	Not Tested	(22, 16, 1.0)	Not Tested	(5, 10, 1.0)	(40, 30, 1.0)	Not Tested	(28, 45, 1.0)	Not Tested	Not Tested	(86, 86, 1.0)	Not Tested
ENSG00000145934	(65, 49, 1.0)	Not Tested	Not Tested	Not Tested	(24, 28, 1.0)	(43, 46, 1.0)	(24, 34, 1.0)	(88, 133, 1.0)	Not Tested	(87, 54, 0.8835)	(13, 6, 0.9968)	(91, 100, 1.0)	(58, 80, 1.0)	(161, 162, 1.0)	(26, 15, 1.0)	(206, 145, 0.4162)	(56, 49, 1.0)	(93, 63, 0.7962)	(264, 402, 1.0)	(17, 13, 1.0)	(119, 101, 1.0)	(223, 242, 1.0)	(45, 43, 1.0)	Not Tested	Not Tested	Not Tested	(117, 98, 1.0)	Not Tested	(416, 313, 1.0)	(57, 42, 1.0)	Not Tested	(13, 11, 1.0)	Not Tested	(66, 81, 1.0)	Not Tested	(51, 18, 0.1624)	(91, 102, 1.0)	Not Tested	(14, 21, 1.0)	(44, 30, 1.0)	(22, 16, 1.0)	(132, 146, 1.0)	(172, 204, 1.0)	(11, 17, 1.0)	Not Tested	(75, 38, 1.0)	Not Tested	(34, 35, 1.0)	Not Tested
ENSG00000113643	(70, 72, 1.0)	Not Tested	Not Tested	(72, 82, 1.0)	(41, 39, 1.0)	(14, 12, 1.0)	(7, 17, 1.0)	(22, 24, 1.0)	Not Tested	Not Tested	(68, 32, 0.3769)	Not Tested	(52, 44, 1.0)	Not Tested	(34, 31, 1.0)	(47, 30, 1.0)	Not Tested	Not Tested	(37, 44, 1.0)	(15, 19, 1.0)	(10, 12, 1.0)	(42, 42, 1.0)	Not Tested	(45, 40, 1.0)	Not Tested	(32, 29, 1.0)	(84, 75, 1.0)	(22, 13, 1.0)	(333, 312, 1.0)	(275, 306, 1.0)	Not Tested	(38, 35, 1.0)	(15, 17, 1.0)	Not Tested	(81, 54, 1.0)	(56, 54, 1.0)	Not Tested	(195, 234, 1.0)	Not Tested	Not Tested	(84, 65, 1.0)	(14, 17, 1.0)	Not Tested	(37, 27, 1.0)	(9, 3, 1.0)	Not Tested	(11, 15, 1.0)	(24, 26, 1.0)	(16, 20, 1.0)
ENSG00000184347	(111, 106, 1.0)	(69, 55, 1.0)	(164, 172, 1.0)	(21, 17, 1.0)	Not Tested	(24, 33, 1.0)	(343, 391, 1.0)	(40, 69, 1.0)	(639, 702, 1.0)	(354, 327, 1.0)	Not Tested	(20, 35, 1.0)	(28, 50, 1.0)	(0, 12, 0.0675)	(215, 174, 1.0)	(108, 101, 1.0)	(10, 9, 1.0)	(5, 6, 1.0)	(940, 1044, 1.0)	(148, 130, 1.0)	(816, 804, 1.0)	(884, 952, 1.0)	(106, 105, 1.0)	(600, 661, 1.0)	(11, 11, 1.0)	(53, 46, 1.0)	(800, 767, 1.0)	(81, 91, 1.0)	(1195, 1155, 1.0)	(526, 548, 1.0)	(46, 48, 1.0)	(109, 95, 1.0)	(431, 398, 1.0)	(220, 207, 1.0)	(205, 244, 1.0)	(9, 7, 1.0)	(17, 5, 0.5981)	(131, 132, 1.0)	(75, 98, 1.0)	Not Tested	(14, 12, 1.0)	(42, 43, 1.0)	(763, 721, 1.0)	(14, 13, 1.0)	(1143, 1218, 1.0)	Not Tested	(46, 42, 1.0)	(9, 22, 0.8974)	(292, 318, 1.0)
ENSG00000181163	(29, 22, 1.0)	(11, 9, 1.0)	(8, 9, 1.0)	Not Tested	Not Tested	Not Tested	Not Tested	(12, 13, 1.0)	Not Tested	Not Tested	Not Tested	Not Tested	Not Tested	Not Tested	Not Tested	Not Tested	Not Tested	Not Tested	(7, 4, 1.0)	Not Tested	(95, 69, 1.0)	Not Tested	Not Tested	(8, 4, 1.0)	Not Tested	Not Tested	(17, 22, 1.0)	Not Tested	Not Tested	Not Tested	(13, 0, 0.0319)	Not Tested	(9, 11, 1.0)	Not Tested	Not Tested	Not Tested	Not Tested	(8, 6, 1.0)	Not Tested	Not Tested	Not Tested	Not Tested	Not Tested	Not Tested	(14, 4, 1.0)	Not Tested	Not Tested	Not Tested	Not Tested
ENSG00000183072	(33, 28, 1.0)	Not Tested	Not Tested	Not Tested	Not Tested	Not Tested	(29, 21, 1.0)	(18, 28, 1.0)	(17, 28, 1.0)	Not Tested	(41, 31, 0.9968)	Not Tested	(66, 64, 1.0)	(131, 127, 1.0)	(7, 10, 1.0)	(40, 24, 1.0)	Not Tested	(37, 47, 1.0)	(71, 68, 1.0)	(9, 11, 1.0)	Not Tested	(68, 65, 1.0)	(19, 22, 1.0)	Not Tested	Not Tested	Not Tested	(21, 29, 1.0)	(6, 5, 1.0)	Not Tested	Not Tested	Not Tested	(24, 21, 1.0)	Not Tested	Not Tested	Not Tested	Not Tested	Not Tested	Not Tested	Not Tested	(108, 94, 1.0)	Not Tested	(18, 20, 1.0)	Not Tested	Not Tested	Not Tested	Not Tested	Not Tested	(41, 39, 1.0)	Not Tested
ENSG00000145919	(29, 0, 0.0)	(11, 3, 1.0)	Not Tested	Not Tested	Not Tested	(75, 77, 1.0)	Not Tested	(10, 8, 1.0)	(25, 18, 1.0)	(70, 0, 0.0)	Not Tested	(27, 27, 1.0)	Not Tested	(5, 10, 1.0)	Not Tested	(40, 36, 1.0)	(14, 0, 0.3383)	(12, 8, 1.0)	(44, 56, 1.0)	(17, 0, 0.0118)	(40, 52, 1.0)	Not Tested	(31, 0, 0.0)	(8, 17, 1.0)	Not Tested	Not Tested	(67, 73, 1.0)	(15, 0, 0.0165)	Not Tested	(20, 13, 1.0)	Not Tested	Not Tested	(27, 23, 1.0)	Not Tested	(14, 22, 1.0)	Not Tested	Not Tested	(10, 5, 1.0)	Not Tested	Not Tested	Not Tested	(14, 16, 1.0)	Not Tested	Not Tested	(20, 28, 1.0)	Not Tested	(7, 4, 1.0)	Not Tested	Not Tested
ENSG00000087206	(6, 9, 1.0)	(69, 49, 1.0)	(79, 72, 1.0)	(16, 12, 1.0)	Not Tested	(41, 41, 1.0)	(17, 8, 1.0)	Not Tested	(41, 25, 1.0)	(27, 21, 1.0)	Not Tested	(26, 20, 1.0)	(14, 20, 1.0)	Not Tested	Not Tested	(44, 34, 1.0)	Not Tested	Not Tested	(43, 33, 1.0)	Not Tested	(8, 9, 1.0)	Not Tested	(5, 8, 1.0)	Not Tested	Not Tested	Not Tested	(38, 47, 1.0)	Not Tested	Not Tested	Not Tested	(5, 12, 1.0)	(16, 11, 1.0)	Not Tested	(10, 13, 1.0)	Not Tested	Not Tested	(29, 23, 1.0)	(62, 72, 1.0)	Not Tested	(9, 6, 1.0)	(14, 18, 1.0)	Not Tested	Not Tested	Not Tested	Not Tested	(42, 30, 1.0)	(7, 7, 1.0)	(11, 6, 1.0)	Not Tested
ENSG00000113758	(12, 6, 1.0)	(51, 55, 1.0)	(117, 121, 1.0)	Not Tested	Not Tested	Not Tested	(5, 9, 1.0)	Not Tested	(8, 8, 1.0)	(42, 37, 1.0)	Not Tested	(18, 10, 1.0)	Not Tested	Not Tested	(7, 4, 1.0)	Not Tested	(15, 18, 1.0)	Not Tested	Not Tested	Not Tested	(33, 26, 1.0)	(2, 11, 0.7042)	(10, 11, 1.0)	(51, 55, 1.0)	(9, 14, 1.0)	Not Tested	(36, 54, 1.0)	(13, 21, 1.0)	Not Tested	(71, 64, 1.0)	(14, 20, 1.0)	(23, 29, 1.0)	(60, 59, 1.0)	(30, 16, 0.7785)	(79, 28, 1.0)	Not Tested	Not Tested	(160, 166, 1.0)	Not Tested	Not Tested	Not Tested	(10, 6, 1.0)	(35, 45, 1.0)	Not Tested	Not Tested	(47, 34, 1.0)	(3, 8, 1.0)	Not Tested	Not Tested
ENSG00000183258	(9, 11, 1.0)	(40, 46, 1.0)	(55, 48, 1.0)	(45, 35, 1.0)	Not Tested	(24, 22, 1.0)	Not Tested	(14, 8, 1.0)	(35, 27, 1.0)	(11, 14, 1.0)	Not Tested	Not Tested	(18, 15, 1.0)	Not Tested	(14, 6, 1.0)	Not Tested	(15, 10, 1.0)	Not Tested	Not Tested	Not Tested	Not Tested	(19, 31, 1.0)	Not Tested	(15, 17, 1.0)	(8, 11, 1.0)	Not Tested	Not Tested	Not Tested	Not Tested	(43, 45, 1.0)	(10, 8, 1.0)	Not Tested	(19, 8, 1.0)	(3, 8, 0.8712)	Not Tested	(10, 2, 0.8499)	Not Tested	(9, 20, 1.0)	Not Tested	Not Tested	Not Tested	Not Tested	(15, 28, 1.0)	Not Tested	(11, 11, 1.0)	Not Tested	(6, 10, 1.0)	Not Tested	(14, 6, 1.0)
ENSG00000175309	(5, 6, 1.0)	(236, 236, 1.0)	(149, 181, 1.0)	(19, 19, 1.0)	(2, 15, 0.3376)	(172, 187, 1.0)	Not Tested	(109, 102, 1.0)	(145, 152, 1.0)	Not Tested	(17, 20, 0.9977)	(105, 89, 1.0)	(12, 12, 1.0)	(25, 26, 1.0)	(9, 9, 1.0)	(263, 198, 1.0)	Not Tested	(33, 38, 1.0)	(14, 15, 1.0)	Not Tested	(215, 220, 1.0)	(118, 149, 1.0)	Not Tested	(113, 110, 1.0)	(7, 4, 1.0)	Not Tested	(30, 34, 1.0)	(20, 25, 1.0)	(68, 45, 1.0)	(252, 248, 1.0)	Not Tested	(17, 15, 1.0)	(114, 115, 1.0)	(69, 57, 1.0)	Not Tested	(39, 39, 1.0)	(57, 75, 1.0)	(230, 250, 1.0)	Not Tested	(16, 11, 1.0)	Not Tested	(38, 41, 1.0)	(108, 98, 1.0)	Not Tested	(68, 52, 1.0)	Not Tested	(12, 18, 1.0)	(55, 75, 1.0)	Not Tested
ENSG00000050767	(6, 5, 1.0)	(44, 42, 1.0)	(24, 27, 1.0)	Not Tested	Not Tested	(35, 35, 1.0)	Not Tested	(21, 15, 1.0)	(13, 20, 1.0)	Not Tested	Not Tested	(134, 74, 1.0)	(25, 24, 1.0)	(13, 35, 0.5065)	Not Tested	(139, 68, 1.0)	Not Tested	(27, 29, 1.0)	(22, 21, 1.0)	Not Tested	(22, 29, 1.0)	(41, 30, 1.0)	Not Tested	Not Tested	Not Tested	Not Tested	(37, 26, 1.0)	Not Tested	(28, 57, 0.4111)	(18, 30, 1.0)	Not Tested	Not Tested	(9, 5, 1.0)	Not Tested	Not Tested	Not Tested	(31, 21, 1.0)	(12, 16, 1.0)	Not Tested	(9, 31, 0.0876)	(7, 6, 1.0)	(29, 39, 1.0)	(21, 21, 1.0)	(19, 21, 1.0)	(19, 13, 1.0)	(12, 16, 1.0)	Not Tested	(18, 21, 1.0)	Not Tested
ENSG00000176783	(9, 16, 1.0)	(163, 121, 1.0)	(13, 11, 1.0)	Not Tested	Not Tested	(30, 33, 1.0)	Not Tested	Not Tested	(101, 86, 1.0)	(19, 37, 0.8636)	Not Tested	(43, 34, 1.0)	Not Tested	(15, 18, 1.0)	(5, 6, 1.0)	(7, 4, 1.0)	Not Tested	(12, 20, 1.0)	(87, 72, 1.0)	Not Tested	(78, 85, 1.0)	(68, 83, 1.0)	Not Tested	(36, 40, 1.0)	(9, 5, 1.0)	Not Tested	(15, 14, 1.0)	(14, 14, 1.0)	(102, 107, 1.0)	(24, 28, 1.0)	Not Tested	Not Tested	(21, 25, 1.0)	Not Tested	Not Tested	(23, 29, 1.0)	Not Tested	(50, 35, 1.0)	Not Tested	(8, 9, 1.0)	Not Tested	(31, 30, 1.0)	(13, 15, 1.0)	Not Tested	Not Tested	(21, 31, 1.0)	(10, 10, 1.0)	(16, 14, 1.0)	(7, 10, 1.0)
ENSG00000169045	(18, 24, 1.0)	(86, 86, 1.0)	(59, 60, 1.0)	Not Tested	Not Tested	(48, 40, 1.0)	Not Tested	Not Tested	(10, 9, 1.0)	(6, 12, 1.0)	Not Tested	(59, 49, 1.0)	Not Tested	(10, 13, 1.0)	(16, 10, 1.0)	(44, 47, 1.0)	Not Tested	Not Tested	(108, 100, 1.0)	Not Tested	(13, 13, 1.0)	(95, 89, 1.0)	Not Tested	(148, 136, 1.0)	Not Tested	Not Tested	(135, 108, 1.0)	Not Tested	(46, 42, 1.0)	(66, 48, 1.0)	Not Tested	Not Tested	(95, 100, 1.0)	Not Tested	(11, 10, 1.0)	(30, 35, 1.0)	Not Tested	(11, 19, 1.0)	Not Tested	(17, 21, 1.0)	Not Tested	(49, 50, 1.0)	(6, 10, 1.0)	Not Tested	(63, 47, 1.0)	(55, 60, 1.0)	Not Tested	(11, 7, 1.0)	(13, 13, 1.0)
ENSG00000161021	(12, 10, 1.0)	(119, 127, 1.0)	Not Tested	Not Tested	Not Tested	(6, 6, 1.0)	Not Tested	(67, 62, 1.0)	(145, 125, 1.0)	(7, 10, 1.0)	Not Tested	(60, 51, 1.0)	Not Tested	Not Tested	Not Tested	(18, 21, 1.0)	Not Tested	Not Tested	(83, 74, 1.0)	(7, 11, 1.0)	(31, 17, 1.0)	(31, 28, 1.0)	(10, 18, 1.0)	(35, 38, 1.0)	Not Tested	Not Tested	Not Tested	Not Tested	Not Tested	(78, 87, 1.0)	Not Tested	Not Tested	(50, 70, 1.0)	(13, 8, 1.0)	(13, 7, 1.0)	Not Tested	(21, 18, 1.0)	(66, 45, 1.0)	Not Tested	(13, 17, 1.0)	Not Tested	(10, 10, 1.0)	Not Tested	(18, 11, 1.0)	(16, 9, 1.0)	(39, 29, 1.0)	Not Tested	Not Tested	Not Tested
ENSG00000197226	(9, 8, 1.0)	(261, 268, 1.0)	(292, 235, 1.0)	Not Tested	(17, 7, 0.781)	(4, 12, 1.0)	(13, 12, 1.0)	(16, 12, 1.0)	(81, 88, 1.0)	(43, 50, 1.0)	Not Tested	(74, 71, 1.0)	Not Tested	Not Tested	(9, 5, 1.0)	(32, 24, 1.0)	(8, 6, 1.0)	Not Tested	Not Tested	(12, 13, 1.0)	(137, 136, 1.0)	(93, 125, 1.0)	Not Tested	Not Tested	Not Tested	Not Tested	(74, 73, 1.0)	(54, 24, 0.5895)	Not Tested	(95, 68, 1.0)	(7, 9, 1.0)	Not Tested	(20, 23, 1.0)	(21, 24, 1.0)	(28, 31, 1.0)	Not Tested	(37, 37, 1.0)	(79, 130, 1.0)	Not Tested	(12, 7, 1.0)	(4, 7, 1.0)	(17, 21, 1.0)	(19, 8, 1.0)	Not Tested	Not Tested	(9, 30, 0.0612)	(36, 29, 1.0)	Not Tested	Not Tested
ENSG00000113269	(3, 11, 0.6939)	(138, 192, 1.0)	(15, 13, 1.0)	(22, 24, 1.0)	(9, 8, 1.0)	(144, 137, 1.0)	(8, 15, 1.0)	(28, 16, 1.0)	(63, 72, 1.0)	(21, 17, 1.0)	Not Tested	(52, 75, 1.0)	(6, 10, 1.0)	Not Tested	(6, 10, 1.0)	(15, 17, 1.0)	(12, 9, 1.0)	(13, 8, 1.0)	Not Tested	(5, 6, 1.0)	(99, 101, 1.0)	(96, 85, 1.0)	(11, 3, 1.0)	(30, 51, 1.0)	Not Tested	Not Tested	(25, 20, 1.0)	(27, 21, 1.0)	(17, 24, 1.0)	(69, 84, 1.0)	Not Tested	Not Tested	(27, 13, 1.0)	(64, 67, 1.0)	(28, 23, 1.0)	(18, 25, 1.0)	Not Tested	(15, 15, 1.0)	(12, 8, 1.0)	(15, 16, 1.0)	Not Tested	Not Tested	(25, 35, 1.0)	Not Tested	Not Tested	Not Tested	(9, 14, 1.0)	(14, 14, 1.0)	Not Tested
ENSG00000037280	(8, 10, 1.0)	Not Tested	(23, 35, 1.0)	Not Tested	Not Tested	(13, 7, 1.0)	(6, 5, 1.0)	(30, 25, 1.0)	(5, 7, 1.0)	Not Tested	Not Tested	Not Tested	Not Tested	(7, 6, 1.0)	Not Tested	(10, 10, 1.0)	(9, 4, 1.0)	Not Tested	(36, 44, 1.0)	Not Tested	(17, 25, 1.0)	(60, 47, 1.0)	(4, 7, 1.0)	Not Tested	Not Tested	Not Tested	(32, 22, 1.0)	(8, 19, 1.0)	Not Tested	(5, 8, 1.0)	Not Tested	Not Tested	(20, 21, 1.0)	Not Tested	Not Tested	Not Tested	(33, 33, 1.0)	Not Tested	Not Tested	(16, 16, 1.0)	Not Tested	Not Tested	(18, 22, 1.0)	Not Tested	Not Tested	(28, 26, 1.0)	Not Tested	Not Tested	Not Tested
ENSG00000165810	(13, 9, 1.0)	Not Tested	(100, 69, 1.0)	Not Tested	Not Tested	(26, 10, 1.0)	(8, 5, 1.0)	(302, 291, 1.0)	(205, 127, 1.0)	(11, 13, 1.0)	Not Tested	(182, 103, 1.0)	(136, 140, 1.0)	(0, 14, 0.0232)	Not Tested	(253, 295, 1.0)	Not Tested	(15, 31, 0.9204)	(152, 157, 1.0)	(18, 45, 0.2029)	(94, 62, 1.0)	(206, 328, 0.3839)	(10, 7, 1.0)	(53, 38, 1.0)	Not Tested	(15, 8, 0.934)	(39, 39, 1.0)	(7, 15, 1.0)	(116, 88, 1.0)	Not Tested	(15, 8, 1.0)	(22, 20, 1.0)	(55, 33, 1.0)	Not Tested	(43, 26, 1.0)	(116, 187, 1.0)	(584, 568, 1.0)	Not Tested	Not Tested	Not Tested	(19, 19, 1.0)	(120, 134, 1.0)	(107, 111, 1.0)	(8, 5, 1.0)	Not Tested	Not Tested	(5, 6, 1.0)	Not Tested	Not Tested
ENSG00000112679	(0, 23, 0.0003)	(27, 1, 0.2101)	Not Tested	(35, 18, 1.0)	Not Tested	Not Tested	(8, 14, 1.0)	(0, 29, 0.9624)	Not Tested	(0, 57, 0.0)	(7, 4, 0.9968)	Not Tested	(42, 2, 0.0)	Not Tested	(9, 9, 1.0)	Not Tested	Not Tested	Not Tested	(16, 0, 0.0226)	(13, 0, 0.0178)	(35, 48, 1.0)	(36, 0, 0.0)	(0, 11, 0.2599)	Not Tested	(0, 18, 0.0047)	(13, 11, 1.0)	Not Tested	Not Tested	(43, 37, 1.0)	(21, 21, 1.0)	(0, 19, 0.2198)	(32, 37, 1.0)	(4, 13, 1.0)	(25, 0, 0.0001)	Not Tested	(1, 15, 0.2773)	Not Tested	Not Tested	Not Tested	(11, 12, 1.0)	(15, 0, 0.3422)	Not Tested	(89, 17, 0.0)	Not Tested	Not Tested	(20, 29, 1.0)	(0, 17, 0.0074)	Not Tested	(12, 18, 1.0)
ENSG00000124570	(14, 5, 0.9016)	(27, 21, 1.0)	(60, 66, 1.0)	(68, 88, 1.0)	Not Tested	(96, 151, 1.0)	Not Tested	Not Tested	(71, 78, 1.0)	Not Tested	(9, 3, 0.9968)	(63, 56, 1.0)	(59, 66, 1.0)	(12, 21, 1.0)	(8, 9, 1.0)	(38, 50, 1.0)	(13, 4, 1.0)	Not Tested	(77, 68, 1.0)	(46, 37, 1.0)	(29, 39, 1.0)	(39, 55, 1.0)	(9, 10, 1.0)	(47, 42, 1.0)	(15, 19, 1.0)	Not Tested	(64, 58, 1.0)	Not Tested	(149, 86, 1.0)	(77, 75, 1.0)	(18, 15, 1.0)	Not Tested	(72, 71, 1.0)	Not Tested	(35, 35, 1.0)	Not Tested	(17, 22, 1.0)	(58, 42, 1.0)	(38, 18, 0.702)	(22, 30, 1.0)	Not Tested	(28, 33, 1.0)	Not Tested	(11, 10, 1.0)	(51, 48, 1.0)	(53, 58, 1.0)	(37, 32, 1.0)	(11, 8, 1.0)	(6, 6, 1.0)
ENSG00000124588	(15, 13, 1.0)	(57, 109, 0.3187)	Not Tested	Not Tested	Not Tested	(208, 221, 1.0)	(31, 9, 0.8969)	(45, 51, 1.0)	(210, 99, 0.0135)	(44, 37, 1.0)	Not Tested	(47, 84, 0.6775)	Not Tested	(14, 5, 0.7264)	(9, 25, 1.0)	(74, 91, 1.0)	(19, 7, 1.0)	(31, 17, 1.0)	(112, 41, 0.0163)	Not Tested	(147, 133, 1.0)	(31, 12, 0.524)	(18, 10, 1.0)	(69, 56, 1.0)	Not Tested	Not Tested	(35, 68, 0.404)	(19, 21, 1.0)	(11, 29, 0.9493)	(12, 12, 1.0)	(9, 12, 1.0)	(106, 48, 0.7415)	(19, 37, 1.0)	Not Tested	(27, 52, 1.0)	(29, 22, 1.0)	(56, 31, 1.0)	(5, 7, 1.0)	Not Tested	(50, 139, 0.0376)	(12, 31, 0.7307)	(17, 24, 1.0)	Not Tested	Not Tested	(40, 55, 1.0)	(45, 46, 1.0)	(10, 2, 0.7244)	(71, 25, 0.3218)	(24, 11, 1.0)
ENSG00000168994	(6, 12, 1.0)	(54, 48, 1.0)	(119, 148, 1.0)	Not Tested	Not Tested	(95, 75, 1.0)	(7, 8, 1.0)	(19, 17, 1.0)	Not Tested	(18, 13, 1.0)	(8, 5, 0.9968)	(39, 28, 1.0)	Not Tested	Not Tested	Not Tested	(12, 4, 1.0)	Not Tested	Not Tested	Not Tested	Not Tested	(11, 8, 1.0)	(41, 17, 0.2378)	(13, 14, 1.0)	(31, 37, 1.0)	Not Tested	(6, 14, 0.8971)	(103, 92, 1.0)	(22, 20, 1.0)	(117, 93, 1.0)	(126, 114, 1.0)	Not Tested	(27, 25, 1.0)	(122, 127, 1.0)	Not Tested	(28, 41, 1.0)	(41, 20, 0.5293)	Not Tested	(45, 70, 1.0)	(9, 5, 1.0)	Not Tested	(19, 8, 1.0)	(20, 17, 1.0)	Not Tested	Not Tested	(235, 184, 1.0)	Not Tested	(8, 4, 1.0)	Not Tested	(45, 55, 1.0)
ENSG00000214113	(5, 6, 1.0)	(61, 54, 1.0)	Not Tested	(18, 25, 1.0)	(18, 26, 1.0)	(30, 35, 1.0)	Not Tested	Not Tested	(44, 31, 1.0)	(18, 16, 1.0)	(44, 35, 0.9968)	(30, 19, 1.0)	(10, 8, 1.0)	(123, 127, 1.0)	Not Tested	Not Tested	Not Tested	(78, 78, 1.0)	(39, 32, 1.0)	Not Tested	(33, 29, 1.0)	Not Tested	Not Tested	(26, 22, 1.0)	Not Tested	Not Tested	Not Tested	Not Tested	(309, 384, 1.0)	(26, 30, 1.0)	Not Tested	Not Tested	(15, 13, 1.0)	(7, 6, 1.0)	(23, 20, 1.0)	Not Tested	(11, 5, 1.0)	(35, 45, 1.0)	Not Tested	Not Tested	Not Tested	Not Tested	(17, 39, 1.0)	Not Tested	(39, 25, 1.0)	(8, 14, 1.0)	Not Tested	(25, 17, 1.0)	Not Tested
ENSG00000096696	(26, 22, 1.0)	(27, 32, 1.0)	(12, 15, 1.0)	Not Tested	(44, 67, 0.8487)	(51, 16, 0.718)	(40, 41, 1.0)	(262, 189, 0.7717)	(114, 109, 1.0)	(146, 158, 1.0)	(84, 95, 0.9968)	(255, 344, 1.0)	(15, 24, 1.0)	(64, 57, 1.0)	Not Tested	(147, 147, 1.0)	(38, 51, 1.0)	(126, 157, 1.0)	(217, 212, 1.0)	Not Tested	(187, 157, 1.0)	(185, 168, 1.0)	(36, 41, 1.0)	Not Tested	(12, 14, 1.0)	(23, 11, 0.7044)	(70, 63, 1.0)	(24, 14, 1.0)	(129, 148, 1.0)	(80, 85, 1.0)	Not Tested	Not Tested	Not Tested	(121, 75, 0.3817)	Not Tested	Not Tested	Not Tested	Not Tested	(8, 5, 1.0)	Not Tested	(88, 75, 1.0)	Not Tested	(181, 186, 1.0)	Not Tested	Not Tested	Not Tested	Not Tested	(10, 12, 1.0)	Not Tested
ENSG00000007944	(9, 12, 1.0)	(129, 134, 1.0)	(44, 23, 1.0)	Not Tested	Not Tested	(59, 58, 1.0)	Not Tested	(7, 7, 1.0)	(64, 60, 1.0)	Not Tested	Not Tested	Not Tested	Not Tested	Not Tested	(12, 12, 1.0)	(10, 11, 1.0)	(6, 9, 1.0)	(10, 9, 1.0)	(22, 12, 1.0)	Not Tested	(40, 28, 1.0)	(26, 24, 1.0)	Not Tested	(20, 16, 1.0)	Not Tested	Not Tested	(135, 115, 1.0)	Not Tested	Not Tested	Not Tested	(10, 7, 1.0)	Not Tested	(14, 14, 1.0)	Not Tested	(19, 14, 1.0)	Not Tested	Not Tested	(88, 123, 1.0)	Not Tested	(7, 12, 1.0)	Not Tested	Not Tested	(24, 28, 1.0)	Not Tested	(43, 54, 1.0)	Not Tested	(22, 16, 1.0)	Not Tested	(8, 5, 1.0)
ENSG00000137198	(6, 13, 1.0)	(45, 57, 1.0)	Not Tested	Not Tested	(8, 3, 1.0)	(33, 32, 1.0)	(21, 13, 1.0)	(57, 55, 1.0)	(97, 69, 1.0)	(19, 30, 1.0)	(9, 15, 0.9968)	(226, 184, 1.0)	Not Tested	Not Tested	(8, 12, 1.0)	(111, 213, 1.0)	(25, 23, 1.0)	(34, 24, 1.0)	(50, 52, 1.0)	(13, 15, 1.0)	(107, 115, 1.0)	(108, 108, 1.0)	(13, 23, 1.0)	Not Tested	Not Tested	Not Tested	(17, 27, 1.0)	(5, 7, 1.0)	(263, 219, 1.0)	(77, 125, 1.0)	(9, 9, 1.0)	Not Tested	(16, 4, 0.8886)	(16, 11, 1.0)	Not Tested	(47, 40, 1.0)	Not Tested	Not Tested	Not Tested	Not Tested	(12, 9, 1.0)	Not Tested	(94, 90, 1.0)	(24, 18, 1.0)	(14, 18, 1.0)	Not Tested	(16, 10, 1.0)	(51, 49, 1.0)	Not Tested
ENSG00000112186	(28, 17, 1.0)	(15, 27, 1.0)	(32, 23, 1.0)	Not Tested	Not Tested	(21, 17, 1.0)	(21, 32, 1.0)	(101, 102, 1.0)	(131, 100, 1.0)	(35, 43, 1.0)	(27, 18, 0.9968)	(9, 22, 1.0)	Not Tested	(71, 49, 0.9345)	(20, 18, 1.0)	(37, 42, 1.0)	(38, 39, 1.0)	(7, 12, 1.0)	(61, 70, 1.0)	Not Tested	(87, 91, 1.0)	(93, 111, 1.0)	(39, 34, 1.0)	Not Tested	Not Tested	Not Tested	(49, 54, 1.0)	Not Tested	(204, 184, 1.0)	(164, 140, 1.0)	Not Tested	(30, 44, 1.0)	(4, 7, 1.0)	(8, 4, 1.0)	(14, 5, 1.0)	(9, 11, 1.0)	(19, 15, 1.0)	(88, 94, 1.0)	(11, 22, 1.0)	(13, 9, 1.0)	(49, 32, 1.0)	(77, 57, 1.0)	(72, 83, 1.0)	(14, 11, 1.0)	(7, 9, 1.0)	(67, 86, 1.0)	Not Tested	(32, 35, 1.0)	(12, 8, 1.0)
ENSG00000137177	(24, 40, 1.0)	(150, 189, 1.0)	(123, 120, 1.0)	Not Tested	(29, 22, 1.0)	(147, 155, 1.0)	(16, 11, 1.0)	(122, 129, 1.0)	(236, 269, 1.0)	Not Tested	(7, 10, 0.9968)	(48, 50, 1.0)	Not Tested	(31, 27, 1.0)	(49, 62, 1.0)	(89, 102, 1.0)	Not Tested	(89, 57, 0.6182)	(325, 340, 1.0)	(39, 31, 1.0)	(237, 250, 1.0)	(23, 11, 1.0)	(118, 127, 1.0)	(68, 57, 1.0)	(20, 40, 0.683)	Not Tested	(203, 197, 1.0)	(15, 18, 1.0)	(317, 330, 1.0)	(191, 187, 1.0)	(9, 8, 1.0)	Not Tested	(85, 79, 1.0)	Not Tested	(72, 60, 1.0)	(54, 47, 1.0)	Not Tested	(292, 333, 1.0)	(45, 48, 1.0)	(22, 27, 1.0)	(50, 48, 1.0)	Not Tested	(245, 245, 1.0)	(26, 25, 1.0)	(147, 149, 1.0)	(47, 34, 1.0)	(22, 36, 1.0)	(90, 70, 1.0)	Not Tested
ENSG00000124532	(3, 10, 0.982)	(24, 15, 1.0)	(65, 57, 1.0)	(15, 6, 1.0)	Not Tested	(31, 28, 1.0)	(9, 14, 1.0)	Not Tested	(52, 54, 1.0)	Not Tested	(5, 8, 0.9968)	Not Tested	(33, 44, 1.0)	(8, 4, 1.0)	(7, 8, 1.0)	(18, 14, 1.0)	Not Tested	(7, 6, 1.0)	(53, 38, 1.0)	(9, 13, 1.0)	(276, 246, 1.0)	(28, 40, 1.0)	(12, 15, 1.0)	(91, 92, 1.0)	(7, 8, 1.0)	Not Tested	Not Tested	Not Tested	(34, 35, 1.0)	(60, 45, 1.0)	Not Tested	(23, 51, 0.4107)	(13, 12, 1.0)	Not Tested	(14, 18, 1.0)	Not Tested	(44, 46, 1.0)	(19, 15, 1.0)	(8, 11, 1.0)	Not Tested	Not Tested	(27, 43, 1.0)	(29, 23, 1.0)	(8, 6, 1.0)	(8, 3, 1.0)	(60, 48, 1.0)	Not Tested	Not Tested	Not Tested
ENSG00000186470	(3, 27, 0.058)	(53, 292, 0.0)	Not Tested	Not Tested	Not Tested	(185, 210, 1.0)	Not Tested	(57, 10, 0.0015)	(96, 103, 1.0)	Not Tested	Not Tested	(6, 9, 1.0)	Not Tested	(8, 7, 1.0)	Not Tested	(63, 64, 1.0)	Not Tested	Not Tested	Not Tested	Not Tested	Not Tested	(13, 22, 1.0)	Not Tested	Not Tested	Not Tested	Not Tested	(102, 91, 1.0)	Not Tested	Not Tested	Not Tested	(2, 12, 0.8068)	(7, 27, 0.2416)	(48, 52, 1.0)	Not Tested	(14, 8, 1.0)	Not Tested	(26, 20, 1.0)	(54, 45, 1.0)	Not Tested	(4, 9, 1.0)	(7, 26, 0.352)	Not Tested	(35, 27, 1.0)	(9, 5, 1.0)	Not Tested	(7, 21, 0.4375)	Not Tested	(0, 19, 0.0406)	(18, 12, 1.0)
ENSG00000026950	(9, 15, 1.0)	(30, 41, 1.0)	Not Tested	Not Tested	Not Tested	(211, 309, 1.0)	Not Tested	(79, 67, 1.0)	(32, 22, 1.0)	Not Tested	Not Tested	(9, 5, 1.0)	Not Tested	(34, 37, 1.0)	Not Tested	(92, 61, 1.0)	Not Tested	Not Tested	Not Tested	Not Tested	Not Tested	(187, 108, 1.0)	Not Tested	(52, 40, 1.0)	Not Tested	(10, 12, 1.0)	Not Tested	Not Tested	(32, 19, 1.0)	Not Tested	(7, 7, 1.0)	Not Tested	(72, 86, 1.0)	Not Tested	Not Tested	Not Tested	(15, 14, 1.0)	(62, 47, 1.0)	Not Tested	(10, 16, 1.0)	Not Tested	Not Tested	(128, 145, 1.0)	Not Tested	(6, 12, 1.0)	(12, 31, 0.4218)	Not Tested	(11, 17, 1.0)	Not Tested
ENSG00000182952	(7, 11, 1.0)	Not Tested	Not Tested	Not Tested	(7, 6, 1.0)	(24, 32, 1.0)	Not Tested	(12, 12, 1.0)	Not Tested	(11, 22, 0.9058)	(6, 5, 1.0)	(13, 18, 1.0)	Not Tested	Not Tested	(11, 13, 1.0)	(41, 21, 1.0)	Not Tested	(13, 7, 1.0)	Not Tested	Not Tested	(29, 28, 1.0)	(42, 40, 1.0)	(9, 13, 1.0)	(15, 17, 1.0)	Not Tested	Not Tested	(24, 19, 1.0)	Not Tested	(60, 25, 0.9642)	Not Tested	(8, 3, 1.0)	Not Tested	(16, 17, 1.0)	(66, 95, 1.0)	Not Tested	(8, 5, 1.0)	Not Tested	(44, 41, 1.0)	Not Tested	(6, 13, 1.0)	(11, 7, 1.0)	Not Tested	Not Tested	Not Tested	(23, 25, 1.0)	(13, 16, 1.0)	Not Tested	Not Tested	Not Tested
ENSG00000146109	(7, 4, 1.0)	(50, 37, 1.0)	(7, 12, 1.0)	Not Tested	Not Tested	Not Tested	Not Tested	(8, 6, 1.0)	Not Tested	(17, 8, 1.0)	Not Tested	(7, 6, 1.0)	Not Tested	Not Tested	Not Tested	(24, 19, 1.0)	Not Tested	(6, 10, 1.0)	Not Tested	Not Tested	(11, 13, 1.0)	(47, 33, 1.0)	Not Tested	(17, 26, 1.0)	Not Tested	Not Tested	(8, 5, 1.0)	Not Tested	Not Tested	Not Tested	Not Tested	Not Tested	Not Tested	(6, 10, 1.0)	Not Tested	Not Tested	Not Tested	(19, 25, 1.0)	Not Tested	Not Tested	Not Tested	Not Tested	Not Tested	Not Tested	Not Tested	Not Tested	(5, 9, 1.0)	Not Tested	Not Tested
ENSG00000112062	(9, 9, 1.0)	(42, 26, 1.0)	(9, 10, 1.0)	Not Tested	Not Tested	Not Tested	Not Tested	(14, 9, 1.0)	(54, 34, 1.0)	(22, 24, 1.0)	Not Tested	Not Tested	Not Tested	Not Tested	(10, 11, 1.0)	(7, 12, 1.0)	Not Tested	(7, 5, 1.0)	(49, 47, 1.0)	Not Tested	(19, 15, 1.0)	(15, 11, 1.0)	(22, 17, 1.0)	(25, 14, 1.0)	Not Tested	Not Tested	Not Tested	Not Tested	(17, 13, 1.0)	Not Tested	Not Tested	Not Tested	Not Tested	Not Tested	Not Tested	Not Tested	(8, 8, 1.0)	Not Tested	(7, 9, 1.0)	Not Tested	Not Tested	Not Tested	(38, 26, 1.0)	(7, 4, 1.0)	(15, 20, 1.0)	Not Tested	Not Tested	Not Tested	Not Tested
ENSG00000096070	(7, 4, 1.0)	Not Tested	Not Tested	Not Tested	Not Tested	Not Tested	Not Tested	(4, 14, 0.9792)	Not Tested	Not Tested	Not Tested	(9, 11, 1.0)	Not Tested	Not Tested	Not Tested	(32, 26, 1.0)	(5, 6, 1.0)	(10, 18, 1.0)	Not Tested	Not Tested	(16, 9, 1.0)	(18, 24, 1.0)	Not Tested	(20, 14, 1.0)	(6, 6, 1.0)	Not Tested	(28, 23, 1.0)	Not Tested	(49, 40, 1.0)	(27, 29, 1.0)	Not Tested	Not Tested	Not Tested	Not Tested	Not Tested	Not Tested	Not Tested	(6, 7, 1.0)	Not Tested	(19, 13, 1.0)	Not Tested	Not Tested	Not Tested	Not Tested	Not Tested	Not Tested	Not Tested	Not Tested	Not Tested
ENSG00000112079	(9, 13, 1.0)	Not Tested	(186, 159, 1.0)	Not Tested	Not Tested	(26, 18, 1.0)	Not Tested	(29, 30, 1.0)	(17, 21, 1.0)	Not Tested	Not Tested	(25, 16, 1.0)	Not Tested	Not Tested	Not Tested	(47, 55, 1.0)	(9, 11, 1.0)	(22, 22, 1.0)	(65, 51, 1.0)	Not Tested	(33, 31, 1.0)	(86, 92, 1.0)	(21, 18, 1.0)	(31, 34, 1.0)	(3, 12, 0.7727)	Not Tested	(32, 33, 1.0)	Not Tested	(6, 11, 1.0)	(11, 19, 1.0)	Not Tested	Not Tested	Not Tested	Not Tested	Not Tested	(15, 11, 1.0)	(37, 39, 1.0)	(7, 5, 1.0)	Not Tested	Not Tested	Not Tested	(20, 16, 1.0)	(33, 30, 1.0)	Not Tested	(18, 13, 1.0)	Not Tested	Not Tested	(25, 26, 1.0)	Not Tested
ENSG00000164530	(125, 68, 0.3149)	(10, 16, 1.0)	(1025, 1178, 1.0)	Not Tested	(5, 14, 0.8476)	(5, 11, 1.0)	Not Tested	(12, 5, 1.0)	(57, 28, 0.8016)	(67, 66, 1.0)	(50, 26, 0.9968)	(5, 14, 1.0)	(5, 18, 0.3792)	Not Tested	(12, 6, 1.0)	Not Tested	Not Tested	Not Tested	(75, 38, 0.163)	(61, 45, 1.0)	Not Tested	(28, 22, 1.0)	Not Tested	Not Tested	Not Tested	(197, 136, 0.2266)	(137, 112, 1.0)	(25, 19, 1.0)	(49, 11, 0.0054)	Not Tested	(69, 89, 1.0)	(103, 77, 1.0)	(97, 74, 1.0)	Not Tested	(315, 230, 1.0)	(5, 16, 0.9369)	(33, 23, 1.0)	(8, 9, 1.0)	(13, 10, 1.0)	(58, 38, 0.9459)	Not Tested	Not Tested	(11, 14, 1.0)	Not Tested	(437, 348, 1.0)	Not Tested	(105, 110, 1.0)	Not Tested	Not Tested
ENSG00000124767	(37, 19, 0.9637)	Not Tested	(132, 120, 1.0)	Not Tested	(35, 25, 1.0)	(90, 86, 1.0)	(32, 37, 1.0)	(39, 43, 1.0)	(66, 65, 1.0)	(69, 62, 1.0)	(12, 14, 0.9968)	(115, 104, 1.0)	Not Tested	(7, 4, 1.0)	Not Tested	(51, 63, 1.0)	(22, 26, 1.0)	(46, 30, 1.0)	(92, 83, 1.0)	Not Tested	(71, 64, 1.0)	(163, 196, 1.0)	(31, 26, 1.0)	(7, 6, 1.0)	(43, 36, 1.0)	Not Tested	(80, 93, 1.0)	Not Tested	(45, 50, 1.0)	(127, 117, 1.0)	(12, 11, 1.0)	(61, 43, 1.0)	(8, 12, 1.0)	(41, 39, 1.0)	Not Tested	Not Tested	(7, 4, 1.0)	(30, 25, 1.0)	(17, 25, 1.0)	(56, 45, 1.0)	(29, 41, 1.0)	(42, 60, 1.0)	(119, 125, 1.0)	(15, 11, 1.0)	(7, 12, 1.0)	Not Tested	(7, 7, 1.0)	Not Tested	(12, 5, 1.0)
ENSG00000112164	(4, 20, 0.4478)	Not Tested	Not Tested	Not Tested	(13, 1, 0.1615)	Not Tested	Not Tested	(68, 139, 0.0398)	(143, 2, 0.0)	Not Tested	Not Tested	(47, 47, 1.0)	(28, 58, 0.7666)	Not Tested	(6, 5, 1.0)	(30, 50, 1.0)	(50, 16, 1.0)	(9, 13, 1.0)	(25, 0, 0.0001)	(24, 1, 0.0018)	(84, 41, 1.0)	(37, 121, 0.2114)	(0, 16, 0.0168)	Not Tested	(38, 22, 1.0)	Not Tested	(4, 15, 0.9332)	Not Tested	(11, 0, 0.043)	(13, 19, 1.0)	Not Tested	(11, 3, 0.8734)	Not Tested	(12, 1, 0.1524)	Not Tested	Not Tested	Not Tested	Not Tested	Not Tested	(16, 15, 1.0)	(43, 27, 1.0)	Not Tested	(0, 27, 0.0001)	(4, 12, 1.0)	Not Tested	(38, 63, 1.0)	Not Tested	(28, 8, 0.1441)	Not Tested
ENSG00000124615	(10, 9, 1.0)	Not Tested	(29, 22, 1.0)	(13, 16, 1.0)	Not Tested	Not Tested	(6, 7, 1.0)	(32, 39, 1.0)	(19, 15, 1.0)	(19, 11, 1.0)	Not Tested	Not Tested	(20, 28, 1.0)	(6, 6, 1.0)	Not Tested	(63, 67, 1.0)	Not Tested	Not Tested	(40, 51, 1.0)	Not Tested	Not Tested	(89, 75, 1.0)	(14, 18, 1.0)	(102, 149, 1.0)	(11, 14, 1.0)	Not Tested	(15, 19, 1.0)	Not Tested	(47, 61, 1.0)	(50, 50, 1.0)	Not Tested	Not Tested	(46, 50, 1.0)	Not Tested	Not Tested	(15, 16, 1.0)	Not Tested	(18, 20, 1.0)	Not Tested	(3, 8, 1.0)	(9, 11, 1.0)	(34, 24, 1.0)	(12, 20, 1.0)	(18, 14, 1.0)	Not Tested	(37, 28, 1.0)	(6, 6, 1.0)	Not Tested	Not Tested
ENSG00000024048	(5, 7, 1.0)	Not Tested	(101, 125, 1.0)	Not Tested	Not Tested	(65, 60, 1.0)	Not Tested	(45, 46, 1.0)	Not Tested	Not Tested	Not Tested	(50, 47, 1.0)	Not Tested	(16, 13, 1.0)	(4, 16, 0.8917)	Not Tested	Not Tested	(9, 8, 1.0)	(64, 58, 1.0)	(13, 10, 1.0)	(51, 63, 1.0)	(57, 52, 1.0)	(7, 6, 1.0)	(69, 55, 1.0)	Not Tested	Not Tested	(67, 54, 1.0)	Not Tested	(50, 56, 1.0)	(66, 65, 1.0)	Not Tested	(7, 8, 1.0)	(36, 49, 1.0)	(15, 7, 0.8743)	(32, 38, 1.0)	(20, 26, 1.0)	Not Tested	(98, 75, 1.0)	(9, 6, 1.0)	Not Tested	Not Tested	(20, 28, 1.0)	(37, 56, 1.0)	(16, 15, 1.0)	Not Tested	(6, 8, 1.0)	Not Tested	(12, 17, 1.0)	Not Tested
ENSG00000112659	(18, 17, 1.0)	(14, 15, 1.0)	(12, 13, 1.0)	Not Tested	Not Tested	(59, 64, 1.0)	(12, 6, 1.0)	(17, 24, 1.0)	Not Tested	(17, 11, 1.0)	Not Tested	Not Tested	Not Tested	(9, 9, 1.0)	(10, 13, 1.0)	Not Tested	Not Tested	(11, 8, 1.0)	(32, 25, 1.0)	Not Tested	(26, 17, 1.0)	(12, 11, 1.0)	(9, 5, 1.0)	Not Tested	Not Tested	Not Tested	(24, 33, 1.0)	(10, 11, 1.0)	(12, 14, 1.0)	Not Tested	Not Tested	(15, 18, 1.0)	(17, 15, 1.0)	Not Tested	(13, 17, 1.0)	Not Tested	(18, 24, 1.0)	(53, 39, 1.0)	Not Tested	Not Tested	Not Tested	(17, 18, 1.0)	Not Tested	Not Tested	Not Tested	Not Tested	(5, 6, 1.0)	(9, 11, 1.0)	Not Tested
ENSG00000096401	(10, 7, 1.0)	(21, 20, 1.0)	Not Tested	(9, 10, 1.0)	Not Tested	(14, 21, 1.0)	Not Tested	(15, 21, 1.0)	(22, 10, 1.0)	Not Tested	Not Tested	Not Tested	(8, 9, 1.0)	Not Tested	(10, 4, 1.0)	Not Tested	(8, 3, 1.0)	Not Tested	Not Tested	Not Tested	(7, 7, 1.0)	(9, 2, 1.0)	Not Tested	(22, 16, 1.0)	Not Tested	Not Tested	Not Tested	Not Tested	(39, 40, 1.0)	Not Tested	Not Tested	Not Tested	Not Tested	Not Tested	(12, 11, 1.0)	Not Tested	Not Tested	Not Tested	Not Tested	Not Tested	(11, 13, 1.0)	Not Tested	Not Tested	(6, 5, 1.0)	Not Tested	(15, 15, 1.0)	Not Tested	(36, 31, 1.0)	Not Tested
ENSG00000112796	(8, 3, 1.0)	Not Tested	(11, 13, 1.0)	Not Tested	Not Tested	(32, 18, 1.0)	Not Tested	Not Tested	Not Tested	Not Tested	Not Tested	Not Tested	Not Tested	Not Tested	(12, 6, 1.0)	Not Tested	Not Tested	Not Tested	Not Tested	(4, 8, 1.0)	(16, 14, 1.0)	(17, 11, 1.0)	(6, 6, 1.0)	Not Tested	Not Tested	Not Tested	(33, 32, 1.0)	Not Tested	Not Tested	Not Tested	Not Tested	Not Tested	Not Tested	(11, 9, 1.0)	Not Tested	(5, 7, 1.0)	Not Tested	(20, 14, 1.0)	Not Tested	Not Tested	Not Tested	Not Tested	Not Tested	Not Tested	Not Tested	Not Tested	Not Tested	Not Tested	Not Tested
ENSG00000146085	(30, 39, 1.0)	(14, 16, 1.0)	(24, 13, 1.0)	(56, 70, 1.0)	Not Tested	(47, 56, 1.0)	(43, 21, 0.8753)	Not Tested	(108, 112, 1.0)	(38, 36, 1.0)	Not Tested	(64, 58, 1.0)	(80, 69, 1.0)	(10, 8, 1.0)	(45, 29, 1.0)	(64, 59, 1.0)	Not Tested	(5, 8, 1.0)	Not Tested	(18, 16, 1.0)	(73, 82, 1.0)	(35, 42, 1.0)	Not Tested	Not Tested	Not Tested	Not Tested	Not Tested	(10, 10, 1.0)	(38, 46, 1.0)	Not Tested	Not Tested	(7, 5, 1.0)	Not Tested	Not Tested	(13, 6, 1.0)	(8, 11, 1.0)	(5, 6, 1.0)	Not Tested	Not Tested	Not Tested	Not Tested	(33, 29, 1.0)	(22, 29, 1.0)	Not Tested	(49, 58, 1.0)	(79, 103, 1.0)	(15, 12, 1.0)	(6, 6, 1.0)	Not Tested
ENSG00000170899	(4, 13, 0.6863)	(144, 144, 1.0)	Not Tested	Not Tested	Not Tested	Not Tested	Not Tested	(34, 52, 1.0)	(21, 33, 1.0)	Not Tested	Not Tested	(35, 51, 1.0)	Not Tested	Not Tested	Not Tested	(50, 34, 1.0)	Not Tested	(14, 12, 1.0)	(65, 53, 1.0)	Not Tested	(71, 55, 1.0)	(13, 27, 1.0)	Not Tested	(123, 132, 1.0)	Not Tested	Not Tested	(43, 43, 1.0)	Not Tested	Not Tested	(42, 51, 1.0)	Not Tested	Not Tested	Not Tested	Not Tested	(32, 34, 1.0)	Not Tested	(22, 12, 1.0)	(123, 100, 1.0)	Not Tested	(6, 5, 1.0)	Not Tested	Not Tested	(48, 48, 1.0)	Not Tested	Not Tested	Not Tested	Not Tested	Not Tested	Not Tested
ENSG00000146147	(30, 33, 1.0)	(8, 13, 1.0)	(19, 26, 1.0)	Not Tested	(19, 17, 1.0)	Not Tested	Not Tested	(370, 369, 1.0)	(131, 193, 0.8016)	(197, 167, 1.0)	(67, 80, 0.9968)	Not Tested	(490, 563, 1.0)	Not Tested	(9, 4, 1.0)	(429, 575, 1.0)	Not Tested	Not Tested	(230, 256, 1.0)	(69, 81, 1.0)	(340, 322, 1.0)	(319, 314, 1.0)	(103, 111, 1.0)	Not Tested	(131, 125, 1.0)	(42, 54, 1.0)	(73, 50, 1.0)	(16, 3, 0.5895)	(23, 20, 1.0)	(124, 117, 1.0)	Not Tested	Not Tested	Not Tested	(109, 115, 1.0)	(5, 6, 1.0)	(237, 230, 1.0)	(9, 8, 1.0)	(11, 5, 1.0)	(68, 58, 1.0)	(132, 115, 1.0)	(14, 11, 1.0)	(228, 246, 1.0)	(361, 392, 1.0)	(126, 116, 1.0)	Not Tested	(412, 456, 1.0)	(87, 72, 1.0)	(144, 131, 1.0)	Not Tested
ENSG00000151914	(24, 28, 1.0)	(596, 669, 1.0)	(291, 289, 1.0)	(74, 106, 1.0)	(29, 27, 1.0)	(127, 125, 1.0)	Not Tested	(180, 196, 1.0)	Not Tested	Not Tested	(22, 31, 0.9968)	(8, 12, 1.0)	(119, 158, 1.0)	(44, 46, 1.0)	(57, 62, 1.0)	(47, 56, 1.0)	Not Tested	(22, 19, 1.0)	Not Tested	(52, 72, 1.0)	(151, 132, 1.0)	(40, 26, 1.0)	Not Tested	(72, 95, 1.0)	(49, 68, 1.0)	Not Tested	(152, 138, 1.0)	(43, 54, 1.0)	(148, 140, 1.0)	Not Tested	(5, 11, 1.0)	Not Tested	(6, 7, 1.0)	(13, 11, 1.0)	(16, 12, 1.0)	(105, 73, 1.0)	(82, 60, 1.0)	(440, 420, 1.0)	(12, 15, 1.0)	(40, 48, 1.0)	Not Tested	(39, 31, 1.0)	Not Tested	(61, 70, 1.0)	(74, 100, 1.0)	(10, 5, 1.0)	(27, 23, 1.0)	(53, 48, 1.0)	(18, 34, 0.9317)
ENSG00000168216	(14, 13, 1.0)	Not Tested	(134, 146, 1.0)	(59, 58, 1.0)	Not Tested	(79, 86, 1.0)	Not Tested	(49, 57, 1.0)	(7, 4, 1.0)	(12, 21, 1.0)	Not Tested	Not Tested	(25, 33, 1.0)	Not Tested	Not Tested	(56, 43, 1.0)	Not Tested	Not Tested	(92, 92, 1.0)	(9, 6, 1.0)	(79, 81, 1.0)	Not Tested	(10, 11, 1.0)	Not Tested	(13, 9, 1.0)	Not Tested	Not Tested	(7, 9, 1.0)	Not Tested	(34, 48, 1.0)	(5, 11, 1.0)	Not Tested	Not Tested	Not Tested	Not Tested	(18, 16, 1.0)	Not Tested	Not Tested	Not Tested	Not Tested	Not Tested	(50, 39, 1.0)	(12, 9, 1.0)	Not Tested	Not Tested	Not Tested	Not Tested	(9, 12, 1.0)	Not Tested
ENSG00000112280	(0, 35, 0.0)	Not Tested	Not Tested	Not Tested	Not Tested	Not Tested	(12, 19, 1.0)	Not Tested	(124, 60, 0.0341)	(35, 20, 1.0)	Not Tested	Not Tested	Not Tested	Not Tested	(24, 11, 1.0)	Not Tested	Not Tested	Not Tested	(3, 8, 1.0)	(15, 19, 1.0)	(36, 57, 1.0)	(42, 35, 1.0)	(26, 88, 0.0969)	Not Tested	Not Tested	(5, 10, 0.9456)	(247, 247, 1.0)	(18, 22, 1.0)	Not Tested	(29, 30, 1.0)	Not Tested	Not Tested	Not Tested	(36, 7, 0.0043)	Not Tested	Not Tested	Not Tested	Not Tested	Not Tested	Not Tested	Not Tested	Not Tested	(262, 149, 0.9052)	Not Tested	Not Tested	Not Tested	(44, 14, 0.5961)	Not Tested	Not Tested
ENSG00000111799	(7, 9, 1.0)	(145, 140, 1.0)	(34, 48, 1.0)	(88, 94, 1.0)	Not Tested	Not Tested	(13, 19, 1.0)	(18, 17, 1.0)	Not Tested	Not Tested	Not Tested	Not Tested	(7, 7, 1.0)	Not Tested	Not Tested	(10, 11, 1.0)	(7, 5, 1.0)	Not Tested	Not Tested	Not Tested	(52, 52, 1.0)	(31, 44, 1.0)	Not Tested	(10, 5, 1.0)	Not Tested	(7, 16, 0.7328)	(44, 40, 1.0)	Not Tested	Not Tested	Not Tested	Not Tested	(13, 8, 1.0)	(23, 37, 1.0)	Not Tested	Not Tested	(7, 5, 1.0)	Not Tested	Not Tested	Not Tested	Not Tested	Not Tested	(16, 16, 1.0)	(19, 26, 1.0)	Not Tested	(40, 36, 1.0)	Not Tested	Not Tested	Not Tested	(4, 8, 1.0)
ENSG00000112701	(13, 25, 1.0)	(91, 86, 1.0)	(122, 107, 1.0)	Not Tested	Not Tested	Not Tested	Not Tested	(35, 38, 1.0)	(10, 7, 1.0)	Not Tested	Not Tested	(23, 36, 1.0)	Not Tested	(23, 20, 1.0)	Not Tested	(31, 27, 1.0)	Not Tested	Not Tested	(36, 52, 1.0)	Not Tested	(17, 18, 1.0)	Not Tested	Not Tested	Not Tested	Not Tested	Not Tested	Not Tested	(10, 8, 1.0)	Not Tested	(84, 98, 1.0)	(29, 17, 1.0)	Not Tested	(32, 24, 1.0)	Not Tested	(57, 44, 1.0)	(11, 13, 1.0)	(44, 43, 1.0)	Not Tested	Not Tested	(5, 16, 0.6175)	Not Tested	(62, 51, 1.0)	(82, 88, 1.0)	Not Tested	(32, 35, 1.0)	Not Tested	(30, 19, 1.0)	(20, 15, 1.0)	Not Tested
ENSG00000146282	(20, 20, 1.0)	(79, 88, 1.0)	(81, 88, 1.0)	Not Tested	Not Tested	(42, 67, 1.0)	Not Tested	(19, 19, 1.0)	Not Tested	(23, 20, 1.0)	Not Tested	Not Tested	Not Tested	(8, 7, 1.0)	(4, 12, 1.0)	(13, 8, 1.0)	(8, 9, 1.0)	Not Tested	(15, 19, 1.0)	Not Tested	(52, 35, 1.0)	(46, 38, 1.0)	Not Tested	(16, 10, 1.0)	Not Tested	Not Tested	(21, 28, 1.0)	Not Tested	Not Tested	(51, 45, 1.0)	(11, 9, 1.0)	(32, 24, 1.0)	(11, 9, 1.0)	Not Tested	Not Tested	Not Tested	Not Tested	Not Tested	Not Tested	Not Tested	Not Tested	(13, 13, 1.0)	(24, 23, 1.0)	(8, 11, 1.0)	(15, 12, 1.0)	Not Tested	Not Tested	Not Tested	Not Tested
ENSG00000135299	(6, 7, 1.0)	(67, 52, 1.0)	(125, 156, 1.0)	(30, 26, 1.0)	Not Tested	(112, 109, 1.0)	Not Tested	(13, 15, 1.0)	(50, 41, 1.0)	(19, 29, 1.0)	Not Tested	(16, 21, 1.0)	(20, 17, 1.0)	(9, 6, 1.0)	(6, 6, 1.0)	(40, 48, 1.0)	(5, 9, 1.0)	(5, 6, 1.0)	(47, 53, 1.0)	Not Tested	(7, 16, 1.0)	(56, 46, 1.0)	Not Tested	(72, 63, 1.0)	(6, 9, 1.0)	Not Tested	(15, 13, 1.0)	Not Tested	Not Tested	(38, 35, 1.0)	(49, 44, 1.0)	Not Tested	(21, 23, 1.0)	(15, 17, 1.0)	(22, 20, 1.0)	(6, 10, 1.0)	(10, 9, 1.0)	(147, 140, 1.0)	Not Tested	(12, 10, 1.0)	Not Tested	(13, 16, 1.0)	(37, 34, 1.0)	(6, 10, 1.0)	(74, 72, 1.0)	Not Tested	Not Tested	(12, 23, 1.0)	(28, 30, 1.0)
ENSG00000083099	(6, 7, 1.0)	(49, 39, 1.0)	(106, 134, 1.0)	(30, 26, 1.0)	Not Tested	(92, 94, 1.0)	Not Tested	(7, 15, 1.0)	(42, 28, 1.0)	(19, 29, 1.0)	Not Tested	(21, 23, 1.0)	(21, 18, 1.0)	(12, 8, 1.0)	(6, 6, 1.0)	(36, 32, 1.0)	(5, 9, 1.0)	(4, 7, 1.0)	(42, 39, 1.0)	Not Tested	(4, 9, 1.0)	(46, 40, 1.0)	Not Tested	(61, 54, 1.0)	(6, 9, 1.0)	Not Tested	(22, 20, 1.0)	Not Tested	Not Tested	(36, 39, 1.0)	(49, 44, 1.0)	Not Tested	(20, 21, 1.0)	(87, 81, 1.0)	(25, 22, 1.0)	Not Tested	(13, 11, 1.0)	(101, 96, 1.0)	Not Tested	(11, 11, 1.0)	Not Tested	(10, 16, 1.0)	(22, 22, 1.0)	Not Tested	(62, 61, 1.0)	Not Tested	Not Tested	(10, 14, 1.0)	(28, 30, 1.0)
ENSG00000135333	(1, 13, 0.161)	Not Tested	Not Tested	Not Tested	Not Tested	(13, 9, 1.0)	(6, 5, 1.0)	(25, 16, 1.0)	(32, 27, 1.0)	Not Tested	Not Tested	Not Tested	Not Tested	Not Tested	(7, 6, 1.0)	(9, 7, 1.0)	Not Tested	Not Tested	Not Tested	Not Tested	(17, 21, 1.0)	(12, 8, 1.0)	(12, 14, 1.0)	Not Tested	Not Tested	Not Tested	(19, 15, 1.0)	Not Tested	(39, 35, 1.0)	(27, 21, 1.0)	Not Tested	Not Tested	Not Tested	Not Tested	Not Tested	Not Tested	(3, 8, 1.0)	Not Tested	(6, 7, 1.0)	Not Tested	Not Tested	(15, 15, 1.0)	(48, 47, 1.0)	Not Tested	Not Tested	Not Tested	Not Tested	Not Tested	Not Tested
ENSG00000085377	(5, 7, 1.0)	Not Tested	(31, 31, 1.0)	Not Tested	(8, 7, 1.0)	(12, 13, 1.0)	Not Tested	(12, 22, 1.0)	(23, 24, 1.0)	(34, 17, 0.6586)	Not Tested	Not Tested	(7, 8, 1.0)	(7, 11, 1.0)	(6, 13, 1.0)	(42, 49, 1.0)	Not Tested	(8, 10, 1.0)	(18, 18, 1.0)	(7, 10, 1.0)	(27, 43, 1.0)	(79, 63, 1.0)	Not Tested	(12, 7, 1.0)	Not Tested	(8, 4, 0.9864)	(9, 12, 1.0)	Not Tested	(8, 6, 1.0)	(71, 51, 1.0)	Not Tested	Not Tested	(12, 16, 1.0)	(17, 19, 1.0)	Not Tested	(9, 11, 1.0)	Not Tested	(34, 29, 1.0)	Not Tested	Not Tested	Not Tested	(28, 25, 1.0)	(5, 8, 1.0)	(11, 10, 1.0)	(9, 14, 1.0)	Not Tested	(5, 12, 1.0)	Not Tested	Not Tested
ENSG00000025796	(5, 6, 1.0)	Not Tested	(121, 89, 1.0)	(19, 18, 1.0)	Not Tested	Not Tested	Not Tested	Not Tested	(7, 5, 1.0)	Not Tested	Not Tested	(62, 48, 1.0)	(12, 13, 1.0)	Not Tested	Not Tested	(11, 9, 1.0)	(6, 7, 1.0)	(9, 6, 1.0)	Not Tested	Not Tested	(20, 24, 1.0)	Not Tested	(14, 15, 1.0)	(22, 22, 1.0)	(4, 7, 1.0)	Not Tested	(42, 49, 1.0)	Not Tested	Not Tested	Not Tested	Not Tested	Not Tested	Not Tested	Not Tested	(25, 24, 1.0)	(11, 7, 1.0)	Not Tested	(5, 6, 1.0)	Not Tested	(8, 10, 1.0)	Not Tested	(11, 19, 1.0)	(5, 6, 1.0)	Not Tested	Not Tested	Not Tested	Not Tested	Not Tested	Not Tested
ENSG00000123505	(13, 9, 1.0)	Not Tested	Not Tested	Not Tested	Not Tested	Not Tested	Not Tested	Not Tested	Not Tested	Not Tested	Not Tested	(15, 9, 1.0)	Not Tested	Not Tested	Not Tested	(12, 8, 1.0)	Not Tested	Not Tested	Not Tested	Not Tested	(7, 8, 1.0)	(9, 9, 1.0)	Not Tested	Not Tested	Not Tested	Not Tested	Not Tested	Not Tested	Not Tested	Not Tested	Not Tested	Not Tested	Not Tested	Not Tested	Not Tested	Not Tested	(11, 4, 1.0)	Not Tested	Not Tested	Not Tested	Not Tested	Not Tested	Not Tested	Not Tested	Not Tested	Not Tested	Not Tested	Not Tested	Not Tested
ENSG00000187189	(11, 6, 1.0)	(155, 151, 1.0)	(30, 49, 1.0)	(5, 8, 1.0)	(29, 33, 1.0)	(117, 158, 1.0)	Not Tested	Not Tested	(221, 283, 1.0)	Not Tested	Not Tested	Not Tested	(7, 9, 1.0)	(61, 48, 1.0)	(3, 15, 0.6061)	(142, 153, 1.0)	(8, 15, 1.0)	(17, 48, 0.0515)	(183, 169, 1.0)	(6, 6, 1.0)	(40, 46, 1.0)	(70, 67, 1.0)	(10, 21, 1.0)	(95, 77, 1.0)	(8, 9, 1.0)	Not Tested	Not Tested	Not Tested	(140, 92, 0.9554)	(117, 149, 1.0)	Not Tested	Not Tested	(7, 17, 1.0)	(138, 72, 0.0759)	(50, 37, 1.0)	(29, 17, 1.0)	(6, 8, 1.0)	(103, 124, 1.0)	(17, 5, 0.8823)	(53, 43, 1.0)	Not Tested	Not Tested	(133, 125, 1.0)	(14, 11, 1.0)	(41, 44, 1.0)	Not Tested	Not Tested	(4, 9, 1.0)	Not Tested
ENSG00000111817	(16, 5, 0.7893)	(123, 137, 1.0)	(57, 58, 1.0)	Not Tested	(29, 5, 0.0221)	(147, 151, 1.0)	(8, 9, 1.0)	Not Tested	(243, 215, 1.0)	(9, 18, 1.0)	Not Tested	(9, 9, 1.0)	Not Tested	(139, 191, 0.7674)	(24, 28, 1.0)	(134, 109, 1.0)	(27, 40, 1.0)	(45, 114, 0.7297)	(218, 214, 1.0)	(12, 9, 1.0)	(42, 39, 1.0)	(189, 156, 1.0)	Not Tested	(85, 74, 1.0)	(50, 49, 1.0)	(11, 8, 1.0)	(78, 74, 1.0)	(9, 6, 1.0)	(452, 543, 1.0)	(237, 173, 1.0)	Not Tested	(17, 16, 1.0)	(11, 8, 1.0)	(134, 168, 1.0)	(39, 34, 1.0)	(9, 11, 1.0)	(37, 22, 1.0)	(308, 296, 1.0)	(13, 11, 1.0)	(154, 137, 1.0)	Not Tested	(21, 41, 1.0)	(102, 125, 1.0)	(24, 20, 1.0)	(39, 36, 1.0)	Not Tested	Not Tested	(31, 32, 1.0)	Not Tested
ENSG00000189241	(12, 3, 0.6939)	(61, 70, 1.0)	(17, 18, 1.0)	Not Tested	(29, 5, 0.3858)	(65, 58, 1.0)	(8, 9, 1.0)	Not Tested	(186, 143, 1.0)	Not Tested	Not Tested	Not Tested	Not Tested	(131, 182, 1.0)	(22, 25, 1.0)	(102, 81, 1.0)	(27, 39, 1.0)	(44, 109, 0.0791)	(188, 175, 1.0)	(8, 6, 1.0)	(38, 22, 1.0)	(144, 132, 1.0)	Not Tested	(51, 50, 1.0)	(50, 49, 1.0)	(11, 8, 1.0)	(68, 71, 1.0)	(9, 6, 1.0)	(427, 527, 0.9642)	(194, 145, 1.0)	Not Tested	Not Tested	Not Tested	(134, 168, 1.0)	(24, 18, 1.0)	Not Tested	Not Tested	(238, 232, 1.0)	(13, 11, 1.0)	(151, 124, 1.0)	Not Tested	(13, 27, 1.0)	(68, 79, 1.0)	(12, 7, 1.0)	(24, 22, 1.0)	Not Tested	Not Tested	(23, 28, 1.0)	Not Tested
ENSG00000186439	(77, 94, 1.0)	Not Tested	Not Tested	Not Tested	(18, 16, 1.0)	(15, 20, 1.0)	(68, 61, 1.0)	(467, 465, 1.0)	(336, 379, 1.0)	(151, 127, 1.0)	(10, 15, 0.9968)	(153, 211, 1.0)	(57, 72, 1.0)	(212, 217, 1.0)	(45, 50, 1.0)	(1641, 1559, 1.0)	(28, 36, 1.0)	(216, 237, 1.0)	(639, 699, 1.0)	(40, 33, 1.0)	(525, 521, 1.0)	(160, 138, 1.0)	(48, 51, 1.0)	Not Tested	Not Tested	(19, 18, 1.0)	(168, 192, 1.0)	(47, 55, 1.0)	(412, 394, 1.0)	(797, 685, 1.0)	Not Tested	(118, 158, 0.8934)	Not Tested	(7, 12, 1.0)	Not Tested	(162, 233, 1.0)	(956, 1022, 1.0)	Not Tested	(42, 51, 1.0)	(49, 48, 1.0)	(18, 38, 0.7907)	(48, 63, 1.0)	(288, 337, 1.0)	Not Tested	Not Tested	(10, 9, 1.0)	(23, 11, 0.9623)	(95, 99, 1.0)	Not Tested
ENSG00000112306	(21, 27, 1.0)	(79, 91, 1.0)	(16, 18, 1.0)	Not Tested	Not Tested	Not Tested	(29, 29, 1.0)	Not Tested	(74, 79, 1.0)	Not Tested	Not Tested	Not Tested	Not Tested	Not Tested	Not Tested	Not Tested	Not Tested	(194, 194, 1.0)	(86, 70, 1.0)	(8, 14, 1.0)	(75, 68, 1.0)	(7, 9, 1.0)	Not Tested	(24, 33, 1.0)	(20, 22, 1.0)	(427, 515, 0.8389)	(61, 62, 1.0)	(24, 22, 1.0)	Not Tested	(65, 59, 1.0)	Not Tested	Not Tested	(48, 43, 1.0)	Not Tested	Not Tested	Not Tested	Not Tested	(103, 120, 1.0)	(10, 13, 1.0)	(589, 518, 1.0)	Not Tested	(23, 17, 1.0)	Not Tested	(4, 10, 1.0)	(39, 56, 1.0)	Not Tested	(24, 25, 1.0)	(399, 323, 1.0)	Not Tested
ENSG00000027697	(50, 41, 1.0)	(43, 49, 1.0)	Not Tested	Not Tested	Not Tested	Not Tested	Not Tested	(5, 8, 1.0)	Not Tested	(86, 53, 1.0)	(31, 22, 0.9968)	(39, 27, 1.0)	Not Tested	Not Tested	Not Tested	(116, 157, 1.0)	Not Tested	Not Tested	(22, 17, 1.0)	(15, 17, 1.0)	(66, 69, 1.0)	(115, 119, 1.0)	(16, 23, 1.0)	(42, 45, 1.0)	Not Tested	(34, 39, 1.0)	(93, 102, 1.0)	Not Tested	(111, 90, 1.0)	Not Tested	(5, 6, 1.0)	Not Tested	(10, 9, 1.0)	(72, 48, 0.8547)	Not Tested	Not Tested	(11, 10, 1.0)	(10, 7, 1.0)	Not Tested	(12, 13, 1.0)	(16, 24, 1.0)	(63, 58, 1.0)	Not Tested	Not Tested	Not Tested	(61, 50, 1.0)	Not Tested	Not Tested	Not Tested
ENSG00000164440	(55, 44, 1.0)	Not Tested	(7, 5, 1.0)	Not Tested	(29, 29, 1.0)	Not Tested	(14, 28, 1.0)	(236, 193, 1.0)	(204, 185, 1.0)	(56, 53, 1.0)	(10, 10, 1.0)	(65, 66, 1.0)	Not Tested	(10, 61, 0.086)	Not Tested	(306, 292, 1.0)	(19, 20, 1.0)	(40, 31, 1.0)	(257, 297, 1.0)	Not Tested	(143, 127, 1.0)	(81, 77, 1.0)	(21, 16, 1.0)	Not Tested	Not Tested	Not Tested	Not Tested	(9, 8, 1.0)	(77, 66, 1.0)	Not Tested	Not Tested	Not Tested	Not Tested	(40, 45, 1.0)	Not Tested	Not Tested	(45, 32, 1.0)	Not Tested	Not Tested	Not Tested	(26, 39, 1.0)	Not Tested	Not Tested	Not Tested	(9, 5, 1.0)	Not Tested	(25, 15, 1.0)	(21, 24, 1.0)	Not Tested
ENSG00000010818	(9, 3, 0.9773)	(118, 82, 1.0)	(31, 37, 1.0)	(15, 16, 1.0)	Not Tested	(9, 3, 1.0)	Not Tested	(10, 13, 1.0)	(24, 24, 1.0)	Not Tested	(9, 7, 1.0)	(20, 23, 1.0)	(11, 9, 1.0)	(8, 5, 1.0)	Not Tested	(13, 9, 1.0)	Not Tested	(34, 30, 1.0)	(52, 70, 1.0)	(18, 19, 1.0)	(28, 17, 1.0)	(33, 19, 1.0)	(3, 10, 1.0)	(21, 18, 1.0)	Not Tested	Not Tested	(25, 32, 1.0)	Not Tested	(42, 21, 0.931)	(15, 23, 1.0)	Not Tested	(14, 10, 1.0)	(14, 12, 1.0)	(24, 17, 1.0)	(7, 8, 1.0)	(5, 6, 1.0)	(14, 16, 1.0)	(116, 106, 1.0)	Not Tested	(19, 11, 1.0)	Not Tested	(15, 24, 1.0)	(22, 22, 1.0)	Not Tested	Not Tested	Not Tested	Not Tested	(16, 14, 1.0)	Not Tested
ENSG00000055208	(25, 24, 1.0)	(155, 170, 1.0)	(11, 6, 1.0)	(47, 40, 1.0)	Not Tested	Not Tested	Not Tested	(36, 44, 1.0)	(159, 141, 1.0)	Not Tested	Not Tested	(62, 84, 1.0)	(47, 32, 1.0)	Not Tested	Not Tested	(133, 118, 1.0)	(26, 20, 1.0)	Not Tested	(122, 160, 1.0)	Not Tested	(62, 68, 1.0)	Not Tested	(38, 38, 1.0)	(5, 10, 1.0)	(23, 15, 1.0)	(15, 13, 1.0)	(94, 100, 1.0)	Not Tested	(61, 75, 1.0)	(48, 59, 1.0)	Not Tested	(17, 16, 1.0)	(41, 47, 1.0)	(12, 5, 1.0)	(23, 47, 1.0)	(23, 36, 1.0)	(33, 33, 1.0)	(5, 7, 1.0)	(20, 16, 1.0)	(6, 5, 1.0)	(22, 22, 1.0)	(83, 83, 1.0)	(159, 141, 1.0)	(29, 29, 1.0)	(73, 76, 1.0)	Not Tested	Not Tested	Not Tested	(16, 25, 1.0)
ENSG00000131018	(104, 97, 1.0)	(216, 205, 1.0)	(276, 318, 1.0)	Not Tested	(26, 32, 1.0)	(206, 193, 1.0)	(87, 66, 1.0)	(202, 209, 1.0)	(362, 352, 1.0)	(22, 15, 1.0)	(22, 25, 1.0)	(98, 87, 1.0)	Not Tested	(106, 94, 1.0)	(4, 9, 1.0)	(246, 218, 1.0)	(78, 93, 1.0)	(108, 106, 1.0)	(341, 303, 1.0)	(30, 25, 1.0)	(297, 286, 1.0)	(319, 279, 1.0)	(49, 44, 1.0)	(78, 80, 1.0)	(55, 61, 1.0)	(53, 56, 1.0)	(300, 338, 1.0)	(56, 64, 1.0)	(131, 175, 1.0)	(250, 245, 1.0)	(10, 11, 1.0)	(167, 160, 1.0)	(108, 100, 1.0)	(133, 149, 1.0)	(73, 72, 1.0)	(57, 73, 1.0)	(87, 73, 1.0)	(264, 223, 1.0)	(14, 17, 1.0)	(100, 90, 1.0)	Not Tested	(172, 168, 1.0)	(85, 67, 1.0)	(56, 77, 1.0)	(115, 135, 1.0)	(3, 10, 0.948)	(17, 12, 1.0)	(56, 49, 1.0)	(31, 42, 1.0)
ENSG00000130340	(10, 10, 1.0)	(8, 11, 1.0)	(379, 399, 1.0)	Not Tested	(9, 4, 0.9965)	(277, 252, 1.0)	Not Tested	(90, 90, 1.0)	Not Tested	Not Tested	Not Tested	Not Tested	Not Tested	Not Tested	Not Tested	(6, 13, 1.0)	Not Tested	Not Tested	Not Tested	Not Tested	(8, 7, 1.0)	(7, 14, 1.0)	(12, 17, 1.0)	Not Tested	Not Tested	Not Tested	Not Tested	Not Tested	Not Tested	(151, 142, 1.0)	(6, 8, 1.0)	Not Tested	(7, 4, 1.0)	Not Tested	(7, 7, 1.0)	Not Tested	Not Tested	(395, 354, 1.0)	(7, 16, 1.0)	(36, 18, 0.6175)	Not Tested	Not Tested	Not Tested	Not Tested	(7, 6, 1.0)	Not Tested	Not Tested	Not Tested	Not Tested
ENSG00000078269	(7, 6, 1.0)	(134, 127, 1.0)	(32, 26, 1.0)	Not Tested	Not Tested	(51, 38, 1.0)	Not Tested	(18, 9, 1.0)	Not Tested	Not Tested	Not Tested	(41, 54, 1.0)	Not Tested	(9, 15, 1.0)	Not Tested	(161, 74, 1.0)	Not Tested	(11, 15, 1.0)	(26, 26, 1.0)	Not Tested	(59, 70, 1.0)	(69, 54, 1.0)	Not Tested	(26, 14, 1.0)	Not Tested	Not Tested	(40, 29, 1.0)	Not Tested	(218, 187, 1.0)	(157, 182, 1.0)	Not Tested	Not Tested	(7, 14, 1.0)	Not Tested	(5, 7, 1.0)	(51, 64, 1.0)	(15, 12, 1.0)	(83, 60, 1.0)	Not Tested	Not Tested	Not Tested	(23, 11, 1.0)	Not Tested	(16, 6, 1.0)	(37, 48, 1.0)	(38, 41, 1.0)	Not Tested	(39, 31, 1.0)	Not Tested
ENSG00000112096	(15, 30, 0.779)	(310, 261, 1.0)	(576, 571, 1.0)	Not Tested	(115, 140, 1.0)	(583, 415, 1.0)	Not Tested	Not Tested	Not Tested	(28, 36, 1.0)	Not Tested	(4, 7, 1.0)	(6, 6, 1.0)	(505, 320, 0.9345)	(28, 21, 1.0)	(192, 228, 1.0)	(67, 71, 1.0)	(94, 72, 1.0)	Not Tested	Not Tested	(111, 135, 1.0)	(261, 247, 1.0)	Not Tested	(65, 49, 1.0)	Not Tested	Not Tested	(150, 146, 1.0)	(9, 2, 0.9782)	(909, 699, 0.9734)	(376, 358, 1.0)	Not Tested	(40, 36, 1.0)	(39, 23, 1.0)	Not Tested	(41, 34, 1.0)	(108, 86, 1.0)	(40, 57, 1.0)	Not Tested	Not Tested	(378, 281, 0.9548)	(56, 48, 1.0)	Not Tested	Not Tested	(55, 51, 1.0)	(27, 30, 1.0)	Not Tested	(9, 11, 1.0)	Not Tested	Not Tested
ENSG00000120437	(10, 4, 0.9948)	(35, 39, 1.0)	(32, 21, 1.0)	(11, 16, 1.0)	Not Tested	(41, 25, 1.0)	Not Tested	Not Tested	Not Tested	(6, 17, 0.8113)	Not Tested	Not Tested	Not Tested	Not Tested	Not Tested	(5, 10, 1.0)	Not Tested	Not Tested	Not Tested	Not Tested	(29, 32, 1.0)	(22, 16, 1.0)	Not Tested	(6, 8, 1.0)	Not Tested	Not Tested	(11, 10, 1.0)	Not Tested	(17, 18, 1.0)	(26, 15, 1.0)	Not Tested	(8, 13, 1.0)	(9, 12, 1.0)	Not Tested	Not Tested	Not Tested	Not Tested	Not Tested	Not Tested	Not Tested	Not Tested	Not Tested	Not Tested	Not Tested	Not Tested	(12, 9, 1.0)	Not Tested	Not Tested	(4, 7, 1.0)
ENSG00000026297	(3, 10, 0.7893)	(80, 96, 1.0)	(156, 132, 1.0)	(83, 68, 1.0)	Not Tested	(70, 71, 1.0)	(8, 6, 1.0)	(12, 14, 1.0)	(9, 13, 1.0)	(16, 23, 1.0)	Not Tested	(16, 15, 1.0)	(9, 20, 0.931)	(23, 26, 1.0)	Not Tested	(31, 25, 1.0)	Not Tested	Not Tested	(8, 17, 1.0)	Not Tested	(5, 13, 1.0)	(19, 38, 1.0)	Not Tested	Not Tested	Not Tested	Not Tested	Not Tested	(22, 15, 1.0)	(63, 62, 1.0)	Not Tested	Not Tested	(26, 27, 1.0)	(12, 1, 0.2823)	Not Tested	Not Tested	Not Tested	Not Tested	Not Tested	Not Tested	(22, 16, 1.0)	Not Tested	(13, 14, 1.0)	(13, 22, 1.0)	(5, 18, 0.8564)	(38, 26, 1.0)	Not Tested	(4, 7, 1.0)	(6, 5, 1.0)	Not Tested
ENSG00000164488	(10, 15, 1.0)	Not Tested	(9, 6, 1.0)	Not Tested	Not Tested	Not Tested	Not Tested	Not Tested	Not Tested	Not Tested	Not Tested	Not Tested	Not Tested	Not Tested	Not Tested	Not Tested	Not Tested	Not Tested	(6, 10, 1.0)	Not Tested	(13, 20, 1.0)	Not Tested	Not Tested	Not Tested	Not Tested	Not Tested	Not Tested	(14, 8, 1.0)	Not Tested	Not Tested	Not Tested	Not Tested	Not Tested	(6, 9, 1.0)	Not Tested	Not Tested	Not Tested	(34, 37, 1.0)	Not Tested	Not Tested	Not Tested	Not Tested	(19, 15, 1.0)	Not Tested	(9, 11, 1.0)	Not Tested	Not Tested	Not Tested	(8, 15, 1.0)
ENSG00000184465	(8, 7, 1.0)	(126, 139, 1.0)	Not Tested	(23, 20, 1.0)	Not Tested	(69, 145, 0.0326)	(9, 5, 1.0)	Not Tested	(60, 41, 1.0)	(8, 14, 1.0)	Not Tested	(13, 22, 1.0)	(7, 5, 1.0)	(7, 11, 1.0)	Not Tested	(30, 54, 1.0)	Not Tested	(10, 11, 1.0)	(51, 61, 1.0)	Not Tested	(44, 47, 1.0)	Not Tested	Not Tested	(22, 19, 1.0)	Not Tested	Not Tested	(54, 52, 1.0)	(12, 14, 1.0)	(42, 39, 1.0)	Not Tested	Not Tested	Not Tested	Not Tested	(5, 8, 1.0)	(19, 23, 1.0)	(11, 16, 1.0)	(21, 29, 1.0)	Not Tested	Not Tested	(3, 8, 1.0)	Not Tested	(35, 37, 1.0)	(30, 28, 1.0)	(8, 11, 1.0)	(40, 44, 1.0)	Not Tested	(9, 2, 0.8093)	Not Tested	Not Tested
ENSG00000008018	(20, 27, 1.0)	Not Tested	Not Tested	(19, 42, 0.3172)	Not Tested	(64, 70, 1.0)	(31, 23, 1.0)	Not Tested	Not Tested	Not Tested	Not Tested	(54, 53, 1.0)	(19, 21, 1.0)	Not Tested	Not Tested	(53, 53, 1.0)	(9, 20, 1.0)	Not Tested	Not Tested	Not Tested	Not Tested	(34, 23, 1.0)	(20, 17, 1.0)	(66, 54, 1.0)	Not Tested	Not Tested	Not Tested	Not Tested	(710, 631, 1.0)	Not Tested	Not Tested	(38, 33, 1.0)	Not Tested	(297, 269, 1.0)	Not Tested	(12, 12, 1.0)	(21, 27, 1.0)	Not Tested	Not Tested	Not Tested	Not Tested	(53, 50, 1.0)	Not Tested	Not Tested	Not Tested	(21, 31, 1.0)	Not Tested	Not Tested	Not Tested
ENSG00000112592	(5, 6, 1.0)	Not Tested	Not Tested	(15, 20, 1.0)	Not Tested	(13, 17, 1.0)	Not Tested	Not Tested	Not Tested	Not Tested	Not Tested	(13, 8, 1.0)	(6, 14, 1.0)	Not Tested	Not Tested	(15, 7, 1.0)	Not Tested	Not Tested	(5, 6, 1.0)	Not Tested	(7, 8, 1.0)	Not Tested	Not Tested	(12, 13, 1.0)	Not Tested	Not Tested	Not Tested	Not Tested	Not Tested	Not Tested	Not Tested	(6, 17, 0.8919)	Not Tested	Not Tested	Not Tested	(8, 14, 1.0)	Not Tested	Not Tested	Not Tested	Not Tested	Not Tested	(4, 10, 1.0)	Not Tested	Not Tested	Not Tested	(7, 9, 1.0)	Not Tested	Not Tested	Not Tested
ENSG00000197461	(8, 13, 1.0)	(113, 94, 1.0)	(47, 42, 1.0)	(51, 70, 1.0)	Not Tested	(346, 302, 1.0)	(19, 26, 1.0)	(7, 8, 1.0)	(12, 9, 1.0)	Not Tested	Not Tested	Not Tested	(9, 9, 1.0)	Not Tested	(7, 7, 1.0)	(53, 57, 1.0)	(10, 9, 1.0)	(8, 7, 1.0)	(79, 46, 0.5344)	Not Tested	(22, 23, 1.0)	Not Tested	(17, 7, 0.9686)	Not Tested	(10, 6, 1.0)	(11, 11, 1.0)	(98, 119, 1.0)	(8, 12, 1.0)	(58, 48, 1.0)	(8, 8, 1.0)	Not Tested	Not Tested	(22, 25, 1.0)	Not Tested	Not Tested	Not Tested	(14, 17, 1.0)	(8, 14, 1.0)	Not Tested	Not Tested	Not Tested	(11, 5, 1.0)	(12, 30, 0.6431)	Not Tested	(42, 28, 1.0)	(19, 13, 1.0)	Not Tested	(31, 26, 1.0)	Not Tested
ENSG00000146540	(6, 6, 1.0)	(55, 52, 1.0)	(242, 263, 1.0)	(62, 55, 1.0)	Not Tested	(85, 76, 1.0)	(16, 17, 1.0)	(84, 83, 1.0)	(126, 147, 1.0)	Not Tested	Not Tested	Not Tested	(40, 40, 1.0)	Not Tested	(9, 16, 1.0)	(131, 216, 1.0)	(8, 4, 1.0)	(39, 43, 1.0)	(195, 164, 1.0)	Not Tested	Not Tested	(86, 86, 1.0)	Not Tested	Not Tested	(6, 6, 1.0)	(12, 12, 1.0)	Not Tested	Not Tested	(343, 340, 1.0)	(104, 77, 1.0)	Not Tested	(50, 42, 1.0)	Not Tested	(36, 54, 1.0)	Not Tested	(27, 20, 1.0)	(39, 48, 1.0)	(140, 77, 1.0)	Not Tested	(47, 43, 1.0)	Not Tested	(70, 77, 1.0)	(71, 91, 1.0)	(18, 19, 1.0)	(39, 33, 1.0)	Not Tested	Not Tested	(63, 85, 1.0)	Not Tested
ENSG00000164880	(13, 12, 1.0)	(107, 94, 1.0)	(52, 56, 1.0)	(94, 167, 0.8849)	(51, 48, 1.0)	(153, 109, 1.0)	(23, 24, 1.0)	Not Tested	(151, 136, 1.0)	(131, 138, 1.0)	Not Tested	(34, 35, 1.0)	(68, 97, 1.0)	Not Tested	Not Tested	(156, 144, 1.0)	Not Tested	(19, 32, 1.0)	Not Tested	Not Tested	Not Tested	(54, 51, 1.0)	(30, 14, 1.0)	(6, 8, 1.0)	(30, 31, 1.0)	(40, 25, 1.0)	(81, 98, 1.0)	(52, 62, 1.0)	(81, 116, 0.9192)	(134, 118, 1.0)	(8, 4, 1.0)	(22, 26, 1.0)	(15, 19, 1.0)	Not Tested	Not Tested	Not Tested	Not Tested	Not Tested	Not Tested	(14, 12, 1.0)	(14, 17, 1.0)	(46, 57, 1.0)	(59, 74, 1.0)	Not Tested	Not Tested	(74, 67, 1.0)	(23, 10, 0.7806)	Not Tested	(11, 8, 1.0)
ENSG00000106009	(16, 14, 1.0)	(125, 117, 1.0)	Not Tested	(104, 100, 1.0)	Not Tested	(57, 51, 1.0)	Not Tested	Not Tested	(113, 105, 1.0)	(22, 15, 1.0)	Not Tested	(25, 25, 1.0)	(36, 34, 1.0)	Not Tested	(6, 5, 1.0)	(75, 70, 1.0)	Not Tested	Not Tested	(17, 19, 1.0)	(15, 16, 1.0)	(69, 77, 1.0)	(22, 25, 1.0)	Not Tested	(43, 36, 1.0)	(7, 10, 1.0)	(8, 5, 1.0)	Not Tested	Not Tested	Not Tested	(82, 72, 1.0)	(23, 13, 1.0)	Not Tested	(9, 12, 1.0)	(6, 11, 1.0)	Not Tested	Not Tested	Not Tested	(48, 57, 1.0)	Not Tested	Not Tested	(15, 26, 1.0)	(21, 18, 1.0)	(94, 76, 1.0)	Not Tested	Not Tested	(11, 15, 1.0)	Not Tested	Not Tested	(11, 18, 1.0)
ENSG00000075618	(15, 15, 1.0)	(54, 52, 1.0)	Not Tested	Not Tested	Not Tested	(15, 10, 1.0)	Not Tested	(17, 8, 1.0)	(31, 25, 1.0)	Not Tested	Not Tested	Not Tested	Not Tested	Not Tested	Not Tested	(20, 13, 1.0)	Not Tested	Not Tested	Not Tested	(16, 13, 1.0)	Not Tested	(27, 20, 1.0)	Not Tested	Not Tested	Not Tested	Not Tested	(35, 29, 1.0)	Not Tested	(15, 12, 1.0)	(52, 27, 0.869)	Not Tested	Not Tested	(20, 15, 1.0)	Not Tested	Not Tested	Not Tested	Not Tested	(18, 25, 1.0)	Not Tested	Not Tested	Not Tested	(12, 11, 1.0)	(24, 21, 1.0)	Not Tested	Not Tested	Not Tested	(11, 6, 1.0)	Not Tested	Not Tested
ENSG00000086232	(14, 22, 1.0)	(127, 143, 1.0)	(61, 57, 1.0)	Not Tested	Not Tested	Not Tested	(20, 6, 0.9313)	(29, 21, 1.0)	(70, 46, 1.0)	(30, 33, 1.0)	Not Tested	(14, 12, 1.0)	Not Tested	(11, 18, 1.0)	(5, 9, 1.0)	(43, 57, 1.0)	(21, 19, 1.0)	(7, 13, 1.0)	(47, 54, 1.0)	Not Tested	(66, 81, 1.0)	(52, 76, 1.0)	(8, 12, 1.0)	(26, 22, 1.0)	Not Tested	(9, 13, 1.0)	(40, 27, 1.0)	(10, 7, 1.0)	(39, 83, 0.9002)	Not Tested	Not Tested	Not Tested	(21, 8, 1.0)	(17, 16, 1.0)	(12, 14, 1.0)	Not Tested	(15, 14, 1.0)	Not Tested	(13, 20, 1.0)	(29, 22, 1.0)	(13, 13, 1.0)	(18, 22, 1.0)	(65, 71, 1.0)	(6, 11, 1.0)	(6, 17, 1.0)	(25, 42, 1.0)	(17, 14, 1.0)	(80, 75, 1.0)	Not Tested
ENSG00000106346	(8, 10, 1.0)	(31, 25, 1.0)	Not Tested	Not Tested	Not Tested	Not Tested	Not Tested	(5, 8, 1.0)	(22, 33, 1.0)	(5, 6, 1.0)	Not Tested	Not Tested	Not Tested	Not Tested	(8, 4, 1.0)	(13, 14, 1.0)	Not Tested	Not Tested	(10, 23, 1.0)	Not Tested	(29, 13, 1.0)	(12, 10, 1.0)	Not Tested	(6, 9, 1.0)	Not Tested	Not Tested	(18, 21, 1.0)	Not Tested	(29, 30, 1.0)	(18, 19, 1.0)	Not Tested	Not Tested	Not Tested	Not Tested	Not Tested	Not Tested	(5, 7, 1.0)	Not Tested	Not Tested	Not Tested	Not Tested	Not Tested	(12, 17, 1.0)	(5, 6, 1.0)	(11, 13, 1.0)	Not Tested	Not Tested	Not Tested	(6, 7, 1.0)
ENSG00000003147	(15, 13, 1.0)	(9, 6, 1.0)	(17, 29, 1.0)	Not Tested	Not Tested	(13, 19, 1.0)	Not Tested	(28, 21, 1.0)	(97, 82, 1.0)	(11, 24, 0.8824)	Not Tested	(10, 14, 1.0)	Not Tested	(18, 16, 1.0)	Not Tested	(75, 64, 1.0)	Not Tested	(23, 15, 1.0)	(164, 188, 1.0)	Not Tested	(112, 99, 1.0)	(120, 107, 1.0)	Not Tested	Not Tested	(5, 7, 1.0)	Not Tested	(61, 54, 1.0)	Not Tested	(70, 0, 0.0015)	(72, 98, 1.0)	Not Tested	Not Tested	(11, 16, 1.0)	Not Tested	(9, 5, 1.0)	Not Tested	(41, 52, 1.0)	(7, 8, 1.0)	Not Tested	Not Tested	Not Tested	(49, 56, 1.0)	(129, 115, 1.0)	(7, 6, 1.0)	Not Tested	(15, 14, 1.0)	(8, 3, 1.0)	(12, 12, 1.0)	Not Tested
ENSG00000106443	(10, 10, 1.0)	(108, 102, 1.0)	Not Tested	(16, 26, 1.0)	Not Tested	(53, 47, 1.0)	Not Tested	(24, 22, 1.0)	(18, 18, 1.0)	(13, 12, 1.0)	Not Tested	Not Tested	(5, 9, 1.0)	(4, 13, 0.7073)	Not Tested	(16, 27, 1.0)	Not Tested	Not Tested	(41, 32, 1.0)	Not Tested	(36, 32, 1.0)	(32, 22, 1.0)	Not Tested	(13, 16, 1.0)	(4, 7, 1.0)	(22, 20, 1.0)	(31, 28, 1.0)	(21, 22, 1.0)	Not Tested	(29, 22, 1.0)	Not Tested	Not Tested	(23, 20, 1.0)	Not Tested	(25, 27, 1.0)	(9, 16, 1.0)	Not Tested	(116, 102, 1.0)	Not Tested	Not Tested	Not Tested	(7, 6, 1.0)	(10, 12, 1.0)	Not Tested	(23, 23, 1.0)	Not Tested	Not Tested	(20, 13, 1.0)	Not Tested
ENSG00000106524	(20, 18, 1.0)	(9, 12, 1.0)	(112, 100, 1.0)	Not Tested	Not Tested	(33, 30, 1.0)	(9, 10, 1.0)	(32, 30, 1.0)	Not Tested	(30, 21, 1.0)	Not Tested	(59, 61, 1.0)	Not Tested	(12, 12, 1.0)	Not Tested	(77, 57, 1.0)	Not Tested	Not Tested	(20, 16, 1.0)	Not Tested	(34, 37, 1.0)	(100, 66, 1.0)	(6, 6, 1.0)	Not Tested	Not Tested	Not Tested	(81, 84, 1.0)	Not Tested	(7, 13, 1.0)	(49, 42, 1.0)	Not Tested	(46, 29, 1.0)	(20, 15, 1.0)	Not Tested	(14, 15, 1.0)	(14, 20, 1.0)	(31, 25, 1.0)	(49, 61, 1.0)	Not Tested	(5, 9, 1.0)	(9, 17, 1.0)	(29, 24, 1.0)	(68, 56, 1.0)	(8, 9, 1.0)	(7, 11, 1.0)	(54, 38, 1.0)	(7, 6, 1.0)	Not Tested	Not Tested
ENSG00000164649	(10, 14, 1.0)	(30, 44, 1.0)	Not Tested	Not Tested	(10, 11, 1.0)	(20, 32, 1.0)	Not Tested	(98, 81, 1.0)	(161, 147, 1.0)	(70, 73, 1.0)	Not Tested	(61, 68, 1.0)	Not Tested	(24, 32, 1.0)	(7, 10, 1.0)	(69, 68, 1.0)	Not Tested	Not Tested	(232, 312, 1.0)	Not Tested	(136, 161, 1.0)	(141, 150, 1.0)	(22, 24, 1.0)	(11, 22, 1.0)	Not Tested	(17, 11, 0.9938)	(375, 245, 1.0)	Not Tested	(100, 94, 1.0)	(31, 14, 0.869)	Not Tested	Not Tested	Not Tested	Not Tested	Not Tested	(9, 9, 1.0)	(14, 6, 1.0)	(49, 31, 1.0)	(9, 5, 1.0)	(6, 5, 1.0)	Not Tested	(14, 10, 1.0)	(75, 91, 1.0)	Not Tested	(28, 9, 0.9846)	Not Tested	Not Tested	Not Tested	Not Tested
ENSG00000122565	(14, 0, 0.0263)	Not Tested	Not Tested	(60, 0, 0.0)	Not Tested	Not Tested	Not Tested	Not Tested	Not Tested	Not Tested	Not Tested	Not Tested	(28, 2, 0.0006)	Not Tested	Not Tested	Not Tested	Not Tested	Not Tested	Not Tested	Not Tested	Not Tested	Not Tested	(20, 0, 0.0013)	Not Tested	Not Tested	Not Tested	Not Tested	Not Tested	Not Tested	Not Tested	Not Tested	(26, 2, 0.0052)	Not Tested	Not Tested	Not Tested	Not Tested	Not Tested	Not Tested	Not Tested	Not Tested	Not Tested	Not Tested	Not Tested	Not Tested	Not Tested	(37, 0, 0.0)	Not Tested	Not Tested	Not Tested
ENSG00000106049	(9, 6, 1.0)	(89, 85, 1.0)	(101, 120, 1.0)	Not Tested	Not Tested	(18, 25, 1.0)	(9, 2, 0.9313)	(55, 42, 1.0)	(105, 115, 1.0)	(26, 24, 1.0)	Not Tested	(38, 37, 1.0)	Not Tested	Not Tested	Not Tested	(56, 57, 1.0)	Not Tested	(6, 12, 1.0)	(94, 74, 1.0)	(8, 10, 1.0)	(10, 9, 1.0)	(35, 30, 1.0)	(5, 16, 0.9058)	(46, 54, 1.0)	Not Tested	Not Tested	(28, 23, 1.0)	Not Tested	Not Tested	(13, 22, 1.0)	Not Tested	(11, 6, 1.0)	(6, 16, 1.0)	(66, 61, 1.0)	(15, 14, 1.0)	(42, 37, 1.0)	(16, 19, 1.0)	(33, 39, 1.0)	Not Tested	Not Tested	Not Tested	(21, 15, 1.0)	Not Tested	(9, 8, 1.0)	(13, 13, 1.0)	Not Tested	(7, 6, 1.0)	(18, 13, 1.0)	Not Tested
ENSG00000241644	(40, 17, 0.4437)	(136, 232, 1.0)	(603, 751, 1.0)	(40, 27, 1.0)	(6, 10, 1.0)	(149, 108, 1.0)	(9, 6, 1.0)	(34, 40, 1.0)	Not Tested	(55, 100, 0.3477)	Not Tested	Not Tested	(17, 16, 1.0)	(21, 8, 0.487)	Not Tested	(96, 69, 1.0)	(28, 16, 1.0)	(8, 5, 1.0)	(40, 42, 1.0)	(13, 15, 1.0)	(199, 213, 1.0)	(130, 96, 1.0)	(7, 4, 1.0)	Not Tested	Not Tested	(42, 33, 1.0)	(77, 63, 1.0)	(55, 32, 0.9782)	(119, 202, 1.0)	Not Tested	(9, 12, 1.0)	(35, 24, 1.0)	(110, 43, 0.0345)	(102, 112, 1.0)	(18, 9, 1.0)	(15, 2, 0.2247)	(9, 17, 1.0)	Not Tested	(41, 28, 1.0)	Not Tested	Not Tested	(54, 17, 1.0)	(124, 109, 1.0)	Not Tested	(32, 37, 1.0)	(20, 26, 1.0)	(22, 39, 1.0)	Not Tested	Not Tested
ENSG00000154678	(11, 6, 1.0)	(69, 60, 1.0)	(49, 36, 1.0)	Not Tested	Not Tested	(44, 56, 1.0)	Not Tested	(255, 232, 1.0)	(127, 82, 1.0)	Not Tested	(7, 11, 0.9968)	(103, 102, 1.0)	(29, 30, 1.0)	(163, 142, 1.0)	(4, 8, 1.0)	(246, 216, 1.0)	(4, 8, 1.0)	(53, 51, 1.0)	(349, 376, 1.0)	(12, 7, 1.0)	(64, 51, 1.0)	(339, 354, 1.0)	(21, 13, 1.0)	Not Tested	(8, 3, 1.0)	Not Tested	(74, 79, 1.0)	Not Tested	(384, 408, 1.0)	(31, 32, 1.0)	Not Tested	Not Tested	(48, 42, 1.0)	Not Tested	(29, 29, 1.0)	(25, 25, 1.0)	(194, 169, 1.0)	(14, 23, 1.0)	Not Tested	(98, 79, 1.0)	(10, 8, 1.0)	(46, 41, 1.0)	(192, 229, 1.0)	(59, 83, 1.0)	(10, 23, 1.0)	(8, 15, 1.0)	Not Tested	(27, 22, 1.0)	Not Tested
ENSG00000106483	(3, 14, 0.4621)	(1356, 1965, 1.0)	(1930, 930, 1.0)	Not Tested	Not Tested	(151, 180, 1.0)	Not Tested	(16, 17, 1.0)	(22, 18, 1.0)	(8, 11, 1.0)	(42, 21, 0.9968)	(30, 27, 1.0)	Not Tested	(17, 6, 0.5463)	Not Tested	(77, 105, 1.0)	Not Tested	(7, 20, 0.73)	(28, 14, 1.0)	(8, 17, 1.0)	(25, 43, 1.0)	(53, 55, 1.0)	(0, 13, 0.0954)	(55, 115, 0.0466)	(19, 22, 1.0)	(18, 4, 0.5007)	(53, 68, 1.0)	(5, 8, 1.0)	(24, 30, 1.0)	(64, 132, 0.2256)	(39, 22, 1.0)	(13, 43, 0.6555)	(285, 138, 0.1129)	Not Tested	(89, 54, 1.0)	(22, 14, 1.0)	(10, 22, 1.0)	(157, 172, 1.0)	(11, 14, 1.0)	Not Tested	Not Tested	(47, 42, 1.0)	(74, 38, 0.9509)	Not Tested	(149, 261, 1.0)	Not Tested	Not Tested	(1, 13, 0.1844)	(8, 14, 1.0)
ENSG00000078053	(7, 4, 1.0)	(20, 22, 1.0)	(53, 39, 1.0)	(7, 11, 1.0)	Not Tested	(24, 15, 1.0)	Not Tested	(42, 30, 1.0)	(9, 6, 1.0)	Not Tested	Not Tested	(13, 11, 1.0)	(9, 6, 1.0)	Not Tested	Not Tested	(17, 27, 1.0)	Not Tested	Not Tested	(41, 63, 1.0)	Not Tested	(72, 78, 1.0)	(48, 67, 1.0)	Not Tested	(20, 24, 1.0)	Not Tested	Not Tested	(58, 69, 1.0)	Not Tested	(27, 29, 1.0)	(119, 91, 1.0)	Not Tested	(9, 10, 1.0)	Not Tested	Not Tested	(17, 8, 1.0)	(8, 6, 1.0)	Not Tested	(22, 27, 1.0)	Not Tested	Not Tested	Not Tested	Not Tested	(12, 13, 1.0)	(13, 3, 0.9217)	(52, 55, 1.0)	(7, 14, 1.0)	Not Tested	(10, 5, 1.0)	Not Tested
ENSG00000006715	(10, 8, 1.0)	(28, 13, 1.0)	(82, 86, 1.0)	(23, 14, 1.0)	Not Tested	(8, 9, 1.0)	(11, 7, 1.0)	(31, 31, 1.0)	(52, 40, 1.0)	(12, 14, 1.0)	Not Tested	(14, 16, 1.0)	(24, 23, 1.0)	(8, 9, 1.0)	Not Tested	(48, 58, 1.0)	Not Tested	Not Tested	(48, 55, 1.0)	Not Tested	(62, 71, 1.0)	(105, 103, 1.0)	Not Tested	(37, 25, 1.0)	Not Tested	Not Tested	(42, 47, 1.0)	Not Tested	(139, 136, 1.0)	(93, 97, 1.0)	Not Tested	(9, 7, 1.0)	Not Tested	Not Tested	Not Tested	(28, 38, 1.0)	(17, 9, 1.0)	(69, 65, 1.0)	Not Tested	Not Tested	Not Tested	(63, 52, 1.0)	(4, 7, 1.0)	(6, 19, 0.9217)	(58, 46, 1.0)	(16, 13, 1.0)	Not Tested	(21, 21, 1.0)	Not Tested
ENSG00000164543	(18, 8, 1.0)	(116, 129, 1.0)	Not Tested	(26, 24, 1.0)	Not Tested	(110, 122, 1.0)	(2, 10, 0.8215)	(39, 75, 0.5346)	(137, 71, 0.161)	Not Tested	Not Tested	(57, 107, 0.4152)	(8, 34, 0.7369)	Not Tested	Not Tested	(34, 30, 1.0)	Not Tested	(8, 19, 0.7993)	(84, 92, 1.0)	(6, 7, 1.0)	(35, 44, 1.0)	(25, 20, 1.0)	Not Tested	(47, 35, 1.0)	Not Tested	Not Tested	(65, 124, 1.0)	(7, 5, 1.0)	(40, 165, 0.0)	(43, 56, 1.0)	(10, 11, 1.0)	Not Tested	(9, 16, 1.0)	(27, 7, 0.4045)	(25, 28, 1.0)	(24, 36, 1.0)	Not Tested	(148, 129, 1.0)	Not Tested	(11, 14, 1.0)	(6, 16, 1.0)	(20, 13, 1.0)	(9, 3, 1.0)	(5, 8, 1.0)	(24, 42, 1.0)	(5, 23, 0.4233)	Not Tested	Not Tested	(13, 7, 1.0)
ENSG00000106603	(13, 3, 0.9562)	(157, 170, 1.0)	Not Tested	(26, 23, 1.0)	Not Tested	(158, 156, 1.0)	Not Tested	(96, 122, 1.0)	(156, 100, 1.0)	Not Tested	Not Tested	(101, 165, 0.6889)	(7, 34, 0.0156)	Not Tested	Not Tested	(48, 37, 1.0)	Not Tested	(23, 27, 1.0)	(127, 132, 1.0)	(6, 6, 1.0)	(65, 56, 1.0)	(37, 37, 1.0)	Not Tested	(51, 45, 1.0)	Not Tested	Not Tested	(78, 128, 1.0)	Not Tested	(99, 175, 0.6539)	(82, 91, 1.0)	(7, 6, 1.0)	Not Tested	(23, 31, 1.0)	Not Tested	(22, 37, 1.0)	(40, 59, 1.0)	(6, 5, 1.0)	(191, 178, 1.0)	Not Tested	(31, 32, 1.0)	(5, 8, 1.0)	(35, 32, 1.0)	(20, 17, 1.0)	(15, 21, 1.0)	(47, 69, 1.0)	(5, 23, 0.7042)	Not Tested	Not Tested	(13, 7, 1.0)
ENSG00000106605	(4, 7, 1.0)	(46, 53, 1.0)	Not Tested	(70, 51, 1.0)	Not Tested	(6, 13, 1.0)	(16, 20, 1.0)	(4, 7, 1.0)	(34, 12, 0.2332)	Not Tested	(5, 7, 0.9968)	(9, 5, 1.0)	(10, 33, 1.0)	Not Tested	Not Tested	(28, 36, 1.0)	Not Tested	Not Tested	(41, 29, 1.0)	Not Tested	(29, 32, 1.0)	(34, 32, 1.0)	Not Tested	(24, 30, 1.0)	Not Tested	(30, 15, 0.8425)	(21, 18, 1.0)	(4, 7, 1.0)	(97, 79, 1.0)	(44, 52, 1.0)	Not Tested	Not Tested	(24, 20, 1.0)	(44, 46, 1.0)	(18, 21, 1.0)	Not Tested	Not Tested	(85, 69, 1.0)	(16, 9, 1.0)	(15, 15, 1.0)	Not Tested	(18, 16, 1.0)	(17, 21, 1.0)	(7, 4, 1.0)	(16, 18, 1.0)	(34, 34, 1.0)	Not Tested	Not Tested	(7, 8, 1.0)
ENSG00000062582	(16, 14, 1.0)	Not Tested	Not Tested	Not Tested	Not Tested	Not Tested	Not Tested	Not Tested	Not Tested	(89, 105, 1.0)	Not Tested	(46, 64, 1.0)	Not Tested	(21, 22, 1.0)	Not Tested	Not Tested	Not Tested	Not Tested	Not Tested	Not Tested	Not Tested	(57, 62, 1.0)	(19, 16, 1.0)	Not Tested	Not Tested	Not Tested	(30, 28, 1.0)	(30, 27, 1.0)	Not Tested	Not Tested	(13, 12, 1.0)	Not Tested	Not Tested	Not Tested	Not Tested	Not Tested	Not Tested	Not Tested	Not Tested	Not Tested	(13, 13, 1.0)	Not Tested	(51, 57, 1.0)	Not Tested	Not Tested	Not Tested	Not Tested	Not Tested	Not Tested
ENSG00000106608	(36, 27, 1.0)	(131, 128, 1.0)	(125, 147, 1.0)	(91, 69, 1.0)	Not Tested	(95, 89, 1.0)	Not Tested	(77, 77, 1.0)	(167, 152, 1.0)	(12, 4, 0.8824)	Not Tested	(127, 112, 1.0)	(62, 68, 1.0)	(16, 15, 1.0)	(25, 33, 1.0)	(137, 119, 1.0)	Not Tested	(14, 12, 1.0)	(98, 150, 1.0)	Not Tested	(104, 101, 1.0)	(214, 206, 1.0)	(27, 35, 1.0)	(8, 4, 1.0)	Not Tested	(10, 8, 1.0)	(150, 139, 1.0)	(21, 35, 1.0)	(91, 73, 1.0)	(124, 126, 1.0)	(13, 10, 1.0)	Not Tested	(49, 36, 1.0)	Not Tested	(8, 12, 1.0)	(23, 30, 1.0)	(25, 20, 1.0)	(118, 144, 1.0)	Not Tested	(15, 12, 1.0)	(22, 13, 1.0)	(29, 42, 1.0)	(122, 98, 1.0)	(32, 34, 1.0)	Not Tested	Not Tested	(22, 25, 1.0)	(14, 16, 1.0)	(9, 13, 1.0)
ENSG00000136279	(8, 10, 1.0)	(26, 33, 1.0)	(123, 108, 1.0)	(93, 89, 1.0)	(20, 12, 1.0)	(28, 35, 1.0)	(10, 11, 1.0)	(10, 7, 1.0)	(15, 11, 1.0)	(316, 351, 1.0)	Not Tested	(67, 61, 1.0)	(32, 42, 1.0)	(11, 18, 1.0)	Not Tested	(74, 71, 1.0)	Not Tested	Not Tested	Not Tested	Not Tested	(322, 324, 1.0)	(67, 71, 1.0)	Not Tested	(55, 36, 1.0)	Not Tested	(3, 12, 0.7153)	(17, 11, 1.0)	(12, 14, 1.0)	Not Tested	(107, 101, 1.0)	Not Tested	Not Tested	(7, 7, 1.0)	(17, 15, 1.0)	(32, 23, 1.0)	(8, 4, 1.0)	(34, 28, 1.0)	(39, 40, 1.0)	Not Tested	(127, 102, 1.0)	Not Tested	(29, 39, 1.0)	(73, 67, 1.0)	(15, 16, 1.0)	(13, 15, 1.0)	Not Tested	(6, 6, 1.0)	Not Tested	Not Tested
ENSG00000122678	(12, 3, 1.0)	(8, 10, 1.0)	(104, 92, 1.0)	(12, 14, 1.0)	Not Tested	Not Tested	(11, 11, 1.0)	Not Tested	(7, 12, 1.0)	(13, 7, 1.0)	Not Tested	(46, 53, 1.0)	(6, 9, 1.0)	(6, 5, 1.0)	Not Tested	(88, 80, 1.0)	Not Tested	Not Tested	Not Tested	Not Tested	(65, 86, 1.0)	(83, 77, 1.0)	Not Tested	(17, 19, 1.0)	Not Tested	(19, 14, 1.0)	Not Tested	(7, 12, 1.0)	Not Tested	(85, 101, 1.0)	Not Tested	Not Tested	Not Tested	(27, 32, 1.0)	(4, 7, 1.0)	Not Tested	(17, 25, 1.0)	(3, 9, 1.0)	Not Tested	(12, 5, 1.0)	Not Tested	(16, 16, 1.0)	(99, 131, 1.0)	(12, 16, 1.0)	Not Tested	Not Tested	(6, 9, 1.0)	Not Tested	Not Tested
ENSG00000106624	(37, 25, 1.0)	(487, 585, 1.0)	(138, 92, 1.0)	(690, 722, 1.0)	Not Tested	Not Tested	(36, 45, 1.0)	(21, 18, 1.0)	Not Tested	(10, 12, 1.0)	(10, 4, 0.9698)	(29, 27, 1.0)	(14, 11, 1.0)	(17, 18, 1.0)	(9, 6, 1.0)	(24, 21, 1.0)	(7, 6, 1.0)	(8, 3, 0.9822)	Not Tested	(25, 13, 1.0)	(88, 84, 1.0)	(12, 15, 1.0)	(24, 47, 0.8359)	(506, 454, 1.0)	(30, 30, 1.0)	(100, 89, 1.0)	(88, 99, 1.0)	(43, 50, 1.0)	(303, 328, 1.0)	(196, 231, 1.0)	(178, 156, 1.0)	(76, 78, 1.0)	(155, 82, 1.0)	(61, 80, 1.0)	(191, 158, 1.0)	Not Tested	(7, 10, 1.0)	(35, 43, 1.0)	(8, 5, 1.0)	(13, 18, 1.0)	(11, 8, 1.0)	(39, 50, 1.0)	(151, 247, 0.9618)	(7, 6, 1.0)	(99, 96, 1.0)	Not Tested	Not Tested	Not Tested	(276, 289, 1.0)
ENSG00000106631	(19, 23, 1.0)	Not Tested	Not Tested	Not Tested	Not Tested	Not Tested	(13, 15, 1.0)	(9, 9, 1.0)	(560, 551, 1.0)	(3355, 3355, 1.0)	(723, 662, 0.9968)	(274, 255, 1.0)	(3, 8, 1.0)	(51, 22, 0.67)	Not Tested	(74, 40, 0.6306)	(1256, 720, 0.259)	Not Tested	Not Tested	Not Tested	(142, 137, 1.0)	(153, 149, 1.0)	Not Tested	Not Tested	(621, 546, 1.0)	(53, 49, 1.0)	(179, 150, 1.0)	(45, 38, 1.0)	(4219, 2950, 1.0)	Not Tested	Not Tested	Not Tested	Not Tested	(110, 77, 0.859)	Not Tested	Not Tested	Not Tested	Not Tested	(7, 5, 1.0)	Not Tested	(3, 8, 1.0)	(204, 29, 0.0003)	(59, 78, 1.0)	(17, 26, 1.0)	Not Tested	(434, 513, 1.0)	(436, 520, 1.0)	(384, 1677, 0.0001)	Not Tested
ENSG00000058404	(35, 49, 1.0)	Not Tested	(7, 6, 1.0)	Not Tested	(18, 13, 1.0)	Not Tested	(43, 36, 1.0)	(140, 101, 1.0)	(94, 64, 1.0)	(79, 66, 1.0)	(25, 41, 0.9968)	(50, 69, 1.0)	(95, 81, 1.0)	(38, 33, 1.0)	(23, 16, 1.0)	(230, 246, 1.0)	(22, 20, 1.0)	(29, 26, 1.0)	(518, 520, 1.0)	(28, 51, 0.5328)	(91, 110, 1.0)	(80, 92, 1.0)	Not Tested	Not Tested	(54, 44, 1.0)	(42, 54, 1.0)	Not Tested	(31, 43, 1.0)	(214, 272, 1.0)	(199, 200, 1.0)	Not Tested	(63, 44, 1.0)	Not Tested	(25, 59, 0.168)	Not Tested	(25, 15, 1.0)	(141, 146, 1.0)	(17, 27, 1.0)	(11, 19, 1.0)	(63, 68, 1.0)	(45, 46, 1.0)	(73, 66, 1.0)	(103, 129, 1.0)	(20, 21, 1.0)	(7, 8, 1.0)	Not Tested	(33, 26, 1.0)	(13, 7, 1.0)	Not Tested
ENSG00000015676	(4, 13, 0.779)	(169, 175, 1.0)	Not Tested	Not Tested	Not Tested	(214, 175, 1.0)	Not Tested	(11, 13, 1.0)	(203, 239, 1.0)	Not Tested	Not Tested	(7, 6, 1.0)	Not Tested	Not Tested	Not Tested	(7, 8, 1.0)	Not Tested	Not Tested	(10, 5, 1.0)	Not Tested	(113, 122, 1.0)	(215, 250, 1.0)	Not Tested	Not Tested	Not Tested	Not Tested	Not Tested	Not Tested	Not Tested	Not Tested	Not Tested	(10, 10, 1.0)	Not Tested	Not Tested	(95, 66, 1.0)	Not Tested	Not Tested	(277, 331, 1.0)	Not Tested	Not Tested	(8, 8, 1.0)	Not Tested	(152, 187, 1.0)	(25, 9, 0.9217)	(81, 81, 1.0)	Not Tested	Not Tested	(23, 16, 1.0)	(3, 8, 1.0)
ENSG00000136271	(12, 9, 1.0)	(62, 67, 1.0)	(35, 44, 1.0)	Not Tested	(6, 7, 1.0)	(57, 59, 1.0)	(7, 11, 1.0)	(15, 14, 1.0)	(116, 99, 1.0)	Not Tested	Not Tested	(7, 8, 1.0)	Not Tested	Not Tested	(8, 5, 1.0)	(35, 27, 1.0)	(7, 8, 1.0)	Not Tested	(37, 41, 1.0)	(13, 19, 1.0)	Not Tested	(31, 29, 1.0)	(22, 16, 1.0)	(36, 31, 1.0)	(5, 8, 1.0)	Not Tested	Not Tested	(28, 25, 1.0)	Not Tested	(64, 64, 1.0)	(21, 18, 1.0)	Not Tested	(23, 19, 1.0)	Not Tested	Not Tested	Not Tested	(8, 23, 0.86)	Not Tested	(8, 13, 1.0)	Not Tested	Not Tested	(10, 8, 1.0)	(59, 62, 1.0)	(21, 14, 1.0)	(39, 42, 1.0)	Not Tested	(22, 17, 1.0)	Not Tested	Not Tested
ENSG00000158604	(23, 16, 1.0)	(294, 239, 1.0)	(47, 97, 1.0)	Not Tested	(37, 21, 0.9675)	(188, 169, 1.0)	(18, 18, 1.0)	(58, 68, 1.0)	(93, 67, 1.0)	Not Tested	Not Tested	(113, 113, 1.0)	Not Tested	Not Tested	(11, 8, 1.0)	(62, 70, 1.0)	Not Tested	Not Tested	(65, 102, 0.8372)	(9, 11, 1.0)	(38, 18, 1.0)	(215, 199, 1.0)	(11, 14, 1.0)	(27, 28, 1.0)	Not Tested	(10, 9, 1.0)	Not Tested	(2, 10, 0.9782)	Not Tested	(142, 182, 0.9377)	(9, 11, 1.0)	Not Tested	(30, 26, 1.0)	Not Tested	Not Tested	(14, 13, 1.0)	(8, 7, 1.0)	Not Tested	(9, 4, 1.0)	Not Tested	Not Tested	(17, 27, 1.0)	(55, 58, 1.0)	(12, 13, 1.0)	(32, 32, 1.0)	Not Tested	Not Tested	(17, 19, 1.0)	Not Tested
ENSG00000105953	(35, 36, 1.0)	(145, 123, 1.0)	(62, 58, 1.0)	Not Tested	(59, 92, 1.0)	(94, 81, 1.0)	(47, 46, 1.0)	(64, 51, 1.0)	(111, 109, 1.0)	Not Tested	(134, 169, 0.9968)	(234, 256, 1.0)	Not Tested	(54, 59, 1.0)	Not Tested	(117, 135, 1.0)	(46, 44, 1.0)	(59, 67, 1.0)	(110, 110, 1.0)	(71, 69, 1.0)	(155, 126, 1.0)	(143, 153, 1.0)	Not Tested	(16, 16, 1.0)	Not Tested	Not Tested	(22, 22, 1.0)	(12, 12, 1.0)	(54, 56, 1.0)	(80, 66, 1.0)	Not Tested	Not Tested	(9, 25, 0.6656)	Not Tested	Not Tested	(38, 41, 1.0)	(39, 51, 1.0)	(42, 45, 1.0)	Not Tested	Not Tested	Not Tested	(26, 27, 1.0)	(228, 190, 1.0)	(53, 37, 1.0)	(3, 12, 1.0)	Not Tested	Not Tested	(242, 306, 1.0)	Not Tested
ENSG00000122515	(9, 10, 1.0)	(123, 126, 1.0)	(192, 185, 1.0)	(27, 28, 1.0)	(11, 11, 1.0)	(130, 108, 1.0)	(11, 14, 1.0)	(22, 26, 1.0)	(78, 109, 1.0)	Not Tested	Not Tested	(43, 43, 1.0)	(16, 29, 1.0)	Not Tested	(5, 7, 1.0)	(82, 89, 1.0)	Not Tested	(30, 31, 1.0)	Not Tested	(12, 6, 1.0)	Not Tested	(14, 13, 1.0)	(13, 7, 1.0)	(60, 73, 1.0)	(9, 17, 1.0)	Not Tested	(76, 95, 1.0)	Not Tested	(101, 111, 1.0)	(36, 29, 1.0)	Not Tested	(18, 10, 1.0)	(24, 20, 1.0)	(24, 23, 1.0)	Not Tested	Not Tested	(32, 57, 1.0)	(149, 164, 1.0)	(10, 6, 1.0)	(64, 76, 1.0)	Not Tested	(14, 12, 1.0)	(27, 29, 1.0)	(16, 23, 1.0)	Not Tested	Not Tested	Not Tested	(39, 39, 1.0)	Not Tested
ENSG00000146674	(176, 165, 1.0)	(101, 84, 1.0)	Not Tested	Not Tested	(7, 8, 1.0)	Not Tested	Not Tested	(33, 49, 1.0)	(598, 567, 1.0)	Not Tested	Not Tested	(223, 286, 1.0)	Not Tested	Not Tested	Not Tested	Not Tested	Not Tested	(41, 52, 1.0)	(333, 372, 1.0)	Not Tested	(50, 84, 1.0)	Not Tested	Not Tested	Not Tested	Not Tested	Not Tested	(60, 77, 1.0)	(29, 24, 1.0)	(139, 100, 1.0)	Not Tested	Not Tested	Not Tested	Not Tested	Not Tested	Not Tested	Not Tested	Not Tested	Not Tested	Not Tested	(64, 33, 0.2566)	Not Tested	Not Tested	Not Tested	Not Tested	(11, 16, 1.0)	Not Tested	Not Tested	Not Tested	Not Tested
ENSG00000136273	(12, 10, 1.0)	(90, 76, 1.0)	(228, 255, 1.0)	Not Tested	Not Tested	(118, 126, 1.0)	Not Tested	(103, 79, 1.0)	(106, 143, 1.0)	(18, 21, 1.0)	(11, 8, 0.9968)	(11, 10, 1.0)	(21, 13, 1.0)	(19, 12, 1.0)	Not Tested	(209, 185, 1.0)	(7, 12, 1.0)	(25, 22, 1.0)	(115, 147, 1.0)	Not Tested	(79, 55, 1.0)	(249, 208, 1.0)	Not Tested	(12, 7, 1.0)	Not Tested	Not Tested	(120, 121, 1.0)	(9, 10, 1.0)	(61, 61, 1.0)	(112, 100, 1.0)	Not Tested	Not Tested	(62, 59, 1.0)	(8, 10, 1.0)	(29, 33, 1.0)	(64, 74, 1.0)	(134, 170, 1.0)	(85, 106, 1.0)	Not Tested	(6, 21, 0.3964)	(10, 5, 1.0)	(79, 90, 1.0)	(127, 127, 1.0)	(96, 99, 1.0)	(64, 54, 1.0)	(4, 11, 1.0)	Not Tested	(12, 12, 1.0)	Not Tested
ENSG00000158683	(5, 7, 1.0)	Not Tested	Not Tested	Not Tested	Not Tested	(29, 17, 1.0)	Not Tested	(35, 34, 1.0)	(37, 50, 1.0)	Not Tested	(5, 9, 0.9968)	(7, 5, 1.0)	(21, 13, 1.0)	(13, 7, 1.0)	Not Tested	(114, 82, 1.0)	Not Tested	(8, 10, 1.0)	(14, 26, 1.0)	Not Tested	(51, 33, 1.0)	(122, 105, 1.0)	Not Tested	Not Tested	Not Tested	Not Tested	(29, 29, 1.0)	(6, 7, 1.0)	(14, 10, 1.0)	Not Tested	Not Tested	Not Tested	Not Tested	(5, 7, 1.0)	Not Tested	(33, 44, 1.0)	(49, 58, 1.0)	Not Tested	Not Tested	(4, 14, 1.0)	Not Tested	(47, 55, 1.0)	(45, 42, 1.0)	(44, 67, 1.0)	Not Tested	(4, 11, 1.0)	Not Tested	(9, 9, 1.0)	Not Tested
ENSG00000188730	(6, 5, 1.0)	Not Tested	Not Tested	Not Tested	Not Tested	(27, 22, 1.0)	Not Tested	(122, 77, 0.7761)	(251, 217, 1.0)	Not Tested	Not Tested	(74, 67, 1.0)	Not Tested	(17, 25, 1.0)	Not Tested	(156, 113, 1.0)	Not Tested	(18, 22, 1.0)	(114, 114, 1.0)	(9, 8, 1.0)	(98, 82, 1.0)	(309, 303, 1.0)	(5, 8, 1.0)	Not Tested	Not Tested	(8, 4, 1.0)	(110, 85, 1.0)	Not Tested	(14, 22, 1.0)	(60, 45, 1.0)	Not Tested	Not Tested	Not Tested	Not Tested	Not Tested	(16, 24, 1.0)	(37, 26, 1.0)	Not Tested	Not Tested	(8, 7, 1.0)	(9, 10, 1.0)	(80, 76, 1.0)	(133, 112, 1.0)	(89, 91, 1.0)	Not Tested	Not Tested	(33, 58, 0.7092)	(61, 100, 1.0)	Not Tested
ENSG00000106070	(9, 4, 1.0)	(62, 52, 1.0)	(69, 44, 1.0)	(29, 34, 1.0)	Not Tested	(102, 111, 1.0)	(20, 15, 1.0)	(42, 24, 1.0)	(54, 44, 1.0)	(2, 9, 0.8487)	Not Tested	(16, 20, 1.0)	(54, 39, 1.0)	Not Tested	Not Tested	(64, 39, 0.9507)	(17, 9, 1.0)	(9, 18, 1.0)	(61, 66, 1.0)	(14, 8, 1.0)	(83, 125, 1.0)	(217, 211, 1.0)	Not Tested	(37, 32, 1.0)	Not Tested	Not Tested	(152, 99, 1.0)	Not Tested	(57, 53, 1.0)	(73, 75, 1.0)	Not Tested	Not Tested	(59, 35, 1.0)	Not Tested	Not Tested	(40, 60, 1.0)	(57, 40, 1.0)	(16, 14, 1.0)	Not Tested	(10, 9, 1.0)	(9, 7, 1.0)	(72, 59, 1.0)	(37, 32, 1.0)	(21, 31, 1.0)	(38, 20, 1.0)	Not Tested	(6, 5, 1.0)	(24, 26, 1.0)	Not Tested
ENSG00000129103	(10, 5, 1.0)	(4, 8, 1.0)	(11, 21, 1.0)	(4, 11, 1.0)	(5, 7, 1.0)	(27, 24, 1.0)	(10, 5, 1.0)	Not Tested	(15, 11, 1.0)	Not Tested	(9, 5, 0.9968)	Not Tested	Not Tested	(2, 9, 0.6743)	Not Tested	Not Tested	(5, 7, 1.0)	Not Tested	(10, 28, 0.5113)	(6, 11, 1.0)	(18, 16, 1.0)	Not Tested	(8, 5, 1.0)	Not Tested	Not Tested	(14, 7, 0.9249)	(16, 28, 1.0)	Not Tested	Not Tested	Not Tested	Not Tested	(17, 32, 1.0)	Not Tested	(31, 40, 1.0)	Not Tested	Not Tested	(8, 16, 1.0)	Not Tested	Not Tested	(22, 13, 1.0)	(11, 8, 1.0)	(9, 12, 1.0)	Not Tested	Not Tested	(15, 18, 1.0)	Not Tested	(19, 5, 0.7092)	Not Tested	(16, 17, 1.0)
ENSG00000241258	(8, 6, 1.0)	(20, 27, 1.0)	(24, 30, 1.0)	Not Tested	Not Tested	(13, 21, 1.0)	Not Tested	(24, 15, 1.0)	(24, 26, 1.0)	Not Tested	Not Tested	(7, 10, 1.0)	Not Tested	Not Tested	Not Tested	Not Tested	Not Tested	Not Tested	(58, 40, 1.0)	Not Tested	Not Tested	(41, 32, 1.0)	Not Tested	Not Tested	(6, 8, 1.0)	Not Tested	(14, 24, 1.0)	Not Tested	(104, 106, 1.0)	Not Tested	Not Tested	Not Tested	(10, 12, 1.0)	Not Tested	(11, 6, 1.0)	Not Tested	Not Tested	(55, 54, 1.0)	Not Tested	Not Tested	Not Tested	(16, 17, 1.0)	(31, 51, 1.0)	(9, 6, 1.0)	Not Tested	Not Tested	Not Tested	(16, 29, 1.0)	Not Tested
ENSG00000185274	(8, 4, 1.0)	(76, 72, 1.0)	(49, 45, 1.0)	Not Tested	Not Tested	(44, 44, 1.0)	Not Tested	(70, 89, 1.0)	(55, 5, 0.0)	Not Tested	Not Tested	(183, 127, 1.0)	Not Tested	(92, 48, 0.8109)	Not Tested	(394, 364, 1.0)	(10, 4, 1.0)	(81, 34, 0.0268)	(24, 64, 0.096)	Not Tested	(82, 325, 0.0)	(71, 58, 1.0)	Not Tested	(11, 20, 1.0)	Not Tested	Not Tested	(33, 16, 1.0)	Not Tested	(229, 279, 1.0)	(128, 88, 1.0)	Not Tested	Not Tested	(25, 28, 1.0)	Not Tested	(22, 22, 1.0)	(37, 41, 1.0)	(78, 106, 1.0)	(33, 39, 1.0)	Not Tested	(30, 19, 1.0)	(32, 31, 1.0)	(43, 53, 1.0)	(70, 49, 1.0)	(184, 131, 1.0)	(49, 46, 1.0)	(45, 48, 1.0)	Not Tested	(130, 111, 1.0)	Not Tested
[truncated: 12,943 more rows]
[truncated: 208 more columns]

## Sheet: Summary of DOT Results - All an
Table S4: Results of ANEVA-DOT on PCGC Cases
[truncated: 258 more rows]

## Sheet: Previously Aberrant ASE Events 
Table S4: Previously Identified Aberrant ASE Events Captured by ANEVA-DOT
Sample ID	ASE Tissue	Mapped GTEx Tissue	Significant Gene
1-00384	IVS	HRTLV	AARSD1
1-00384	LV	HRTLV	AARSD1
1-00384	RV	HRTLV	AARSD1
1-00618	RA	HRTAA	ACOX2
1-04724	LV	HRTLV	ACOX2
1-04119	PA	ARTAORT	ARSA
[truncated: 20 more rows]

## Sheet: CHD Panel Genes - Table S
Table S4: List of CHD Genes
[truncated: 397 more rows]
